# Supplementary material for: Experimental and Statistical Study of the Fracture Mechanism of Sn96.5Ag3Cu0.5 Solder Joints via Ball Shear Test
Source: Materials (Basel). 2022 Mar 26;15(7):2455. doi: 10.3390/ma15072455 (PMC9000201; doi:10.3390/ma15072455)
Supplement: Supplementary file 1 [file materials-15-02455-s001.zip]

Archive with 191 entries (179 files):
- 100a╠m/
- 100a╠m/10-13ú¿100a╠mú⌐.csv
- 100a╠m/10-14ú¿100a╠mú⌐.csv
- 100a╠m/10-15ú¿100a╠mú⌐.csv
- 100a╠m/6-13ú¿100a╠mú⌐.csv
- 100a╠m/6-14ú¿100a╠mú⌐.csv
- 100a╠m/6-15ú¿100a╠mú⌐.csv
- 100a╠m/7-13ú¿100a╠mú⌐.csv
- 100a╠m/7-14ú¿100a╠mú⌐.csv
- 100a╠m/7-15ú¿100a╠mú⌐.csv
- 100a╠m/8-13ú¿100a╠mú⌐.csv
- 100a╠m/8-14ú¿100a╠mú⌐.csv
- 100a╠m/8-15ú¿100a╠mú⌐.csv
- 100a╠m/9-13ú¿100a╠mú⌐.csv
- 100a╠m/9-14ú¿100a╠mú⌐.csv
- 100a╠m/9-15ú¿100a╠mú⌐.csv
- 10um/
- 10um/1-1ú¿10umú⌐.csv
- 10um/1-2(10umú⌐.csv
- 10um/1-3(10umú⌐.csv
- 10um/2-1(10umú⌐.csv
- 10um/2-2(10umú⌐.csv
- 10um/2-3(10umú⌐.csv
- 10um/3-1(10umú⌐.csv
- 10um/3-2(10umú⌐.csv
- 10um/3-3(10umú⌐.csv
- 10um/4-1(10umú⌐.csv
- 10um/4-2(10umú⌐.csv
- 10um/4-3(10umú⌐.csv
- 10um/5-1(10umú⌐.csv
- 10um/5-2(10umú⌐.csv
- 10um/5-3(10umú⌐.csv
- 150a╠m/
- 150a╠m/11-1ú¿150a╠mú⌐.csv
- 150a╠m/11-2ú¿150a╠mú⌐.csv
- 150a╠m/11-3ú¿150a╠mú⌐.csv
- 150a╠m/12-1ú¿150a╠mú⌐.csv
- 150a╠m/12-2ú¿150a╠mú⌐.csv
- 150a╠m/12-3ú¿150a╠mú⌐.csv
- 150a╠m/13-1ú¿150a╠mú⌐.csv
- 150a╠m/13-2ú¿150a╠mú⌐.csv
- 150a╠m/13-3ú¿150a╠mú⌐.csv
- 150a╠m/14-1ú¿150a╠mú⌐.csv
- 150a╠m/14-2ú¿150a╠mú⌐.csv
- 150a╠m/14-3ú¿150a╠mú⌐.csv
- 150a╠m/15-1ú¿150a╠mú⌐.csv
- 150a╠m/15-2ú¿150a╠mú⌐.csv
- 150a╠m/15-3ú¿150a╠mú⌐.csv
- 200a╠m/
- 200a╠m/11-4.csv
- 200a╠m/11-5.csv
- 200a╠m/11-6.csv
- 200a╠m/12-4.csv
- 200a╠m/12-5.csv
- 200a╠m/12-6.csv
- 200a╠m/13-4.csv
- 200a╠m/13-5.csv
- 200a╠m/13-6.csv
- 200a╠m/14-4.csv
- 200a╠m/14-5.csv
- 200a╠m/14-6.csv
- 200a╠m/15-4.csv
- 200a╠m/15-5.csv
- 200a╠m/15-6.csv
- 20um/
- 20um/1-1ú¿20umú⌐.csv
- 20um/1-2ú¿20umú⌐.csv
- 20um/1-3ú¿20umú⌐.csv
- 20um/2-1ú¿20umú⌐.csv
- 20um/2-2ú¿20umú⌐.csv
- 20um/2-3ú¿20umú⌐.csv
- 20um/3-1ú¿20umú⌐.csv
- 20um/3-2ú¿20umú⌐.csv
- 20um/3-3ú¿20umú⌐.csv
- 20um/4-2ú¿20umú⌐.csv
- 20um/4-3ú¿20umú⌐.csv
- 20um/5-1ú¿20umú⌐.csv
- 20um/5-2ú¿20umú⌐.csv
- 20um/5-3ú¿20umú⌐.csv
- 30um/
- 30um/1-1ú¿30umú⌐.csv
- 30um/1-2ú¿30umú⌐.csv
- 30um/1-3ú¿30umú⌐.csv
- 30um/2-1ú¿30umú⌐.csv
- 30um/2-2ú¿30umú⌐.csv
- 30um/2-3ú¿30umú⌐.csv
- 30um/3-1ú¿30umú⌐.csv
- 30um/3-2ú¿30umú⌐.csv
- 30um/3-3ú¿30umú⌐.csv
- 30um/4-1ú¿30umú⌐.csv
- 30um/4-2ú¿30umú⌐.csv
- 30um/4-3ú¿30umú⌐.csv
- 30um/5-1ú¿30umú⌐.csv
- 30um/5-2ú¿30umú⌐.csv
- 30um/5-3ú¿30umú⌐.csv
- 40um/
- 40um/1-1ú¿40umú⌐.csv
- 40um/1-2ú¿40umú⌐.csv
- 40um/1-3ú¿40umú⌐.csv
- 40um/2-1ú¿40umú⌐.csv
- 40um/2-2ú¿40umú⌐.csv
- 40um/2-3ú¿40umú⌐.csv
- 40um/3-1ú¿40umú⌐.csv
- 40um/3-2ú¿40umú⌐.csv
- 40um/3-3ú¿40umú⌐.csv
- 40um/4-1ú¿40umú⌐.csv
- 40um/4-2ú¿40umú⌐.csv
- 40um/4-3ú¿40umú⌐.csv
- 40um/5-1ú¿40umú⌐.csv
- 40um/5-2ú¿40umú⌐.csv
- 40um/5-3ú¿40umú⌐.csv
- 50um/
- 50um/1-1ú¿50umú⌐.csv
- 50um/1-2ú¿50umú⌐.csv
- 50um/1-3ú¿50umú⌐.csv
- 50um/2-1ú¿50umú⌐.csv
- 50um/2-2ú¿50umú⌐.csv
- 50um/2-3ú¿50umú⌐.csv
- 50um/3-1ú¿50umú⌐.csv
- 50um/3-2ú¿50umú⌐.csv
- 50um/3-3ú¿50umú⌐.csv
- 50um/4-1ú¿50umú⌐.csv
- 50um/4-2ú¿50umú⌐.csv
- 50um/4-3ú¿50umú⌐.csv
- 50um/5-1ú¿50umú⌐.csv
- 50um/5-2ú¿50umú⌐.csv
- 50um/5-3ú¿50umú⌐.csv
- 60a╠m/
- 60a╠m/10-1ú¿60a╠mú⌐.csv
- 60a╠m/10-2ú¿60a╠mú⌐.csv
- 60a╠m/10-3ú¿60a╠mú⌐.csv
- 60a╠m/6-1ú¿60a╠mú⌐.csv
- 60a╠m/6-2ú¿60a╠mú⌐.csv
- 60a╠m/6-3ú¿60a╠mú⌐.csv
- 60a╠m/7-1ú¿60a╠mú⌐.csv
- 60a╠m/7-2ú¿60a╠mú⌐.csv
- 60a╠m/7-3ú¿60a╠mú⌐.csv
- 60a╠m/8-1ú¿60a╠mú⌐.csv
- 60a╠m/8-2ú¿60a╠mú⌐.csv
- 60a╠m/8-3ú¿60a╠mú⌐.csv
- 60a╠m/9-1ú¿60a╠mú⌐.csv
- 60a╠m/9-2ú¿60a╠mú⌐.csv
- 60a╠m/9-3ú¿60a╠mú⌐.csv
- 70a╠m/
- 70a╠m/10-4ú¿70a╠mú⌐.csv
- 70a╠m/10-5ú¿70a╠mú⌐.csv
- 70a╠m/10-6ú¿70a╠mú⌐.csv
- 70a╠m/6-4ú¿70a╠mú⌐.csv
- 70a╠m/6-5ú¿70a╠mú⌐.csv
- 70a╠m/6-6ú¿70a╠mú⌐.csv
- 70a╠m/7-4ú¿70a╠mú⌐.csv
- 70a╠m/7-5ú¿70a╠mú⌐.csv
- 70a╠m/7-6ú¿70a╠mú⌐.csv
- 70a╠m/8-4ú¿70a╠mú⌐.csv
- 70a╠m/8-5ú¿70a╠mú⌐.csv
- 70a╠m/8-6ú¿70a╠mú⌐.csv
- 70a╠m/9-4ú¿70a╠mú⌐.csv
- 70a╠m/9-5ú¿70a╠mú⌐.csv
- 70a╠m/9-6ú¿70a╠mú⌐.csv
- 80a╠m/
- 80a╠m/10-7ú¿80a╠mú⌐.csv
- 80a╠m/10-8ú¿80a╠mú⌐.csv
- 80a╠m/10-9ú¿80a╠mú⌐.csv
- 80a╠m/6-7ú¿80a╠mú⌐.csv
- 80a╠m/6-8ú¿80a╠mú⌐.csv
- 80a╠m/6-9ú¿80a╠mú⌐.csv
- 80a╠m/7-7ú¿80a╠mú⌐.csv
- 80a╠m/7-8ú¿80a╠mú⌐.csv
- 80a╠m/7-9ú¿80a╠mú⌐.csv
- 80a╠m/8-7ú¿80a╠mú⌐.csv
- 80a╠m/8-8ú¿80a╠mú⌐.csv
- 80a╠m/8-9ú¿80a╠mú⌐.csv
- 80a╠m/9-7ú¿80a╠mú⌐.csv
- 80a╠m/9-8ú¿80a╠mú⌐.csv
- 80a╠m/9-9ú¿80a╠mú⌐.csv
- 90a╠m/
- 90a╠m/10-10ú¿90a╠mú⌐.csv
- 90a╠m/10-11ú¿90a╠mú⌐.csv
- 90a╠m/10-12ú¿90a╠mú⌐.csv
- 90a╠m/6-10ú¿90a╠mú⌐.csv
- 90a╠m/6-11ú¿90a╠mú⌐.csv
- 90a╠m/6-12ú¿90a╠mú⌐.csv
- 90a╠m/7-10ú¿90a╠mú⌐.csv
- 90a╠m/7-11ú¿90a╠mú⌐.csv
- 90a╠m/7-12ú¿90a╠mú⌐.csv
- 90a╠m/8-10ú¿90a╠mú⌐.csv
- 90a╠m/8-11ú¿90a╠mú⌐.csv
- 90a╠m/8-12ú¿90a╠mú⌐.csv
- 90a╠m/9-10ú¿90a╠mú⌐.csv
- 90a╠m/9-11ú¿90a╠mú⌐.csv
- 90a╠m/9-12ú¿90a╠mú⌐.csv
