# Supplementary material for: Experimental and Statistical Study of the Fracture Mechanism of Sn96.5Ag3Cu0.5 Solder Joints via Ball Shear Test
Source: Materials (Basel). 2022 Mar 26;15(7):2455. doi: 10.3390/ma15072455 (PMC9000201; doi:10.3390/ma15072455)
Supplement: Supplementary file 1 [file materials-15-02455-s001.zip › 100a╠m/10-13ú¿100a╠mú⌐.csv]

TESTER	4000Plus	20087812
DATE	12/05/2020
TIME	18:07:06
TESTGROUP	DIE SHEAR
试验报告编号	GFJGJL2051209020521
样品编号	6~10：100μm/s
USERFIELD3
USERFIELD4
USERFIELD5
USERFIELD6
USERFIELD7
USERFIELD8
USERFIELD9
USERFIELD10
OPERATOR	何志刚
SAMPLE	2710
LOADUNIT	N
CARTRIDGE	5.0000 kg	15072016	球推力
TESTTYPE	Destruct
TESTSPEED	100.00	um/s
SHEARHEIGHT	50.000	um
TESTLOAD	0.000000	N
PROFILE	TIME/DIST/FORCE	248
TIME (s)	DIST (um)	FORCE (N)
0	0.000000	0.000000
0.1334732	13.375	0.48729
0.1554732	15.547	0.51800
0.1774732	17.407	0.67096
0.1974732	19.038	0.82931
0.2194732	21.394	0.80198
0.2414732	23.536	0.85793
0.2634732	24.954	1.1840
0.2834732	27.110	1.1370
0.3054732	29.029	1.2665
0.3274732	31.023	1.3667
0.3474732	33.097	1.3519
0.3694732	34.635	1.6310
0.3914732	36.862	1.6398
0.4114732	38.480	1.8314
0.4334732	40.865	1.7786
0.4554732	42.765	1.9154
0.4754732	44.594	2.0105
0.4974732	46.818	2.0207
0.5194732	48.679	2.1733
0.5394732	50.229	2.3776
0.5654732	52.606	2.4957
0.5874732	54.634	2.5825
0.6074732	56.416	2.6819
0.6294732	58.924	2.5808
0.6519732	60.790	2.7734
0.6719732	61.987	3.1158
0.6939732	63.698	3.3267
0.7159732	65.729	3.4267
0.7359732	67.002	3.7254
0.7579732	68.731	3.9294
0.7804732	70.080	4.2824
0.8024732	72.294	4.2964
0.8224732	73.748	4.5526
0.8444732	75.652	4.6881
0.8664732	77.460	4.8612
0.8864732	79.116	5.0098
0.9084732	80.734	5.2576
0.9304732	82.369	5.4985
0.9504732	84.146	5.6137
0.9724732	85.921	5.7996
0.9944732	87.717	5.9916
1.014473	89.294	6.1715
1.036473	90.889	6.4280
1.058473	93.125	6.4334
1.078473	94.765	6.6025
1.100473	96.612	6.7742
1.122473	98.113	7.0678
1.144473	100.14	7.1553
1.164473	101.92	7.2675
1.186473	103.50	7.5326
1.208473	105.06	7.8030
1.228473	107.36	7.6989
1.250473	108.88	8.0003
1.272473	111.01	8.0473
1.292473	112.25	8.3715
1.314473	114.16	8.5056
1.336473	116.42	8.5003
1.356473	118.15	8.6193
1.378473	119.59	8.9495
1.400473	121.80	8.9652
1.420973	123.60	9.1015
1.442973	125.10	9.4083
1.468973	127.81	9.3816
1.488973	129.34	9.5828
1.510973	130.96	9.8419
1.532973	133.05	9.9031
1.552973	134.87	9.9880
1.574973	137.06	10.025
1.596973	138.72	10.256
1.616973	140.93	10.205
1.638973	142.98	10.282
1.660973	144.58	10.549
1.680973	146.34	10.657
1.702973	148.27	10.785
1.724973	150.57	10.766
1.746973	152.10	11.059
1.766973	154.30	10.994
1.788973	156.14	11.157
1.810973	158.56	11.105
1.830973	160.02	11.331
1.852973	162.23	11.360
1.874973	163.77	11.635
1.894973	165.85	11.621
1.916973	168.02	11.650
1.938973	169.71	11.885
1.958973	171.67	11.913
1.980973	173.71	11.996
2.002973	175.98	11.989
2.022973	177.56	12.168
2.044973	179.71	12.208
2.067473	181.84	12.267
2.089473	184.22	12.230
2.109473	185.58	12.496
2.131473	187.42	12.657
2.153473	189.90	12.578
2.173473	191.61	12.709
2.195473	193.42	12.878
2.217473	195.54	12.946
2.237473	197.40	13.027
2.259473	199.69	13.010
2.281473	201.40	13.222
2.301473	203.17	13.326
2.323473	205.51	13.291
2.349473	207.83	13.445
2.369473	209.75	13.493
2.391473	212.07	13.466
2.413473	214.14	13.550
2.433473	215.77	13.709
2.455473	217.91	13.749
2.477473	219.88	13.860
2.497473	221.36	14.090
2.519473	223.66	14.074
2.541473	226.00	14.036
2.561473	227.87	14.103
2.583473	229.76	14.257
2.605473	231.98	14.268
2.627473	234.17	14.305
2.647473	235.92	14.417
2.669473	238.28	14.389
2.691473	240.56	14.378
2.711473	242.24	14.531
2.733473	244.03	14.713
2.755473	246.50	14.624
2.775473	248.26	14.745
2.797473	250.67	14.684
2.819473	252.80	14.732
2.839473	254.66	14.800
2.861473	256.98	14.787
2.883473	258.89	14.904
2.903473	260.81	14.966
2.925473	262.78	15.087
2.947473	265.41	14.941
2.969473	267.69	14.927
2.989473	269.64	14.964
3.011473	271.53	15.115
3.033473	274.07	15.004
3.053473	275.66	15.194
3.075473	278.00	15.158
3.098473	280.26	15.193
3.117973	282.33	15.182
3.139973	284.13	15.356
3.162473	286.66	15.246
3.181973	288.58	15.307
3.203973	290.67	15.382
3.225973	292.90	15.391
3.249973	295.07	15.508
3.271973	297.68	15.367
3.293973	299.61	15.491
3.314473	301.88	15.414
3.335973	303.86	15.519
3.358473	306.26	15.473
3.378473	308.04	15.574
3.400473	310.48	15.501
3.422473	312.49	15.592
3.442473	314.22	15.715
3.464473	316.81	15.596
3.486473	318.72	15.729
3.506973	320.49	15.876
3.528973	322.96	15.801
3.550973	325.39	15.732
3.572973	327.60	15.748
3.592973	329.73	15.726
3.598473	329.86	15.912
3.618973	332.21	15.802
3.638973	334.32	15.771
3.660973	336.92	15.635
3.682973	339.08	15.672
3.702973	340.98	15.737
3.724973	343.01	15.823
3.746973	345.24	15.844
3.769473	347.62	15.794
3.789473	349.69	15.782
3.811473	352.19	15.698
3.833473	354.64	15.621
3.853473	356.72	15.614
3.875473	358.71	15.718
3.897973	361.29	15.632
3.917973	363.20	15.695
3.939973	365.24	15.776
3.961973	367.44	15.796
3.981973	370.15	15.533
4.003973	372.05	15.669
4.026473	373.90	15.837
4.046473	376.51	15.614
4.072473	379.30	15.570
4.094473	381.52	15.584
4.114473	383.43	15.645
4.136473	385.45	15.737
4.158473	387.98	15.640
4.178473	390.13	15.596
4.200473	392.41	15.584
4.222473	394.60	15.619
4.242473	396.60	15.636
4.264473	399.21	15.496
4.287473	401.33	15.589
4.307473	403.50	15.550
4.329473	405.96	15.467
4.350973	408.14	15.492
4.372973	410.46	15.478
4.392973	412.50	15.476
4.415973	414.86	15.477
4.437973	417.51	15.334
4.457973	419.49	15.358
4.479973	421.95	15.273
4.501973	424.47	15.167
4.521973	426.43	15.211
4.543973	428.90	15.112
4.565973	431.56	14.965
4.585973	433.83	14.888
4.607973	436.12	14.872
4.629973	438.41	14.856
4.649973	440.89	14.695
4.671973	443.47	14.568
4.693973	445.41	14.690
4.715973	448.58	14.342
4.735973	450.88	14.252
4.757973	452.97	14.314
4.779973	455.28	14.292
4.799973	457.80	14.101
4.821973	460.67	13.860
4.843973	462.99	13.830
4.863973	464.95	13.876
4.885973	467.45	13.776
4.907973	470.00	13.659
4.927973	472.28	13.578
4.949973	474.48	13.599
4.975973	477.43	13.491
4.995973	479.75	13.394
5.017973	482.12	13.345
5.039973	484.53	13.282
5.060473	486.96	13.144
5.082473	489.21	13.142
5.104473	492.25	12.834
5.124473	494.48	12.771
5.146473	496.61	12.820
5.168473	499.35	12.626
5.188973	501.84	12.503
5.210973	504.19	12.467
5.232973	506.31	12.518
5.254973	509.03	12.333
5.274973	511.25	12.276
5.296973	513.73	12.169
5.318973	516.56	11.959
5.338973	518.54	11.979
5.360973	521.04	11.881
5.382973	523.66	11.737
5.402973	526.12	11.596
