# Supplementary material for: Experimental and Statistical Study of the Fracture Mechanism of Sn96.5Ag3Cu0.5 Solder Joints via Ball Shear Test
Source: Materials (Basel). 2022 Mar 26;15(7):2455. doi: 10.3390/ma15072455 (PMC9000201; doi:10.3390/ma15072455)
Supplement: Supplementary file 1 [file materials-15-02455-s001.zip › 100a╠m/10-14ú¿100a╠mú⌐.csv]

TESTER	4000Plus	20087812
DATE	12/05/2020
TIME	18:07:06
TESTGROUP	DIE SHEAR
试验报告编号	GFJGJL2051209020521
样品编号	6~10：100μm/s
USERFIELD3
USERFIELD4
USERFIELD5
USERFIELD6
USERFIELD7
USERFIELD8
USERFIELD9
USERFIELD10
OPERATOR	何志刚
SAMPLE	2710
LOADUNIT	N
CARTRIDGE	5.0000 kg	15072016	球推力
TESTTYPE	Destruct
TESTSPEED	100.00	um/s
SHEARHEIGHT	50.000	um
TESTLOAD	0.000000	N
PROFILE	TIME/DIST/FORCE	248
TIME (s)	DIST (um)	FORCE (N)
0	0.000000	0.000000
0.1192025	11.756	0.56249
0.1412025	13.900	0.60403
0.1612025	15.652	0.72908
0.1832025	17.811	0.76475
0.2052025	19.661	0.92164
0.2272025	21.876	0.94921
0.2492025	23.998	0.99929
0.2712025	25.598	1.2540
0.2932025	27.468	1.4030
0.3152025	29.678	1.4185
0.3372025	31.848	1.4499
0.3592025	33.655	1.6234
0.3812025	35.964	1.6142
0.4032025	37.742	1.7994
0.4252025	39.841	1.8722
0.4477025	42.278	1.8411
0.4702025	44.106	2.0063
0.4897025	46.199	1.9979
0.5117025	47.747	2.2728
0.5337025	49.867	2.3379
0.5597025	52.272	2.4309
0.5822025	54.263	2.5323
0.6042025	56.298	2.6167
0.6262025	58.341	2.6978
0.6482025	60.343	2.7950
0.6702025	62.147	2.9838
0.6922025	64.347	3.0032
0.7142025	66.181	3.1799
0.7362025	68.416	3.1859
0.7562025	70.484	3.1735
0.7782025	72.497	3.2804
0.8002025	73.723	3.6815
0.8222025	75.574	3.8377
0.8452025	77.519	3.9989
0.8672025	79.170	4.2336
0.8892025	80.936	4.4372
0.9112025	82.802	4.5879
0.9332025	84.526	4.7938
0.9552025	86.441	4.9250
0.9772025	87.897	5.2500
0.9992025	89.721	5.4171
1.021203	91.685	5.5290
1.043203	93.053	5.8745
1.063203	94.988	5.9277
1.085203	97.049	6.0160
1.107702	98.980	6.1688
1.129702	99.676	6.7778
1.151703	102.80	6.4504
1.174202	104.28	6.7514
1.196203	106.04	6.9428
1.217703	107.21	7.3809
1.240703	109.38	7.4551
1.262702	111.34	7.5686
1.285203	113.38	7.6498
1.307202	115.33	7.7666
1.328702	117.13	7.9584
1.351202	118.23	8.4069
1.373202	120.81	8.2762
1.393203	122.61	8.3838
1.415202	124.02	8.7149
1.437202	125.82	8.8900
1.459203	127.87	8.9680
1.486202	129.99	9.2274
1.508202	132.52	9.1182
1.530203	133.94	9.4438
1.552202	135.82	9.6036
1.574203	137.85	9.6908
1.596202	139.94	9.7666
1.618703	142.08	9.8493
1.640702	143.87	10.030
1.661202	145.73	10.116
1.683203	147.68	10.231
1.704702	149.44	10.424
1.727203	151.37	10.548
1.749202	153.60	10.557
1.770702	155.52	10.687
1.792702	157.57	10.777
1.814703	159.20	11.023
1.837202	161.72	10.915
1.859203	163.74	11.005
1.881202	165.53	11.199
1.903203	167.36	11.365
1.925202	169.51	11.403
1.947202	171.55	11.498
1.969203	173.99	11.425
1.989202	175.56	11.607
2.011203	177.50	11.729
2.033203	179.77	11.722
2.055202	181.52	11.931
2.077203	183.61	11.992
2.099203	185.77	12.028
2.121202	187.68	12.162
2.143703	190.25	12.091
2.165703	191.94	12.311
2.188202	194.22	12.314
2.210202	195.96	12.515
2.232203	198.28	12.486
2.253702	200.22	12.610
2.276702	202.69	12.564
2.296702	204.34	12.716
2.318702	205.98	12.956
2.341202	208.24	12.964
2.362702	210.32	13.046
2.389203	212.90	13.070
2.412203	214.83	13.236
2.433702	216.94	13.293
2.455703	219.12	13.334
2.478203	221.20	13.398
2.500202	223.25	13.491
2.521703	225.35	13.551
2.545202	227.16	13.764
2.565202	229.28	13.734
2.587203	231.39	13.786
2.608702	233.13	14.000
2.630702	235.37	14.003
2.653203	237.42	14.081
2.675703	239.60	14.166
2.697702	242.31	13.987
2.719702	243.88	14.253
2.742203	245.92	14.349
2.764203	247.88	14.464
2.786202	250.20	14.436
2.809202	252.59	14.421
2.831203	254.22	14.665
2.853203	256.48	14.662
2.875202	258.43	14.779
2.894702	260.56	14.755
2.917202	262.69	14.804
2.938703	264.81	14.868
2.961202	266.78	14.978
2.983202	268.66	15.123
3.005203	271.14	15.032
3.026702	273.42	15.033
3.049202	275.23	15.208
3.071203	277.19	15.320
3.093203	279.33	15.362
3.114702	281.69	15.318
3.136703	283.70	15.416
3.159203	285.98	15.418
3.181202	287.75	15.603
3.201202	290.04	15.519
3.223202	292.06	15.609
3.245203	294.42	15.567
3.267202	296.02	15.833
3.289202	298.17	15.875
3.315702	300.96	15.872
3.337703	303.35	15.818
3.360203	305.61	15.814
3.381702	307.35	16.012
3.404202	309.95	15.877
3.426203	312.09	15.919
3.448202	313.87	16.118
3.468203	315.79	16.164
3.490202	317.88	16.225
3.512203	320.48	16.104
3.534203	322.59	16.158
3.556202	324.36	16.345
3.579202	326.79	16.331
3.601202	329.10	16.307
3.623203	331.33	16.317
3.645202	333.40	16.384
3.667202	335.59	16.410
3.689203	337.59	16.508
3.711703	339.87	16.539
3.734202	342.06	16.576
3.755702	344.39	16.559
3.775702	346.22	16.638
3.798203	348.15	16.762
3.819702	350.68	16.653
3.842202	352.86	16.695
3.863703	355.27	16.633
3.885702	357.27	16.746
3.908202	359.56	16.728
3.929703	361.70	16.756
3.951703	363.82	16.821
3.973702	366.23	16.760
3.996202	368.90	16.608
4.017703	370.29	16.947
4.040203	372.98	16.772
4.062202	375.35	16.739
4.083703	377.50	16.767
4.104202	379.79	16.680
4.126203	381.73	16.802
4.148202	383.77	16.898
4.170202	386.33	16.778
4.192203	388.98	16.619
4.219203	391.29	16.791
4.223203	391.38	16.968
4.245203	393.85	16.840
4.267202	396.26	16.776
4.289203	398.57	16.767
4.309203	400.81	16.701
4.331203	403.07	16.697
4.354202	405.34	16.729
4.376203	407.84	16.634
4.398202	410.01	16.664
4.420202	411.96	16.796
4.442203	414.23	16.786
4.464202	416.61	16.735
4.487203	419.59	16.492
4.509202	421.40	16.666
4.531202	423.78	16.612
4.553203	426.22	16.555
4.575202	428.21	16.655
4.597202	430.60	16.602
4.617202	433.38	16.325
4.639203	435.40	16.413
4.661202	437.60	16.435
4.683202	440.25	16.292
4.709202	442.83	16.327
4.731203	445.40	16.205
4.753202	447.84	16.130
4.775202	450.17	16.096
4.797203	452.30	16.145
4.819202	454.89	16.012
4.841202	457.41	15.905
4.863203	459.59	15.948
4.883702	461.94	15.865
4.905703	464.38	15.790
4.928203	466.67	15.790
4.949702	469.08	15.726
4.972202	471.52	15.668
4.993702	473.78	15.662
5.016202	476.39	15.537
5.038202	478.85	15.454
5.060203	480.79	15.576
5.082202	483.47	15.393
5.104202	485.83	15.364
5.126203	488.37	15.252
5.148202	490.56	15.272
5.170202	492.78	15.300
5.192203	495.61	15.073
5.212203	497.76	15.026
5.234202	500.40	14.887
5.256203	502.81	14.825
5.279202	505.36	14.751
5.301202	508.04	14.582
5.323203	510.59	14.463
5.344703	512.97	14.413
5.366703	515.59	14.266
5.389203	518.24	14.124
5.411202	520.77	14.030
5.433202	523.84	13.709
5.455203	526.38	13.596
5.477202	529.40	13.307
5.499202	531.93	13.198
5.519203	534.75	12.904
