# Supplementary material for: Experimental and Statistical Study of the Fracture Mechanism of Sn96.5Ag3Cu0.5 Solder Joints via Ball Shear Test
Source: Materials (Basel). 2022 Mar 26;15(7):2455. doi: 10.3390/ma15072455 (PMC9000201; doi:10.3390/ma15072455)
Supplement: Supplementary file 1 [file materials-15-02455-s001.zip › 100a╠m/10-15ú¿100a╠mú⌐.csv]

TESTER	4000Plus	20087812
DATE	12/05/2020
TIME	18:07:06
TESTGROUP	DIE SHEAR
试验报告编号	GFJGJL2051209020521
样品编号	6~10：100μm/s
USERFIELD3
USERFIELD4
USERFIELD5
USERFIELD6
USERFIELD7
USERFIELD8
USERFIELD9
USERFIELD10
OPERATOR	何志刚
SAMPLE	2710
LOADUNIT	N
CARTRIDGE	5.0000 kg	15072016	球推力
TESTTYPE	Destruct
TESTSPEED	100.00	um/s
SHEARHEIGHT	50.000	um
TESTLOAD	0.000000	N
PROFILE	TIME/DIST/FORCE	248
TIME (s)	DIST (um)	FORCE (N)
0	0.000000	0.000000
0.1231085	11.750	0.52298
0.1451085	13.689	0.64462
0.1676085	15.808	0.69607
0.1896085	17.697	0.83763
0.2116085	20.118	0.77029
0.2356085	22.090	0.96330
0.2576085	24.338	0.97790
0.2796085	25.673	1.3364
0.3016085	27.714	1.4184
0.3236085	30.349	1.2815
0.3456085	32.268	1.4114
0.3676085	34.445	1.4398
0.3916085	36.374	1.6634
0.4136085	38.184	1.8357
0.4366085	40.604	1.7974
0.4581085	42.618	1.8895
0.4806085	44.300	2.1260
0.5026085	46.236	2.2492
0.5241085	48.586	2.2099
0.5481085	50.614	2.3808
0.5746086	53.232	2.4048
0.5961086	55.414	2.4314
0.6181086	57.310	2.5840
0.6401086	59.392	2.6499
0.6626086	61.423	2.7497
0.6851085	63.420	2.8907
0.7076086	65.724	2.8694
0.7311085	67.838	2.9927
0.7531086	69.586	3.2032
0.7751086	71.558	3.3122
0.7971085	73.522	3.4242
0.8196086	74.895	3.7678
0.8411086	76.953	3.8569
0.8636085	78.930	3.9639
0.8876086	80.350	4.3731
0.9096085	82.329	4.4791
0.9326085	84.243	4.6667
0.9541085	85.998	4.8605
0.9766086	87.823	5.0274
0.9986085	89.201	5.3689
1.020109	91.288	5.4325
1.044608	93.381	5.5782
1.066609	95.102	5.7851
1.088609	96.906	5.9739
1.110608	99.766	5.7349
1.132609	100.16	6.4603
1.154608	103.29	6.1327
1.176608	104.16	6.6720
1.201609	106.15	6.9012
1.223109	108.34	6.9379
1.245108	110.27	7.0639
1.267108	111.85	7.3267
1.289608	113.99	7.3673
1.311609	115.61	7.6164
1.333609	117.65	7.6953
1.357609	119.56	7.9155
1.379609	121.19	8.1569
1.401608	123.26	8.2419
1.423609	125.17	8.3739
1.445608	127.00	8.5386
1.468109	128.80	8.7570
1.490608	131.09	8.7564
1.516608	133.48	8.8692
1.540609	135.10	9.2013
1.562109	137.05	9.3188
1.584609	138.87	9.4873
1.607609	141.00	9.5757
1.629109	143.20	9.5954
1.651608	145.15	9.7271
1.673609	146.99	9.8857
1.697109	149.18	9.9948
1.719108	151.10	10.122
1.741609	153.09	10.223
1.763608	154.96	10.388
1.785609	156.83	10.537
1.807608	159.29	10.453
1.829108	161.18	10.594
1.853608	163.32	10.722
1.875108	164.86	11.000
1.897109	167.10	11.004
1.919608	168.94	11.179
1.941108	171.33	11.124
1.963609	173.00	11.350
1.985608	175.34	11.331
2.009609	177.61	11.404
2.031609	179.53	11.537
2.053609	181.53	11.648
2.075608	183.72	11.671
2.097609	186.02	11.650
2.120109	188.22	11.714
2.142108	189.90	11.935
2.166109	191.98	12.073
2.188608	194.22	12.092
2.210109	196.19	12.214
2.232609	198.43	12.217
2.254608	200.48	12.297
2.276608	202.50	12.399
2.298609	204.54	12.485
2.322608	206.88	12.531
2.344609	208.70	12.715
2.367609	210.86	12.779
2.389108	213.01	12.818
2.411108	215.32	12.794
2.437608	217.65	12.929
2.459109	219.77	12.979
2.481108	221.71	13.101
2.505609	224.18	13.101
2.527608	226.17	13.215
2.549608	228.17	13.314
2.571609	230.58	13.252
2.593609	232.59	13.358
2.615608	234.68	13.421
2.638608	237.28	13.326
2.662608	239.37	13.471
2.684608	241.30	13.598
2.706609	243.59	13.582
2.728108	245.81	13.593
2.750108	247.94	13.656
2.773108	249.90	13.825
2.795609	252.18	13.812
2.819608	254.57	13.842
2.841609	256.76	13.865
2.863609	259.27	13.765
2.885608	261.08	13.949
2.907609	263.06	14.043
2.929108	265.48	13.990
2.951108	267.47	14.092
2.975609	269.86	14.120
2.997108	272.48	13.976
3.019109	274.50	14.081
3.041109	276.47	14.188
3.063608	278.64	14.221
3.085109	280.67	14.320
3.107109	282.92	14.322
3.131608	285.66	14.214
3.153609	287.62	14.326
3.175608	290.07	14.262
3.197608	291.87	14.439
3.219609	294.44	14.313
3.241608	296.56	14.366
3.263608	298.97	14.303
3.287608	301.31	14.350
3.309608	303.42	14.405
3.331609	305.52	14.465
3.353609	307.49	14.586
3.379608	310.23	14.548
3.401608	312.55	14.535
3.423609	315.09	14.422
3.447608	317.10	14.616
3.469609	319.29	14.637
3.491608	321.83	14.524
3.513608	323.78	14.640
3.535609	326.07	14.627
3.558109	328.42	14.628
3.580108	330.84	14.563
3.604609	333.55	14.479
3.626609	335.39	14.640
3.648108	337.22	14.804
3.670609	339.83	14.665
3.692609	341.85	14.752
3.714608	344.15	14.747
3.736609	346.57	14.683
3.760608	348.96	14.713
3.782609	350.89	14.835
3.805109	353.52	14.728
3.827108	355.86	14.695
3.849108	358.03	14.725
3.871109	360.11	14.804
3.893609	362.42	14.784
3.917608	364.58	14.903
3.940109	366.92	14.908
3.962609	369.05	15.010
3.984608	371.96	14.713
4.006608	373.97	14.807
4.028109	376.37	14.745
4.050108	378.58	14.774
4.074609	381.06	14.754
4.096609	382.93	14.918
4.118609	385.49	14.797
4.140609	387.63	14.854
4.162609	390.12	14.760
4.184609	392.36	14.764
4.207609	394.38	14.897
4.231609	397.25	14.737
4.253109	399.26	14.831
4.275109	401.69	14.773
4.301109	404.55	14.705
4.323609	406.62	14.773
4.345609	409.05	14.703
4.367609	411.53	14.613
4.389609	413.51	14.719
4.413609	416.26	14.608
4.435609	418.50	14.627
4.458109	420.73	14.674
4.480109	423.15	14.608
4.502109	425.35	14.629
4.524109	427.73	14.579
4.546609	430.09	14.548
4.570609	432.45	14.588
4.592609	434.37	14.720
4.614609	437.44	14.410
4.636609	439.70	14.393
4.658609	441.98	14.393
4.680609	444.41	14.326
4.702609	446.51	14.397
4.726609	449.42	14.223
4.748609	451.46	14.306
4.770609	454.11	14.148
4.792609	456.45	14.113
4.814609	458.76	14.089
4.837109	461.01	14.145
4.859609	463.71	13.968
4.883109	466.30	13.919
4.905609	468.67	13.874
4.927109	470.99	13.847
4.949109	473.31	13.817
4.971609	475.51	13.839
4.993609	478.01	13.752
5.015609	480.42	13.690
5.039109	482.85	13.704
5.061109	485.33	13.616
5.083109	487.68	13.590
5.106109	490.07	13.576
5.128609	492.36	13.576
5.150609	494.93	13.448
5.172609	496.90	13.559
5.196609	499.51	13.487
5.218109	501.94	13.431
5.244609	504.70	13.384
5.266609	507.32	13.253
5.288609	509.56	13.258
5.310609	511.77	13.274
5.332609	514.50	13.086
5.355109	517.43	12.875
5.379609	519.70	12.952
5.401109	522.31	12.810
5.423609	524.85	12.698
5.445109	527.31	12.616
5.467609	529.89	12.499
5.489609	532.44	12.384
5.511609	535.03	12.249
5.535609	538.35	11.914
5.557609	540.89	11.799
5.579609	543.92	11.494
5.601609	546.48	11.388
5.624109	549.23	11.233
5.646609	551.98	11.038
