# Supplementary material for: Experimental and Statistical Study of the Fracture Mechanism of Sn96.5Ag3Cu0.5 Solder Joints via Ball Shear Test
Source: Materials (Basel). 2022 Mar 26;15(7):2455. doi: 10.3390/ma15072455 (PMC9000201; doi:10.3390/ma15072455)
Supplement: Supplementary file 1 [file materials-15-02455-s001.zip › 100a╠m/6-13ú¿100a╠mú⌐.csv]

TESTER	4000Plus	20087812
DATE	12/05/2020
TIME	18:07:06
TESTGROUP	DIE SHEAR
试验报告编号	GFJGJL2051209020521
样品编号	6~10：100μm/s
USERFIELD3
USERFIELD4
USERFIELD5
USERFIELD6
USERFIELD7
USERFIELD8
USERFIELD9
USERFIELD10
OPERATOR	何志刚
SAMPLE	2710
LOADUNIT	N
CARTRIDGE	5.0000 kg	15072016	球推力
TESTTYPE	Destruct
TESTSPEED	100.00	um/s
SHEARHEIGHT	50.000	um
TESTLOAD	0.000000	N
PROFILE	TIME/DIST/FORCE	248
TIME (s)	DIST (um)	FORCE (N)
0	0.000000	0.000000
0.0952504	9.6184	0.34389
0.1132504	10.861	0.58467
0.1332504	12.968	0.55683
0.1532504	14.658	0.69201
0.1732504	16.310	0.85657
0.1932504	18.241	0.91137
0.2112504	19.774	1.0386
0.2312504	21.525	1.1501
0.2512504	23.579	1.1429
0.2712504	25.546	1.1837
0.2912504	27.175	1.3432
0.3092504	28.639	1.5110
0.3292504	30.702	1.5005
0.3492504	32.780	1.4837
0.3692504	33.917	1.8497
0.3892504	36.121	1.7839
0.4072504	37.496	1.9729
0.4272504	39.897	1.8438
0.4472504	41.325	2.0817
0.4672504	43.445	2.0487
0.4897504	45.312	2.2126
0.5092504	47.197	2.2718
0.5292504	49.020	2.3690
0.5492504	50.864	2.4443
0.5672504	52.535	2.5171
0.5872504	53.910	2.7898
0.6072504	55.905	2.8057
0.6272504	56.988	3.1930
0.6472504	58.583	3.3658
0.6652504	60.430	3.3697
0.6852504	61.886	3.5967
0.7052504	63.393	3.8178
0.7252504	65.194	3.9237
0.7452504	66.902	4.0520
0.7632504	68.182	4.2784
0.7832504	69.636	4.5203
0.8032504	71.371	4.6381
0.8232504	72.801	4.8754
0.8432504	74.488	5.0257
0.8612504	75.875	5.2099
0.8812504	77.523	5.3619
0.9012504	78.839	5.6437
0.9212504	80.266	5.8822
0.9412504	82.215	5.9301
0.9592504	84.157	5.8970
0.9792504	85.524	6.1590
0.9992504	87.409	6.2319
1.01925	88.608	6.5599
1.03925	89.951	6.8451
1.05725	91.876	6.8187
1.07725	93.289	7.0766
1.09725	95.388	7.0518
1.11725	97.137	7.1780
1.13725	98.466	7.4547
1.15525	99.656	7.7163
1.17525	101.38	7.8375
1.195251	103.20	7.9348
1.21525	104.93	8.0581
1.23525	106.48	8.2452
1.25325	108.09	8.3441
1.27325	109.54	8.5887
1.29325	111.50	8.6305
1.31725	113.93	8.6285
1.33525	115.24	8.8443
1.35525	116.99	8.9688
1.37525	118.76	9.0746
1.39525	120.27	9.2793
1.41525	122.25	9.3316
1.43325	124.07	9.3321
1.45325	125.60	9.5441
1.47325	127.62	9.5492
1.49325	129.05	9.7852
1.51325	130.81	9.9085
1.53125	132.34	10.022
1.55125	134.14	10.128
1.57125	136.01	10.208
1.59125	138.64	9.9768
1.61125	139.78	10.339
1.62925	141.81	10.256
1.649251	143.50	10.406
1.66925	144.86	10.670
1.68925	147.17	10.580
1.70925	148.72	10.782
1.72725	150.42	10.831
1.74725	152.52	10.820
1.76725	154.17	10.970
1.78725	156.31	10.943
1.80725	157.63	11.223
1.82525	159.55	11.201
1.84525	161.28	11.334
1.86525	162.94	11.481
1.88525	164.91	11.519
1.90525	166.57	11.669
1.92325	168.60	11.598
1.94325	170.62	11.606
1.96325	172.18	11.807
1.98325	174.07	11.878
2.00325	176.23	11.830
2.02125	177.67	11.991
2.04125	179.79	11.959
2.06125	181.60	12.049
2.08125	183.21	12.213
2.10125	185.30	12.207
2.12325	187.19	12.361
2.14325	189.05	12.432
2.16325	190.93	12.506
2.18125	192.74	12.525
2.20125	194.54	12.617
2.22125	196.61	12.603
2.24125	198.20	12.792
2.26125	200.24	12.805
2.27925	202.06	12.818
2.29925	203.75	12.954
2.31925	205.75	12.968
2.33925	207.33	13.162
2.35925	209.64	13.055
2.37725	210.98	13.255
2.39725	212.92	13.294
2.41725	215.36	13.147
2.43725	216.84	13.368
2.45725	218.91	13.367
2.47525	220.94	13.300
2.49525	222.46	13.502
2.51525	224.54	13.497
2.53525	226.55	13.509
2.55525	227.82	13.820
2.57325	229.85	13.738
2.59325	231.91	13.732
2.61325	234.00	13.722
2.63325	235.67	13.880
2.65325	237.25	14.059
2.67125	239.14	14.044
2.69125	241.24	14.035
2.71125	243.46	13.962
2.73125	245.67	13.910
2.75125	247.66	13.927
2.76925	249.25	14.031
2.78925	251.04	14.140
2.80925	253.14	14.115
2.82925	255.01	14.194
2.84925	257.14	14.158
2.86725	258.78	14.230
2.88725	261.00	14.173
2.90725	262.95	14.205
2.92725	264.88	14.246
2.94925	267.40	14.154
2.96925	269.05	14.318
2.98925	271.08	14.322
3.00925	273.12	14.334
3.02725	275.03	14.312
3.04725	276.64	14.479
3.06725	278.92	14.397
3.08725	281.17	14.329
3.10725	283.01	14.404
3.12525	285.01	14.347
3.14525	286.80	14.445
3.16525	288.71	14.494
3.18525	290.93	14.422
3.20525	293.02	14.414
3.22325	294.88	14.416
3.24325	296.92	14.426
3.26325	298.73	14.516
3.28325	301.01	14.432
3.30325	302.93	14.479
3.32125	304.68	14.522
3.34125	306.96	14.439
3.36125	308.98	14.458
3.37525	309.82	14.730
3.39325	312.24	14.467
3.41325	314.38	14.428
3.43325	316.10	14.552
3.45325	318.47	14.435
3.47325	320.66	14.373
3.49125	322.14	14.509
3.51125	324.50	14.408
3.53125	326.75	14.326
3.55125	328.83	14.307
3.57125	330.93	14.295
3.58925	332.15	14.534
3.60925	334.97	14.237
3.62925	336.79	14.324
3.64925	338.68	14.395
3.66925	341.03	14.286
3.68725	342.94	14.250
3.70725	345.08	14.223
3.72725	347.26	14.165
3.74725	349.28	14.173
3.76725	351.55	14.097
3.78525	353.29	14.143
3.80925	356.15	13.988
3.82925	358.33	13.928
3.84725	360.23	13.911
3.86725	362.35	13.895
3.88725	364.77	13.745
3.90725	366.65	13.819
3.92725	369.12	13.661
3.94525	371.05	13.618
3.96525	373.22	13.582
3.98525	375.48	13.492
4.00525	377.63	13.447
4.02525	379.88	13.379
4.043251	382.14	13.208
4.063251	384.09	13.255
4.083251	386.03	13.306
4.103251	388.82	13.010
4.12325	390.42	13.197
4.14125	392.16	13.228
4.16125	394.58	13.090
4.181251	397.21	12.871
4.201251	399.20	12.903
4.221251	401.33	12.868
4.23925	403.56	12.706
4.25925	405.51	12.739
4.27925	408.03	12.562
4.29925	410.08	12.557
4.31925	412.19	12.543
4.33725	414.39	12.409
4.35725	416.23	12.485
4.37725	418.71	12.327
4.39725	420.81	12.300
4.41725	423.33	12.126
4.43525	425.06	12.175
4.45525	427.26	12.111
4.47525	429.50	12.045
4.49525	431.67	12.007
4.51525	433.88	11.938
4.53325	435.76	11.913
4.55325	438.30	11.732
4.57325	440.11	11.819
4.59325	442.43	11.723
4.61325	444.80	11.606
4.635251	446.80	11.704
4.655251	449.12	11.593
4.675251	451.40	11.509
4.69325	453.24	11.515
4.71325	455.89	11.274
4.73325	457.51	11.440
4.75325	459.63	11.421
4.77325	462.15	11.245
4.79125	464.02	11.226
4.81125	466.28	11.149
4.83125	468.57	11.052
4.85125	470.45	11.113
4.87125	473.07	10.898
4.88925	474.88	10.915
4.90925	477.19	10.821
4.92925	479.38	10.762
