# Supplementary material for: Experimental and Statistical Study of the Fracture Mechanism of Sn96.5Ag3Cu0.5 Solder Joints via Ball Shear Test
Source: Materials (Basel). 2022 Mar 26;15(7):2455. doi: 10.3390/ma15072455 (PMC9000201; doi:10.3390/ma15072455)
Supplement: Supplementary file 1 [file materials-15-02455-s001.zip › 100a╠m/6-14ú¿100a╠mú⌐.csv]

TESTER	4000Plus	20087812
DATE	12/05/2020
TIME	18:07:06
TESTGROUP	DIE SHEAR
试验报告编号	GFJGJL2051209020521
样品编号	6~10：100μm/s
USERFIELD3
USERFIELD4
USERFIELD5
USERFIELD6
USERFIELD7
USERFIELD8
USERFIELD9
USERFIELD10
OPERATOR	何志刚
SAMPLE	2710
LOADUNIT	N
CARTRIDGE	5.0000 kg	15072016	球推力
TESTTYPE	Destruct
TESTSPEED	100.00	um/s
SHEARHEIGHT	50.000	um
TESTLOAD	0.000000	N
PROFILE	TIME/DIST/FORCE	248
TIME (s)	DIST (um)	FORCE (N)
0	0.000000	0.000000
0.1119229	11.530	0.55012
0.1359229	13.743	0.66252
0.1599229	15.742	0.83100
0.1839229	18.032	0.89912
0.2079229	20.546	0.87972
0.2319229	22.920	0.91501
0.2559229	24.592	1.2114
0.2819229	27.075	1.3021
0.3059229	29.326	1.3854
0.3299229	31.369	1.5506
0.3539229	33.756	1.5810
0.3779229	36.097	1.6291
0.4019229	37.879	1.8966
0.4259229	40.569	1.8219
0.4499229	42.565	2.0055
0.4759229	45.008	2.0837
0.4999229	46.939	2.2925
0.5239229	49.218	2.3514
0.5479228	51.749	2.3392
0.5719229	53.820	2.4931
0.5999229	56.360	2.6175
0.6239229	58.420	2.7758
0.6479229	60.769	2.8348
0.6739229	62.861	3.0509
0.6979229	64.482	3.3810
0.7219229	66.574	3.5270
0.7459229	68.415	3.7709
0.7699229	70.284	4.0042
0.7939229	72.185	4.2108
0.8179229	74.169	4.3990
0.8419229	76.053	4.6402
0.8679229	78.333	4.7967
0.8919229	80.189	5.0347
0.9159229	82.265	5.1871
0.9399229	84.059	5.4496
0.9639229	85.576	5.8345
0.9879229	88.100	5.7974
1.011923	90.046	6.0003
1.035923	92.257	6.0854
1.061923	94.259	6.3503
1.085923	96.147	6.5760
1.109923	98.053	6.8090
1.133923	100.43	6.8430
1.157923	102.25	7.0951
1.181923	104.03	7.3630
1.205923	106.04	7.5430
1.231923	108.35	7.6862
1.255923	110.25	7.9061
1.279923	112.84	7.8569
1.303923	114.22	8.2670
1.327923	116.43	8.3662
1.351923	118.42	8.5556
1.375923	120.47	8.7158
1.399923	122.67	8.8198
1.425923	125.08	8.9263
1.449923	127.25	9.0411
1.473923	129.01	9.3159
1.497923	131.29	9.3869
1.521923	133.24	9.6035
1.545923	135.62	9.6373
1.569923	137.35	9.9102
1.593923	139.75	9.9356
1.623923	142.26	10.157
1.647923	144.32	10.314
1.671923	146.49	10.428
1.695923	148.88	10.458
1.719923	150.98	10.616
1.743923	153.05	10.770
1.767923	155.41	10.798
1.791923	157.55	10.937
1.817923	159.94	11.049
1.841923	162.20	11.116
1.865923	164.41	11.214
1.889923	166.50	11.349
1.913923	168.93	11.361
1.937923	170.88	11.579
1.961923	173.45	11.535
1.985923	175.39	11.743
2.011923	177.88	11.817
2.035923	180.27	11.843
2.059923	182.32	12.005
2.083923	184.90	11.963
2.107923	186.89	12.162
2.131923	189.24	12.191
2.155923	191.18	12.399
2.181923	193.71	12.442
2.205923	195.52	12.698
2.229923	198.22	12.621
2.253923	200.55	12.674
2.277923	202.75	12.775
2.301923	205.18	12.788
2.325923	207.12	12.995
2.349923	209.32	13.097
2.375923	211.84	13.158
2.399923	213.95	13.301
2.423923	216.16	13.386
2.447923	218.51	13.429
2.471923	220.56	13.576
2.495923	223.08	13.570
2.519923	225.19	13.708
2.543923	227.91	13.607
2.569923	230.28	13.728
2.593923	232.57	13.799
2.621923	234.97	13.989
2.645923	237.52	13.957
2.669923	239.88	13.996
2.693923	241.87	14.182
2.717923	244.03	14.287
2.741923	246.55	14.268
2.767923	249.25	14.259
2.791923	251.38	14.405
2.815923	253.62	14.476
2.839923	256.00	14.523
2.863923	258.57	14.468
2.887923	260.47	14.702
2.911923	262.68	14.790
2.935923	265.13	14.796
2.961923	267.72	14.829
2.985923	270.28	14.778
3.009923	272.81	14.754
3.033923	275.15	14.800
3.057923	276.99	15.061
3.081923	279.76	14.939
3.105923	281.97	15.041
3.129923	284.54	15.014
3.155923	286.93	15.110
3.179923	289.22	15.179
3.203923	291.64	15.196
3.227923	294.30	15.121
3.251923	296.36	15.279
3.275923	298.95	15.230
3.299923	301.18	15.308
3.325923	303.59	15.413
3.349923	306.64	15.197
3.373923	308.32	15.491
3.397923	310.88	15.453
3.421923	313.47	15.418
3.445923	315.94	15.400
3.469923	317.99	15.578
3.493923	320.60	15.520
3.519923	322.85	15.673
3.543923	325.68	15.532
3.567923	328.15	15.544
3.591923	330.20	15.692
3.615923	332.58	15.740
3.643923	335.72	15.628
3.667923	338.17	15.634
3.691923	340.57	15.659
3.717923	343.10	15.717
3.741923	345.62	15.694
3.765923	347.89	15.772
3.789923	350.40	15.752
3.813923	352.80	15.777
3.837923	354.97	15.879
3.861923	357.24	15.956
3.885923	359.81	15.914
3.911923	362.62	15.862
3.935923	365.21	15.813
3.959923	367.41	15.931
3.983923	370.00	15.868
4.003923	371.54	16.091
4.027923	374.05	16.073
4.051923	376.93	15.896
4.076423	379.39	15.940
4.102423	381.85	16.009
4.126423	384.35	15.996
4.150423	386.85	15.983
4.174423	389.36	15.951
4.198423	392.01	15.892
4.222423	394.35	15.926
4.246423	397.06	15.829
4.270423	399.64	15.786
4.296423	401.96	15.940
4.320423	405.17	15.660
4.344423	407.37	15.752
4.368423	409.76	15.778
4.392423	412.43	15.701
4.416423	414.85	15.703
4.440423	417.51	15.639
4.466423	420.35	15.578
4.490423	423.02	15.466
4.514423	425.42	15.522
4.542423	428.47	15.446
4.566423	430.75	15.516
4.590423	433.50	15.419
4.614423	436.17	15.337
4.638423	438.67	15.327
4.664423	441.54	15.236
4.688423	444.13	15.187
4.712423	446.65	15.167
4.736423	449.27	15.120
4.760423	451.84	15.078
4.784423	454.43	15.029
4.808423	457.09	14.938
4.832423	459.70	14.880
4.858423	462.11	14.983
4.882423	464.77	14.923
4.906423	467.41	14.840
4.930423	469.87	14.840
4.954423	472.62	14.729
4.978423	475.04	14.732
5.002423	477.68	14.678
5.026423	479.81	14.808
5.052423	483.26	14.505
5.076423	485.61	14.551
5.100423	488.11	14.536
5.124923	490.89	14.415
5.148923	493.43	14.398
5.172923	495.90	14.395
5.196923	498.71	14.248
5.220923	501.46	14.136
5.247423	503.87	14.268
5.271423	506.71	14.119
5.295423	509.37	14.057
5.319423	511.79	14.061
5.343423	514.49	13.968
5.367423	517.35	13.813
5.391423	519.77	13.832
5.415423	522.46	13.755
5.441423	525.04	13.796
5.465423	527.91	13.623
5.489423	530.43	13.614
5.513923	533.37	13.414
5.537923	535.82	13.421
5.565923	538.96	13.324
5.589923	541.62	13.246
5.615923	544.49	13.157
5.639923	546.93	13.167
5.663923	549.60	13.084
5.687923	552.42	12.962
5.711923	555.06	12.894
5.735923	557.68	12.817
5.759923	560.12	12.827
5.783923	562.95	12.683
5.809923	566.04	12.510
5.833923	568.52	12.515
5.857923	571.14	12.456
5.881923	574.25	12.204
5.905923	576.41	12.320
5.929923	578.89	12.316
5.953923	581.80	12.139
5.977923	584.41	12.082
6.003923	587.65	11.864
6.027923	590.25	11.809
6.051923	592.91	11.732
6.075923	595.62	11.623
6.099923	598.41	11.509
