# Supplementary material for: Experimental and Statistical Study of the Fracture Mechanism of Sn96.5Ag3Cu0.5 Solder Joints via Ball Shear Test
Source: Materials (Basel). 2022 Mar 26;15(7):2455. doi: 10.3390/ma15072455 (PMC9000201; doi:10.3390/ma15072455)
Supplement: Supplementary file 1 [file materials-15-02455-s001.zip › 100a╠m/6-15ú¿100a╠mú⌐.csv]

TESTER	4000Plus	20087812
DATE	12/05/2020
TIME	18:07:06
TESTGROUP	DIE SHEAR
试验报告编号	GFJGJL2051209020521
样品编号	6~10：100μm/s
USERFIELD3
USERFIELD4
USERFIELD5
USERFIELD6
USERFIELD7
USERFIELD8
USERFIELD9
USERFIELD10
OPERATOR	何志刚
SAMPLE	2710
LOADUNIT	N
CARTRIDGE	5.0000 kg	15072016	球推力
TESTTYPE	Destruct
TESTSPEED	100.00	um/s
SHEARHEIGHT	50.000	um
TESTLOAD	0.000000	N
PROFILE	TIME/DIST/FORCE	248
TIME (s)	DIST (um)	FORCE (N)
0	0.000000	0.000000
0.07597309	7.5646	0.45947
0.09197308	9.0762	0.51088
0.1079731	10.224	0.70478
0.1219731	11.681	0.69358
0.1379731	13.124	0.77193
0.1539731	14.679	0.80629
0.1699731	16.156	0.87119
0.1859731	17.539	0.97299
0.1999731	18.625	1.1074
0.2159731	20.210	1.1300
0.2319731	21.539	1.2531
0.2479731	23.560	1.1050
0.2639731	24.631	1.3147
0.2799731	25.963	1.4507
0.2939731	27.746	1.3257
0.3099731	28.688	1.5865
0.3259731	30.643	1.4640
0.3419731	32.120	1.5430
0.3579731	33.190	1.7535
0.3719731	34.751	1.7157
0.3899731	35.945	1.9615
0.4059731	37.772	1.8892
0.4219731	38.996	2.0673
0.4379731	40.786	2.0096
0.4539731	42.517	1.9752
0.4699731	43.832	2.0896
0.4839731	44.972	2.2025
0.4999731	46.692	2.1864
0.5159731	48.102	2.2777
0.5319731	49.366	2.4122
0.5479731	50.591	2.5755
0.5619731	52.470	2.4131
0.5779731	53.726	2.5647
0.593973	55.116	2.6638
0.6099731	56.868	2.6211
0.625973	58.329	2.6924
0.639973	59.356	2.8634
0.6559731	60.943	2.8855
0.671973	62.188	3.0272
0.6879731	63.428	3.1851
0.7039731	64.841	3.2892
0.7179731	65.980	3.4028
0.7339731	67.117	3.5869
0.7499731	68.496	3.6900
0.7659731	70.056	3.7226
0.7819731	71.155	3.9357
0.7959731	72.241	4.0697
0.8119731	73.245	4.3200
0.8284731	74.927	4.3047
0.8444731	76.269	4.4368
0.8604731	77.513	4.5928
0.8764731	78.527	4.8391
0.8904731	79.797	4.9015
0.906473	81.110	5.0306
0.9224731	82.047	5.3072
0.938473	83.490	5.3853
0.9544731	85.000	5.4375
0.9684731	86.211	5.5368
0.984473	87.372	5.7253
1.000473	88.754	5.8277
1.016473	90.198	5.8913
1.032473	91.445	6.0465
1.050473	93.024	6.1555
1.066473	94.426	6.2499
1.080473	95.710	6.3203
1.096473	96.814	6.5175
1.112473	98.169	6.6304
1.128473	99.534	6.7392
1.144473	100.89	6.8518
1.158473	102.22	6.8901
1.174473	103.53	7.0212
1.190473	104.74	7.1897
1.206473	106.23	7.2640
1.222473	107.64	7.3406
1.236473	108.71	7.4945
1.252473	110.24	7.5413
1.268473	111.57	7.6608
1.284473	112.99	7.7496
1.300473	114.20	7.9178
1.314473	115.54	7.9523
1.330473	116.88	8.0746
1.346973	118.56	8.0846
1.362973	119.50	8.3621
1.378973	121.12	8.3721
1.392973	121.93	8.6268
1.408973	123.83	8.5241
1.424973	125.31	8.5907
1.440973	126.35	8.8244
1.456973	127.85	8.8822
1.472973	129.46	8.8935
1.486973	130.36	9.1023
1.502973	132.27	8.9985
1.518973	133.36	9.2123
1.534973	134.65	9.3673
1.550973	135.98	9.4870
1.564973	137.53	9.4414
1.580973	138.51	9.7007
1.596973	140.04	9.7431
1.613473	141.86	9.6746
1.629473	142.99	9.8634
1.643473	144.30	9.9097
1.659473	145.81	9.9626
1.675473	147.40	9.9946
1.693473	148.74	10.198
1.709473	150.50	10.153
1.725473	151.77	10.296
1.741973	153.51	10.289
1.755973	154.52	10.467
1.771973	156.21	10.449
1.787973	157.63	10.534
1.803973	159.40	10.486
1.819973	160.55	10.680
1.833973	161.67	10.801
1.849973	163.16	10.857
1.865973	164.87	10.835
1.881973	166.32	10.908
1.897973	167.46	11.104
1.911973	169.17	10.996
1.927973	170.22	11.228
1.943973	171.81	11.246
1.959973	173.07	11.397
1.975973	175.30	11.168
1.989973	176.13	11.401
2.006473	177.86	11.370
2.022473	179.20	11.488
2.038473	180.73	11.545
2.054473	181.99	11.683
2.068473	183.37	11.698
2.084473	185.14	11.663
2.100473	186.67	11.709
2.116473	187.85	11.891
2.132473	189.64	11.832
2.148473	191.00	11.944
2.162473	192.25	12.011
2.178473	193.64	12.112
2.194473	195.14	12.167
2.210473	196.79	12.151
2.226473	198.80	12.023
2.240473	199.66	12.245
2.256973	201.41	12.245
2.272973	203.06	12.242
2.288973	204.28	12.408
2.304973	206.01	12.371
2.318973	206.98	12.552
2.334973	208.29	12.684
2.352973	210.46	12.562
2.368973	211.69	12.736
2.384973	213.55	12.653
2.400973	214.84	12.776
2.416973	216.46	12.785
2.430973	217.48	12.942
2.446973	219.26	12.889
2.462973	220.48	13.057
2.478973	222.42	12.940
2.494973	223.68	13.091
2.508973	224.91	13.183
2.524973	226.50	13.201
2.540973	227.89	13.289
2.556973	229.52	13.307
2.572973	231.09	13.336
2.586973	232.27	13.433
2.602973	233.62	13.548
2.618973	235.56	13.431
2.634973	236.75	13.608
2.650973	238.82	13.440
2.664973	239.97	13.563
2.680973	241.39	13.636
2.696973	242.86	13.705
2.712973	244.54	13.690
2.728973	246.16	13.686
2.744973	247.58	13.774
2.758973	248.74	13.876
2.774973	250.35	13.891
2.790973	252.26	13.801
2.806973	253.64	13.903
2.822973	255.02	14.006
2.836973	256.74	13.905
2.852973	257.92	14.085
2.868973	259.95	13.934
2.884973	261.17	14.100
2.900973	262.86	14.082
2.914973	264.24	14.102
2.930973	265.89	14.099
2.946973	267.09	14.272
2.962973	268.91	14.203
2.978973	270.34	14.284
2.996973	272.13	14.313
3.012973	273.61	14.375
3.027473	275.27	14.287
3.043473	276.51	14.431
3.059473	278.55	14.289
3.075473	279.58	14.527
3.091473	281.73	14.329
3.105473	282.78	14.476
3.121473	284.33	14.514
3.137473	286.23	14.412
3.153473	287.67	14.493
3.169473	288.91	14.679
3.183473	290.25	14.683
3.199473	291.93	14.686
3.215473	293.95	14.536
3.231473	295.54	14.557
3.247473	296.69	14.750
3.261473	298.61	14.557
3.277473	300.36	14.515
3.293473	301.72	14.626
3.309473	303.29	14.656
3.325473	304.80	14.694
3.341473	306.63	14.620
3.355473	308.10	14.617
3.371473	309.56	14.689
3.387473	311.26	14.667
3.403473	312.62	14.778
3.419473	314.87	14.540
3.431473	315.45	14.832
3.447473	317.98	14.441
3.463473	319.42	14.521
3.477473	320.93	14.504
3.493473	322.85	14.395
3.509473	324.39	14.435
3.525473	326.14	14.394
3.541473	328.16	14.246
3.557473	330.03	14.157
3.571473	331.62	14.093
3.587473	333.68	13.930
3.603473	335.94	13.686
3.619473	338.32	13.397
3.635473	339.87	13.435
3.649473	342.33	13.032
3.665473	344.35	12.884
3.681473	346.46	12.729
3.697473	348.56	12.520
3.713473	350.97	12.234
3.727473	352.38	12.242
3.743473	354.98	11.868
3.759473	356.84	11.782
3.777473	359.39	11.510
3.793473	361.07	11.494
3.809473	363.44	11.199
3.825473	365.09	11.195
3.839473	367.28	10.895
3.855473	368.78	10.950
3.871473	370.61	10.878
3.887473	372.53	10.769
3.903473	374.41	10.676
3.917473	376.41	10.467
3.933473	378.20	10.410
