# Supplementary material for: Experimental and Statistical Study of the Fracture Mechanism of Sn96.5Ag3Cu0.5 Solder Joints via Ball Shear Test
Source: Materials (Basel). 2022 Mar 26;15(7):2455. doi: 10.3390/ma15072455 (PMC9000201; doi:10.3390/ma15072455)
Supplement: Supplementary file 1 [file materials-15-02455-s001.zip › 100a╠m/7-13ú¿100a╠mú⌐.csv]

TESTER	4000Plus	20087812
DATE	12/05/2020
TIME	18:07:06
TESTGROUP	DIE SHEAR
试验报告编号	GFJGJL2051209020521
样品编号	6~10：100μm/s
USERFIELD3
USERFIELD4
USERFIELD5
USERFIELD6
USERFIELD7
USERFIELD8
USERFIELD9
USERFIELD10
OPERATOR	何志刚
SAMPLE	2710
LOADUNIT	N
CARTRIDGE	5.0000 kg	15072016	球推力
TESTTYPE	Destruct
TESTSPEED	100.00	um/s
SHEARHEIGHT	50.000	um
TESTLOAD	0.000000	N
PROFILE	TIME/DIST/FORCE	248
TIME (s)	DIST (um)	FORCE (N)
0	0.000000	0.000000
0.1757647	19.977	0.49537
0.1937647	21.468	0.63874
0.2117647	23.150	0.70709
0.2317647	24.908	0.81608
0.2497647	26.755	0.80619
0.2677647	28.264	0.94230
0.2857647	29.687	1.0984
0.3037647	31.315	1.1883
0.3217647	33.171	1.1886
0.3407647	34.674	1.3693
0.3607647	36.364	1.5046
0.3787647	38.361	1.4501
0.3967647	40.034	1.5222
0.4147647	41.423	1.6916
0.4327647	43.542	1.5890
0.4507647	44.813	1.8186
0.4712647	46.884	1.8608
0.4892647	48.557	1.9187
0.5072647	50.222	1.9943
0.5252647	51.858	2.0669
0.5472647	53.912	2.1577
0.5652647	55.338	2.3126
0.5832647	57.135	2.3362
0.6012647	58.835	2.3976
0.6192647	60.762	2.3703
0.6377647	62.093	2.5763
0.6572647	63.938	2.6511
0.6752647	65.897	2.6110
0.6932647	67.177	2.8371
0.7112647	68.635	2.9795
0.7292647	69.953	3.1909
0.7472647	71.476	3.3218
0.7672647	73.253	3.4370
0.7852647	74.558	3.6393
0.8032647	76.165	3.7371
0.8212647	77.194	4.0476
0.8392647	78.633	4.2115
0.8572647	80.199	4.3254
0.8752647	81.848	4.4072
0.8952647	83.230	4.6630
0.9132647	84.833	4.7626
0.9312647	86.139	4.9647
0.9492647	87.647	5.1013
0.9672647	89.246	5.2025
0.9852647	90.411	5.4736
1.003265	92.004	5.5631
1.023265	93.794	5.6875
1.041265	95.363	5.7862
1.059265	96.498	6.0690
1.077265	98.155	6.1335
1.095765	99.859	6.1935
1.113765	100.98	6.4810
1.133765	102.85	6.5454
1.151765	104.12	6.7761
1.169765	105.50	6.9644
1.187765	106.98	7.1104
1.205765	108.75	7.1312
1.223765	109.90	7.4101
1.242765	111.71	7.4682
1.262765	113.44	7.6010
1.280765	114.97	7.7180
1.298765	116.49	7.8499
1.320765	118.11	8.0968
1.338765	119.96	8.1001
1.356765	121.28	8.3082
1.374765	122.79	8.4330
1.392765	124.54	8.4723
1.410765	125.94	8.6383
1.428765	127.36	8.8081
1.448765	129.05	8.9587
1.466765	130.62	9.0727
1.484765	132.19	9.1841
1.503765	133.97	9.2403
1.521265	135.59	9.3363
1.539265	136.80	9.5890
1.559265	138.79	9.6079
1.577265	140.30	9.7552
1.595265	142.27	9.6974
1.613765	143.59	9.9092
1.631765	145.36	9.9273
1.649765	146.55	10.190
1.667765	148.49	10.157
1.687765	150.08	10.333
1.705765	151.73	10.414
1.723765	153.34	10.510
1.741765	154.77	10.679
1.760765	156.97	10.572
1.778765	158.27	10.790
1.798765	160.23	10.820
1.816265	161.72	10.962
1.834265	163.52	10.984
1.852765	164.86	11.188
1.870765	166.70	11.194
1.888765	168.50	11.202
1.907265	170.02	11.377
1.927265	171.80	11.477
1.945265	173.56	11.514
1.963765	175.15	11.606
1.981765	176.86	11.664
1.999265	178.50	11.750
2.017765	180.21	11.806
2.037765	182.01	11.913
2.055265	183.75	11.959
2.075265	185.59	12.036
2.093765	187.00	12.212
2.113765	189.28	12.113
2.131265	190.66	12.303
2.149765	192.59	12.275
2.167765	194.20	12.357
2.185765	195.84	12.442
2.203765	197.56	12.482
2.223765	199.18	12.659
2.241765	201.37	12.515
2.259765	202.94	12.624
2.277765	204.27	12.833
2.296265	205.98	12.932
2.314265	207.51	13.059
2.332265	209.46	13.024
2.352265	211.02	13.209
2.370265	212.99	13.164
2.388265	214.55	13.281
2.406765	216.55	13.226
2.424765	217.74	13.488
2.442765	219.81	13.388
2.462765	221.28	13.611
2.480765	223.14	13.608
2.498765	224.86	13.665
2.516765	226.55	13.714
2.535265	227.94	13.939
2.553765	230.24	13.766
2.571765	232.02	13.797
2.591765	234.01	13.813
2.609265	235.49	13.961
2.627265	237.37	13.941
2.645265	239.07	14.003
2.663265	240.84	14.037
2.681765	242.36	14.168
2.699765	243.99	14.258
2.719765	246.08	14.237
2.737765	247.80	14.291
2.755765	249.20	14.468
2.773765	251.25	14.379
2.791765	253.10	14.380
2.810265	254.93	14.434
2.830265	256.75	14.532
2.850265	258.71	14.576
2.868265	260.31	14.662
2.888265	262.30	14.694
2.906265	263.70	14.860
2.924765	265.96	14.704
2.942765	267.81	14.704
2.960765	269.27	14.859
2.978765	271.33	14.769
2.996765	272.51	15.033
3.016765	274.74	14.957
3.034765	276.64	14.939
3.052765	278.11	15.076
3.070765	280.15	15.004
3.088765	281.84	15.070
3.106765	283.91	14.987
3.124765	285.48	15.100
3.144765	287.17	15.236
3.162765	288.95	15.266
3.180765	290.90	15.229
3.199765	292.91	15.198
3.217765	294.34	15.366
3.235265	296.50	15.245
3.255765	298.58	15.244
3.273265	299.71	15.513
3.291265	301.99	15.348
3.309765	303.77	15.380
3.327765	305.41	15.462
3.345265	307.49	15.363
3.363265	309.11	15.441
3.383265	310.97	15.525
3.401265	312.91	15.490
3.419765	314.55	15.577
3.437265	316.80	15.409
3.455765	318.53	15.457
3.473765	320.30	15.492
3.491765	322.10	15.517
3.511765	324.16	15.507
3.529765	325.85	15.571
3.547765	327.96	15.473
3.565765	329.74	15.502
3.584765	331.58	15.538
3.606765	333.65	15.609
3.624765	335.75	15.514
3.642765	337.70	15.463
3.660265	339.48	15.492
3.680765	341.93	15.342
3.685765	341.66	15.689
3.700765	343.33	15.608
3.718765	345.40	15.511
3.738765	347.67	15.431
3.756765	349.52	15.419
3.774265	351.49	15.378
3.792265	353.58	15.283
3.810265	355.53	15.250
3.828265	357.11	15.359
3.846265	359.01	15.339
3.866265	360.96	15.373
3.884265	363.15	15.243
3.902765	364.92	15.264
3.920765	366.52	15.363
3.938765	368.76	15.216
3.956265	370.72	15.176
3.974765	372.53	15.193
3.994765	375.18	14.953
4.012765	377.04	14.952
4.030765	378.90	14.948
4.048765	380.91	14.877
4.066765	382.81	14.859
4.088765	385.04	14.883
4.107265	387.58	14.643
4.125765	389.70	14.537
4.143765	391.62	14.498
4.163265	394.00	14.380
4.181264	396.00	14.308
4.199765	397.80	14.333
4.217765	400.13	14.176
4.235765	401.92	14.174
4.253765	404.54	13.859
4.271765	406.45	13.837
4.291765	408.94	13.675
4.309764	410.87	13.648
4.327765	413.43	13.372
4.345765	415.32	13.345
4.364765	417.76	13.173
4.382765	420.08	12.977
4.400764	421.56	13.126
4.420764	424.43	12.799
4.438765	426.75	12.616
4.456765	428.73	12.555
4.474765	431.16	12.328
4.492764	433.09	12.301
4.510765	435.40	12.125
4.530765	437.72	12.012
4.548765	439.86	11.901
4.566765	441.77	11.879
4.584764	444.08	11.701
4.602765	445.84	11.726
4.621765	448.06	11.626
4.639265	450.36	11.453
4.659265	452.86	11.286
4.677764	455.26	11.061
4.695765	457.26	10.990
