# Supplementary material for: Experimental and Statistical Study of the Fracture Mechanism of Sn96.5Ag3Cu0.5 Solder Joints via Ball Shear Test
Source: Materials (Basel). 2022 Mar 26;15(7):2455. doi: 10.3390/ma15072455 (PMC9000201; doi:10.3390/ma15072455)
Supplement: Supplementary file 1 [file materials-15-02455-s001.zip › 100a╠m/7-14ú¿100a╠mú⌐.csv]

TESTER	4000Plus	20087812
DATE	12/05/2020
TIME	18:07:06
TESTGROUP	DIE SHEAR
试验报告编号	GFJGJL2051209020521
样品编号	6~10：100μm/s
USERFIELD3
USERFIELD4
USERFIELD5
USERFIELD6
USERFIELD7
USERFIELD8
USERFIELD9
USERFIELD10
OPERATOR	何志刚
SAMPLE	2710
LOADUNIT	N
CARTRIDGE	5.0000 kg	15072016	球推力
TESTTYPE	Destruct
TESTSPEED	100.00	um/s
SHEARHEIGHT	50.000	um
TESTLOAD	0.000000	N
PROFILE	TIME/DIST/FORCE	248
TIME (s)	DIST (um)	FORCE (N)
0	0.000000	0.000000
0.1356219	13.020	0.49502
0.1601219	15.484	0.52336
0.1846219	17.425	0.72807
0.2061219	19.516	0.79040
0.2301219	21.439	1.0026
0.2541219	23.843	1.0261
0.2761219	25.961	1.0919
0.3006219	28.152	1.1848
0.3246219	30.233	1.3490
0.3466219	32.575	1.3131
0.3706219	34.917	1.3610
0.3946219	36.771	1.6000
0.4171219	38.626	1.7965
0.4411219	41.069	1.8050
0.4656219	43.369	1.8692
0.4871219	45.490	1.9200
0.5116219	47.662	2.0345
0.5351219	50.100	2.0446
0.5576219	52.068	2.1692
0.5811219	54.358	2.2233
0.6096219	56.858	2.3772
0.6311219	58.894	2.4611
0.6551219	60.965	2.6150
0.6796219	63.239	2.6898
0.7016219	65.459	2.7156
0.7256219	67.701	2.7888
0.7496219	69.729	2.9595
0.7736219	71.507	3.2285
0.7956219	73.267	3.4202
0.8201219	75.135	3.7098
0.844622	77.387	3.7929
0.8661219	79.181	3.9715
0.8901219	80.644	4.3637
0.9146219	82.745	4.5063
0.9371219	84.808	4.6214
0.9611219	86.902	4.7664
0.9856219	88.685	5.0335
1.007622	90.355	5.2605
1.031622	92.527	5.3749
1.055622	94.264	5.6600
1.077122	95.998	5.8619
1.101122	97.822	6.1129
1.125122	99.990	6.2290
1.147622	101.57	6.5038
1.171122	104.11	6.4774
1.195622	105.57	6.8679
1.217122	107.65	6.9347
1.241622	109.72	7.0889
1.265622	111.64	7.3036
1.287122	113.52	7.4466
1.311622	116.00	7.4423
1.335622	117.85	7.6820
1.359622	119.57	7.9590
1.381622	121.46	8.1168
1.405622	123.50	8.2830
1.429622	125.45	8.4827
1.452622	127.68	8.5462
1.476622	129.66	8.7354
1.500622	131.68	8.9098
1.522622	133.71	9.0104
1.546622	136.08	9.0338
1.570622	138.18	9.1755
1.597622	140.10	9.5137
1.621622	142.29	9.6090
1.645622	144.51	9.7180
1.667122	146.56	9.7984
1.691122	148.88	9.8554
1.715122	151.09	9.9537
1.737122	153.07	10.057
1.761122	155.41	10.107
1.785122	157.26	10.349
1.807122	159.08	10.531
1.831122	161.37	10.585
1.855622	163.44	10.739
1.877122	165.85	10.675
1.901122	167.59	10.959
1.925122	170.41	10.833
1.947622	172.45	10.919
1.971622	174.57	11.052
1.995622	176.75	11.165
2.019622	179.14	11.192
2.041122	181.25	11.247
2.065122	183.46	11.363
2.089622	185.67	11.446
2.111122	187.55	11.593
2.135122	190.02	11.589
2.159122	191.89	11.824
2.181622	194.13	11.825
2.205622	196.23	11.968
2.229622	199.17	11.785
2.251622	200.66	12.093
2.275622	202.86	12.197
2.299622	205.02	12.318
2.321622	207.24	12.329
2.345622	209.79	12.308
2.370622	212.12	12.390
2.392622	213.97	12.548
2.416622	216.74	12.428
2.440622	218.98	12.513
2.462622	221.18	12.536
2.486622	223.01	12.783
2.510622	225.48	12.781
2.532622	227.39	12.913
2.560622	229.89	13.068
2.584622	232.24	13.110
2.606622	234.47	13.120
2.630622	236.31	13.378
2.654622	238.71	13.390
2.678622	241.00	13.472
2.700622	243.43	13.404
2.724622	245.65	13.498
2.748622	247.29	13.808
2.770622	249.38	13.881
2.794622	252.45	13.647
2.818622	254.78	13.697
2.840622	256.67	13.839
2.864622	259.07	13.866
2.889622	261.26	14.014
2.911622	263.48	14.039
2.935122	265.95	14.025
2.959122	268.16	14.124
2.981122	270.42	14.118
3.005122	272.76	14.167
3.029622	274.77	14.346
3.051622	276.98	14.375
3.075622	279.69	14.279
3.099622	281.20	14.654
3.121622	283.87	14.489
3.146622	286.45	14.484
3.170622	288.78	14.538
3.192122	290.34	14.822
3.216122	292.84	14.793
3.240122	295.24	14.818
3.264622	297.35	14.956
3.286622	299.50	14.998
3.310622	301.92	15.014
3.334622	304.24	15.085
3.356622	306.45	15.085
3.380622	308.80	15.144
3.405622	311.11	15.234
3.427622	313.51	15.187
3.451622	315.68	15.304
3.475622	318.06	15.336
3.497622	320.04	15.441
3.521622	322.17	15.574
3.550622	325.35	15.488
3.572622	327.36	15.584
3.596622	329.64	15.668
3.620622	331.92	15.727
3.642622	334.26	15.692
3.667622	336.76	15.720
3.691622	339.27	15.703
3.713622	341.00	15.922
3.737122	343.40	15.944
3.761122	345.67	16.022
3.783122	348.10	15.953
3.808622	350.76	15.916
3.832122	352.67	16.133
3.854122	355.26	16.001
3.878622	357.68	16.033
3.902122	360.03	16.076
3.924622	362.47	16.003
3.948622	364.54	16.157
3.972622	367.09	16.122
3.996622	369.54	16.128
4.018622	371.40	16.281
4.042622	373.61	16.381
4.067622	376.62	16.209
4.089622	378.33	16.422
4.113122	381.01	16.336
4.137122	383.44	16.349
4.159122	385.55	16.403
4.184622	387.94	16.477
4.208122	390.55	16.420
4.230122	392.68	16.481
4.254622	395.50	16.339
4.278121	398.05	16.308
4.300122	400.06	16.401
4.324121	402.95	16.236
4.348622	405.18	16.325
4.370622	407.00	16.493
4.394122	409.67	16.398
4.414122	411.22	16.645
4.436622	414.20	16.332
4.460122	416.32	16.465
4.484622	418.89	16.425
4.508121	421.41	16.402
4.530622	423.73	16.376
4.554121	426.39	16.298
4.578622	428.78	16.327
4.600622	431.22	16.266
4.624622	433.76	16.238
4.648622	436.41	16.152
4.670622	438.16	16.349
4.694622	440.67	16.328
4.719122	443.60	16.191
4.741621	445.73	16.251
4.765622	448.43	16.158
4.789122	450.97	16.127
4.811121	454.00	15.824
4.835622	456.16	15.930
4.859622	458.72	15.903
4.881622	460.96	15.906
4.905622	463.52	15.872
4.933622	466.81	15.703
4.955622	468.77	15.816
4.980622	471.41	15.789
5.004622	474.45	15.578
5.026622	476.01	15.847
5.050622	478.99	15.645
5.074622	481.25	15.724
5.097122	484.03	15.560
5.121122	486.42	15.587
5.145122	489.11	15.501
5.167122	491.52	15.449
5.191622	494.17	15.364
5.215621	496.78	15.307
5.239622	499.12	15.356
5.261621	501.98	15.115
5.285622	504.60	15.054
5.309622	507.18	15.011
5.331622	509.60	14.959
5.355622	512.19	14.908
5.379622	514.38	15.001
5.401622	517.03	14.861
5.425622	519.52	14.850
5.449622	522.21	14.761
5.471622	524.59	14.710
5.496622	527.20	14.695
5.520622	529.79	14.646
5.542622	532.24	14.566
5.566622	534.72	14.562
5.590621	537.63	14.387
5.613622	540.39	14.241
5.637622	543.07	14.157
5.661622	545.78	14.063
5.683622	548.37	13.945
5.707622	551.14	13.823
5.731622	553.65	13.793
5.753622	556.40	13.593
5.777622	558.91	13.575
5.801622	562.01	13.328
5.823622	564.45	13.270
5.847622	567.45	13.058
5.872622	570.42	12.889
5.896622	573.49	12.649
5.922622	577.02	12.319
