# Supplementary material for: Experimental and Statistical Study of the Fracture Mechanism of Sn96.5Ag3Cu0.5 Solder Joints via Ball Shear Test
Source: Materials (Basel). 2022 Mar 26;15(7):2455. doi: 10.3390/ma15072455 (PMC9000201; doi:10.3390/ma15072455)
Supplement: Supplementary file 1 [file materials-15-02455-s001.zip › 100a╠m/7-15ú¿100a╠mú⌐.csv]

TESTER	4000Plus	20087812
DATE	12/05/2020
TIME	18:07:06
TESTGROUP	DIE SHEAR
试验报告编号	GFJGJL2051209020521
样品编号	6~10：100μm/s
USERFIELD3
USERFIELD4
USERFIELD5
USERFIELD6
USERFIELD7
USERFIELD8
USERFIELD9
USERFIELD10
OPERATOR	何志刚
SAMPLE	2710
LOADUNIT	N
CARTRIDGE	5.0000 kg	15072016	球推力
TESTTYPE	Destruct
TESTSPEED	100.00	um/s
SHEARHEIGHT	50.000	um
TESTLOAD	0.000000	N
PROFILE	TIME/DIST/FORCE	248
TIME (s)	DIST (um)	FORCE (N)
0	0.000000	0.000000
0.2561697	31.259	0.49352
0.2741697	32.609	0.69239
0.2921697	34.696	0.60225
0.3081697	36.084	0.70222
0.3261697	37.678	0.79124
0.3441697	39.471	0.83013
0.3621697	41.127	0.89518
0.3801697	43.056	0.86702
0.3961697	44.238	1.0473
0.4141697	46.208	1.0034
0.4321697	47.664	1.1604
0.4501697	48.958	1.3668
0.4686697	50.798	1.4156
0.4866697	52.389	1.5198
0.5026697	53.883	1.5783
0.5206697	55.608	1.6160
0.5386697	57.402	1.6407
0.5566697	58.685	1.8517
0.5746697	60.748	1.7710
0.5931697	62.429	1.8402
0.6131697	64.244	1.9264
0.6311697	65.765	2.0581
0.6471697	67.253	2.1187
0.6651697	68.876	2.2105
0.6831697	70.604	2.2614
0.7011697	72.409	2.2815
0.7201697	74.074	2.3849
0.7381697	75.845	2.4185
0.7541697	77.115	2.5645
0.7721696	78.730	2.6596
0.7901697	80.040	2.8737
0.8081697	81.888	2.8636
0.8261697	83.558	2.9367
0.8441697	85.520	2.8956
0.8606697	86.531	3.1711
0.8786697	87.570	3.4915
0.8966697	89.608	3.4206
0.9151697	90.855	3.6598
0.9326697	92.183	3.8670
0.9491697	93.672	3.9272
0.9666697	95.494	3.9410
0.9851696	96.807	4.1402
1.00317	97.827	4.4684
1.02117	99.308	4.6155
1.03917	100.88	4.7290
1.05517	102.27	4.8267
1.07317	103.35	5.1168
1.09117	105.49	5.0047
1.10967	106.45	5.3837
1.12767	107.96	5.5223
1.14567	109.49	5.6349
1.16167	110.87	5.7380
1.17967	112.39	5.8851
1.19767	113.81	6.0428
1.21567	115.45	6.1287
1.23417	117.28	6.1368
1.25067	118.81	6.2228
1.26917	119.86	6.5402
1.28667	121.58	6.5792
1.30517	122.77	6.8430
1.32267	124.40	6.9291
1.34067	125.94	7.0526
1.36067	127.86	7.1010
1.37917	129.29	7.2675
1.39717	130.74	7.4109
1.41317	132.42	7.3970
1.43117	133.74	7.6073
1.44917	135.34	7.7104
1.46717	136.69	7.9093
1.48517	138.74	7.8315
1.50117	140.06	7.9586
1.51967	141.19	8.2716
1.53767	143.17	8.2220
1.55567	144.27	8.5217
1.57367	146.02	8.5599
1.59167	147.67	8.6421
1.60767	149.05	8.7458
1.62617	150.32	8.9638
1.64417	151.80	9.1085
1.66217	153.90	8.9998
1.68017	155.34	9.1633
1.69817	157.04	9.2131
1.71417	158.22	9.3927
1.73217	159.82	9.4934
1.75017	161.39	9.6048
1.76917	163.45	9.5673
1.78717	165.09	9.6532
1.80317	166.40	9.7831
1.82117	168.10	9.8442
1.83917	170.11	9.7736
1.85667	171.46	9.9692
1.87517	173.10	10.070
1.89317	174.81	10.114
1.90917	175.93	10.319
1.92717	177.94	10.259
1.94517	179.29	10.444
1.96317	181.21	10.420
1.98117	182.68	10.571
1.99917	184.62	10.538
2.01617	185.81	10.758
2.03367	187.86	10.669
2.05167	189.15	10.890
2.07017	191.01	10.888
2.09017	192.97	10.919
2.10817	194.90	10.890
2.12567	195.74	11.275
2.14417	197.86	11.186
2.16017	199.56	11.162
2.17817	201.26	11.211
2.19617	203.00	11.256
2.21417	204.75	11.296
2.23217	206.17	11.454
2.25017	207.69	11.586
2.26617	209.37	11.574
2.28417	210.71	11.777
2.30317	213.02	11.638
2.32117	214.56	11.748
2.33867	216.48	11.725
2.35517	217.96	11.788
2.37317	219.38	11.961
2.39117	221.29	11.924
2.40917	223.08	11.954
2.42717	224.54	12.109
2.44517	226.51	12.064
2.46117	228.22	12.036
2.47917	229.58	12.217
2.49717	231.24	12.294
2.51517	233.29	12.219
2.53317	235.26	12.163
2.55167	236.46	12.462
2.56767	238.28	12.393
2.58567	239.87	12.496
2.60367	241.62	12.537
2.62167	243.35	12.588
2.64017	244.93	12.684
2.65567	246.81	12.590
2.67417	248.25	12.752
2.69217	250.20	12.717
2.71017	251.93	12.765
2.72817	253.77	12.772
2.74617	255.59	12.773
2.76217	257.34	12.730
2.78017	258.59	12.969
2.79867	260.49	12.981
2.81717	262.13	13.064
2.83667	264.37	12.984
2.85467	265.76	13.169
2.87267	267.75	13.117
2.89067	269.27	13.248
2.90667	271.05	13.183
2.92467	272.96	13.161
2.94417	274.69	13.254
2.96167	276.67	13.202
2.98017	278.41	13.251
2.99767	280.01	13.351
3.01417	281.78	13.300
3.03217	283.57	13.314
3.04967	285.46	13.299
3.06817	287.42	13.261
3.08617	288.76	13.462
3.10417	290.90	13.339
3.12017	292.58	13.323
3.13817	294.32	13.370
3.15617	296.16	13.377
3.17417	297.53	13.567
3.19317	299.75	13.467
3.20917	301.26	13.505
3.22717	303.35	13.414
3.24517	305.35	13.359
3.26317	307.09	13.401
3.28117	308.94	13.404
3.29917	310.91	13.346
3.31517	312.24	13.469
3.33317	314.32	13.383
3.35117	315.98	13.446
3.36917	317.73	13.487
3.38717	319.72	13.422
3.39867	320.47	13.658
3.41517	322.25	13.563
3.43317	324.48	13.420
3.45117	326.43	13.383
3.46917	328.41	13.334
3.48717	329.79	13.520
3.50317	331.54	13.477
3.52117	333.52	13.417
3.53917	335.53	13.369
3.55717	337.40	13.352
3.57517	339.12	13.404
3.59317	341.20	13.305
3.60917	342.70	13.359
3.62717	345.02	13.180
3.64517	346.54	13.298
3.66317	348.39	13.298
3.68117	350.31	13.274
3.69917	352.34	13.209
3.71567	354.18	13.171
3.73367	356.04	13.157
3.75167	357.87	13.168
3.76967	359.88	13.107
3.78967	361.75	13.185
3.80817	364.13	12.982
3.82567	366.08	12.947
3.84467	368.24	12.853
3.86117	369.94	12.831
3.87917	371.43	12.977
3.89667	374.09	12.647
3.91517	375.82	12.698
3.93267	377.49	12.757
3.95117	379.60	12.657
3.96717	381.63	12.521
3.98517	383.11	12.656
4.00317	385.53	12.432
4.02117	387.25	12.475
4.03917	389.44	12.343
4.05517	391.26	12.274
4.07317	393.19	12.245
4.09117	395.53	12.057
4.10967	397.41	12.090
4.12767	399.60	11.958
4.14567	401.28	12.012
4.16167	403.23	11.894
4.17967	404.92	11.959
4.19817	407.38	11.710
4.21567	409.23	11.712
4.23417	411.49	11.555
4.25217	413.50	11.492
4.26817	415.21	11.466
4.28617	417.40	11.336
4.30417	419.30	11.322
4.32217	421.12	11.335
4.34017	423.07	11.286
4.35617	425.24	11.077
4.37417	427.17	11.049
4.39217	429.48	10.874
4.41017	431.49	10.800
4.42817	433.53	10.728
4.44617	435.60	10.629
4.46217	437.51	10.523
4.48017	439.50	10.472
4.49917	441.62	10.411
4.51667	443.34	10.464
4.53717	446.38	10.070
4.55517	448.40	10.007
4.57267	450.59	9.8636
4.59067	452.77	9.7388
4.60667	454.32	9.7888
4.62517	456.85	9.5221
