# Supplementary material for: Experimental and Statistical Study of the Fracture Mechanism of Sn96.5Ag3Cu0.5 Solder Joints via Ball Shear Test
Source: Materials (Basel). 2022 Mar 26;15(7):2455. doi: 10.3390/ma15072455 (PMC9000201; doi:10.3390/ma15072455)
Supplement: Supplementary file 1 [file materials-15-02455-s001.zip › 100a╠m/8-13ú¿100a╠mú⌐.csv]

TESTER	4000Plus	20087812
DATE	12/05/2020
TIME	18:07:06
TESTGROUP	DIE SHEAR
试验报告编号	GFJGJL2051209020521
样品编号	6~10：100μm/s
USERFIELD3
USERFIELD4
USERFIELD5
USERFIELD6
USERFIELD7
USERFIELD8
USERFIELD9
USERFIELD10
OPERATOR	何志刚
SAMPLE	2710
LOADUNIT	N
CARTRIDGE	5.0000 kg	15072016	球推力
TESTTYPE	Destruct
TESTSPEED	100.00	um/s
SHEARHEIGHT	50.000	um
TESTLOAD	0.000000	N
PROFILE	TIME/DIST/FORCE	248
TIME (s)	DIST (um)	FORCE (N)
0	0.000000	0.000000
0.09608114	10.741	0.38778
0.1095811	11.952	0.45920
0.1235811	13.165	0.54352
0.1375811	14.558	0.58560
0.1515811	15.329	0.82896
0.1655811	16.845	0.79483
0.1795811	18.271	0.80963
0.1935811	19.707	0.82107
0.2075811	20.834	0.93895
0.2215811	21.987	1.0471
0.2355811	23.421	1.0307
0.2495811	25.011	0.99578
0.2635812	26.134	1.1153
0.2775812	27.611	1.0822
0.2915812	28.639	1.2533
0.3055812	29.627	1.4119
0.3195812	31.118	1.4153
0.3335811	32.510	1.4159
0.3475811	33.999	1.4200
0.3620811	35.021	1.5795
0.3780811	36.568	1.6167
0.3920811	37.834	1.6807
0.4060811	38.876	1.8320
0.4200811	40.234	1.8595
0.4340811	41.427	1.9660
0.4480811	42.924	1.9392
0.4620811	44.212	2.0081
0.4760811	45.335	2.1277
0.4900811	46.790	2.1174
0.5040811	48.063	2.1783
0.5180811	49.300	2.2536
0.5320811	50.820	2.2176
0.5460811	52.284	2.2176
0.5600811	53.653	2.2412
0.5740811	54.369	2.5203
0.5880811	56.010	2.4511
0.6020811	57.089	2.5878
0.6160811	58.509	2.5915
0.6300811	59.584	2.7297
0.6440811	61.011	2.7446
0.6580811	61.703	3.0331
0.6720811	62.769	3.1749
0.6860811	64.195	3.1759
0.7000811	64.972	3.4313
0.7140811	66.197	3.5248
0.7280811	67.305	3.6507
0.7420811	68.464	3.7700
0.7560811	69.586	3.8904
0.7700811	70.478	4.1005
0.7840811	71.930	4.0911
0.7980811	73.000	4.2315
0.8120811	73.953	4.4181
0.8260811	75.247	4.4847
0.8400811	76.203	4.6698
0.8540811	77.392	4.7638
0.8680812	78.688	4.8155
0.8820812	79.953	4.8937
0.8960811	80.775	5.1314
0.9100811	82.114	5.1665
0.9240811	83.377	5.2452
0.9380811	84.651	5.3059
0.9520811	85.475	5.5428
0.9700812	87.393	5.5186
0.9840811	88.528	5.6339
0.9980811	89.549	5.7933
1.012081	90.653	5.9346
1.026081	91.803	6.0437
1.040081	92.966	6.1476
1.054081	94.248	6.2051
1.068081	95.403	6.3261
1.082081	96.818	6.3316
1.096081	97.602	6.5843
1.110081	98.566	6.7661
1.124081	99.814	6.8367
1.138081	101.18	6.8745
1.152081	102.87	6.7721
1.166081	103.51	7.0801
1.180081	104.88	7.1049
1.194081	106.01	7.2234
1.208081	107.03	7.3968
1.222081	108.23	7.4845
1.236081	109.42	7.5926
1.250081	111.21	7.4500
1.264081	112.01	7.6964
1.278081	112.86	7.9238
1.292081	114.63	7.8047
1.306081	115.89	7.8718
1.320081	116.58	8.1595
1.334081	118.37	8.0311
1.348081	119.50	8.1478
1.362081	120.76	8.2161
1.376081	121.86	8.3437
1.390081	123.01	8.4533
1.404081	124.03	8.6118
1.418081	125.58	8.5647
1.432081	126.72	8.6936
1.446081	128.00	8.7511
1.460081	129.49	8.7264
1.474081	130.14	9.0445
1.488081	131.89	8.9194
1.502081	132.84	9.1072
1.516081	134.06	9.2043
1.530081	135.79	9.0860
1.546081	137.22	9.1676
1.560081	138.38	9.2860
1.574081	139.36	9.4630
1.588081	140.92	9.4098
1.602081	142.32	9.4243
1.616081	143.51	9.5177
1.630081	144.55	9.6695
1.644081	145.78	9.7450
1.658081	146.96	9.8453
1.672081	148.45	9.8207
1.686081	150.14	9.7178
1.700081	151.29	9.8419
1.714081	152.64	9.8843
1.728081	153.53	10.098
1.742081	154.92	10.110
1.756081	156.22	10.163
1.770081	157.67	10.167
1.784081	158.95	10.226
1.798081	160.67	10.112
1.812081	161.44	10.369
1.826081	162.66	10.466
1.840081	164.20	10.436
1.854081	165.60	10.448
1.868081	166.65	10.595
1.882081	168.37	10.480
1.896081	169.35	10.671
1.910081	170.76	10.679
1.924081	171.69	10.874
1.938081	173.34	10.787
1.952081	174.77	10.785
1.966081	176.22	10.776
1.980081	177.49	10.852
1.994081	178.72	10.930
2.008081	180.28	10.880
2.022081	181.37	11.010
2.036081	183.01	10.944
2.050081	184.08	11.083
2.064081	185.76	10.983
2.078081	186.91	11.093
2.092081	187.88	11.274
2.106081	189.45	11.232
2.120081	190.62	11.349
2.136081	192.35	11.313
2.150081	193.73	11.332
2.164081	195.07	11.368
2.178081	196.30	11.446
2.192081	197.50	11.536
2.206081	199.18	11.450
2.220081	200.18	11.617
2.234081	201.84	11.527
2.248081	203.23	11.543
2.262081	204.19	11.740
2.276081	205.37	11.838
2.290081	207.09	11.723
2.304081	208.17	11.861
2.318081	209.37	11.963
2.332081	211.02	11.876
2.346081	212.44	11.879
2.360081	213.65	11.965
2.374081	214.87	12.047
2.388081	216.52	11.961
2.402081	218.01	11.951
2.416081	219.13	12.086
2.430081	220.35	12.153
2.444081	221.77	12.170
2.458081	223.30	12.130
2.472081	224.08	12.386
2.486081	225.54	12.373
2.500081	226.97	12.371
2.514081	228.59	12.309
2.528081	229.98	12.327
2.542081	231.18	12.415
2.556081	232.50	12.472
2.570081	234.02	12.436
2.584081	234.83	12.680
2.598081	236.21	12.698
2.612081	237.88	12.618
2.626081	238.76	12.832
2.640081	240.46	12.727
2.654081	241.57	12.849
2.668081	243.05	12.846
2.682081	244.36	12.889
2.696081	245.84	12.883
2.712081	246.97	13.084
2.726081	248.52	13.040
2.740081	249.59	13.179
2.754081	251.32	13.061
2.768081	252.81	13.035
2.782081	254.28	13.019
2.796081	255.42	13.133
2.810081	256.62	13.222
2.824081	258.19	13.180
2.838081	259.56	13.204
2.852081	260.55	13.375
2.866081	262.15	13.322
2.880081	263.80	13.237
2.894081	265.02	13.333
2.908081	266.47	13.323
2.922081	267.54	13.465
2.936081	268.94	13.474
2.950081	270.25	13.535
2.964081	272.00	13.411
2.978081	273.20	13.500
2.992081	274.88	13.402
3.006081	275.95	13.541
3.020081	277.36	13.561
3.034081	278.74	13.581
3.048081	280.14	13.594
3.062081	282.14	13.367
3.076081	282.78	13.679
3.090081	284.23	13.681
3.104081	285.93	13.575
3.118081	287.24	13.625
3.132081	288.85	13.566
3.146081	290.35	13.538
3.161081	291.47	13.744
3.174081	293.32	13.494
3.188081	294.48	13.601
3.202081	296.12	13.531
3.216081	297.73	13.458
3.230081	299.51	13.320
3.244081	300.65	13.449
3.258081	302.14	13.426
3.272081	304.08	13.224
3.286081	305.34	13.290
3.302081	307.33	13.153
3.316081	309.10	13.033
3.330081	310.79	12.934
3.344081	312.62	12.774
3.358081	313.88	12.841
3.372081	316.08	12.553
3.386081	318.34	12.226
3.400081	320.70	11.878
3.414081	322.56	11.709
3.428081	324.59	11.471
3.442081	326.38	11.329
3.456081	328.13	11.205
3.470081	329.94	11.056
3.484081	331.84	10.885
3.498081	333.89	10.641
3.512081	336.20	10.308
3.526081	337.78	10.251
3.540081	339.65	10.076
3.554081	341.94	9.7380
