# Supplementary material for: Experimental and Statistical Study of the Fracture Mechanism of Sn96.5Ag3Cu0.5 Solder Joints via Ball Shear Test
Source: Materials (Basel). 2022 Mar 26;15(7):2455. doi: 10.3390/ma15072455 (PMC9000201; doi:10.3390/ma15072455)
Supplement: Supplementary file 1 [file materials-15-02455-s001.zip › 100a╠m/8-14ú¿100a╠mú⌐.csv]

TESTER	4000Plus	20087812
DATE	12/05/2020
TIME	18:07:06
TESTGROUP	DIE SHEAR
试验报告编号	GFJGJL2051209020521
样品编号	6~10：100μm/s
USERFIELD3
USERFIELD4
USERFIELD5
USERFIELD6
USERFIELD7
USERFIELD8
USERFIELD9
USERFIELD10
OPERATOR	何志刚
SAMPLE	2710
LOADUNIT	N
CARTRIDGE	5.0000 kg	15072016	球推力
TESTTYPE	Destruct
TESTSPEED	100.00	um/s
SHEARHEIGHT	50.000	um
TESTLOAD	0.000000	N
PROFILE	TIME/DIST/FORCE	248
TIME (s)	DIST (um)	FORCE (N)
0	0.000000	0.000000
0.1257151	12.830	0.58809
0.1477152	15.188	0.54578
0.1697151	16.955	0.72106
0.1917152	18.930	0.82886
0.2137151	21.074	0.87039
0.2357152	22.716	1.1085
0.2577152	25.264	1.0059
0.2817152	27.372	1.1453
0.3037151	29.364	1.2464
0.3257151	31.111	1.4434
0.3477151	33.181	1.5141
0.3697152	35.294	1.5817
0.3917152	37.423	1.6290
0.4137151	39.635	1.6720
0.4357151	41.559	1.7997
0.4577152	43.555	1.9131
0.4817151	45.737	2.0098
0.5037152	47.448	2.2209
0.5257152	49.759	2.1830
0.5477151	51.361	2.4648
0.5737152	54.106	2.4386
0.5957152	56.081	2.5186
0.6177151	58.390	2.5234
0.6397151	60.129	2.6956
0.6617151	61.735	2.9479
0.6837151	63.692	3.1048
0.7077152	65.615	3.3166
0.7297151	67.496	3.4473
0.7517151	69.068	3.7269
0.7737151	70.673	3.9654
0.7957152	72.668	4.0792
0.8177151	74.645	4.2005
0.8397151	76.718	4.2695
0.8617151	77.925	4.6921
0.8837152	79.706	4.8618
0.9077151	81.730	5.0203
0.9297152	83.418	5.2405
0.9517151	85.115	5.4992
0.9737151	86.900	5.6533
0.9957151	88.851	5.7844
1.017715	90.841	5.8862
1.039715	92.429	6.1458
1.061715	94.269	6.3064
1.083715	96.163	6.4456
1.107715	97.910	6.7405
1.129715	99.919	6.8352
1.151715	101.92	6.9329
1.173715	103.63	7.1427
1.195715	105.66	7.2570
1.217715	106.96	7.6018
1.239715	108.98	7.7078
1.261715	110.96	7.8129
1.283715	112.89	7.9520
1.307715	115.00	8.1029
1.329715	116.58	8.3548
1.351715	118.22	8.5906
1.373715	120.40	8.6334
1.395715	122.11	8.8452
1.417715	124.23	8.8952
1.439715	125.88	9.1302
1.461715	127.90	9.2211
1.483715	129.44	9.4980
1.509715	132.00	9.5470
1.533715	134.35	9.5902
1.555715	136.04	9.8392
1.577715	137.96	9.9545
1.599715	140.20	9.9702
1.621715	142.07	10.106
1.643715	143.78	10.330
1.665715	145.69	10.493
1.687715	148.10	10.403
1.709715	149.87	10.589
1.733715	152.14	10.664
1.755715	153.89	10.877
1.777715	155.84	10.995
1.799715	157.89	11.070
1.821715	159.60	11.283
1.843715	162.04	11.208
1.865715	163.86	11.390
1.887715	166.07	11.421
1.909715	168.04	11.518
1.933715	169.89	11.773
1.955715	172.29	11.712
1.977715	174.36	11.783
1.999715	176.26	11.921
2.021715	178.62	11.904
2.043715	180.53	12.010
2.065715	182.33	12.199
2.087715	184.30	12.311
2.109715	186.42	12.373
2.133715	188.49	12.528
2.155715	190.90	12.480
2.177715	192.49	12.713
2.199715	194.51	12.845
2.221715	196.63	12.895
2.243715	198.62	12.981
2.265715	200.64	13.072
2.287715	202.89	13.071
2.309715	204.53	13.310
2.333715	206.97	13.321
2.355715	209.02	13.428
2.377715	211.31	13.396
2.399715	213.16	13.570
2.425715	215.37	13.739
2.447715	217.59	13.748
2.469715	219.56	13.874
2.491715	221.46	14.010
2.513715	223.68	14.036
2.535715	225.85	14.053
2.559715	228.21	14.092
2.581715	230.21	14.218
2.603715	232.32	14.247
2.625715	234.62	14.243
2.647715	236.47	14.396
2.669715	238.60	14.444
2.691715	241.14	14.346
2.713715	242.71	14.611
2.735715	245.22	14.536
2.759715	247.36	14.680
2.781715	249.45	14.727
2.803715	251.44	14.831
2.825715	253.58	14.873
2.847715	255.98	14.799
2.869715	258.00	14.889
2.891715	259.82	15.086
2.913715	261.94	15.139
2.935715	264.23	15.109
2.959715	266.83	15.056
2.981715	269.02	15.107
3.003715	270.96	15.215
3.025715	273.07	15.267
3.047715	274.94	15.432
3.069715	277.38	15.355
3.091715	279.50	15.409
3.113715	281.68	15.435
3.135715	283.99	15.426
3.159715	286.29	15.490
3.181715	288.29	15.589
3.203715	290.29	15.685
3.225715	292.93	15.520
3.247715	294.71	15.718
3.269715	297.06	15.678
3.291715	299.09	15.777
3.313715	301.37	15.768
3.335715	304.09	15.610
3.361715	306.52	15.680
3.383715	308.69	15.712
3.407715	310.99	15.774
3.429715	313.22	15.784
3.451715	315.77	15.692
3.473715	317.84	15.764
3.495715	320.11	15.757
3.517715	321.97	15.894
3.539715	324.30	15.892
3.561715	326.66	15.849
3.583715	328.83	15.894
3.607715	331.34	15.861
3.629715	333.46	15.912
3.651715	335.86	15.856
3.673715	338.30	15.780
3.695715	340.70	15.722
3.717715	342.43	15.937
3.739715	344.79	15.896
3.761715	347.14	15.868
3.777215	348.15	16.119
3.799715	350.95	15.887
3.821715	353.44	15.795
3.843715	355.52	15.888
3.865715	357.58	15.949
3.887715	360.29	15.797
3.909715	362.30	15.879
3.933715	364.66	15.905
3.955715	367.04	15.867
3.977715	369.60	15.747
3.999715	371.63	15.848
4.021715	373.68	15.912
4.043715	376.30	15.779
4.065715	378.07	15.968
4.087715	380.61	15.855
4.109715	383.18	15.728
4.133715	385.13	15.930
4.155715	387.57	15.869
4.177715	389.75	15.897
4.199715	392.24	15.816
4.221715	394.56	15.788
4.243715	396.73	15.808
4.269715	399.88	15.623
4.291715	401.98	15.696
4.313715	404.53	15.580
4.335715	406.30	15.764
4.359715	409.22	15.588
4.381715	411.79	15.461
4.403715	414.36	15.365
4.425715	416.66	15.360
4.447715	418.82	15.394
4.469715	421.00	15.407
4.491715	423.48	15.319
4.513715	425.93	15.237
4.535715	428.29	15.198
4.559715	430.79	15.197
4.581715	433.41	15.038
4.603715	435.46	15.116
4.625715	437.80	15.107
4.647715	440.02	15.104
4.669715	442.58	14.986
4.691715	444.97	14.956
4.713715	447.30	14.926
4.735715	450.06	14.741
4.759715	452.40	14.761
4.781715	454.86	14.694
4.803715	457.27	14.617
4.825715	459.75	14.555
4.847715	462.01	14.537
4.869715	464.21	14.570
4.891715	466.89	14.416
4.913715	469.11	14.415
4.935715	471.47	14.369
4.959715	474.19	14.270
4.981715	476.43	14.289
5.003715	478.95	14.184
5.025715	481.09	14.255
5.047715	483.74	14.069
5.069715	486.16	14.001
5.091715	488.17	14.097
5.113715	490.66	14.015
5.135715	493.20	13.917
5.159715	496.21	13.704
5.181715	498.39	13.743
5.207715	501.11	13.727
5.229715	503.47	13.670
5.251715	506.16	13.497
5.273715	508.16	13.597
5.295715	510.56	13.552
5.317715	513.46	13.296
5.339715	515.75	13.295
5.361715	518.17	13.227
5.383715	520.66	13.133
5.407715	523.42	13.003
5.429715	526.03	12.876
5.451715	528.41	12.828
5.473715	530.68	12.818
5.495715	533.13	12.741
5.517715	536.13	12.445
5.539715	538.89	12.275
5.561715	541.38	12.182
5.583715	544.38	11.903
5.607715	547.24	11.733
