# Supplementary material for: Experimental and Statistical Study of the Fracture Mechanism of Sn96.5Ag3Cu0.5 Solder Joints via Ball Shear Test
Source: Materials (Basel). 2022 Mar 26;15(7):2455. doi: 10.3390/ma15072455 (PMC9000201; doi:10.3390/ma15072455)
Supplement: Supplementary file 1 [file materials-15-02455-s001.zip › 100a╠m/8-15ú¿100a╠mú⌐.csv]

TESTER	4000Plus	20087812
DATE	12/05/2020
TIME	18:07:06
TESTGROUP	DIE SHEAR
试验报告编号	GFJGJL2051209020521
样品编号	6~10：100μm/s
USERFIELD3
USERFIELD4
USERFIELD5
USERFIELD6
USERFIELD7
USERFIELD8
USERFIELD9
USERFIELD10
OPERATOR	何志刚
SAMPLE	2710
LOADUNIT	N
CARTRIDGE	5.0000 kg	15072016	球推力
TESTTYPE	Destruct
TESTSPEED	100.00	um/s
SHEARHEIGHT	50.000	um
TESTLOAD	0.000000	N
PROFILE	TIME/DIST/FORCE	248
TIME (s)	DIST (um)	FORCE (N)
0	0.000000	0.000000
0.11757	12.773	0.41409
0.13557	14.327	0.53272
0.15557	15.748	0.77370
0.17357	17.595	0.77739
0.19157	19.007	0.93799
0.21157	21.160	0.90584
0.22957	23.065	0.88713
0.24757	24.184	1.1762
0.26557	26.090	1.1434
0.28557	28.065	1.1810
0.30357	29.906	1.2015
0.32157	31.235	1.4082
0.33957	33.026	1.4061
0.35957	34.625	1.5912
0.37757	36.278	1.6712
0.39557	38.106	1.6685
0.41357	39.724	1.7623
0.43357	41.431	1.8910
0.45157	43.386	1.8527
0.46957	44.688	2.0843
0.49157	46.703	2.1761
0.50957	48.579	2.1550
0.52757	50.163	2.2619
0.54757	52.041	2.3375
0.5655701	53.617	2.4339
0.58357	55.201	2.5408
0.60357	56.776	2.7491
0.6215701	58.279	2.8602
0.6395701	59.673	3.0415
0.6575701	60.940	3.2726
0.67757	62.616	3.4137
0.6955701	64.215	3.5145
0.7135701	65.436	3.7499
0.7315701	67.261	3.7766
0.75157	68.555	4.0529
0.7695701	70.263	4.1113
0.7875701	71.411	4.3891
0.8055701	73.203	4.4147
0.82557	74.318	4.7756
0.8435701	75.975	4.8537
0.8615701	77.271	5.0735
0.8795701	79.027	5.1273
0.89957	80.583	5.3012
0.9175701	81.921	5.5326
0.9355701	83.354	5.6708
0.9535701	85.245	5.6576
0.97357	86.711	5.8808
0.9915701	88.375	5.9704
1.00957	89.824	6.1020
1.02757	91.412	6.2214
1.04757	92.902	6.4355
1.06557	94.571	6.5232
1.08357	95.888	6.7065
1.10357	97.251	6.9842
1.12157	99.293	6.9117
1.13957	100.35	7.2105
1.15757	102.18	7.2516
1.17757	103.67	7.4792
1.19557	105.34	7.5490
1.21357	107.07	7.5741
1.23157	108.49	7.7313
1.25157	109.91	7.9851
1.27157	111.65	8.1023
1.29157	113.68	8.1050
1.30957	115.26	8.1985
1.32757	116.96	8.2735
1.34557	118.35	8.4705
1.36557	120.13	8.5705
1.38357	121.40	8.7881
1.40157	123.64	8.6217
1.41957	125.03	8.8042
1.43957	126.98	8.8546
1.45757	128.15	9.1101
1.47557	129.71	9.2373
1.49357	131.71	9.1687
1.51357	133.69	9.1913
1.53157	135.16	9.3413
1.54957	136.62	9.5126
1.56957	138.55	9.5398
1.58757	139.60	9.8560
1.60557	141.59	9.8024
1.62357	143.09	9.9446
1.64357	144.99	9.9983
1.66157	146.89	10.009
1.67957	148.31	10.181
1.69757	149.97	10.228
1.71757	151.62	10.380
1.73557	153.45	10.389
1.75357	155.30	10.419
1.77157	156.98	10.463
1.79157	158.54	10.648
1.80957	160.18	10.721
1.82757	161.76	10.829
1.84557	163.46	10.902
1.86557	165.59	10.854
1.88357	167.38	10.878
1.90157	168.94	10.996
1.91957	170.26	11.192
1.93957	172.30	11.204
1.95757	174.03	11.253
1.97557	175.50	11.407
1.99557	177.86	11.279
2.01357	179.19	11.484
2.03557	181.48	11.482
2.05357	183.05	11.594
2.07157	184.45	11.773
2.08957	186.63	11.663
2.10957	188.29	11.795
2.12757	190.09	11.803
2.14557	191.32	12.035
2.16357	193.31	12.011
2.18357	195.27	12.055
2.20157	197.08	12.045
2.21957	198.56	12.193
2.23757	200.32	12.216
2.25757	201.86	12.427
2.27557	203.97	12.315
2.29357	205.79	12.357
2.31157	207.41	12.434
2.33157	209.10	12.568
2.34957	211.24	12.471
2.36757	212.48	12.688
2.38557	214.37	12.674
2.40557	216.30	12.714
2.42357	217.84	12.826
2.44157	219.59	12.897
2.46157	221.46	12.947
2.47957	223.08	13.051
2.49757	224.82	13.098
2.51557	226.66	13.079
2.53557	228.61	13.124
2.55357	229.96	13.310
2.57157	231.99	13.255
2.58957	233.93	13.224
2.60957	235.52	13.399
2.62757	237.69	13.261
2.64557	239.17	13.409
2.66357	240.81	13.510
2.68357	242.76	13.530
2.70157	244.68	13.505
2.71957	246.27	13.623
2.73757	248.23	13.567
2.75757	249.98	13.681
2.77557	251.58	13.793
2.79357	253.10	13.913
2.81557	255.48	13.860
2.83357	257.21	13.910
2.85357	258.96	14.037
2.87157	261.35	13.830
2.88957	262.64	14.039
2.90757	264.67	13.955
2.92757	266.65	13.976
2.94557	268.45	14.001
2.96357	270.07	14.106
2.98157	272.06	14.041
3.00157	274.00	14.091
3.01957	275.78	14.121
3.03757	277.58	14.129
3.05557	279.41	14.143
3.07557	281.46	14.136
3.09357	283.14	14.205
3.11157	285.36	14.077
3.11807	285.51	14.310
3.13557	287.58	14.160
3.15557	289.50	14.232
3.17357	291.74	14.055
3.19157	293.66	14.030
3.21157	295.61	14.063
3.22957	297.73	13.975
3.24757	299.69	13.907
3.26557	301.24	14.027
3.28557	303.58	13.921
3.30357	305.48	13.902
3.32157	307.32	13.911
3.33957	309.39	13.827
3.35957	311.50	13.797
3.37757	313.31	13.815
3.39557	315.23	13.778
3.41357	317.46	13.646
3.43357	319.83	13.530
3.45157	321.71	13.493
3.46957	323.38	13.578
3.48757	325.53	13.437
3.50757	327.25	13.574
3.52757	330.06	13.269
3.54757	331.54	13.502
3.56557	333.65	13.405
3.58357	335.81	13.283
3.60357	337.96	13.256
3.62157	339.79	13.252
3.63957	341.93	13.141
3.65757	343.94	13.078
3.67757	345.80	13.147
3.69557	348.05	12.996
3.71357	349.81	13.063
3.73157	351.58	13.068
3.75157	353.84	12.979
3.76957	356.03	12.863
3.78757	357.98	12.797
3.80557	360.30	12.616
3.82557	362.19	12.672
3.84357	364.26	12.590
3.86157	366.18	12.579
3.87957	367.99	12.598
3.89957	370.45	12.419
3.91757	372.30	12.421
3.93557	374.30	12.366
3.95357	376.45	12.266
3.97357	378.21	12.359
3.99157	380.42	12.222
4.00957	382.48	12.142
4.02757	384.33	12.142
4.04757	386.75	12.022
4.06557	388.62	11.987
4.08357	390.83	11.852
4.10357	392.82	11.869
4.12157	394.86	11.811
4.13957	396.81	11.746
4.15757	398.84	11.677
4.17757	401.25	11.559
4.19557	403.21	11.506
4.21357	405.23	11.457
4.23157	407.16	11.400
4.25157	409.06	11.479
4.26957	411.42	11.269
4.28757	413.28	11.255
4.30957	415.57	11.239
4.32757	417.81	11.088
4.34557	419.58	11.110
4.36557	421.87	11.009
4.38357	423.73	11.024
4.40157	425.94	10.899
4.41957	427.64	10.932
4.43957	429.93	10.832
4.45757	432.06	10.723
4.47557	433.74	10.794
4.49557	436.07	10.693
4.51357	437.93	10.704
4.53157	439.96	10.624
4.54957	441.76	10.658
4.56957	443.85	10.610
4.58757	445.70	10.615
4.60557	448.07	10.428
4.62357	449.95	10.389
4.64357	452.16	10.349
4.66157	453.80	10.435
4.67957	455.99	10.291
