# Supplementary material for: Experimental and Statistical Study of the Fracture Mechanism of Sn96.5Ag3Cu0.5 Solder Joints via Ball Shear Test
Source: Materials (Basel). 2022 Mar 26;15(7):2455. doi: 10.3390/ma15072455 (PMC9000201; doi:10.3390/ma15072455)
Supplement: Supplementary file 1 [file materials-15-02455-s001.zip › 100a╠m/9-13ú¿100a╠mú⌐.csv]

TESTER	4000Plus	20087812
DATE	12/05/2020
TIME	18:07:06
TESTGROUP	DIE SHEAR
试验报告编号	GFJGJL2051209020521
样品编号	6~10：100μm/s
USERFIELD3
USERFIELD4
USERFIELD5
USERFIELD6
USERFIELD7
USERFIELD8
USERFIELD9
USERFIELD10
OPERATOR	何志刚
SAMPLE	2710
LOADUNIT	N
CARTRIDGE	5.0000 kg	15072016	球推力
TESTTYPE	Destruct
TESTSPEED	100.00	um/s
SHEARHEIGHT	50.000	um
TESTLOAD	0.000000	N
PROFILE	TIME/DIST/FORCE	248
TIME (s)	DIST (um)	FORCE (N)
0	0.000000	0.000000
0.2165593	23.846	0.49983
0.2345593	25.659	0.50333
0.2505593	26.802	0.69914
0.2665593	28.328	0.75878
0.2825593	29.827	0.81503
0.3005593	31.283	0.95840
0.3165593	33.365	0.78606
0.3325593	34.335	1.0498
0.3485593	35.817	1.1128
0.3645593	37.181	1.2220
0.3825593	38.863	1.2766
0.3985593	39.916	1.5079
0.4145592	42.324	1.2218
0.4305593	43.318	1.4763
0.4485593	44.804	1.6077
0.4645593	46.715	1.5167
0.4805593	48.214	1.5590
0.4965593	49.315	1.7850
0.5145593	51.144	1.7821
0.5305593	52.349	1.9538
0.5485593	54.671	1.7715
0.5665593	55.817	2.0503
0.5825592	57.170	2.1636
0.5985593	59.088	2.0558
0.6145593	60.404	2.1839
0.6325593	61.967	2.2852
0.6485593	63.506	2.3260
0.6645592	64.862	2.4384
0.6805593	66.271	2.5298
0.6965593	67.855	2.5669
0.7145593	69.692	2.5606
0.7305593	71.052	2.6717
0.7465593	72.594	2.7253
0.7625593	73.567	2.9734
0.7805592	75.455	2.9613
0.7965593	76.943	3.0223
0.8125592	78.080	3.2204
0.8285593	79.155	3.4426
0.8465593	80.879	3.4949
0.8625593	81.938	3.7238
0.8785593	83.167	3.8858
0.8945593	84.865	3.8643
0.9105592	85.739	4.1651
0.9285592	87.151	4.3258
0.9445593	88.715	4.3567
0.9605592	89.505	4.6906
0.9765593	91.227	4.6597
0.9945593	92.750	4.7907
1.010559	94.003	4.9434
1.026559	95.313	5.0737
1.042559	96.554	5.2312
1.060559	98.347	5.2561
1.076559	99.422	5.4785
1.092559	100.62	5.6547
1.108559	102.34	5.6218
1.124559	103.60	5.7725
1.142559	105.16	5.8889
1.158559	106.62	5.9598
1.174559	108.11	6.0202
1.190559	109.16	6.2547
1.208559	110.71	6.3584
1.224559	112.25	6.4006
1.242559	113.36	6.6908
1.260559	114.91	6.8134
1.276559	116.27	6.9246
1.292559	117.61	7.0424
1.308559	119.23	7.0525
1.326559	121.12	7.0384
1.342559	122.19	7.2606
1.358559	123.45	7.4119
1.374559	125.01	7.4465
1.392559	126.51	7.5842
1.408559	127.78	7.7309
1.424559	129.11	7.8514
1.440559	130.92	7.7753
1.456559	132.22	7.9064
1.474559	133.61	8.0915
1.490559	134.98	8.1973
1.506559	135.91	8.4770
1.522559	137.92	8.3324
1.540559	139.64	8.3865
1.556559	140.89	8.5410
1.572559	142.51	8.5519
1.588559	143.85	8.6687
1.606559	145.32	8.8189
1.622559	146.63	8.9509
1.638559	147.81	9.1326
1.654559	149.58	9.0823
1.670559	151.43	9.0010
1.688559	152.47	9.3204
1.704559	154.29	9.2524
1.720559	155.79	9.2930
1.736559	157.06	9.4390
1.754559	158.73	9.5135
1.770559	160.23	9.5681
1.786559	161.64	9.6619
1.802559	163.27	9.6638
1.820559	164.64	9.8555
1.836559	166.37	9.8228
1.852559	167.79	9.9088
1.868559	169.03	10.066
1.886559	170.46	10.234
1.902559	172.49	10.083
1.920559	174.14	10.163
1.938559	176.24	10.070
1.954559	176.91	10.434
1.970559	178.62	10.410
1.986559	180.22	10.426
2.004559	182.04	10.442
2.020559	183.76	10.412
2.036559	184.79	10.651
2.052559	186.17	10.741
2.068559	187.84	10.744
2.086559	189.57	10.778
2.102559	191.04	10.859
2.118559	192.72	10.847
2.134559	194.15	10.931
2.152559	195.74	11.034
2.168559	197.36	11.041
2.184559	198.86	11.098
2.200559	200.41	11.137
2.218559	202.29	11.126
2.234559	204.00	11.100
2.250559	205.22	11.267
2.266559	206.62	11.345
2.282559	208.36	11.310
2.300559	210.58	11.166
2.316559	211.35	11.496
2.332559	213.40	11.334
2.348559	215.01	11.363
2.366559	216.54	11.491
2.382559	218.03	11.549
2.398559	219.75	11.520
2.414559	221.03	11.664
2.432559	223.03	11.594
2.448559	224.43	11.689
2.464559	225.67	11.845
2.480559	227.27	11.875
2.496559	229.11	11.797
2.514559	230.86	11.827
2.530559	232.38	11.873
2.546559	233.59	12.045
2.562559	235.22	12.063
2.580559	236.92	12.111
2.596559	238.52	12.128
2.614559	240.42	12.111
2.632559	242.12	12.174
2.648559	243.72	12.187
2.664559	245.61	12.078
2.680559	246.85	12.235
2.698559	248.32	12.387
2.714559	250.34	12.242
2.730559	251.77	12.322
2.746559	253.25	12.389
2.764559	255.05	12.408
2.780559	256.99	12.307
2.796559	258.52	12.338
2.812559	259.98	12.411
2.828559	261.06	12.629
2.846559	263.29	12.484
2.862559	265.06	12.435
2.878559	266.67	12.446
2.894559	268.55	12.354
2.912559	269.75	12.613
2.928559	271.36	12.624
2.944559	273.35	12.487
2.960559	274.58	12.651
2.978559	276.43	12.638
2.994559	278.27	12.576
3.010559	280.02	12.520
3.026559	281.03	12.766
3.042559	282.57	12.809
3.060559	284.84	12.661
3.076559	286.05	12.815
3.092559	287.73	12.801
3.108559	289.39	12.796
3.126559	291.36	12.749
3.142559	293.11	12.710
3.158559	294.26	12.888
3.174559	296.26	12.746
3.192559	297.66	12.940
3.208559	299.36	12.902
3.224559	301.17	12.837
3.240559	302.68	12.892
3.256559	304.31	12.911
3.274559	306.06	12.952
3.292559	308.26	12.803
3.302059	308.62	13.081
3.318559	310.62	12.928
3.334559	312.28	12.920
3.350559	314.00	12.893
3.366559	315.72	12.862
3.384559	317.14	13.030
3.400559	319.09	12.897
3.416559	320.89	12.849
3.432559	322.30	12.928
3.450559	324.43	12.822
3.466559	326.11	12.808
3.482559	327.69	12.829
3.498559	329.18	12.891
3.514559	331.11	12.779
3.532559	333.01	12.762
3.548559	334.67	12.753
3.564559	336.65	12.622
3.580559	338.24	12.644
3.598559	339.94	12.703
3.614559	341.84	12.604
3.630559	343.57	12.571
3.646559	345.08	12.622
3.666559	347.35	12.531
3.682559	348.97	12.540
3.698559	350.75	12.485
3.716559	352.76	12.426
3.732559	354.64	12.334
3.748559	356.26	12.341
3.764559	358.13	12.252
3.782559	360.01	12.243
3.798559	362.19	12.021
3.814559	363.88	12.001
3.830559	365.73	11.933
3.846559	367.75	11.785
3.864559	369.69	11.753
3.880559	371.83	11.557
3.896559	373.48	11.555
3.912559	375.41	11.445
3.930559	377.30	11.418
3.946559	379.52	11.192
3.962559	381.26	11.154
3.978559	382.92	11.147
3.996559	384.95	11.078
4.012559	386.83	10.987
4.028559	388.86	10.832
4.044559	390.76	10.731
4.060559	392.43	10.720
4.078559	394.51	10.635
4.094559	396.37	10.550
4.110559	398.56	10.336
4.126559	400.06	10.390
4.144559	402.27	10.239
4.160559	404.02	10.209
4.176559	406.25	9.9804
4.192559	407.95	9.9573
4.210559	410.26	9.7655
4.226559	411.88	9.7765
4.242559	414.06	9.5655
4.258559	416.13	9.3991
4.274559	417.48	9.5147
