# Supplementary material for: Experimental and Statistical Study of the Fracture Mechanism of Sn96.5Ag3Cu0.5 Solder Joints via Ball Shear Test
Source: Materials (Basel). 2022 Mar 26;15(7):2455. doi: 10.3390/ma15072455 (PMC9000201; doi:10.3390/ma15072455)
Supplement: Supplementary file 1 [file materials-15-02455-s001.zip › 100a╠m/9-14ú¿100a╠mú⌐.csv]

TESTER	4000Plus	20087812
DATE	12/05/2020
TIME	18:07:06
TESTGROUP	DIE SHEAR
试验报告编号	GFJGJL2051209020521
样品编号	6~10：100μm/s
USERFIELD3
USERFIELD4
USERFIELD5
USERFIELD6
USERFIELD7
USERFIELD8
USERFIELD9
USERFIELD10
OPERATOR	何志刚
SAMPLE	2710
LOADUNIT	N
CARTRIDGE	5.0000 kg	15072016	球推力
TESTTYPE	Destruct
TESTSPEED	100.00	um/s
SHEARHEIGHT	50.000	um
TESTLOAD	0.000000	N
PROFILE	TIME/DIST/FORCE	248
TIME (s)	DIST (um)	FORCE (N)
0	0.000000	0.000000
0.1592833	16.607	0.49485
0.1812833	18.889	0.48221
0.2032833	20.914	0.57032
0.2252833	22.893	0.69049
0.2472833	24.841	0.82306
0.2692833	27.306	0.73877
0.2912833	29.458	0.77723
0.3132833	31.140	1.0134
0.3352833	33.375	1.0193
0.3592833	35.365	1.2054
0.3812833	37.646	1.1930
0.4032833	39.525	1.3385
0.4252833	41.957	1.2951
0.4472833	44.129	1.2977
0.4692833	46.005	1.4441
0.4912833	48.128	1.5078
0.5132833	50.221	1.5693
0.5352833	52.135	1.7010
0.5572833	54.490	1.6739
0.5792833	56.685	1.6956
0.6052833	59.045	1.8061
0.6292833	61.300	1.9024
0.6512833	63.194	2.0416
0.6732833	65.558	1.9972
0.6952833	67.618	2.0715
0.7172832	69.706	2.1348
0.7392833	72.080	2.0862
0.7612833	73.591	2.3900
0.7832834	76.294	2.2265
0.8052833	77.956	2.4566
0.8272833	79.873	2.5873
0.8492833	82.176	2.5665
0.8732833	84.416	2.6541
0.8952833	86.762	2.6165
0.9172833	88.641	2.7759
0.9392833	91.055	2.7117
0.9612833	92.723	2.9399
0.9832833	94.890	2.9862
1.005283	96.902	3.0793
1.027283	98.967	3.1379
1.049283	100.63	3.3801
1.071283	103.27	3.2283
1.093283	105.06	3.4219
1.117283	107.22	3.5421
1.139283	108.91	3.7626
1.161283	110.79	3.9086
1.183283	112.38	4.1812
1.205283	114.38	4.2770
1.227283	116.39	4.3705
1.249283	117.93	4.6486
1.271283	119.60	4.8774
1.293283	121.49	5.0186
1.315283	123.15	5.2491
1.337283	124.59	5.5807
1.361283	127.01	5.5984
1.383283	128.83	5.7817
1.405283	130.42	6.0372
1.427283	132.28	6.1911
1.449283	134.02	6.4038
1.471283	136.27	6.4046
1.493283	138.19	6.5333
1.515283	139.58	6.8712
1.541283	142.05	6.9533
1.563283	143.92	7.1033
1.585283	145.95	7.1863
1.607283	148.07	7.2381
1.631283	150.03	7.4496
1.653283	151.93	7.5862
1.675283	153.41	7.8908
1.697283	155.58	7.9192
1.719283	157.33	8.1165
1.741283	159.32	8.2330
1.763283	161.62	8.2110
1.785283	163.27	8.4469
1.807283	165.62	8.4083
1.829283	167.53	8.5413
1.851283	169.47	8.6619
1.875283	171.65	8.7901
1.897283	173.74	8.8521
1.919283	175.38	9.0901
1.941283	177.50	9.1421
1.963283	179.62	9.2060
1.985283	181.58	9.3332
2.007283	183.65	9.3906
2.029283	185.28	9.6473
2.051283	187.78	9.5478
2.073283	189.73	9.6675
2.095283	191.31	9.9298
2.119283	193.67	9.9706
2.141283	195.93	9.9665
2.163283	198.08	10.018
2.185283	199.88	10.196
2.207283	201.82	10.315
2.229283	203.79	10.441
2.251283	206.14	10.402
2.273283	208.38	10.405
2.295283	209.89	10.711
2.317283	211.70	10.883
2.339283	213.44	11.080
2.363283	216.06	11.022
2.385283	218.19	11.069
2.407283	219.94	11.264
2.429283	222.21	11.256
2.455283	224.27	11.499
2.477283	226.29	11.603
2.499283	228.77	11.510
2.521283	230.82	11.590
2.543283	233.04	11.601
2.565283	235.13	11.680
2.587283	237.03	11.817
2.609283	238.94	11.950
2.631283	241.06	12.012
2.655283	243.64	11.952
2.677283	246.04	11.894
2.699283	247.87	12.060
2.721283	249.84	12.183
2.743283	251.76	12.312
2.765283	253.75	12.415
2.787283	256.28	12.317
2.809283	258.44	12.353
2.831283	260.34	12.492
2.853283	262.30	12.617
2.875283	264.54	12.623
2.899283	267.13	12.575
2.921283	268.84	12.785
2.943283	271.06	12.797
2.965283	273.36	12.779
2.987283	275.43	12.860
3.009283	276.95	13.147
3.031283	279.25	13.144
3.053283	281.96	12.963
3.075283	283.67	13.172
3.097283	285.31	13.413
3.119283	287.75	13.337
3.143283	290.12	13.390
3.165283	292.18	13.465
3.187283	294.36	13.491
3.209283	296.32	13.605
3.231283	298.78	13.521
3.253283	300.34	13.791
3.275283	302.56	13.819
3.297283	304.82	13.813
3.319283	307.46	13.660
3.341283	309.57	13.731
3.365283	311.82	13.814
3.389283	313.84	13.990
3.413283	316.55	13.893
3.435283	318.24	14.125
3.457283	320.39	14.150
3.479283	322.80	14.089
3.501283	325.08	14.076
3.523283	327.21	14.123
3.545283	329.27	14.210
3.567283	331.46	14.234
3.589283	333.59	14.284
3.611283	335.73	14.340
3.633283	338.11	14.289
3.657283	340.45	14.336
3.679283	342.50	14.429
3.701283	344.79	14.412
3.723283	347.16	14.368
3.745283	349.15	14.469
3.767283	351.50	14.428
3.789283	353.79	14.412
3.811283	355.66	14.563
3.833283	357.84	14.603
3.855283	360.25	14.541
3.877283	362.55	14.534
3.901283	364.73	14.635
3.923283	367.46	14.458
3.945283	369.59	14.505
3.967283	371.84	14.520
3.990283	373.61	14.790
4.011283	376.44	14.479
4.033283	378.66	14.491
4.055284	380.74	14.558
4.077283	382.82	14.626
4.099283	385.03	14.656
4.121284	387.31	14.645
4.145284	389.94	14.577
4.167284	392.58	14.439
4.189283	394.61	14.525
4.211284	396.41	14.704
4.233284	398.89	14.613
4.255283	401.33	14.552
4.277284	403.58	14.553
4.303284	406.23	14.561
4.325284	408.86	14.401
4.347283	410.83	14.511
4.369284	413.16	14.491
4.391284	415.49	14.473
4.415284	418.43	14.289
4.437284	420.75	14.262
4.459283	423.13	14.223
4.481284	425.38	14.210
4.503284	427.60	14.235
4.525283	429.80	14.272
4.547284	432.64	14.039
4.569283	435.16	13.934
4.591283	437.54	13.882
4.613284	439.38	14.044
4.635283	442.14	13.845
4.659284	444.44	13.908
4.681283	447.17	13.719
4.703283	449.29	13.772
4.725284	451.78	13.688
4.747283	453.99	13.706
4.769283	456.51	13.599
4.791284	458.71	13.621
4.813283	461.47	13.435
4.835283	463.83	13.390
4.857284	465.98	13.432
4.879283	468.29	13.407
4.903284	470.98	13.333
4.925283	473.33	13.278
4.947284	475.91	13.164
4.969284	478.52	13.024
4.991283	480.61	13.084
5.013284	483.08	13.011
5.035284	485.73	12.871
5.057283	488.21	12.766
5.079284	490.29	12.847
5.101284	492.96	12.681
5.123283	495.14	12.708
5.147284	498.18	12.486
5.169283	500.76	12.355
5.191284	503.03	12.346
5.213284	505.79	12.147
5.239284	508.63	12.112
5.261283	511.35	11.900
5.283284	513.46	11.971
5.305284	515.83	11.922
5.327283	518.86	11.616
5.349284	520.95	11.693
5.371284	523.46	11.603
5.393283	526.37	11.332
5.417284	528.79	11.349
5.439283	531.24	11.270
5.461284	533.75	11.184
5.483284	535.81	11.244
5.505283	538.29	11.167
5.527284	540.97	11.014
5.549284	543.60	10.863
5.571283	545.91	10.840
5.593284	548.56	10.699
5.615283	550.93	10.651
5.637283	553.44	10.563
