# Supplementary material for: Experimental and Statistical Study of the Fracture Mechanism of Sn96.5Ag3Cu0.5 Solder Joints via Ball Shear Test
Source: Materials (Basel). 2022 Mar 26;15(7):2455. doi: 10.3390/ma15072455 (PMC9000201; doi:10.3390/ma15072455)
Supplement: Supplementary file 1 [file materials-15-02455-s001.zip › 100a╠m/9-15ú¿100a╠mú⌐.csv]

TESTER	4000Plus	20087812
DATE	12/05/2020
TIME	18:07:06
TESTGROUP	DIE SHEAR
试验报告编号	GFJGJL2051209020521
样品编号	6~10：100μm/s
USERFIELD3
USERFIELD4
USERFIELD5
USERFIELD6
USERFIELD7
USERFIELD8
USERFIELD9
USERFIELD10
OPERATOR	何志刚
SAMPLE	2710
LOADUNIT	N
CARTRIDGE	5.0000 kg	15072016	球推力
TESTTYPE	Destruct
TESTSPEED	100.00	um/s
SHEARHEIGHT	50.000	um
TESTLOAD	0.000000	N
PROFILE	TIME/DIST/FORCE	248
TIME (s)	DIST (um)	FORCE (N)
0	0.000000	0.000000
0.1008549	9.8331	0.48040
0.1228549	11.667	0.64348
0.1448549	13.601	0.76734
0.1668549	15.561	0.86665
0.1888549	17.325	1.0571
0.2108549	19.898	0.95870
0.2328549	21.608	1.1561
0.2548549	23.656	1.2634
0.2788549	25.814	1.3832
0.3008549	27.904	1.4178
0.3228549	30.027	1.4958
0.3448549	31.805	1.6525
0.3668549	33.998	1.6888
0.3888549	36.178	1.7445
0.4108549	38.520	1.6942
0.4328549	40.167	1.9444
0.4548549	42.168	2.0422
0.4788549	44.136	2.2226
0.5008549	46.620	2.1588
0.5228549	48.451	2.3228
0.5488549	51.163	2.2817
0.5708549	52.912	2.5060
0.5928549	55.198	2.4921
0.6148549	56.958	2.6838
0.6368549	58.802	2.8428
0.6588548	61.148	2.8195
0.6808549	63.256	2.8749
0.7028549	65.137	3.0194
0.7268549	67.235	3.1629
0.7488549	69.135	3.3140
0.7708549	71.250	3.3532
0.7928549	73.395	3.3942
0.8148549	75.366	3.5314
0.8368549	76.846	3.8331
0.8588549	78.734	3.9750
0.8808548	80.311	4.2383
0.9028549	82.229	4.3685
0.9248549	84.176	4.5012
0.9488549	86.052	4.7176
0.9708549	87.843	4.9113
0.992855	89.346	5.2042
1.014855	90.823	5.5071
1.036855	92.918	5.5817
1.058855	95.239	5.5537
1.080855	96.522	5.9327
1.102855	98.715	5.9689
1.124855	100.08	6.3147
1.146855	101.61	6.5961
1.170855	103.87	6.6627
1.193355	105.81	6.8006
1.215355	107.29	7.1161
1.237355	109.23	7.2377
1.259355	111.13	7.3752
1.281355	113.02	7.5142
1.303355	114.95	7.6381
1.325855	116.94	7.7970
1.347855	118.75	7.9695
1.371855	120.88	8.1001
1.393855	122.68	8.2753
1.415855	124.45	8.4649
1.437855	126.41	8.5775
1.459855	128.50	8.6408
1.485855	130.53	8.8962
1.507855	132.21	9.1345
1.529855	134.54	9.0995
1.551855	136.30	9.2948
1.574355	138.22	9.4371
1.596355	140.39	9.4666
1.618355	142.36	9.5783
1.642355	144.37	9.7551
1.664355	146.29	9.8988
1.686355	148.48	9.9074
1.709355	150.40	10.079
1.731355	152.70	10.060
1.753355	154.39	10.277
1.775355	156.59	10.315
1.797355	159.03	10.237
1.819355	160.92	10.394
1.843855	162.79	10.670
1.865855	164.71	10.798
1.887855	166.76	10.876
1.909855	168.88	10.941
1.931855	170.82	11.064
1.953855	173.12	11.042
1.975855	175.16	11.126
1.997855	176.88	11.333
2.019855	178.78	11.469
2.041855	181.16	11.434
2.065855	183.10	11.637
2.087855	185.42	11.610
2.110355	187.28	11.778
2.132355	189.13	11.936
2.154355	191.48	11.897
2.176355	193.41	12.036
2.198355	195.52	12.089
2.220355	197.26	12.289
2.242355	199.45	12.314
2.264355	201.51	12.387
2.288355	203.80	12.454
2.310355	205.57	12.642
2.332355	207.84	12.649
2.354355	210.24	12.592
2.376355	212.04	12.769
2.402355	214.75	12.755
2.424355	216.05	13.128
2.446355	218.54	13.048
2.468355	220.40	13.199
2.490355	222.49	13.261
2.512355	224.42	13.387
2.536355	226.52	13.545
2.558355	228.91	13.476
2.580355	230.49	13.739
2.602355	233.16	13.588
2.624355	235.08	13.718
2.646355	237.50	13.664
2.668355	239.33	13.829
2.690355	241.70	13.781
2.712355	243.76	13.856
2.736355	245.88	14.007
2.758355	248.20	13.976
2.780355	250.67	13.892
2.802355	252.37	14.108
2.824355	254.26	14.248
2.846355	256.69	14.179
2.868355	258.70	14.286
2.890355	261.02	14.256
2.912355	263.25	14.265
2.934355	265.25	14.365
2.958355	267.77	14.344
2.980355	269.41	14.595
3.002355	272.08	14.428
3.024355	274.47	14.390
3.046355	276.44	14.500
3.068355	278.33	14.641
3.090355	280.68	14.603
3.112355	282.80	14.653
3.134855	285.10	14.675
3.156855	287.45	14.648
3.180855	289.93	14.642
3.202855	292.14	14.660
3.224855	294.32	14.686
3.246855	296.41	14.750
3.269355	298.76	14.722
3.291355	301.32	14.615
3.313355	303.39	14.685
3.339355	305.67	14.829
3.361355	308.17	14.731
3.383355	310.22	14.807
3.405355	312.33	14.863
3.429355	315.10	14.746
3.446355	316.39	14.981
3.465355	318.79	14.753
3.487355	321.26	14.683
3.509355	323.57	14.656
3.531355	325.71	14.700
3.553355	327.87	14.737
3.577355	330.56	14.646
3.599355	332.58	14.753
3.621355	334.99	14.689
3.643355	337.46	14.604
3.665355	339.35	14.759
3.687355	341.49	14.785
3.709355	343.98	14.707
3.731355	346.45	14.622
3.753355	348.63	14.663
3.777355	351.23	14.623
3.799355	353.24	14.704
3.821355	355.40	14.739
3.843355	357.80	14.695
3.865355	360.23	14.624
3.887355	362.26	14.708
3.909355	364.67	14.647
3.936355	367.27	14.705
3.958355	369.64	14.660
3.980355	371.61	14.780
4.002355	373.97	14.738
4.026355	376.31	14.787
4.048355	378.72	14.724
4.070355	381.09	14.692
4.092355	383.42	14.660
4.114355	385.22	14.836
4.136355	387.62	14.791
4.158355	390.43	14.571
4.180355	392.67	14.576
4.202355	394.67	14.676
4.224355	396.92	14.673
4.248355	399.24	14.730
4.270355	401.44	14.749
4.292355	403.93	14.671
4.314855	406.47	14.599
4.337355	408.76	14.599
4.359355	410.85	14.661
4.380855	412.90	14.740
4.403355	415.28	14.702
4.424855	417.28	14.798
4.447355	420.08	14.571
4.470855	422.58	14.571
4.492855	424.37	14.736
4.514855	427.01	14.582
4.536855	428.93	14.725
4.559355	431.71	14.533
4.581355	434.14	14.449
4.602855	436.13	14.566
4.624855	438.54	14.502
4.646855	440.91	14.455
4.670855	443.80	14.302
4.692855	445.69	14.457
4.714855	448.33	14.289
4.736855	450.66	14.261
4.758855	453.02	14.217
4.780855	455.26	14.232
4.802855	457.66	14.159
4.824855	459.90	14.180
4.846855	462.33	14.122
4.872855	465.24	14.033
4.895355	467.43	14.054
4.918855	469.85	14.057
4.940855	472.48	13.925
4.962855	474.66	13.964
4.985355	477.19	13.857
5.006855	479.43	13.858
5.029355	481.81	13.794
5.050855	484.54	13.620
5.073355	486.83	13.604
5.095355	488.52	13.840
5.117355	491.15	13.689
5.141355	494.03	13.527
5.163355	496.18	13.579
5.185355	498.84	13.417
5.207355	500.94	13.479
5.229355	503.14	13.498
5.251355	506.04	13.243
5.273355	508.74	13.079
5.295355	510.95	13.095
5.317355	513.55	12.958
5.339355	516.32	12.754
5.363355	518.75	12.770
5.385355	521.47	12.598
5.407355	524.18	12.417
5.429355	526.72	12.304
5.451355	529.29	12.192
5.473355	532.22	11.928
5.495355	534.69	11.841
5.517355	537.66	11.572
5.539355	540.55	11.322
5.563355	543.40	11.172
5.585355	546.73	10.735
