# Supplementary material for: Experimental and Statistical Study of the Fracture Mechanism of Sn96.5Ag3Cu0.5 Solder Joints via Ball Shear Test
Source: Materials (Basel). 2022 Mar 26;15(7):2455. doi: 10.3390/ma15072455 (PMC9000201; doi:10.3390/ma15072455)
Supplement: Supplementary file 1 [file materials-15-02455-s001.zip › 10um/1-1ú¿10umú⌐.csv]

TESTER	4000Plus	20087812
DATE	11/05/2020
TIME	16:21:26
TESTGROUP	DIE SHEAR
试验报告编号	GFJGJL2051209020521
样品编号	1~5：10μm/s
USERFIELD3
USERFIELD4
USERFIELD5
USERFIELD6
USERFIELD7
USERFIELD8
USERFIELD9
USERFIELD10
OPERATOR	何志刚
SAMPLE	2691
LOADUNIT	N
CARTRIDGE	2.0000 kg	20037312	球推力
TESTTYPE	Destruct
TESTSPEED	10.000	um/s
SHEARHEIGHT	50.000	um
TESTLOAD	0.000000	N
PROFILE	TIME/DIST/FORCE	248
TIME (s)	DIST (um)	FORCE (N)
0	0.000000	0.000000
0.158513	0.88664	0.25625
0.232513	1.2817	0.37547
0.304513	1.6042	0.49943
0.378513	1.9052	0.63075
0.450513	2.3168	0.74784
0.524513	2.6185	0.87449
0.596513	2.9337	0.99939
0.670513	3.4219	1.1112
0.744513	3.6041	1.2578
0.816513	3.8953	1.3858
0.890513	4.1431	1.5240
0.962513	4.4094	1.6506
1.036513	4.8814	1.7599
1.108513	5.2421	1.8789
1.182513	5.6617	1.9950
1.256513	6.0349	2.1170
1.328513	6.3665	2.2398
1.402513	6.8268	2.3506
1.474513	7.0631	2.4857
1.548513	7.5087	2.5984
1.620513	7.8134	2.7293
1.694513	8.2218	2.8468
1.768513	8.7030	2.9503
1.840513	9.1171	3.0625
1.914513	9.6572	3.1676
1.986513	9.9831	3.2866
2.060513	10.354	3.4135
2.132513	10.693	3.5308
2.206513	11.131	3.6490
2.280513	11.503	3.7666
2.352513	11.934	3.8766
2.444513	12.468	4.0239
2.516513	12.798	4.1423
2.590513	13.210	4.2593
2.664513	13.638	4.3743
2.736513	14.244	4.4617
2.810513	14.572	4.5897
2.882513	15.146	4.6813
2.956513	15.589	4.7943
3.028513	15.881	4.9222
3.102513	16.337	5.0336
3.176513	16.758	5.1541
3.248513	17.288	5.2512
3.322513	17.813	5.3538
3.394513	18.315	5.4500
3.468513	18.949	5.5386
3.540513	19.349	5.6525
3.614513	19.953	5.7494
3.688513	20.413	5.8603
3.760513	20.926	5.9551
3.834513	21.429	6.0604
3.906513	22.101	6.1394
3.980513	22.609	6.2441
4.052513	23.335	6.3208
4.126513	23.996	6.4057
4.200513	24.532	6.5023
4.272513	25.042	6.6020
4.346513	25.641	6.6951
4.418513	26.249	6.7823
4.492513	26.898	6.8688
4.564513	27.583	6.9507
4.638513	28.272	7.0320
4.712513	28.928	7.1131
4.784513	29.607	7.1958
4.858513	30.220	7.2870
4.930513	30.741	7.3854
5.004513	31.518	7.4508
5.076513	32.192	7.5296
5.150513	33.038	7.5954
5.224513	33.678	7.6785
5.296513	34.459	7.7435
5.370513	35.313	7.8036
5.442513	36.040	7.8754
5.516513	36.815	7.9458
5.588513	37.494	8.0239
5.662513	38.347	8.0888
5.736513	39.192	8.1455
5.808513	40.056	8.1998
5.882513	40.921	8.2586
5.954513	41.885	8.3000
6.028513	42.706	8.3642
6.100513	43.517	8.4255
6.174513	44.360	8.4869
6.246513	45.266	8.5358
6.320513	46.171	8.5894
6.394513	47.171	8.6354
6.466513	48.157	8.6740
6.540513	49.139	8.7177
6.612513	50.013	8.7660
6.686513	51.018	8.8067
6.758513	51.858	8.8641
6.832513	52.955	8.8976
6.906513	53.863	8.9508
6.996513	55.143	8.9883
7.070513	56.143	9.0296
7.142513	57.073	9.0754
7.216513	58.166	9.1094
7.290513	59.140	9.1541
7.362513	60.158	9.1840
7.436513	61.181	9.2224
7.508513	62.260	9.2490
7.582513	63.258	9.2907
7.654513	64.266	9.3264
7.728513	65.292	9.3690
7.802513	66.463	9.3884
7.874513	67.407	9.4277
7.948513	68.361	9.4750
8.020513	69.605	9.4850
8.094513	70.423	9.5498
8.166513	71.806	9.5326
8.240513	72.508	9.6124
8.314513	73.978	9.5978
8.386513	74.689	9.6672
8.460513	75.705	9.7065
8.532514	77.083	9.6947
8.606513	77.840	9.7718
8.678514	79.234	9.7580
8.752513	80.092	9.8130
8.826513	81.181	9.8475
8.898513	82.256	9.8746
8.972513	83.176	9.9216
9.044513	84.392	9.9307
9.118513	85.433	9.9667
9.190514	86.703	9.9687
9.264513	87.769	10.002
9.338513	89.011	10.012
9.410513	90.165	10.029
9.484513	91.135	10.074
9.556513	92.404	10.076
9.630513	93.366	10.127
9.702513	94.654	10.127
9.776513	95.857	10.137
9.850513	96.918	10.176
9.922513	98.178	10.179
9.996513	99.260	10.210
10.06851	100.39	10.229
10.14251	101.42	10.263
10.21451	102.58	10.279
10.28851	103.77	10.295
10.36251	104.96	10.318
10.43451	106.28	10.313
10.50851	107.37	10.343
10.58051	108.57	10.349
10.65451	109.35	10.418
10.72651	110.12	10.490
10.80051	111.46	10.483
10.87451	112.27	10.548
10.94651	113.88	10.507
11.02051	114.94	10.540
11.09251	116.42	10.515
11.16651	117.55	10.540
11.23851	118.64	10.570
11.31251	119.89	10.580
11.38651	120.88	10.617
11.45851	122.10	10.626
11.55051	123.63	10.640
11.62251	124.57	10.689
11.69651	125.86	10.689
11.77051	126.91	10.724
11.84251	128.10	10.736
11.91651	129.24	10.759
11.98851	130.35	10.787
12.06251	131.50	10.809
12.13451	132.64	10.827
12.20851	133.90	10.835
12.28251	134.94	10.867
12.35451	136.08	10.890
12.42851	137.12	10.921
12.50051	138.31	10.935
12.57451	139.44	10.958
12.64651	140.59	10.977
12.72051	141.90	10.978
12.79451	142.97	11.014
12.86651	144.27	11.013
12.94051	145.36	11.037
13.01251	146.32	11.080
13.08651	147.62	11.087
13.15851	148.66	11.119
13.23251	149.91	11.124
13.30651	151.22	11.125
13.37851	152.45	11.132
13.45251	153.69	11.142
13.52451	154.75	11.171
13.59851	156.01	11.184
13.67051	157.08	11.212
13.74451	158.35	11.214
13.81851	159.50	11.236
13.89051	160.88	11.229
13.96451	162.28	11.214
14.03651	163.43	11.231
14.11051	164.70	11.238
14.18251	165.63	11.288
14.25651	166.56	11.334
14.33051	167.62	11.367
14.40251	168.61	11.410
14.47651	169.76	11.432
14.54851	171.27	11.404
14.62251	172.48	11.414
14.66351	172.89	11.461
14.73251	174.42	11.416
14.80451	175.60	11.430
14.87851	177.02	11.417
14.95051	178.29	11.424
15.02451	179.74	11.403
15.09851	181.29	11.373
15.17051	182.89	11.337
15.24451	184.50	11.300
15.31651	186.18	11.249
15.39051	187.74	11.214
15.46251	189.19	11.198
15.53651	190.73	11.165
15.60851	192.44	11.110
15.68251	194.15	11.065
15.75651	195.96	10.998
15.82851	197.75	10.932
15.90251	199.60	10.864
15.97451	201.29	10.817
16.04851	202.94	10.775
16.12051	204.50	10.740
16.19451	206.24	10.681
16.26851	207.97	10.628
16.34051	209.85	10.553
16.41451	211.70	10.488
16.48651	213.65	10.404
16.56051	215.46	10.341
16.63251	217.14	10.289
16.70651	218.87	10.232
16.78051	220.62	10.182
16.85251	222.38	10.120
16.92651	224.22	10.049
16.99851	226.28	9.9492
17.09051	228.48	9.8783
17.16451	230.43	9.7970
17.23651	232.49	9.6972
17.31051	234.53	9.6100
17.38251	236.66	9.4964
17.45651	238.78	9.3941
17.52851	240.59	9.3259
17.60251	242.70	9.2291
17.67651	244.74	9.1368
17.74851	246.67	9.0539
17.82251	248.82	8.9430
17.89451	250.95	8.8334
17.96851	253.23	8.7155
18.04051	255.43	8.5925
18.11451	257.67	8.4786
18.18851	259.94	8.3568
