# Supplementary material for: Experimental and Statistical Study of the Fracture Mechanism of Sn96.5Ag3Cu0.5 Solder Joints via Ball Shear Test
Source: Materials (Basel). 2022 Mar 26;15(7):2455. doi: 10.3390/ma15072455 (PMC9000201; doi:10.3390/ma15072455)
Supplement: Supplementary file 1 [file materials-15-02455-s001.zip › 10um/1-2(10umú⌐.csv]

TESTER	4000Plus	20087812
DATE	11/05/2020
TIME	16:21:26
TESTGROUP	DIE SHEAR
试验报告编号	GFJGJL2051209020521
样品编号	1~5：10μm/s
USERFIELD3
USERFIELD4
USERFIELD5
USERFIELD6
USERFIELD7
USERFIELD8
USERFIELD9
USERFIELD10
OPERATOR	何志刚
SAMPLE	2691
LOADUNIT	N
CARTRIDGE	2.0000 kg	20037312	球推力
TESTTYPE	Destruct
TESTSPEED	10.000	um/s
SHEARHEIGHT	50.000	um
TESTLOAD	0.000000	N
PROFILE	TIME/DIST/FORCE	248
TIME (s)	DIST (um)	FORCE (N)
0	0.000000	0.000000
0.2025193	0.65828	0.39324
0.3365193	1.0379	0.65234
0.4685193	1.1398	0.94717
0.6025193	1.4490	1.2107
0.7365193	2.0343	1.4434
0.8705193	2.4386	1.6993
1.003019	2.6259	1.9785
1.137019	3.2485	2.2063
1.271019	3.8530	2.4411
1.404019	4.3865	2.6758
1.538019	4.8359	2.9259
1.672019	5.4513	3.1547
1.804019	6.1808	3.3641
1.938019	6.6662	3.6050
2.072019	7.2177	3.8466
2.204019	7.9787	4.0520
2.339519	8.7777	4.2571
2.473519	9.4568	4.4777
2.606019	10.116	4.7008
2.740019	11.012	4.8934
2.896019	11.899	5.1423
3.030019	12.723	5.3396
3.162019	13.639	5.5251
3.296019	14.581	5.7119
3.430519	15.317	5.9205
3.562519	16.179	6.1176
3.696519	17.178	6.3015
3.830519	18.177	6.4763
3.963019	19.024	6.6706
4.097519	19.965	6.8575
4.231519	21.052	7.0255
4.363519	22.196	7.1816
4.497519	23.125	7.3746
4.63202	24.261	7.5318
4.767019	25.500	7.6849
4.899019	26.891	7.8092
5.033519	28.090	7.9629
5.167519	29.547	8.0832
5.300019	30.985	8.2107
5.434019	32.461	8.3196
5.569019	34.010	8.4328
5.701019	35.237	8.5782
5.835519	36.713	8.7009
5.969519	38.289	8.8013
6.101519	39.976	8.8922
6.236019	41.469	9.0034
6.370519	43.036	9.1143
6.502519	44.860	9.1829
6.637519	46.660	9.2638
6.771519	48.325	9.3528
6.904019	49.830	9.4672
7.038519	51.671	9.5381
7.173019	53.629	9.5987
7.307019	55.545	9.6601
7.439519	57.082	9.7610
7.573519	59.109	9.8081
7.708019	61.135	9.8645
7.840519	63.080	9.9130
7.974519	64.703	10.007
8.10902	66.572	10.079
8.24152	68.735	10.109
8.37552	70.670	10.163
8.53152	72.407	10.303
8.666019	74.682	10.314
8.79852	76.853	10.342
8.93302	78.656	10.418
9.06852	80.552	10.487
9.20152	82.449	10.546
9.33702	84.473	10.602
9.47252	86.547	10.639
9.60602	88.702	10.674
9.74202	90.701	10.729
9.87702	92.540	10.801
10.00902	94.356	10.870
10.14452	96.444	10.914
10.27952	98.654	10.938
10.41202	100.66	10.987
10.54602	102.39	11.073
10.68002	104.31	11.133
10.81302	106.60	11.147
10.94802	108.65	11.191
11.08302	110.65	11.242
11.21852	112.59	11.304
11.35252	114.45	11.372
11.48702	116.52	11.414
11.62102	118.74	11.436
11.75452	120.79	11.481
11.88952	122.63	11.551
12.02402	124.50	11.624
12.15702	126.60	11.657
12.29352	128.82	11.684
12.42852	130.90	11.728
12.56302	133.13	11.754
12.69852	135.19	11.797
12.83352	137.09	11.860
12.96752	139.05	11.916
13.10402	141.11	11.963
13.23902	142.40	12.115
13.37452	143.83	12.238
13.50852	145.65	12.312
13.64252	147.23	12.417
13.77752	148.75	12.529
13.91052	150.29	12.639
14.06802	152.79	12.681
14.20252	154.70	12.742
14.33502	156.13	12.862
14.47002	157.95	12.936
14.60402	160.12	12.969
14.73702	162.18	13.008
14.87202	163.92	13.101
15.00752	165.62	13.184
15.14202	167.43	13.259
15.27452	169.73	13.271
15.41002	171.84	13.313
15.54402	173.78	13.372
15.67702	175.28	13.486
15.81202	177.33	13.531
15.94652	179.44	13.562
16.08102	181.65	13.590
16.21602	183.74	13.634
16.35152	185.67	13.693
16.48552	187.36	13.789
16.62002	189.36	13.838
16.75402	191.60	13.854
16.88652	193.85	13.872
17.02202	195.83	13.930
17.15652	197.66	14.003
17.28902	199.71	14.046
17.42352	202.09	14.043
17.56052	204.18	14.091
17.69402	206.49	14.103
17.82652	208.11	14.197
17.96102	210.10	14.250
18.09602	212.36	14.275
18.22802	214.86	14.253
18.36352	216.80	14.311
18.49852	218.80	14.367
18.63252	220.80	14.417
18.76702	223.33	14.399
18.90202	225.80	14.398
19.03452	227.89	14.423
19.16902	229.86	14.482
19.30352	232.00	14.515
19.43602	234.71	14.474
19.57102	236.91	14.498
19.72802	239.15	14.578
19.86352	241.40	14.592
19.99752	243.96	14.571
20.13402	246.23	14.595
20.27052	248.64	14.593
20.40552	251.11	14.592
20.54052	253.49	14.599
20.67702	255.95	14.590
20.81202	258.23	14.610
20.93102	259.93	14.666
21.06202	262.78	14.598
21.19752	265.11	14.611
21.33302	267.45	14.623
21.46702	269.75	14.629
21.60002	272.69	14.559
21.73502	275.36	14.524
21.86952	277.82	14.520
22.00252	279.96	14.548
22.13752	282.49	14.535
22.27202	285.30	14.476
22.40602	288.10	14.429
22.53802	290.28	14.451
22.67252	292.69	14.444
22.80752	295.46	14.401
22.94002	298.32	14.346
23.07402	300.68	14.345
23.20952	303.00	14.354
23.34352	305.53	14.341
23.47852	308.19	14.307
23.61352	310.94	14.261
23.74652	313.49	14.241
23.90302	316.14	14.258
24.03802	318.82	14.225
24.17452	321.43	14.202
24.30652	324.23	14.145
24.44252	326.63	14.148
24.57752	329.05	14.146
24.70952	331.44	14.141
24.84502	334.30	14.091
24.97952	337.06	14.039
25.11252	339.41	14.044
25.24702	341.86	14.041
25.38102	344.62	13.994
25.51652	347.43	13.940
25.65202	350.16	13.902
25.78802	352.87	13.865
25.92052	355.33	13.847
26.05502	357.65	13.862
26.19052	360.25	13.839
26.32552	363.05	13.787
26.45952	366.02	13.718
26.59402	368.68	13.683
26.72852	371.21	13.666
26.86202	373.49	13.680
26.99802	376.26	13.636
27.13352	379.05	13.585
27.26752	382.00	13.513
27.40252	384.73	13.474
27.53752	387.57	13.416
27.67052	389.76	13.443
27.80552	392.53	13.394
27.94152	395.32	13.347
28.07502	398.46	13.256
28.21052	401.32	13.196
28.34752	404.04	13.158
28.47952	406.50	13.149
28.61352	409.13	13.115
28.74802	412.05	13.046
28.88052	415.09	12.963
29.01452	417.58	12.951
29.15052	420.36	12.902
29.28602	423.05	12.876
29.41802	426.08	12.785
29.57502	429.40	12.717
29.71002	432.03	12.690
29.84252	434.73	12.646
29.97652	437.82	12.557
30.11402	440.67	12.512
30.24652	443.75	12.410
30.38202	446.43	12.382
30.51702	449.15	12.341
30.65102	451.88	12.296
30.78602	454.91	12.215
30.92102	458.02	12.132
31.05452	461.13	12.030
31.18952	463.89	11.988
31.32652	466.95	11.910
31.45852	469.54	11.880
31.59452	472.65	11.794
31.72952	475.77	11.704
31.86502	478.95	11.603
31.99852	482.05	11.512
32.13252	484.83	11.462
32.26802	487.88	11.382
32.40052	491.14	11.266
32.53702	494.27	11.180
32.67202	497.66	11.051
32.80502	500.75	10.957
32.94002	503.83	10.873
33.07452	506.87	10.790
33.20802	510.24	10.665
33.34402	513.55	10.551
