# Supplementary material for: Experimental and Statistical Study of the Fracture Mechanism of Sn96.5Ag3Cu0.5 Solder Joints via Ball Shear Test
Source: Materials (Basel). 2022 Mar 26;15(7):2455. doi: 10.3390/ma15072455 (PMC9000201; doi:10.3390/ma15072455)
Supplement: Supplementary file 1 [file materials-15-02455-s001.zip › 10um/1-3(10umú⌐.csv]

TESTER	4000Plus	20087812
DATE	11/05/2020
TIME	16:21:26
TESTGROUP	DIE SHEAR
试验报告编号	GFJGJL2051209020521
样品编号	1~5�?0μm/s
USERFIELD3
USERFIELD4
USERFIELD5
USERFIELD6
USERFIELD7
USERFIELD8
USERFIELD9
USERFIELD10
OPERATOR	何志�?
SAMPLE	2691
LOADUNIT	N
CARTRIDGE	2.0000 kg	20037312	球推�?
TESTTYPE	Destruct
TESTSPEED	10	um/s
SHEARHEIGHT	50	um
TESTLOAD	0	N
PROFILE	TIME/DIST/FORCE	248
TIME (s)	DIST (um)	FORCE (N)
0	0	0
0.1776174	3.4898	0.22531
0.2636174	2.8246	0.50856
0.3476174	4.3472	0.50566
0.4336174	4.957	0.62481
0.5196174	4.3066	0.90615
0.6056173	4.8847	1.0294
0.6896174	5.1807	1.1843
0.7756174	4.9234	1.4197
0.8616174	5.9936	1.475
0.9456174	6.5387	1.5979
1.031617	6.0564	1.8576
1.117617	6.7304	1.9685
1.201617	7.269	2.0922
1.287617	7.0591	2.3169
1.373617	7.5687	2.4489
1.457617	8.2856	2.5497
1.543617	8.4344	2.7328
1.629617	8.9623	2.8579
1.715617	9.536	2.9817
1.799617	9.5228	3.1765
1.899617	10.109	3.3308
1.985617	10.679	3.4551
2.069617	11.009	3.6057
2.155617	11.259	3.7711
2.241617	11.874	3.8897
2.325617	12.271	4.0362
2.411617	12.24	4.2332
2.497617	13.676	4.2461
2.584117	14.475	4.3409
2.668617	14.321	4.5584
2.754617	14.736	4.7026
2.841117	15.02	4.8637
2.925117	15.713	4.9629
3.011117	16.307	5.084
3.097117	16.693	5.2367
3.181117	17.366	5.3431
3.267117	17.914	5.4702
3.353117	18.455	5.5982
3.437117	19.077	5.7112
3.523117	19.634	5.8372
3.609117	19.891	6.0017
3.696117	20.549	6.1147
3.780117	21.475	6.1886
3.866117	21.856	6.3371
3.952617	22.383	6.4761
4.036617	23.28	6.5446
4.122617	23.935	6.6625
4.209117	24.452	6.7936
4.293118	24.988	6.9176
4.379117	25.618	7.0343
4.465117	26.268	7.1437
4.549118	27.034	7.2427
4.636117	27.809	7.3406
4.722117	28.722	7.4254
4.808117	29.454	7.5242
4.892118	30.053	7.6401
4.978117	30.903	7.7283
5.064117	31.795	7.8112
5.148118	32.354	7.9323
5.234118	33.246	8.0197
5.320617	33.904	8.1327
5.405118	35.075	8.1751
5.505117	36.127	8.2695
5.591117	37.003	8.3498
5.677618	37.981	8.4262
5.761617	38.925	8.4977
5.847617	39.921	8.5671
5.933618	40.817	8.6495
6.017617	41.57	8.7457
6.104117	42.69	8.7992
6.190618	43.678	8.8697
6.274617	44.769	8.9269
6.360617	46.019	8.9636
6.446618	47.133	9.0133
6.530617	48.124	9.0789
6.617117	49.318	9.1274
6.704117	50.555	9.1658
6.790117	51.442	9.2493
6.874117	52.584	9.2953
6.960618	53.804	9.336
7.046618	54.891	9.3937
7.130617	56.207	9.4221
7.217618	57.579	9.4477
7.303617	58.775	9.4868
7.387618	60.089	9.5108
7.474117	61.23	9.5616
7.560117	62.479	9.5985
7.644618	63.479	9.6674
7.731617	64.54	9.7285
7.817617	65.893	9.752
7.904118	67.12	9.7963
7.988117	68.325	9.8343
8.074117	69.815	9.8356
8.160618	71.117	9.8702
8.244617	72.248	9.9132
8.331118	73.641	9.9361
8.417117	74.894	9.9725
8.501617	75.917	10.034
8.588118	77.175	10.07
8.675117	78.544	10.096
8.759618	79.677	10.147
8.846618	80.941	10.178
8.933117	82.206	10.213
9.034118	83.692	10.256
9.118117	85.061	10.273
9.204118	86.412	10.297
9.291118	87.768	10.324
9.375117	89.2	10.333
9.461118	90.446	10.366
9.547117	91.807	10.397
9.631118	92.733	10.467
9.717117	94.01	10.5
9.803617	95.411	10.517
9.890617	96.778	10.539
9.975118	98.09	10.568
10.06162	99.296	10.61
10.14762	100.82	10.611
10.23262	102.26	10.624
10.31912	103.58	10.652
10.40562	105.01	10.671
10.49212	106.25	10.704
10.57962	107.64	10.727
10.66562	109.07	10.741
10.74962	110.03	10.81
10.83662	111.41	10.83
10.92312	112.88	10.843
11.01012	114.11	10.882
11.09462	115.38	10.916
11.18112	116.76	10.936
11.26862	117.92	10.985
11.35362	119.34	11
11.44012	121.07	10.974
11.52812	122.19	11.032
11.61312	123.51	11.056
11.70062	125.03	11.068
11.78762	126.31	11.101
11.87262	127.75	11.112
11.96012	129.31	11.114
12.04812	130.47	11.162
12.13412	131.79	11.19
12.22012	133.51	11.167
12.30812	134.87	11.194
12.39612	136.07	11.241
12.48062	137.78	11.22
12.56962	139.14	11.247
12.67062	140.4	11.318
12.75612	141.79	11.337
12.84412	143.2	11.353
12.93112	144.28	11.412
13.01812	144.92	11.531
13.10512	145.81	11.619
13.19162	147.13	11.651
13.27762	148.07	11.724
13.36262	149.5	11.733
13.44912	150.94	11.746
13.53562	151.96	11.82
13.62162	153.27	11.845
13.70912	154.73	11.855
13.79462	156	11.894
13.87912	157.04	11.954
13.96512	158.22	11.999
14.05212	159.49	12.033
14.13962	160.99	12.042
14.22462	162	12.105
14.31162	163.35	12.138
14.39762	164.81	12.143
14.48512	166.19	12.164
14.57212	167.5	12.198
14.66012	169.19	12.182
14.74662	170.58	12.201
14.83462	172.04	12.215
14.92262	173.61	12.22
15.00912	174.95	12.245
15.09512	176.31	12.267
15.18162	177.72	12.288
15.26912	179.35	12.272
15.35412	180.47	12.326
15.44112	181.92	12.341
15.52762	183.3	12.361
15.61212	184.89	12.349
15.69912	186.46	12.345
15.78662	187.85	12.368
15.87062	189.39	12.367
15.95712	191.22	12.335
16.04312	192.93	12.307
16.12762	193.88	12.379
16.22912	195.95	12.342
16.31512	197.86	12.298
16.40162	198.47	12.417
16.41712	198.46	12.456
16.50062	200.47	12.389
16.58762	202.72	12.297
16.67512	204.11	12.321
16.76262	205.45	12.35
16.84812	207.28	12.308
16.93462	209.05	12.278
17.02112	210.14	12.34
17.10512	211.34	12.374
17.19112	213.19	12.333
17.27812	214.54	12.362
17.36312	216.13	12.351
17.44962	218.36	12.266
17.53612	219.54	12.317
17.62012	220.75	12.354
17.70612	222.88	12.272
17.79262	224.9	12.214
17.88062	226.4	12.223
17.96612	228.02	12.208
18.05212	229.97	12.156
18.13912	231.62	12.14
18.22312	233.18	12.137
18.32362	235.59	12.062
18.41062	237.32	12.037
18.49612	238.88	12.024
18.58212	240.91	11.966
18.67012	242.93	11.908
18.75662	244.62	11.887
18.84212	246.77	11.809
18.92912	248.65	11.769
19.01562	250.64	11.71
19.09962	252.94	11.612
19.18712	255.07	11.536
19.27362	257.17	11.463
19.35912	259.37	11.373
19.44512	261.65	11.282
19.53162	263.76	11.208
19.61712	265.85	11.137
19.70512	268.37	11.015
19.79112	270.54	10.933
19.87812	272.73	10.849
19.96312	275.03	10.751
20.04962	277.5	10.63
20.13662	279.91	10.518
20.22162	282.3	10.407
20.30762	284.91	10.269
20.39512	287.4	10.151
20.48012	289.98	10.011
20.56662	292.5	9.8858
20.65412	294.86	9.7836
20.73812	297.48	9.6437
20.82462	299.98	9.5208
20.91212	302.28	9.4219
20.99812	304.66	9.3135
21.08262	306.92	9.2194
21.16862	309.16	9.1295
21.25512	311.4	9.0387
21.33912	313.45	8.9677
