# Supplementary material for: Experimental and Statistical Study of the Fracture Mechanism of Sn96.5Ag3Cu0.5 Solder Joints via Ball Shear Test
Source: Materials (Basel). 2022 Mar 26;15(7):2455. doi: 10.3390/ma15072455 (PMC9000201; doi:10.3390/ma15072455)
Supplement: Supplementary file 1 [file materials-15-02455-s001.zip › 10um/2-1(10umú⌐.csv]

TESTER	4000Plus	20087812
DATE	11/05/2020
TIME	16:21:26
TESTGROUP	DIE SHEAR
试验报告编号	GFJGJL2051209020521
样品编号	1~5：10μm/s
USERFIELD3
USERFIELD4
USERFIELD5
USERFIELD6
USERFIELD7
USERFIELD8
USERFIELD9
USERFIELD10
OPERATOR	何志刚
SAMPLE	2691
LOADUNIT	N
CARTRIDGE	2.0000 kg	20037312	球推力
TESTTYPE	Destruct
TESTSPEED	10.000	um/s
SHEARHEIGHT	50.000	um
TESTLOAD	0.000000	N
PROFILE	TIME/DIST/FORCE	248
TIME (s)	DIST (um)	FORCE (N)
0	0.000000	0.000000
0.2636555	2.5451	0.28104
0.3556555	3.3786	0.38520
0.4476555	4.2870	0.47973
0.5376555	5.1797	0.57167
0.6296555	6.0601	0.67439
0.7216555	6.9870	0.76193
0.8136555	7.8798	0.85846
0.9056555	8.7063	0.96353
0.9976555	9.6012	1.0598
1.089656	10.338	1.1763
1.181656	11.232	1.2727
1.273655	11.956	1.3911
1.365655	12.669	1.5106
1.457655	13.535	1.6152
1.547655	14.287	1.7207
1.639655	15.042	1.8350
1.731655	15.783	1.9510
1.823655	16.482	2.0725
1.915655	17.407	2.1649
2.007656	18.163	2.2791
2.115655	19.198	2.3941
2.205655	19.900	2.5152
2.297655	20.833	2.6064
2.389655	21.659	2.7070
2.481655	22.312	2.8344
2.573655	23.342	2.9179
2.665655	24.091	3.0283
2.757655	24.924	3.1326
2.849655	25.888	3.2199
2.941655	26.693	3.3277
3.033655	27.799	3.4014
3.123656	28.659	3.4975
3.215656	29.582	3.5856
3.307655	30.603	3.6656
3.399655	31.568	3.7529
3.491655	32.782	3.8081
3.583655	33.714	3.8995
3.675655	34.852	3.9645
3.767655	35.928	4.0374
3.859655	37.003	4.1151
3.951655	38.168	4.1720
4.043655	39.166	4.2550
4.133656	40.281	4.3184
4.225656	41.347	4.3926
4.317656	42.320	4.4788
4.409656	43.552	4.5317
4.501656	44.514	4.6194
4.593656	45.514	4.7067
4.685656	46.488	4.7927
4.777656	47.414	4.8804
4.869656	48.464	4.9567
4.961656	49.379	5.0503
5.051655	50.388	5.1273
5.143655	51.492	5.1966
5.235655	52.426	5.2880
5.327655	53.520	5.3586
5.419655	54.568	5.4397
5.511655	55.644	5.5126
5.603655	56.753	5.5768
5.695655	57.652	5.6725
5.787655	58.786	5.7379
5.879655	59.791	5.8200
5.985655	61.028	5.9044
6.077655	61.974	5.9942
6.169655	63.104	6.0602
6.261655	64.255	6.1280
6.353655	65.241	6.2080
6.445655	66.416	6.2682
6.537655	67.411	6.3516
6.629655	68.525	6.4196
6.719656	69.665	6.4797
6.811656	70.724	6.5549
6.903656	71.941	6.6097
6.995656	73.005	6.6842
7.087656	74.235	6.7419
7.179656	75.427	6.7954
7.271656	76.512	6.8671
7.363656	77.768	6.9170
7.455656	78.886	6.9845
7.547656	80.134	7.0353
7.637655	81.277	7.0950
7.729655	82.440	7.1567
7.821655	83.708	7.2096
7.913655	84.906	7.2668
8.005655	86.047	7.3269
8.097655	87.266	7.3814
8.189655	88.309	7.4586
8.281655	89.622	7.5011
8.373655	90.662	7.5786
8.465655	91.991	7.6190
8.557655	93.261	7.6671
8.647655	94.531	7.7149
8.739655	95.633	7.7800
8.831656	96.886	7.8302
8.923656	98.213	7.8708
9.015656	99.589	7.9052
9.107656	100.43	8.0082
9.199656	102.04	8.0125
9.291656	103.46	8.0408
9.383656	104.73	8.0891
9.475656	106.38	8.0926
9.565656	107.46	8.1564
9.657656	108.90	8.1822
9.765656	110.32	8.2477
9.857656	112.04	8.2377
9.949656	113.08	8.3155
10.04166	114.37	8.3603
10.13366	115.88	8.3782
10.22366	117.12	8.4293
10.31566	118.54	8.4588
10.40766	119.94	8.4846
10.49966	121.30	8.5220
10.59166	122.66	8.5577
10.68366	124.02	8.5937
10.77566	125.62	8.5997
10.86766	126.99	8.6352
10.95966	128.50	8.6520
11.05166	130.04	8.6701
11.14166	131.28	8.7128
11.23365	132.71	8.7396
11.32565	134.19	8.7604
11.41765	135.85	8.7588
11.50965	137.31	8.7819
11.60166	138.48	8.8430
11.69366	140.12	8.8440
11.78566	141.54	8.8762
11.87766	143.01	8.8996
11.96966	144.47	8.9177
12.05966	145.82	8.9505
12.15166	147.34	8.9664
12.24366	148.80	8.9906
12.33566	150.27	9.0130
12.42766	151.83	9.0232
12.51966	153.24	9.0529
12.61166	154.73	9.0726
12.70366	156.20	9.0951
12.79566	157.75	9.1028
12.88766	159.30	9.1191
12.97966	160.59	9.1650
13.06966	162.00	9.1904
13.16166	163.56	9.2004
13.25366	165.01	9.2247
13.34566	166.69	9.2209
13.43766	167.98	9.2702
13.52966	169.59	9.2705
13.63566	171.31	9.2927
13.72766	172.86	9.3049
13.81966	174.37	9.3262
13.91166	175.94	9.3357
14.00366	177.36	9.3594
14.09566	178.96	9.3649
14.18766	180.66	9.3575
14.27966	181.80	9.4273
14.37166	183.43	9.4243
14.46366	185.23	9.4043
14.55366	186.36	9.4652
14.64566	187.94	9.4735
14.73766	189.51	9.4833
14.82966	190.89	9.5171
14.92166	192.58	9.5105
15.01366	193.99	9.5445
15.10566	195.72	9.5338
15.19766	197.16	9.5547
15.28966	198.67	9.5724
15.38166	200.10	9.5997
15.47366	201.70	9.6057
15.56366	203.27	9.6095
15.65566	204.80	9.6243
15.74766	206.37	9.6339
15.83966	208.08	9.6299
15.93166	209.42	9.6641
16.02366	211.07	9.6593
16.11566	212.64	9.6728
16.20766	214.17	9.6874
16.29966	215.85	9.6827
16.39166	217.24	9.7146
16.48166	218.85	9.7149
16.57366	220.52	9.7106
16.66566	221.99	9.7386
16.75766	223.69	9.7262
16.84966	225.29	9.7313
16.94166	226.94	9.7308
17.03366	228.57	9.7326
17.12566	230.06	9.7514
17.21766	231.78	9.7422
17.30966	233.35	9.7519
17.41566	235.29	9.7498
17.50766	236.85	9.7606
17.59966	238.61	9.7407
17.69166	240.12	9.7578
17.78366	241.79	9.7549
17.87566	243.47	9.7497
17.96766	244.94	9.7716
18.05766	246.73	9.7481
18.14966	248.38	9.7478
18.23916	249.86	9.7738
18.31766	251.34	9.7533
18.40966	253.13	9.7343
18.50166	254.65	9.7501
18.59366	256.52	9.7201
18.68566	258.12	9.7256
18.77766	259.87	9.7118
18.86966	261.60	9.7012
18.96166	263.23	9.7067
19.05366	265.09	9.6787
19.14566	266.72	9.6764
19.23766	268.50	9.6590
19.32766	270.23	9.6432
19.41966	271.92	9.6367
19.51166	273.73	9.6146
19.60366	275.39	9.6129
19.69566	277.20	9.5910
19.78766	279.04	9.5661
19.87966	280.72	9.5659
19.97166	282.62	9.5280
20.06366	284.37	9.5140
20.15566	286.42	9.4671
20.26166	288.59	9.4270
20.35366	290.60	9.3792
20.44566	292.71	9.3193
20.53766	294.88	9.2516
20.62966	297.05	9.1925
20.72166	299.26	9.1153
20.81366	301.62	9.0180
20.90366	303.87	8.9355
20.99566	306.04	8.8670
21.08766	308.34	8.7823
21.17966	310.43	8.7257
21.27166	312.56	8.6630
21.36366	314.61	8.6108
21.45566	316.72	8.5549
21.54766	318.95	8.4750
21.63966	320.88	8.4373
21.73166	323.10	8.3639
21.82166	325.20	8.2995
21.91366	327.35	8.2345
22.00566	329.68	8.1456
22.09766	331.97	8.0626
22.18966	334.43	7.9577
22.28166	336.92	7.8535
22.37366	339.39	7.7427
22.46566	341.98	7.6203
22.55766	344.40	7.5203
22.64966	346.94	7.4054
22.73966	349.43	7.2918
22.83166	351.87	7.1893
22.92366	354.40	7.0751
