# Supplementary material for: Experimental and Statistical Study of the Fracture Mechanism of Sn96.5Ag3Cu0.5 Solder Joints via Ball Shear Test
Source: Materials (Basel). 2022 Mar 26;15(7):2455. doi: 10.3390/ma15072455 (PMC9000201; doi:10.3390/ma15072455)
Supplement: Supplementary file 1 [file materials-15-02455-s001.zip › 10um/2-2(10umú⌐.csv]

TESTER	4000Plus	20087812
DATE	11/05/2020
TIME	16:21:26
TESTGROUP	DIE SHEAR
试验报告编号	GFJGJL2051209020521
样品编号	1~5：10μm/s
USERFIELD3
USERFIELD4
USERFIELD5
USERFIELD6
USERFIELD7
USERFIELD8
USERFIELD9
USERFIELD10
OPERATOR	何志刚
SAMPLE	2691
LOADUNIT	N
CARTRIDGE	2.0000 kg	20037312	球推力
TESTTYPE	Destruct
TESTSPEED	10.000	um/s
SHEARHEIGHT	50.000	um
TESTLOAD	0.000000	N
PROFILE	TIME/DIST/FORCE	248
TIME (s)	DIST (um)	FORCE (N)
0	0.000000	0.000000
0.2223669	1.2178	0.35806
0.3423669	1.9547	0.53899
0.4623669	2.6286	0.72805
0.584367	3.2115	0.93340
0.704367	4.0446	1.1066
0.824367	4.8865	1.2694
0.946367	5.5964	1.4584
1.066367	6.5167	1.6157
1.186367	7.5540	1.7580
1.308367	8.6833	1.8930
1.428367	9.8328	2.0209
1.548367	11.075	2.1368
1.670367	12.433	2.2424
1.790367	13.464	2.3855
1.910367	14.635	2.5106
2.032367	15.896	2.6287
2.152367	17.118	2.7471
2.272367	18.277	2.8784
2.394367	19.593	2.9847
2.514367	20.916	3.0903
2.654367	22.349	3.2276
2.776367	23.692	3.3351
2.896367	25.005	3.4419
3.016367	26.155	3.5698
3.138367	27.413	3.6929
3.258367	28.585	3.8131
3.378367	29.655	3.9512
3.500367	30.718	4.0948
3.620367	31.947	4.2124
3.740367	33.175	4.3301
3.862367	34.259	4.4710
3.982367	35.399	4.6000
4.102367	36.615	4.7194
4.224367	37.636	4.8684
4.344867	38.647	5.0140
4.465367	39.806	5.1406
4.586867	41.011	5.2659
4.706867	41.979	5.4216
4.827367	43.103	5.5482
4.948867	44.332	5.6704
5.068867	45.400	5.8087
5.188867	46.502	5.9426
5.308867	47.783	6.0537
5.430867	48.901	6.1901
5.550867	50.061	6.3212
5.670867	51.352	6.4263
5.792867	52.616	6.5440
5.912867	53.838	6.6624
6.032867	55.091	6.7769
6.154867	56.483	6.8782
6.274867	57.884	6.9783
6.394867	59.146	7.0870
6.516867	60.465	7.1977
6.636867	61.909	7.2876
6.756867	63.262	7.3892
6.878867	64.692	7.4856
6.998867	66.177	7.5702
7.118867	67.752	7.6478
7.240867	69.100	7.7502
7.360867	70.477	7.8488
7.480867	72.175	7.9061
7.602867	73.777	7.9802
7.742867	75.609	8.0661
7.862867	77.188	8.1434
7.985367	78.765	8.2162
8.105367	80.381	8.2839
8.225367	82.237	8.3255
8.347367	83.939	8.3823
8.467367	85.525	8.4539
8.587367	87.344	8.5002
8.709367	89.087	8.5562
8.829367	90.736	8.6198
8.949367	92.436	8.6722
9.071367	94.374	8.7077
9.191367	96.145	8.7510
9.311367	97.829	8.8100
9.433367	99.648	8.8610
9.553367	101.56	8.8905
9.673367	103.21	8.9545
9.795367	104.95	9.0054
9.915367	106.95	9.0287
10.03537	108.86	9.0583
10.15737	110.69	9.0995
10.27737	112.53	9.1424
10.39737	114.50	9.1654
10.51737	116.28	9.2119
10.63937	118.06	9.2635
10.75937	120.06	9.2812
10.87937	122.04	9.3020
11.00137	123.81	9.3548
11.12137	125.62	9.3971
11.24187	127.61	9.4122
11.36387	129.49	9.4552
11.48387	131.23	9.5081
11.60387	133.12	9.5407
11.72587	134.99	9.5756
11.84637	136.81	9.6215
11.96637	138.63	9.6672
12.08837	140.55	9.6965
12.20837	142.57	9.7126
12.32837	144.29	9.7707
12.45037	146.22	9.7982
12.57037	148.17	9.8228
12.71037	150.35	9.8693
12.83237	152.36	9.8864
12.95237	154.34	9.9070
13.07237	156.05	9.9629
13.19437	157.90	10.005
13.31437	160.03	10.007
13.43437	161.76	10.060
13.55687	163.66	10.095
13.67687	165.60	10.122
13.79687	167.70	10.132
13.91887	169.54	10.171
14.03887	171.35	10.213
14.15887	173.43	10.222
14.28087	175.41	10.252
14.40087	177.11	10.304
14.52087	179.24	10.306
14.64087	181.36	10.314
14.76287	183.06	10.370
14.88287	184.82	10.420
15.00287	186.94	10.422
15.12487	188.95	10.449
15.24537	190.59	10.510
15.36487	192.57	10.530
15.48687	194.62	10.551
15.60687	196.46	10.586
15.72687	198.21	10.636
15.84887	200.16	10.666
15.96937	202.36	10.663
16.08937	204.28	10.688
16.21137	206.20	10.720
16.33137	208.26	10.736
16.45137	210.29	10.745
16.57337	212.22	10.777
16.69337	214.15	10.809
16.81337	216.28	10.807
16.93537	218.26	10.837
17.05537	220.10	10.876
17.17537	222.19	10.883
17.29737	224.30	10.891
17.41737	226.08	10.938
17.53737	228.04	10.962
17.65937	230.21	10.958
17.79937	232.38	11.000
17.91937	234.65	10.984
18.04137	236.69	11.007
18.16137	238.50	11.045
18.28137	240.45	11.074
18.40337	242.66	11.071
18.52337	244.62	11.089
18.64337	246.48	11.131
18.76337	248.69	11.121
18.88537	250.82	11.124
19.00537	252.59	11.175
19.12537	254.50	11.206
19.24737	256.54	11.219
19.36737	258.36	11.264
19.48737	259.81	11.349
19.60937	261.67	11.390
19.72987	263.97	11.375
19.84987	265.77	11.423
19.97187	267.60	11.468
20.09187	269.73	11.466
20.21187	271.97	11.453
20.33387	273.72	11.508
20.45387	275.57	11.546
20.57387	278.05	11.503
20.69587	280.11	11.518
20.81587	281.83	11.572
20.93587	284.09	11.557
21.05787	286.39	11.542
21.17837	288.35	11.565
21.29787	290.25	11.596
21.41987	292.62	11.572
21.48387	293.44	11.618
21.60037	295.85	11.570
21.72037	297.75	11.596
21.84187	300.16	11.572
21.96187	302.53	11.542
22.08187	304.30	11.590
22.20387	306.48	11.590
22.32387	309.05	11.535
22.44437	311.12	11.544
22.56637	313.06	11.574
22.68637	315.37	11.554
22.80687	317.89	11.505
22.92887	320.13	11.496
23.04887	322.05	11.526
23.16937	324.69	11.466
23.29137	327.17	11.423
23.41187	329.19	11.443
23.53237	331.33	11.444
23.65437	333.89	11.395
23.77437	336.47	11.338
23.89487	338.63	11.341
24.01737	341.10	11.299
24.15737	344.28	11.211
24.27737	346.57	11.196
24.39937	349.31	11.124
24.52037	352.15	11.029
24.63987	354.47	11.012
24.76187	357.00	10.967
24.88237	359.91	10.868
25.00237	362.57	10.801
25.12237	365.08	10.754
25.24437	367.88	10.674
25.36437	371.04	10.544
25.48437	373.55	10.501
25.60637	376.25	10.429
25.72687	379.01	10.349
25.84687	381.72	10.277
25.96887	384.13	10.252
26.08937	386.59	10.211
26.20887	389.51	10.106
26.33087	391.98	10.073
26.45137	394.30	10.045
26.57237	396.88	9.9942
26.69537	399.62	9.9261
26.82137	402.13	9.8934
26.94487	404.79	9.8304
27.06937	407.42	9.7815
27.19037	410.26	9.6921
27.31137	412.68	9.6616
27.43487	415.20	9.6178
27.55837	417.60	9.5927
27.68037	419.90	9.5782
27.80137	422.41	9.5306
27.92737	425.02	9.4881
28.04937	427.62	9.4346
28.17537	430.06	9.4049
28.30237	432.82	9.3437
28.42637	435.43	9.2936
28.54887	437.89	9.2625
28.67137	440.47	9.2102
28.79137	443.32	9.1144
28.91137	445.64	9.0921
29.03337	448.19	9.0486
29.15337	450.97	8.9668
29.29387	453.87	8.9153
29.41587	456.52	8.8539
29.53587	459.48	8.7497
29.65637	462.11	8.6868
29.77837	464.76	8.6259
29.89837	467.76	8.5201
30.01837	470.63	8.4214
