# Supplementary material for: Experimental and Statistical Study of the Fracture Mechanism of Sn96.5Ag3Cu0.5 Solder Joints via Ball Shear Test
Source: Materials (Basel). 2022 Mar 26;15(7):2455. doi: 10.3390/ma15072455 (PMC9000201; doi:10.3390/ma15072455)
Supplement: Supplementary file 1 [file materials-15-02455-s001.zip › 10um/2-3(10umú⌐.csv]

TESTER	4000Plus	20087812
DATE	11/05/2020
TIME	16:21:26
TESTGROUP	DIE SHEAR
试验报告编号	GFJGJL2051209020521
样品编号	1~5：10μm/s
USERFIELD3
USERFIELD4
USERFIELD5
USERFIELD6
USERFIELD7
USERFIELD8
USERFIELD9
USERFIELD10
OPERATOR	何志刚
SAMPLE	2691
LOADUNIT	N
CARTRIDGE	2.0000 kg	20037312	球推力
TESTTYPE	Destruct
TESTSPEED	10.000	um/s
SHEARHEIGHT	50.000	um
TESTLOAD	0.000000	N
PROFILE	TIME/DIST/FORCE	248
TIME (s)	DIST (um)	FORCE (N)
0	0.000000	0.000000
0.1534642	0.87457	0.26255
0.2139642	1.1834	0.36068
0.2739642	1.5527	0.45105
0.3344643	1.6061	0.58666
0.3964643	1.8272	0.70070
0.4564642	1.8337	0.83774
0.5164642	2.0260	0.95088
0.5764642	2.0864	1.0810
0.6369643	2.4821	1.1680
0.6989642	2.5814	1.2977
0.7594643	2.9692	1.3856
0.8194643	3.1646	1.4984
0.8794643	3.3851	1.6079
0.9394643	3.3897	1.7452
1.001464	3.6979	1.8480
1.061464	3.8979	1.9602
1.121464	4.1726	2.0627
1.181464	4.5012	2.1629
1.243464	4.8192	2.2599
1.303464	5.0709	2.3653
1.373964	5.2176	2.5073
1.433964	5.3599	2.6269
1.493964	5.7187	2.7186
1.555964	5.8198	2.8481
1.615964	6.2794	2.9268
1.675964	6.5472	3.0349
1.735964	6.7728	3.1391
1.795964	6.8952	3.2612
1.857964	7.1441	3.3717
1.917964	7.3498	3.4877
1.977964	7.6942	3.5813
2.037964	8.0387	3.6748
2.099964	8.3161	3.7770
2.160464	8.7429	3.8646
2.220464	8.9043	3.9771
2.280464	9.1246	4.0866
2.340464	9.3657	4.1981
2.402464	9.7118	4.2960
2.462464	10.052	4.3901
2.522464	10.478	4.4731
2.582464	10.871	4.5605
2.642464	11.166	4.6558
2.704464	11.480	4.7625
2.764464	11.764	4.8638
2.824464	12.098	4.9587
2.884464	12.462	5.0498
2.946464	12.708	5.1606
3.006464	13.267	5.2266
3.066464	13.624	5.3185
3.126464	14.035	5.3989
3.186464	14.333	5.5030
3.248464	14.760	5.5860
3.308464	15.035	5.6885
3.368964	15.569	5.7622
3.428964	15.948	5.8513
3.488964	16.431	5.9271
3.550964	16.738	6.0301
3.610964	17.193	6.1094
3.670964	17.532	6.2036
3.730964	17.795	6.3076
3.792964	18.200	6.3980
3.852964	18.582	6.4867
3.922964	19.184	6.5702
3.983464	19.626	6.6511
4.043464	19.989	6.7423
4.105464	20.415	6.8300
4.165464	20.847	6.9122
4.225464	21.296	6.9924
4.285464	21.858	7.0625
4.347464	22.230	7.1572
4.407464	22.881	7.2113
4.467464	23.400	7.2777
4.527464	23.953	7.3445
4.587464	24.284	7.4397
4.649464	24.929	7.4992
4.709464	25.331	7.5854
4.769464	25.885	7.6519
4.829464	26.569	7.7019
4.889464	27.182	7.7608
4.951464	27.797	7.8241
5.011464	28.301	7.8926
5.071464	28.857	7.9635
5.131464	29.359	8.0415
5.193464	29.999	8.1015
5.253464	30.502	8.1701
5.313464	31.251	8.2115
5.373464	31.987	8.2547
5.433464	32.662	8.3057
5.495464	33.293	8.3671
5.555464	33.769	8.4437
5.615464	34.277	8.5162
5.675464	34.944	8.5729
5.735464	35.593	8.6226
5.797464	36.234	8.6826
5.857464	37.095	8.7096
5.917464	37.814	8.7551
5.977464	38.404	8.8216
6.037464	39.133	8.8656
6.099464	39.844	8.9121
6.159464	40.453	8.9715
6.219464	41.295	9.0011
6.279464	42.203	9.0221
6.341464	43.005	9.0660
6.411464	43.846	9.1139
6.471464	44.446	9.1747
6.531464	45.219	9.2130
6.591464	46.123	9.2346
6.653464	46.935	9.2726
6.713464	47.906	9.2902
6.773464	48.768	9.3171
6.833464	49.585	9.3498
6.895464	50.489	9.3714
6.955464	51.217	9.4155
7.015464	51.965	9.4572
7.075464	52.881	9.4772
7.135464	53.909	9.4828
7.197464	54.829	9.5069
7.257464	55.768	9.5239
7.317464	56.711	9.5405
7.377464	57.312	9.6010
7.437464	58.109	9.6363
7.499464	58.967	9.6684
7.559464	59.878	9.6936
7.619464	60.905	9.6994
7.679464	61.848	9.7112
7.741964	62.754	9.7372
7.801464	63.595	9.7668
7.861464	64.382	9.8034
7.921464	65.115	9.8469
7.981464	66.011	9.8695
8.043465	66.930	9.8937
8.103464	67.971	9.8977
8.163465	68.974	9.9065
8.223464	69.928	9.9216
8.283464	70.680	9.9627
8.345464	71.594	9.9921
8.405464	72.310	10.033
8.465465	73.195	10.057
8.525464	74.263	10.058
8.585464	75.310	10.061
8.647464	76.275	10.079
8.707464	77.175	10.101
8.767464	77.956	10.139
8.827464	78.672	10.184
8.889464	79.638	10.207
8.959464	80.831	10.210
9.019464	81.872	10.214
9.079464	82.840	10.227
9.139464	83.566	10.276
9.201464	84.587	10.283
9.261464	85.299	10.329
9.321465	86.151	10.357
9.381464	87.146	10.367
9.441464	88.226	10.366
9.503464	89.129	10.392
9.563464	90.103	10.405
9.623465	90.920	10.437
9.683464	91.634	10.483
9.745464	92.637	10.497
9.805464	93.466	10.528
9.865464	94.439	10.541
9.925464	95.596	10.530
9.985464	96.589	10.544
10.04746	97.521	10.567
10.10746	98.304	10.599
10.16746	99.024	10.645
10.22746	99.948	10.664
10.28746	100.95	10.673
10.34946	101.97	10.689
10.40946	102.98	10.692
10.46946	104.07	10.689
10.52946	104.88	10.723
10.58946	105.70	10.755
10.65146	106.61	10.780
10.71146	107.43	10.814
10.77146	108.40	10.831
10.83146	109.53	10.819
10.89346	110.62	10.820
10.95346	111.60	10.833
11.01346	112.39	10.869
11.07346	113.22	10.900
11.13346	114.04	10.933
11.19546	115.03	10.947
11.25546	116.04	10.955
11.31546	117.09	10.958
11.37546	118.13	10.962
11.44546	118.95	11.017
11.50746	119.91	11.041
11.56746	120.69	11.078
11.62746	121.76	11.073
11.68746	123.02	11.050
11.74946	124.04	11.061
11.80946	125.02	11.072
11.86946	125.89	11.099
11.92946	126.64	11.139
11.98946	127.54	11.162
12.05146	128.54	11.176
12.11146	129.65	11.176
12.17146	130.81	11.159
12.23146	131.92	11.154
12.29146	132.77	11.183
12.35346	133.83	11.193
12.41346	134.57	11.237
12.47346	135.07	11.305
12.53346	135.86	11.342
12.59346	136.84	11.353
12.65546	137.72	11.383
12.71546	138.80	11.382
12.77546	139.66	11.408
12.83546	140.35	11.458
12.89746	141.37	11.468
12.95746	142.04	11.520
13.01746	142.98	11.537
13.07746	144.22	11.516
13.13746	145.48	11.495
13.19946	146.48	11.510
13.25946	147.56	11.505
13.31946	148.36	11.539
13.37946	149.14	11.576
13.43946	150.16	11.583
13.50146	151.24	11.587
13.52546	151.65	11.594
13.58146	153.12	11.528
13.64146	154.00	11.553
13.70146	154.86	11.581
13.76346	156.00	11.577
13.82346	157.12	11.570
13.88346	158.51	11.529
13.94346	159.98	11.482
14.00346	161.13	11.472
14.06546	162.42	11.449
14.12546	163.44	11.450
14.18546	164.50	11.452
14.24546	165.86	11.415
14.30546	167.40	11.355
14.36746	168.93	11.300
14.42746	170.63	11.219
14.48746	172.19	11.157
14.54746	173.59	11.114
14.60746	175.23	11.041
14.66946	177.20	10.930
14.72946	179.34	10.797
14.78946	181.91	10.604
14.85946	185.77	10.269
14.92146	189.12	9.9754
14.98146	193.42	9.5592
15.04146	197.02	9.2347
