# Supplementary material for: Experimental and Statistical Study of the Fracture Mechanism of Sn96.5Ag3Cu0.5 Solder Joints via Ball Shear Test
Source: Materials (Basel). 2022 Mar 26;15(7):2455. doi: 10.3390/ma15072455 (PMC9000201; doi:10.3390/ma15072455)
Supplement: Supplementary file 1 [file materials-15-02455-s001.zip › 10um/3-1(10umú⌐.csv]

TESTER	4000Plus	20087812
DATE	11/05/2020
TIME	16:21:26
TESTGROUP	DIE SHEAR
试验报告编号	GFJGJL2051209020521
样品编号	1~5：10μm/s
USERFIELD3
USERFIELD4
USERFIELD5
USERFIELD6
USERFIELD7
USERFIELD8
USERFIELD9
USERFIELD10
OPERATOR	何志刚
SAMPLE	2691
LOADUNIT	N
CARTRIDGE	2.0000 kg	20037312	球推力
TESTTYPE	Destruct
TESTSPEED	10.000	um/s
SHEARHEIGHT	50.000	um
TESTLOAD	0.000000	N
PROFILE	TIME/DIST/FORCE	248
TIME (s)	DIST (um)	FORCE (N)
0	0.000000	0.000000
0.229205	1.0259	0.39364
0.366705	1.6154	0.63492
0.493205	2.0265	0.87158
0.625205	2.5809	1.1036
0.7902051	3.2084	1.3997
0.927705	3.7912	1.6465
1.131205	4.6476	2.0005
1.268705	5.3031	2.2332
1.373205	5.9046	2.3948
1.516205	6.4047	2.6614
1.659205	7.2084	2.8843
1.780205	8.0854	3.0518
1.884705	8.3292	3.2594
2.000205	8.9423	3.4471
2.148705	9.7619	3.6818
2.275205	10.629	3.8597
2.423705	11.489	4.0892
2.555705	12.249	4.3039
2.698705	13.326	4.4871
2.841705	14.016	4.7292
3.039705	15.312	5.0174
3.160705	16.204	5.1784
3.320205	17.354	5.3982
3.446705	18.171	5.5825
3.606205	19.340	5.7952
3.782205	20.641	6.0322
3.914205	21.801	6.1909
4.013205	22.588	6.3148
4.189205	24.109	6.5282
4.348705	25.420	6.7226
4.475205	26.468	6.8773
4.601705	27.615	7.0237
4.739205	28.976	7.1611
4.860205	30.198	7.2843
4.964705	31.234	7.3946
5.124205	32.899	7.5388
5.223205	33.967	7.6311
5.349705	35.476	7.7265
5.470705	36.787	7.8382
5.597205	38.285	7.9349
5.762205	40.321	8.0543
5.905205	41.924	8.1745
6.042705	43.628	8.2722
6.169205	45.371	8.3376
6.301205	47.033	8.4270
6.433205	48.970	8.4811
6.559705	50.587	8.5672
6.680705	52.312	8.6209
6.812705	54.036	8.7024
6.950205	56.017	8.7645
7.082205	57.758	8.8439
7.225205	59.912	8.8930
7.324205	61.320	8.9416
7.445205	62.948	9.0078
7.577205	64.829	9.0691
7.753205	67.362	9.1476
7.830205	68.509	9.1793
7.934705	70.051	9.2198
8.116204	72.693	9.2980
8.275704	74.891	9.3783
8.385705	76.623	9.4128
8.550705	79.184	9.4600
8.693705	81.191	9.5327
8.792705	82.747	9.5577
8.924705	84.841	9.5962
9.095204	87.292	9.6668
9.243705	89.564	9.7145
9.381205	91.574	9.7730
9.529705	93.828	9.8230
9.639705	95.592	9.8534
9.821205	98.499	9.8930
9.964205	100.48	9.9645
10.0907	102.72	9.9696
10.2337	104.79	10.034
10.38221	106.90	10.099
10.5142	109.09	10.125
10.64071	110.84	10.189
10.7672	112.73	10.235
10.90471	114.99	10.262
11.0312	116.99	10.294
11.16321	118.87	10.355
11.3062	121.19	10.388
11.4382	123.24	10.427
11.5702	125.16	10.479
11.69121	127.16	10.502
11.8342	129.34	10.552
11.9607	131.51	10.562
12.1037	133.41	10.650
12.2577	136.08	10.659
12.34571	137.50	10.679
12.4557	139.16	10.718
12.57121	140.99	10.745
12.67021	142.46	10.785
12.7912	144.37	10.815
12.9177	146.42	10.845
13.0387	148.28	10.882
13.1762	150.49	10.910
13.3137	152.77	10.938
13.4622	155.12	10.976
13.5832	156.93	11.019
13.6822	158.47	11.050
13.8307	160.78	11.093
13.9297	161.93	11.170
14.1662	164.95	11.324
14.3037	166.97	11.382
14.4192	168.43	11.459
14.5127	169.86	11.497
14.6392	171.90	11.519
14.7932	173.84	11.623
14.9087	175.71	11.649
15.0462	177.85	11.691
15.1837	180.06	11.718
15.3322	182.34	11.775
15.4642	184.02	11.857
15.5742	185.67	11.893
15.6952	187.95	11.880
15.8382	189.94	11.955
15.9867	192.21	12.003
16.1187	194.29	12.044
16.2452	196.22	12.080
16.3882	198.85	12.073
16.5202	200.52	12.157
16.6357	202.57	12.163
16.76221	204.17	12.243
16.8667	205.68	12.297
17.01521	207.85	12.353
17.15821	210.29	12.370
17.27921	212.21	12.399
17.4057	214.18	12.439
17.5212	215.55	12.524
17.67521	218.25	12.531
17.80721	219.96	12.619
17.9502	222.62	12.603
18.06021	224.16	12.653
18.19221	225.93	12.734
18.3022	227.59	12.768
18.45621	230.27	12.781
18.5827	232.40	12.801
18.6982	233.83	12.875
18.8742	236.50	12.941
18.9952	238.69	12.934
19.1272	240.95	12.947
19.2592	242.61	13.036
19.3912	245.13	13.020
19.51221	247.19	13.026
19.6882	249.96	13.078
19.76521	250.93	13.129
19.8642	252.53	13.147
20.08421	256.47	13.151
20.25471	259.26	13.183
20.3812	261.42	13.194
20.5077	263.38	13.236
20.65071	265.66	13.269
20.7772	268.02	13.255
20.9257	270.55	13.274
21.0797	272.73	13.342
21.2117	275.39	13.309
21.33821	277.39	13.336
21.47021	279.67	13.351
21.57471	281.37	13.370
21.7012	283.21	13.428
21.7947	285.38	13.365
21.92121	287.30	13.402
22.05321	289.57	13.414
22.18521	291.50	13.469
22.3117	293.91	13.453
22.4437	296.16	13.467
22.5757	298.78	13.432
22.68571	300.62	13.444
22.8122	302.98	13.430
22.9442	304.98	13.481
23.0762	307.13	13.503
23.2082	309.90	13.454
23.33471	311.87	13.495
23.46671	314.37	13.472
23.5932	316.64	13.469
23.7637	319.49	13.498
23.9122	322.05	13.508
24.06071	324.59	13.521
24.19271	326.71	13.556
24.3467	329.70	13.522
24.5007	332.35	13.535
24.6327	334.90	13.509
24.7592	337.18	13.505
24.8857	339.19	13.541
25.0177	341.77	13.512
25.1827	344.50	13.538
25.3147	347.01	13.518
25.42471	348.75	13.547
25.55671	351.02	13.558
25.6832	353.17	13.578
25.82071	355.89	13.538
25.95271	358.18	13.547
26.1012	360.98	13.527
26.2497	363.74	13.515
26.3817	366.34	13.480
26.5137	368.27	13.540
26.6457	371.01	13.485
26.7557	373.17	13.465
26.90421	375.81	13.466
27.0527	378.73	13.430
27.1847	380.89	13.455
27.3112	383.42	13.424
27.4432	385.59	13.443
27.5752	388.13	13.419
27.72371	391.01	13.389
27.8777	393.45	13.429
27.98771	395.56	13.410
28.11971	398.40	13.352
28.25171	400.71	13.359
28.3782	403.36	13.308
28.5267	406.06	13.300
28.71371	409.82	13.248
28.8402	411.95	13.264
28.96671	414.02	13.292
29.1152	416.98	13.246
29.25821	420.01	13.188
29.39021	422.18	13.211
29.52221	425.00	13.148
29.65421	427.54	13.124
29.82471	430.55	13.131
30.0062	434.27	13.071
30.1382	436.86	13.041
30.28671	439.75	13.009
30.4682	442.81	13.033
30.7487	448.83	12.903
30.9852	453.34	12.864
31.2437	458.59	12.786
31.4197	461.89	12.765
31.6287	466.07	12.706
31.9477	472.26	12.645
32.34921	480.43	12.513
32.6022	485.02	12.501
32.8387	489.87	12.423
33.0752	494.87	12.322
33.28421	499.14	12.256
33.59221	505.79	12.107
33.86171	511.86	11.942
34.0872	516.61	11.851
34.28521	521.02	11.738
34.5437	526.25	11.667
34.73621	532.45	11.301
34.9892	538.84	11.062
35.24221	544.42	10.928
35.4842	550.97	10.636
35.6987	555.97	10.490
35.9352	562.36	10.209
