# Supplementary material for: Experimental and Statistical Study of the Fracture Mechanism of Sn96.5Ag3Cu0.5 Solder Joints via Ball Shear Test
Source: Materials (Basel). 2022 Mar 26;15(7):2455. doi: 10.3390/ma15072455 (PMC9000201; doi:10.3390/ma15072455)
Supplement: Supplementary file 1 [file materials-15-02455-s001.zip › 10um/3-2(10umú⌐.csv]

TESTER	4000Plus	20087812
DATE	11/05/2020
TIME	16:21:26
TESTGROUP	DIE SHEAR
试验报告编号	GFJGJL2051209020521
样品编号	1~5：10μm/s
USERFIELD3
USERFIELD4
USERFIELD5
USERFIELD6
USERFIELD7
USERFIELD8
USERFIELD9
USERFIELD10
OPERATOR	何志刚
SAMPLE	2691
LOADUNIT	N
CARTRIDGE	2.0000 kg	20037312	球推力
TESTTYPE	Destruct
TESTSPEED	10.000	um/s
SHEARHEIGHT	50.000	um
TESTLOAD	0.000000	N
PROFILE	TIME/DIST/FORCE	248
TIME (s)	DIST (um)	FORCE (N)
0	0.000000	0.000000
0.1761543	0.89020	0.30057
0.2601542	1.2122	0.45217
0.3421543	1.6464	0.58473
0.4266543	1.9945	0.73758
0.5106543	2.1728	0.90767
0.5926542	2.3585	1.0722
0.6766542	2.7248	1.2181
0.7616543	3.0427	1.3748
0.8436543	3.1968	1.5435
0.9281542	3.3272	1.7151
1.012154	3.6887	1.8617
1.094154	3.8968	2.0233
1.178654	4.0937	2.1956
1.262654	4.3220	2.3593
1.345654	4.7472	2.4930
1.429654	5.1650	2.6323
1.513654	5.2862	2.8097
1.595654	5.7527	2.9427
1.680154	6.1743	3.0769
1.762154	6.5136	3.2217
1.860654	6.9717	3.3925
1.944654	7.3411	3.5380
2.026654	7.8907	3.6558
2.110654	8.3488	3.7899
2.194654	8.6319	3.9465
2.276654	9.1235	4.0716
2.361154	9.6613	4.1955
2.445654	10.046	4.3436
2.527654	10.348	4.4840
2.611654	10.968	4.6019
2.695654	11.487	4.7280
2.778654	11.868	4.8674
2.863154	12.335	5.0051
2.945154	12.965	5.1124
3.029154	13.450	5.2430
3.113154	13.899	5.3782
3.195154	14.387	5.5039
3.279154	15.098	5.6055
3.364154	15.622	5.7311
3.446154	15.988	5.8724
3.530154	16.557	5.9923
3.614154	17.264	6.0943
3.696154	17.818	6.2114
3.780654	18.348	6.3409
3.864654	19.004	6.4494
3.947154	19.755	6.5459
4.031654	20.396	6.6564
4.113654	20.935	6.7709
4.198154	21.676	6.8686
4.282154	22.501	6.9555
4.364154	23.124	7.0637
4.448154	23.735	7.1781
4.532654	24.577	7.2629
4.614654	25.532	7.3283
4.699154	26.234	7.4356
4.783654	26.895	7.5483
4.865654	27.851	7.6137
4.950154	28.908	7.6661
5.034154	29.735	7.7526
5.116154	30.388	7.8571
5.200655	31.390	7.9257
5.284654	32.570	7.9669
5.380654	33.614	8.0533
5.464654	34.397	8.1454
5.546654	35.454	8.1980
5.630654	36.667	8.2348
5.715154	37.513	8.3144
5.797154	38.405	8.3927
5.881154	39.577	8.4349
5.966154	40.762	8.4754
6.048154	41.692	8.5442
6.132154	42.700	8.6074
6.216154	43.944	8.6404
6.298154	45.117	8.6825
6.382154	46.138	8.7442
6.464154	47.254	8.7890
6.548154	48.638	8.7993
6.632654	49.803	8.8424
6.714654	50.700	8.9200
6.798654	52.022	8.9429
6.882654	53.405	8.9580
6.964654	54.379	9.0211
7.049154	55.578	9.0598
7.133154	56.854	9.0886
7.215154	58.274	9.0990
7.300154	59.480	9.1322
7.384154	60.521	9.1913
7.466154	61.905	9.2016
7.550154	63.234	9.2236
7.634154	64.366	9.2710
7.716654	65.514	9.3163
7.801154	66.977	9.3211
7.883154	68.236	9.3475
7.967155	69.302	9.4080
8.051154	70.592	9.4303
8.133154	72.149	9.4137
8.217155	73.303	9.4630
8.301154	74.440	9.5097
8.383154	75.915	9.5082
8.467654	77.284	9.5251
8.552155	78.539	9.5612
8.633655	79.572	9.6122
8.717654	81.128	9.6096
8.813654	82.679	9.6306
8.897655	83.895	9.6625
8.981654	85.059	9.7057
9.063654	86.620	9.6979
9.147655	87.978	9.7115
9.231654	89.024	9.7700
9.313654	90.396	9.7819
9.397655	92.003	9.7681
9.482154	93.254	9.8002
9.564155	94.302	9.8584
9.648154	95.851	9.8521
9.733154	97.314	9.8521
9.815154	98.493	9.8935
9.900154	99.750	9.9247
9.982655	101.25	9.9249
10.06665	102.78	9.9206
10.15065	104.08	9.9472
10.23265	105.23	9.9826
10.31665	106.87	9.9689
10.40065	108.39	9.9713
10.48265	109.41	10.024
10.56715	110.77	10.037
10.65115	112.40	10.020
10.73315	113.78	10.036
10.81715	115.03	10.069
10.90115	116.43	10.081
10.98315	118.21	10.040
11.06715	119.43	10.072
11.14965	120.73	10.102
11.23365	122.42	10.073
11.31765	124.03	10.059
11.41015	125.22	10.121
11.48465	126.59	10.115
11.56865	128.31	10.087
11.65065	129.90	10.071
11.73515	131.21	10.095
11.81915	132.66	10.101
11.90115	134.46	10.058
11.98515	135.88	10.069
12.06915	137.21	10.091
12.15115	138.77	10.074
12.23515	140.53	10.045
12.33115	142.17	10.054
12.41515	143.49	10.078
12.49915	145.01	10.076
12.58115	146.85	10.026
12.66515	148.22	10.043
12.74915	149.60	10.059
12.83115	151.51	10.002
12.91515	153.02	9.9954
12.99915	154.38	10.018
13.08115	155.96	10.004
13.16515	157.77	9.9642
13.24715	159.04	9.9887
13.33115	160.44	10.001
13.41515	162.27	9.9550
13.49715	163.77	9.9549
13.58115	165.28	9.9574
13.66515	166.83	9.9467
13.74715	168.77	9.8809
13.83115	170.20	9.8939
13.91515	171.64	9.8970
13.99715	173.50	9.8469
14.08115	175.19	9.8273
14.16515	176.76	9.8172
14.24715	178.25	9.8140
14.33115	180.13	9.7653
14.41365	181.72	9.7544
14.49765	183.18	9.7551
14.58215	185.01	9.7121
14.66415	186.88	9.6594
14.74815	188.56	9.6414
14.83265	190.12	9.6329
14.91465	192.01	9.5791
14.99865	193.93	9.5243
15.08265	195.42	9.5265
15.16465	197.12	9.5004
15.24915	199.10	9.4334
15.33315	201.03	9.3787
15.41515	202.35	9.3927
15.49915	204.21	9.3513
15.58115	206.23	9.2794
15.66515	207.78	9.2723
15.76415	209.95	9.2191
15.84615	211.71	9.1803
15.93015	213.84	9.1040
16.01415	215.65	9.0649
16.09615	217.30	9.0359
16.18015	219.32	8.9684
16.26415	221.44	8.8933
16.34616	223.07	8.8676
16.43065	224.99	8.8178
16.51265	227.18	8.7206
16.59665	229.14	8.6657
16.68065	230.90	8.6272
16.76265	233.00	8.5545
16.84665	235.21	8.4592
16.93065	237.11	8.4030
17.01265	238.80	8.3785
17.09665	241.08	8.2779
17.18065	243.05	8.2172
17.26315	244.58	8.2096
17.34715	246.49	8.1571
17.43115	248.54	8.0852
17.51315	250.20	8.0603
17.59715	251.93	8.0358
17.67915	253.95	7.9594
17.76315	255.88	7.9046
17.84765	257.46	7.8943
17.92966	259.14	7.8658
18.01365	261.06	7.8118
18.09815	262.91	7.7664
18.18015	264.28	7.7789
18.26415	265.97	7.7544
18.34815	267.95	7.6971
18.43065	269.59	7.6745
18.51465	271.13	7.6691
18.59865	272.89	7.6364
18.68065	274.68	7.5901
18.76515	276.26	7.5839
18.84765	277.73	7.5833
18.93165	279.52	7.5409
19.01565	281.34	7.5048
19.09815	282.75	7.5166
19.18215	284.36	7.5019
19.28016	286.36	7.4704
19.36315	288.25	7.4147
19.44715	289.73	7.4128
19.53115	291.20	7.4220
19.61315	293.07	7.3700
19.69715	294.77	7.3434
19.77965	296.18	7.3502
19.86366	297.80	7.3355
19.94765	299.62	7.2989
20.02965	301.24	7.2780
20.11366	302.75	7.2733
20.19765	304.49	7.2425
20.27965	306.24	7.2056
20.36366	307.71	7.2088
20.44765	309.26	7.2024
20.52965	311.15	7.1478
20.61366	312.67	7.1447
20.69765	314.05	7.1600
20.78016	315.75	7.1346
