# Supplementary material for: Experimental and Statistical Study of the Fracture Mechanism of Sn96.5Ag3Cu0.5 Solder Joints via Ball Shear Test
Source: Materials (Basel). 2022 Mar 26;15(7):2455. doi: 10.3390/ma15072455 (PMC9000201; doi:10.3390/ma15072455)
Supplement: Supplementary file 1 [file materials-15-02455-s001.zip › 10um/3-3(10umú⌐.csv]

TESTER	4000Plus	20087812
DATE	11/05/2020
TIME	16:21:26
TESTGROUP	DIE SHEAR
试验报告编号	GFJGJL2051209020521
样品编号	1~5：10μm/s
USERFIELD3
USERFIELD4
USERFIELD5
USERFIELD6
USERFIELD7
USERFIELD8
USERFIELD9
USERFIELD10
OPERATOR	何志刚
SAMPLE	2691
LOADUNIT	N
CARTRIDGE	2.0000 kg	20037312	球推力
TESTTYPE	Destruct
TESTSPEED	10.000	um/s
SHEARHEIGHT	50.000	um
TESTLOAD	0.000000	N
PROFILE	TIME/DIST/FORCE	248
TIME (s)	DIST (um)	FORCE (N)
0	0.000000	0.000000
0.1980621	0.69119	0.37570
0.3200621	1.0765	0.61108
0.4440621	1.4712	0.84066
0.5660621	1.8524	1.0720
0.6900621	2.0742	1.3284
0.8140621	2.3611	1.5764
0.9360621	2.8168	1.7982
1.060062	3.2063	2.0330
1.182062	3.7980	2.2418
1.306062	4.0705	2.4825
1.428062	4.4051	2.7244
1.552062	4.7406	2.9662
1.676062	5.2134	3.1903
1.798062	5.5894	3.4223
1.922062	6.1040	3.6457
2.044062	6.4690	3.8745
2.168062	7.1070	4.0773
2.290062	7.5486	4.3009
2.414062	8.3402	4.4840
2.536062	9.1717	4.6573
2.680062	9.8092	4.9062
2.804062	10.533	5.1026
2.926062	10.934	5.3268
3.050062	11.605	5.5255
3.172062	12.081	5.7445
3.296062	12.898	5.9244
3.420062	13.682	6.1085
3.542062	14.472	6.2917
3.666062	15.181	6.4809
3.788062	16.221	6.6274
3.912062	17.130	6.7953
4.034062	18.222	6.9351
4.158062	19.149	7.1009
4.280062	19.920	7.2820
4.404062	21.102	7.4148
4.528062	22.233	7.5497
4.650062	23.274	7.7007
4.774062	24.490	7.8291
4.896062	25.684	7.9559
5.020062	26.824	8.0941
5.142062	28.079	8.2176
5.266062	29.501	8.3149
5.390062	31.003	8.4066
5.512062	32.673	8.4721
5.636062	34.037	8.5814
5.758062	35.688	8.6494
5.882062	37.430	8.7102
6.004062	38.967	8.7927
6.128062	40.680	8.8573
6.250062	42.168	8.9461
6.374062	43.859	9.0134
6.498062	45.556	9.0801
6.620062	47.146	9.1558
6.744062	48.866	9.2240
6.866062	50.583	9.2834
6.990062	52.316	9.3407
7.112062	54.165	9.3831
7.236062	56.002	9.4317
7.358062	57.999	9.4550
7.482062	59.855	9.5011
7.606062	61.645	9.5604
7.728062	63.475	9.6006
7.872062	65.278	9.6996
7.996062	67.087	9.7517
8.118062	68.834	9.8072
8.242062	70.670	9.8559
8.364061	72.556	9.8981
8.488062	74.373	9.9446
8.610062	76.406	9.9634
8.734061	78.245	10.012
8.856062	80.085	10.055
8.980062	81.952	10.100
9.104062	83.757	10.157
9.226062	85.508	10.208
9.350061	87.284	10.264
9.472062	88.917	10.334
9.596062	90.691	10.391
9.718061	92.416	10.449
9.842062	94.241	10.499
9.964062	96.071	10.549
10.08806	97.931	10.590
10.21206	99.758	10.640
10.33406	101.80	10.657
10.45806	103.57	10.715
10.58006	105.47	10.750
10.70406	107.29	10.802
10.82606	108.97	10.866
10.95006	110.84	10.910
11.07206	112.42	10.987
11.19606	114.22	11.040
11.32006	116.05	11.089
11.44206	117.33	11.205
11.56606	118.45	11.351
11.68806	119.62	11.475
11.81206	120.83	11.605
11.93406	122.42	11.680
12.05806	123.84	11.783
12.18206	125.31	11.878
12.30406	127.09	11.931
12.42806	128.64	12.015
12.55006	130.19	12.096
12.67406	131.66	12.192
12.79606	132.91	12.311
12.94006	134.35	12.457
13.06406	135.88	12.545
13.18606	137.58	12.612
13.31006	139.03	12.705
13.43206	140.72	12.768
13.55606	142.26	12.854
13.67806	143.93	12.920
13.80206	145.49	13.005
13.92606	147.01	13.098
14.04806	148.28	13.211
14.17206	149.93	13.283
14.29406	151.27	13.391
14.41806	152.86	13.472
14.54006	154.28	13.570
14.66406	155.95	13.639
14.78606	157.75	13.692
14.91006	159.47	13.751
15.03406	161.06	13.832
15.15606	163.13	13.846
15.28006	164.82	13.913
15.40206	166.70	13.951
15.52606	168.45	14.016
15.64806	170.12	14.077
15.77206	171.86	14.138
15.89606	173.79	14.175
16.01806	175.39	14.249
16.14206	177.18	14.303
16.26406	178.68	14.391
16.38806	180.50	14.447
16.51006	182.36	14.483
16.63406	184.19	14.533
16.75606	186.29	14.543
16.88006	188.18	14.584
17.00406	190.04	14.629
17.12606	192.25	14.630
17.25006	194.20	14.659
17.37206	196.05	14.702
17.49606	198.05	14.729
17.61806	199.73	14.794
17.74206	201.76	14.818
17.86406	203.40	14.886
17.98806	205.44	14.914
18.13206	207.90	14.924
18.25406	210.19	14.910
18.37806	212.33	14.919
18.50206	214.33	14.947
18.62406	216.50	14.948
18.74106	217.84	15.051
18.85006	220.35	14.975
18.97206	222.57	14.965
19.09606	224.85	14.957
19.22006	227.06	14.958
19.34206	229.09	14.977
19.46606	231.36	14.970
19.58806	233.42	14.990
19.71206	235.71	14.975
19.83406	237.64	15.008
19.95806	239.93	14.998
20.08206	242.23	14.986
20.20406	244.57	14.966
20.32806	246.88	14.958
20.45006	249.49	14.898
20.57406	251.79	14.888
20.69606	254.34	14.839
20.82006	256.73	14.816
20.94206	259.00	14.805
21.06606	261.24	14.801
21.19006	263.70	14.774
21.31206	265.78	14.778
21.45606	268.55	14.758
21.57806	271.22	14.694
21.70206	273.68	14.663
21.82606	276.18	14.626
21.94806	278.70	14.587
22.07206	281.11	14.556
22.19406	283.35	14.549
22.31806	285.76	14.523
22.44006	287.87	14.532
22.56406	290.37	14.495
22.68806	292.76	14.473
22.81006	295.15	14.450
22.93406	297.63	14.411
23.05606	300.25	14.354
23.18006	302.68	14.327
23.30206	305.30	14.270
23.42606	307.79	14.240
23.54806	310.26	14.201
23.67206	312.72	14.165
23.79606	315.19	14.133
23.91806	317.47	14.119
24.04206	319.87	14.095
24.16406	322.14	14.084
24.28806	324.60	14.052
24.41006	327.00	14.029
24.53406	329.63	13.971
24.65606	332.17	13.924
24.78006	334.67	13.887
24.90406	337.19	13.847
25.02606	339.99	13.768
25.15006	342.55	13.727
25.27206	345.27	13.653
25.39606	347.81	13.612
25.51806	350.21	13.583
25.64206	352.88	13.529
25.76406	355.19	13.507
25.88806	357.72	13.467
26.01206	360.31	13.423
26.13406	362.75	13.385
26.25806	365.37	13.333
26.38006	368.02	13.272
26.50406	370.66	13.217
26.64806	374.28	13.082
26.77006	376.75	13.049
26.89406	379.42	12.986
27.01606	381.69	12.975
27.14006	384.35	12.916
27.26206	386.84	12.877
27.38606	389.54	12.814
27.51006	392.22	12.759
27.63206	395.00	12.677
27.75606	397.71	12.613
27.87806	400.57	12.526
28.00206	403.24	12.467
28.12406	406.03	12.388
28.24806	408.78	12.319
28.37006	411.23	12.289
28.49406	414.01	12.207
28.61806	416.76	12.143
28.74006	419.20	12.109
28.86406	421.97	12.037
28.98606	424.64	11.974
29.11006	427.35	11.910
29.23206	430.27	11.820
29.35606	433.07	11.739
29.47806	436.05	11.637
29.60206	438.90	11.554
29.72606	441.85	11.459
29.84856	444.84	11.356
29.97256	447.76	11.269
30.09456	450.77	11.157
30.21856	453.70	11.070
30.34056	456.42	10.996
30.46456	459.45	10.895
30.58856	462.46	10.788
