# Supplementary material for: Experimental and Statistical Study of the Fracture Mechanism of Sn96.5Ag3Cu0.5 Solder Joints via Ball Shear Test
Source: Materials (Basel). 2022 Mar 26;15(7):2455. doi: 10.3390/ma15072455 (PMC9000201; doi:10.3390/ma15072455)
Supplement: Supplementary file 1 [file materials-15-02455-s001.zip › 10um/4-1(10umú⌐.csv]

TESTER	4000Plus	20087812
DATE	11/05/2020
TIME	16:21:26
TESTGROUP	DIE SHEAR
试验报告编号	GFJGJL2051209020521
样品编号	1~5：10μm/s
USERFIELD3
USERFIELD4
USERFIELD5
USERFIELD6
USERFIELD7
USERFIELD8
USERFIELD9
USERFIELD10
OPERATOR	何志刚
SAMPLE	2691
LOADUNIT	N
CARTRIDGE	2.0000 kg	20037312	球推力
TESTTYPE	Destruct
TESTSPEED	10.000	um/s
SHEARHEIGHT	50.000	um
TESTLOAD	0.000000	N
PROFILE	TIME/DIST/FORCE	248
TIME (s)	DIST (um)	FORCE (N)
0	0.000000	0.000000
0.1720237	0.74289	0.30645
0.2560237	1.1365	0.45342
0.3400237	1.3456	0.61956
0.4240237	1.7247	0.76382
0.5100237	1.9566	0.92701
0.5940237	2.4259	1.0643
0.6785237	2.5775	1.2378
0.7625237	2.9333	1.3850
0.8485237	3.2822	1.5378
0.9325237	3.4938	1.7036
1.016524	3.9961	1.8320
1.100524	4.4786	1.9675
1.186524	4.7752	2.1224
1.270524	5.0387	2.2769
1.354524	5.3182	2.4386
1.438524	5.5959	2.5959
1.524524	6.0724	2.7276
1.608524	6.5640	2.8620
1.692524	6.7246	3.0344
1.777024	7.0691	3.1831
1.877024	7.5719	3.3482
1.961024	8.0779	3.4807
2.045524	8.4273	3.6288
2.129524	8.9833	3.7457
2.213524	9.4142	3.8833
2.299524	9.8701	4.0222
2.383524	10.405	4.1510
2.467524	10.748	4.2954
2.551524	11.414	4.4072
2.637524	12.064	4.5213
2.722023	12.508	4.6572
2.806024	12.734	4.8212
2.890024	13.404	4.9234
2.976024	13.973	5.0523
3.060024	14.649	5.1538
3.144024	15.187	5.2776
3.228024	15.548	5.4242
3.314023	16.027	5.5648
3.398024	16.813	5.6567
3.482024	17.568	5.7526
3.566024	17.955	5.8958
3.652024	18.562	6.0107
3.736024	19.326	6.1100
3.820024	19.797	6.2424
3.904024	20.591	6.3332
3.988024	21.309	6.4339
4.074024	21.896	6.5560
4.158024	22.627	6.6550
4.242023	23.367	6.7529
4.326024	24.065	6.8560
4.412024	24.930	6.9424
4.496024	25.794	7.0196
4.580523	26.627	7.1100
4.664524	27.134	7.2379
4.750524	28.037	7.3192
4.834524	28.939	7.3962
4.918524	29.817	7.4763
5.002523	30.746	7.5451
5.088523	31.573	7.6409
5.172523	32.279	7.7477
5.256524	33.328	7.8012
5.340524	34.367	7.8605
5.440524	35.402	7.9571
5.524524	36.496	8.0094
5.608523	37.441	8.0808
5.692523	38.322	8.1604
5.776524	39.296	8.2281
5.862524	40.455	8.2766
5.946524	41.659	8.3193
6.030524	42.724	8.3707
6.114523	43.726	8.4348
6.200523	44.835	8.4897
6.284523	45.793	8.5595
6.368524	47.211	8.5700
6.452524	48.381	8.6125
6.538524	49.535	8.6616
6.622524	50.662	8.7096
6.706523	51.666	8.7781
6.791024	52.995	8.8001
6.877024	54.178	8.8408
6.961024	55.514	8.8620
7.045023	56.673	8.9059
7.129024	57.692	8.9678
7.215024	58.941	9.0046
7.299024	60.203	9.0353
7.383024	61.621	9.0458
7.467023	62.899	9.0744
7.551023	63.883	9.1454
7.637023	65.220	9.1664
7.721024	66.454	9.2006
7.805024	67.887	9.2092
7.889024	69.288	9.2220
7.975024	70.523	9.2607
8.059024	71.596	9.3156
8.143024	72.822	9.3509
8.227024	74.304	9.3532
8.313025	75.573	9.3921
8.397024	76.994	9.4023
8.481024	78.145	9.4426
8.565024	79.296	9.4875
8.651024	80.564	9.5220
8.735024	82.052	9.5235
8.819024	83.443	9.5375
8.917024	84.922	9.5725
9.003024	86.200	9.6056
9.087024	87.383	9.6510
9.171024	88.561	9.6879
9.255024	90.089	9.6843
9.339025	91.503	9.6953
9.425024	92.834	9.7216
9.509024	94.004	9.7642
9.593024	95.145	9.8102
9.677024	96.559	9.8214
9.763024	97.929	9.8427
9.847024	99.401	9.8463
9.931025	100.60	9.8902
10.01502	101.77	9.9274
10.10102	103.02	9.9639
10.18502	104.45	9.9729
10.26902	106.08	9.9614
10.35302	107.28	9.9997
10.43902	108.51	10.034
10.52302	109.74	10.069
10.60702	111.13	10.083
10.69102	112.57	10.092
10.77702	114.06	10.101
10.86102	115.32	10.128
10.94502	116.48	10.172
11.02902	117.77	10.199
11.11302	119.41	10.181
11.19902	120.78	10.201
11.28302	122.18	10.215
11.36702	123.38	10.254
11.45102	124.65	10.283
11.53702	126.11	10.297
11.62102	127.78	10.275
11.70502	129.25	10.275
11.78902	130.44	10.315
11.87502	131.83	10.334
11.95902	133.22	10.347
12.04302	134.81	10.336
12.12702	136.44	10.320
12.21102	137.79	10.339
12.29702	139.27	10.351
12.38102	140.60	10.373
12.47902	142.30	10.374
12.56302	143.97	10.352
12.60202	144.46	10.381
12.67702	145.87	10.370
12.76102	147.59	10.341
12.84502	149.21	10.326
12.92902	150.52	10.350
13.01502	152.04	10.353
13.09902	153.51	10.360
13.18302	155.25	10.330
13.26702	156.95	10.299
13.35302	158.48	10.301
13.43702	159.81	10.322
13.52102	161.28	10.326
13.60502	163.07	10.289
13.69102	164.76	10.269
13.77502	166.45	10.244
13.85902	167.90	10.251
13.94302	169.47	10.247
14.02902	171.14	10.224
14.11302	172.89	10.193
14.19702	174.79	10.140
14.28102	176.34	10.135
14.36502	177.86	10.132
14.46502	179.87	10.108
14.54902	181.54	10.082
14.63302	183.36	10.040
14.71702	185.19	10.002
14.80302	187.06	9.9585
14.88702	188.47	9.9660
14.97102	190.00	9.9625
15.05502	191.82	9.9206
15.14102	193.64	9.8889
15.22502	195.53	9.8346
15.30902	197.07	9.8292
15.39302	198.55	9.8315
15.47902	200.29	9.8096
15.56302	202.10	9.7706
15.64702	203.83	9.7365
15.73102	205.45	9.7210
15.81502	206.91	9.7253
15.90102	208.55	9.7122
15.98502	210.25	9.6870
16.06902	212.03	9.6499
16.15302	213.60	9.6413
16.23902	215.12	9.6430
16.32302	216.70	9.6381
16.40702	218.24	9.6323
16.49102	220.13	9.5778
16.57702	221.88	9.5501
16.66102	223.54	9.5346
16.74502	224.98	9.5369
16.82902	226.56	9.5265
16.91502	228.36	9.4925
16.99902	230.21	9.4484
17.08302	232.00	9.4113
17.16702	233.49	9.4168
17.25102	235.19	9.3859
17.33702	236.95	9.3574
17.42102	238.85	9.3056
17.50502	240.74	9.2563
17.58902	242.33	9.2446
17.67502	244.04	9.2216
17.75902	245.85	9.1824
17.84302	247.83	9.1206
17.92702	249.75	9.0708
18.02702	251.89	9.0254
18.11102	253.68	8.9836
18.19502	255.27	8.9710
18.27902	257.04	8.9368
18.36502	258.99	8.8836
18.44902	261.01	8.8160
18.53302	262.86	8.7718
18.61702	264.57	8.7442
18.70302	266.41	8.7098
18.78702	268.22	8.6698
18.87102	270.18	8.6061
18.95502	272.07	8.5562
19.03902	273.84	8.5218
19.12502	275.64	8.4875
19.20902	277.39	8.4552
19.29302	279.38	8.3921
19.37702	281.39	8.3267
19.46302	283.25	8.2846
19.54702	284.99	8.2584
19.63102	286.68	8.2290
19.71502	288.66	8.1673
19.80102	290.61	8.1144
19.88503	292.64	8.0459
19.96902	294.39	8.0134
20.05302	296.16	7.9784
20.13702	298.17	7.9134
20.22302	300.15	7.8559
20.30702	302.25	7.7831
20.39102	304.14	7.7335
20.47502	305.81	7.7074
20.56102	307.69	7.6627
20.64502	309.63	7.6055
20.72902	311.67	7.5366
20.81302	313.50	7.4945
20.89902	315.35	7.4535
20.98302	317.03	7.4303
