# Supplementary material for: Experimental and Statistical Study of the Fracture Mechanism of Sn96.5Ag3Cu0.5 Solder Joints via Ball Shear Test
Source: Materials (Basel). 2022 Mar 26;15(7):2455. doi: 10.3390/ma15072455 (PMC9000201; doi:10.3390/ma15072455)
Supplement: Supplementary file 1 [file materials-15-02455-s001.zip › 10um/4-3(10umú⌐.csv]

TESTER	4000Plus	20087812
DATE	11/05/2020
TIME	16:21:26
TESTGROUP	DIE SHEAR
试验报告编号	GFJGJL2051209020521
样品编号	1~5：10μm/s
USERFIELD3
USERFIELD4
USERFIELD5
USERFIELD6
USERFIELD7
USERFIELD8
USERFIELD9
USERFIELD10
OPERATOR	何志刚
SAMPLE	2691
LOADUNIT	N
CARTRIDGE	2.0000 kg	20037312	球推力
TESTTYPE	Destruct
TESTSPEED	10.000	um/s
SHEARHEIGHT	50.000	um
TESTLOAD	0.000000	N
PROFILE	TIME/DIST/FORCE	248
TIME (s)	DIST (um)	FORCE (N)
0	0.000000	0.000000
0.154386	0.68166	0.29010
0.216386	1.0811	0.38578
0.278386	1.2306	0.51362
0.340386	1.5523	0.61010
0.402386	1.7777	0.72358
0.464386	2.0232	0.82987
0.526386	2.3320	0.93720
0.5883861	2.5873	1.0468
0.650386	2.7832	1.1641
0.712386	3.0939	1.2666
0.774386	3.3726	1.3732
0.836386	3.7081	1.4725
0.896386	4.1163	1.5579
0.958386	4.4295	1.6601
1.020386	4.7590	1.7601
1.082386	5.0756	1.8665
1.144386	5.3875	1.9642
1.206386	5.7027	2.0615
1.268386	5.9893	2.1717
1.330386	6.3222	2.2714
1.402386	6.8060	2.3746
1.464386	7.1316	2.4752
1.526386	7.4173	2.5809
1.588386	7.7189	2.6845
1.650386	7.9893	2.7922
1.712386	8.3167	2.8926
1.774386	8.6732	2.9892
1.836386	8.9049	3.1019
1.898386	9.3287	3.1944
1.960386	9.5889	3.2988
2.020386	9.9664	3.3881
2.082386	10.252	3.4939
2.144386	10.592	3.5925
2.206386	10.875	3.6986
2.268386	11.216	3.7972
2.330386	11.650	3.8838
2.392386	12.012	3.9797
2.454386	12.380	4.0748
2.516386	12.809	4.1621
2.578386	13.188	4.2558
2.640386	13.674	4.3358
2.702386	14.051	4.4343
2.764386	14.382	4.5297
2.826386	14.875	4.6086
2.888386	15.248	4.7032
2.948386	15.667	4.7872
3.010386	16.073	4.8727
3.072386	16.504	4.9598
3.134386	16.978	5.0458
3.196386	17.463	5.1259
3.258386	17.892	5.2133
3.320386	18.445	5.2845
3.382386	18.869	5.3724
3.444386	19.292	5.4605
3.506386	19.852	5.5354
3.568386	20.359	5.6081
3.630386	20.799	5.6893
3.692386	21.340	5.7669
3.754386	21.818	5.8479
3.816386	22.354	5.9213
3.878386	22.793	6.0074
3.938386	23.187	6.0945
4.012386	23.758	6.1911
4.072386	24.133	6.2807
4.134386	24.687	6.3519
4.196386	25.212	6.4267
4.258386	25.741	6.5012
4.320386	26.359	6.5688
4.382386	26.888	6.6386
4.444386	27.483	6.6998
4.506386	28.025	6.7725
4.568386	28.783	6.8221
4.630386	29.234	6.9066
4.692386	29.966	6.9549
4.754386	30.499	7.0287
4.816386	31.196	7.0815
4.878386	31.778	7.1491
4.940386	32.500	7.1987
5.000386	32.977	7.2752
5.062386	33.672	7.3283
5.124386	34.326	7.3866
5.186386	35.170	7.4204
5.248386	35.811	7.4757
5.310386	36.649	7.5150
5.372386	37.312	7.5722
5.434386	37.993	7.6270
5.496386	38.698	7.6788
5.558386	39.506	7.7173
5.620386	40.113	7.7816
5.682386	40.973	7.8135
5.744386	41.718	7.8600
5.806886	42.618	7.8867
5.868886	43.219	7.9564
5.930886	44.042	7.9884
5.990886	44.712	8.0401
6.052886	45.485	8.0830
6.114886	46.376	8.1109
6.176886	47.082	8.1625
6.238886	47.881	8.2022
6.300886	48.706	8.2385
6.362886	49.396	8.2922
6.424886	50.275	8.3216
6.486886	51.111	8.3564
6.558886	52.165	8.3862
6.620886	53.057	8.4185
6.682886	53.908	8.4515
6.744886	54.767	8.4834
6.806886	55.594	8.5149
6.868886	56.512	8.5393
6.930886	57.369	8.5715
6.992886	58.155	8.6127
7.052886	59.130	8.6252
7.114886	60.060	8.6479
7.176886	60.944	8.6813
7.238886	61.986	8.6851
7.300886	62.689	8.7371
7.362886	63.721	8.7467
7.424886	64.623	8.7732
7.486886	65.519	8.8049
7.548886	66.348	8.8407
7.610886	67.458	8.8358
7.672886	68.291	8.8711
7.734886	69.297	8.8841
7.796886	70.120	8.9206
7.858886	71.111	8.9356
7.920886	71.994	8.9644
7.982886	72.946	8.9843
8.042886	73.876	9.0026
8.104886	74.785	9.0280
8.166886	75.763	9.0447
8.228887	76.652	9.0727
8.290886	77.640	9.0927
8.352886	78.568	9.1111
8.414886	79.456	9.1393
8.476887	80.445	9.1546
8.538886	81.401	9.1740
8.600886	82.438	9.1830
8.662887	83.368	9.2058
8.724886	84.359	9.2207
8.786886	85.189	9.2564
8.848886	86.302	9.2602
8.910887	87.178	9.2854
8.970886	88.128	9.3010
9.032887	89.058	9.3239
9.094887	90.182	9.3263
9.166886	91.010	9.3806
9.228887	91.965	9.3956
9.290886	93.062	9.4015
9.352886	94.109	9.4093
9.414886	95.053	9.4302
9.476887	96.081	9.4404
9.538886	96.974	9.4679
9.600886	97.954	9.4843
9.662887	98.936	9.5004
9.724886	99.938	9.5140
9.786886	100.98	9.5229
9.848886	101.94	9.5463
9.910887	103.01	9.5508
9.972886	104.16	9.5406
10.03289	104.91	9.5818
10.09489	105.89	9.5982
10.15689	106.85	9.6175
10.21889	107.67	9.6542
10.28089	108.74	9.6634
10.34289	109.80	9.6699
10.40489	110.76	9.6839
10.46689	111.80	9.6926
10.52889	112.99	9.6825
10.59089	114.04	9.6898
10.65289	115.05	9.7063
10.71489	116.00	9.7271
10.77689	117.09	9.7238
10.83889	118.16	9.7286
10.90089	119.15	9.7439
10.96289	120.21	9.7503
11.02289	121.05	9.7797
11.08489	122.06	9.7921
11.14689	123.19	9.7898
11.20889	124.31	9.7929
11.27089	125.36	9.7954
11.33289	126.50	9.7910
11.39489	127.61	9.7906
11.45689	128.69	9.7990
11.51889	130.24	9.7421
11.58089	131.10	9.7686
11.64289	132.09	9.7834
11.71489	133.37	9.7842
11.77689	134.29	9.8087
11.83889	135.26	9.8262
11.90089	136.29	9.8365
11.96289	137.26	9.8542
12.02489	138.39	9.8557
12.08489	139.51	9.8451
12.14689	140.70	9.8340
12.20889	141.60	9.8602
12.27089	142.82	9.8503
12.33289	143.65	9.8863
12.39489	144.73	9.8858
12.45739	145.72	9.9004
12.51939	146.79	9.9050
12.58139	147.90	9.9049
12.64339	148.97	9.9093
12.70539	150.09	9.9075
12.74489	150.50	9.9513
12.80739	151.72	9.9329
12.86939	152.83	9.9325
12.93139	153.97	9.9280
12.99339	155.10	9.9258
13.05539	156.28	9.9208
13.11739	157.33	9.9271
13.17939	158.56	9.9125
13.24139	159.60	9.9164
13.30339	160.76	9.9094
13.36539	161.99	9.8934
13.42739	163.14	9.8874
13.48939	164.40	9.8676
13.55139	165.55	9.8625
13.61139	166.83	9.8400
13.67339	167.99	9.8285
13.73539	169.23	9.8115
13.79739	170.40	9.8040
13.85939	171.74	9.7790
13.92139	173.00	9.7587
13.98339	174.26	9.7388
14.04539	175.53	9.7130
14.11739	177.21	9.6626
14.17939	178.51	9.6375
14.24139	179.87	9.6053
14.30339	181.21	9.5757
14.36539	182.55	9.5450
14.42739	183.88	9.5174
14.48939	185.31	9.4753
14.55139	186.87	9.4169
14.61339	188.42	9.3602
14.67339	190.26	9.2660
14.73539	192.01	9.1830
14.79739	193.91	9.0762
14.85939	195.96	8.9552
14.92139	199.51	8.6450
14.98339	201.77	8.4974
15.04539	203.66	8.3915
15.10739	205.62	8.2812
15.16939	207.55	8.1752
15.23139	209.69	8.0423
15.29339	212.03	7.8848
15.35539	214.52	7.7065
15.41739	217.27	7.4954
