# Supplementary material for: Experimental and Statistical Study of the Fracture Mechanism of Sn96.5Ag3Cu0.5 Solder Joints via Ball Shear Test
Source: Materials (Basel). 2022 Mar 26;15(7):2455. doi: 10.3390/ma15072455 (PMC9000201; doi:10.3390/ma15072455)
Supplement: Supplementary file 1 [file materials-15-02455-s001.zip › 10um/5-1(10umú⌐.csv]

TESTER	4000Plus	20087812
DATE	11/05/2020
TIME	16:21:26
TESTGROUP	DIE SHEAR
试验报告编号	GFJGJL2051209020521
样品编号	1~5：10μm/s
USERFIELD3
USERFIELD4
USERFIELD5
USERFIELD6
USERFIELD7
USERFIELD8
USERFIELD9
USERFIELD10
OPERATOR	何志刚
SAMPLE	2691
LOADUNIT	N
CARTRIDGE	2.0000 kg	20037312	球推力
TESTTYPE	Destruct
TESTSPEED	10.000	um/s
SHEARHEIGHT	50.000	um
TESTLOAD	0.000000	N
PROFILE	TIME/DIST/FORCE	248
TIME (s)	DIST (um)	FORCE (N)
0	0.000000	0.000000
0.2248352	1.0963	0.38762
0.3568352	1.9003	0.58751
0.4558352	2.2822	0.76358
0.5768353	2.5975	0.99877
0.7528353	3.3301	1.3136
0.9178352	3.7784	1.6328
1.060835	4.2974	1.8969
1.181835	4.6034	2.1333
1.313835	5.3106	2.3456
1.412835	5.7441	2.5151
1.522835	6.2141	2.7074
1.654835	6.5373	2.9691
1.753835	6.9624	3.1442
1.852835	7.3355	3.3260
1.973835	7.7974	3.5424
2.111335	8.4233	3.7790
2.292835	9.4335	4.0672
2.523835	10.575	4.4489
2.622835	11.141	4.6058
2.765835	11.723	4.8572
2.864835	12.314	5.0064
2.941835	12.776	5.1263
3.051835	13.413	5.2970
3.205835	14.515	5.5092
3.337835	15.259	5.7168
3.469835	16.187	5.9007
3.590835	17.085	6.0609
3.744835	18.020	6.2945
3.865835	19.095	6.4365
3.964835	19.733	6.5796
4.162835	21.140	6.8535
4.437835	23.071	7.2393
4.558835	24.221	7.3671
4.723835	25.512	7.5825
4.822835	26.420	7.6907
4.943835	27.652	7.8125
5.086835	29.014	7.9683
5.229835	30.508	8.1023
5.361835	32.009	8.2125
5.526835	33.827	8.3554
5.680835	35.541	8.4887
5.801835	36.983	8.5835
5.911835	38.433	8.6544
6.021835	39.831	8.7181
6.175835	41.581	8.8467
6.340835	43.846	8.9366
6.516835	46.290	9.0267
6.736835	49.300	9.1494
6.879835	51.202	9.2310
7.044835	53.503	9.3118
7.176835	55.434	9.3712
7.330835	57.693	9.4298
7.429835	59.164	9.4703
7.550835	60.894	9.5280
7.682835	62.890	9.5700
7.825835	64.995	9.6300
7.979835	67.366	9.6787
8.100835	69.230	9.7147
8.342834	72.468	9.8586
8.441834	73.856	9.9052
8.518835	75.113	9.9181
8.650835	77.064	9.9749
8.782835	79.099	10.012
8.925835	81.105	10.085
9.024835	82.597	10.118
9.134835	84.203	10.164
9.255835	86.077	10.198
9.365835	87.937	10.216
9.547335	90.085	10.358
9.695835	92.485	10.390
9.838835	94.970	10.401
9.915834	96.006	10.442
10.01483	97.765	10.441
10.12484	99.430	10.479
10.37783	103.19	10.579
10.48783	104.88	10.614
10.64184	107.43	10.640
10.76283	109.22	10.690
10.89483	111.12	10.744
10.98283	112.44	10.781
11.11483	114.51	10.814
11.26334	116.86	10.856
11.42283	119.30	10.909
11.54383	121.21	10.940
11.75283	124.32	11.018
11.91784	126.93	11.063
12.08284	129.23	11.144
12.31384	131.70	11.359
12.45683	132.91	11.530
12.56683	134.10	11.634
12.74284	136.25	11.757
12.88583	138.07	11.854
13.03983	139.92	11.970
13.14983	141.40	12.033
13.29284	143.63	12.076
13.39184	145.33	12.082
13.51283	146.53	12.208
13.68884	149.11	12.277
13.82084	150.80	12.366
13.90883	152.05	12.409
14.04083	153.61	12.506
14.17283	155.92	12.512
14.29383	158.00	12.525
14.41483	159.22	12.644
14.55783	161.38	12.697
14.64583	162.45	12.761
14.75583	164.20	12.789
14.89884	166.39	12.833
15.00883	168.02	12.881
15.10783	169.31	12.941
15.33883	172.68	13.035
15.44883	174.79	13.020
15.56983	176.95	13.018
15.71283	178.64	13.132
15.85583	181.39	13.105
15.94384	182.55	13.158
16.10333	185.27	13.175
16.28484	187.82	13.265
16.47184	190.96	13.288
16.55984	192.65	13.274
16.68084	194.25	13.343
16.80184	196.23	13.369
16.91184	198.22	13.365
17.02734	200.07	13.393
17.18684	202.70	13.423
17.29134	205.04	13.361
17.41784	206.88	13.414
17.54984	209.17	13.423
17.79184	213.11	13.472
17.93484	216.04	13.426
18.08334	218.50	13.444
18.20984	220.71	13.454
18.30884	222.20	13.492
18.40784	223.98	13.489
18.56184	226.18	13.559
18.67183	227.88	13.598
18.83684	230.89	13.583
18.95784	232.68	13.633
19.04584	234.39	13.614
19.18884	237.21	13.578
19.29884	239.24	13.570
19.44184	241.35	13.630
19.56284	243.51	13.632
19.67284	245.45	13.630
19.83784	247.99	13.684
19.94784	249.89	13.693
20.09084	252.88	13.634
20.23384	254.93	13.702
20.42084	258.34	13.691
20.59684	261.57	13.679
20.74534	264.12	13.695
20.81684	265.15	13.724
20.91584	266.74	13.744
21.01484	268.55	13.746
21.13584	270.77	13.741
21.27884	273.59	13.700
21.43284	276.07	13.738
21.55383	278.60	13.689
21.60884	278.94	13.781
21.78484	282.28	13.748
21.96084	285.79	13.701
22.11484	288.12	13.751
22.22484	290.31	13.721
22.27984	291.14	13.743
22.36784	292.95	13.713
22.48334	295.25	13.683
22.56584	296.55	13.705
22.70884	299.21	13.697
22.82984	301.92	13.621
22.91784	303.42	13.629
23.17084	308.08	13.609
23.31384	311.23	13.534
23.43484	313.57	13.513
23.67684	317.93	13.504
23.86384	321.53	13.473
23.97383	323.57	13.462
24.12784	327.14	13.357
24.24884	328.95	13.405
24.41384	332.78	13.289
24.50183	334.46	13.274
24.63383	336.53	13.311
24.78234	339.51	13.268
24.88684	341.67	13.234
25.05184	344.43	13.256
25.19484	347.58	13.176
25.26084	348.62	13.194
25.33784	349.92	13.206
25.44784	352.02	13.189
25.55784	354.21	13.160
25.81083	358.85	13.141
25.90984	360.64	13.141
26.05284	363.52	13.097
26.23984	366.89	13.095
26.42684	370.44	13.071
26.53134	372.68	13.021
26.65784	375.33	12.974
26.86684	379.28	12.939
26.99884	381.30	12.983
27.17484	384.83	12.932
27.35084	388.72	12.837
27.44983	390.44	12.846
27.58183	392.61	12.869
27.66984	394.57	12.820
27.80184	396.83	12.831
27.95584	400.30	12.739
28.05484	402.25	12.714
28.23083	405.83	12.661
28.39584	408.66	12.675
28.52784	411.83	12.570
28.64884	413.91	12.577
28.79184	416.73	12.550
28.95683	419.86	12.520
29.07784	422.38	12.481
29.25384	426.02	12.407
29.38584	428.92	12.343
29.50684	431.67	12.269
29.59484	433.25	12.262
29.71584	435.64	12.236
29.84784	437.90	12.253
29.92484	439.77	12.187
30.07884	442.97	12.125
30.25484	446.25	12.106
30.34284	448.00	12.084
30.49684	451.50	11.987
30.60684	453.54	11.982
30.70584	455.42	11.969
30.89284	459.38	11.883
31.04683	462.26	11.867
31.18984	465.22	11.816
31.33284	467.88	11.805
31.48684	471.34	11.714
31.58584	473.49	11.661
31.70683	475.63	11.663
31.82784	478.29	11.600
31.98184	481.69	11.517
32.12483	484.82	11.441
32.27884	488.28	11.358
32.36683	490.46	11.276
32.47683	492.77	11.227
32.64183	496.88	11.079
32.71883	498.47	11.053
32.87283	502.13	10.932
33.00483	505.24	10.839
33.14783	508.87	10.699
33.23583	511.15	10.607
33.44484	515.82	10.484
33.76383	523.47	10.235
