# Supplementary material for: Experimental and Statistical Study of the Fracture Mechanism of Sn96.5Ag3Cu0.5 Solder Joints via Ball Shear Test
Source: Materials (Basel). 2022 Mar 26;15(7):2455. doi: 10.3390/ma15072455 (PMC9000201; doi:10.3390/ma15072455)
Supplement: Supplementary file 1 [file materials-15-02455-s001.zip › 10um/5-2(10umú⌐.csv]

TESTER	4000Plus	20087812
DATE	11/05/2020
TIME	16:21:26
TESTGROUP	DIE SHEAR
试验报告编号	GFJGJL2051209020521
样品编号	1~5：10μm/s
USERFIELD3
USERFIELD4
USERFIELD5
USERFIELD6
USERFIELD7
USERFIELD8
USERFIELD9
USERFIELD10
OPERATOR	何志刚
SAMPLE	2691
LOADUNIT	N
CARTRIDGE	2.0000 kg	20037312	球推力
TESTTYPE	Destruct
TESTSPEED	10.000	um/s
SHEARHEIGHT	50.000	um
TESTLOAD	0.000000	N
PROFILE	TIME/DIST/FORCE	248
TIME (s)	DIST (um)	FORCE (N)
0	0.000000	0.000000
0.1533898	0.63270	0.29826
0.2373898	0.77955	0.47700
0.3218898	0.83230	0.66326
0.4063898	0.94862	0.84133
0.4903898	1.0967	1.0153
0.5753898	1.3243	1.1837
0.6578898	1.4263	1.3544
0.7418898	1.5343	1.5381
0.8263898	1.7691	1.7055
0.9103898	2.1531	1.8446
0.9943898	2.4819	1.9953
1.07839	2.6212	2.1704
1.16039	2.9581	2.3155
1.24439	3.3868	2.4534
1.32889	3.7083	2.6096
1.41289	3.9661	2.7695
1.49689	4.3601	2.9118
1.58139	4.6963	3.0616
1.66539	5.2054	3.1891
1.74739	5.3486	3.3546
1.84539	5.8036	3.5258
1.92939	6.3962	3.6380
2.01389	6.8991	3.7709
2.09789	7.2819	3.9147
2.18189	7.5854	4.0687
2.26439	7.9390	4.2116
2.34889	8.4562	4.3427
2.43289	9.0040	4.4652
2.51689	9.3236	4.6126
2.60089	9.6814	4.7596
2.68489	10.274	4.8809
2.76689	10.797	5.0021
2.85089	11.283	5.1280
2.93489	11.437	5.3011
3.01889	11.882	5.4416
3.10289	12.548	5.5489
3.18739	13.096	5.6714
3.26939	13.560	5.8002
3.35339	14.148	5.9129
3.43789	14.540	6.0555
3.52189	15.175	6.1715
3.60589	15.804	6.2836
3.68989	16.246	6.4197
3.77389	16.656	6.5600
3.85589	17.378	6.6555
3.94039	17.955	6.7743
4.02439	18.497	6.9022
4.10889	19.211	7.0033
4.19289	19.895	7.1037
4.27689	20.441	7.2265
4.35889	21.241	7.3119
4.44289	22.310	7.3721
4.52689	22.796	7.5025
4.610889	23.069	7.6559
4.69489	24.205	7.7027
4.77889	25.168	7.7810
4.860889	26.094	7.8457
4.94489	26.665	7.9607
5.02889	27.346	8.0661
5.11289	28.448	8.1172
5.196889	29.577	8.1696
5.28089	30.226	8.2792
5.37889	31.060	8.3925
5.46089	32.046	8.4539
5.544889	33.149	8.5097
5.62889	33.987	8.5949
5.71289	34.770	8.6872
5.79739	35.729	8.7567
5.88139	36.866	8.8035
5.963389	37.986	8.8478
6.04739	38.771	8.9398
6.13139	39.682	9.0156
6.21539	40.891	9.0531
6.29939	42.075	9.0937
6.383389	42.949	9.1743
6.46539	43.869	9.2443
6.54939	45.053	9.2805
6.633389	46.244	9.3248
6.71739	47.259	9.3826
6.801889	48.131	9.4680
6.88589	49.242	9.5180
6.97039	50.542	9.5438
7.05239	51.755	9.5761
7.13639	52.652	9.6538
7.22089	53.732	9.7124
7.30489	55.048	9.7360
7.38889	56.351	9.7568
7.47339	57.570	9.7930
7.555389	58.480	9.8689
7.63939	59.781	9.8945
7.72389	61.164	9.9097
7.80839	62.367	9.9478
7.89239	63.378	10.011
7.976389	64.473	10.067
8.05839	65.939	10.067
8.14239	67.278	10.083
8.22739	68.369	10.141
8.31139	69.418	10.199
8.39589	70.675	10.230
8.47989	72.133	10.235
8.56189	73.314	10.272
8.64639	74.422	10.322
8.730391	75.641	10.358
8.82839	77.232	10.383
8.91239	78.643	10.390
8.99639	79.848	10.428
9.08039	80.845	10.493
9.16289	82.266	10.503
9.24689	84.020	10.471
9.33089	84.886	10.552
9.41589	86.193	10.577
9.49989	87.283	10.630
9.58389	88.700	10.645
9.66589	90.011	10.660
9.74989	91.146	10.707
9.83389	92.466	10.730
9.91839	93.814	10.750
10.00239	95.388	10.740
10.08639	96.378	10.806
10.16839	97.502	10.850
10.25239	99.059	10.842
10.33639	100.42	10.861
10.42039	101.60	10.906
10.50439	102.70	10.953
10.58839	104.10	10.966
10.67339	105.58	10.974
10.75539	106.95	10.985
10.83939	108.01	11.041
10.92439	109.34	11.064
11.00839	110.84	11.063
11.09239	112.32	11.067
11.17639	113.55	11.105
11.25889	114.62	11.156
11.34339	116.13	11.151
11.42739	117.69	11.143
11.51189	119.00	11.172
11.59589	120.10	11.223
11.67989	121.31	11.260
11.76189	123.03	11.223
11.84639	124.38	11.247
11.93039	125.46	11.302
12.01439	126.82	11.324
12.09839	128.35	11.315
12.18239	130.01	11.295
12.26639	131.14	11.342
12.36239	132.47	11.392
12.44639	133.94	11.396
12.53039	135.49	11.389
12.61439	136.48	11.455
12.69839	137.10	11.568
12.78239	138.04	11.645
12.86439	139.62	11.629
12.94889	140.76	11.671
13.03289	141.58	11.758
13.11689	142.61	11.820
13.20089	144.13	11.817
13.28489	145.70	11.812
13.36689	146.42	11.903
13.45089	147.71	11.931
13.53489	149.36	11.912
13.61889	150.88	11.918
13.70289	151.98	11.965
13.78689	152.99	12.023
13.86889	154.69	11.998
13.95289	156.27	11.988
14.03739	157.42	12.032
14.12139	158.50	12.087
14.20539	160.03	12.082
14.28939	161.78	12.050
14.37389	163.16	12.070
14.45589	164.07	12.141
14.53989	165.65	12.127
14.62389	167.45	12.088
14.70789	168.85	12.100
14.79189	169.95	12.153
14.87589	171.28	12.174
14.95789	173.22	12.113
15.04189	174.58	12.132
15.12589	175.68	12.182
15.20989	177.22	12.182
15.24689	177.73	12.204
15.32189	179.15	12.187
15.40589	180.97	12.145
15.48789	182.59	12.130
15.57189	183.71	12.174
15.65589	185.31	12.161
15.73989	187.23	12.107
15.82389	189.04	12.068
15.90789	190.26	12.103
15.99039	191.74	12.106
16.07439	193.87	12.025
16.15839	195.55	11.997
16.24239	196.93	12.012
16.32639	198.38	12.019
16.41039	200.36	11.957
16.49439	202.38	11.890
16.57639	203.69	11.910
16.66039	205.34	11.891
16.74439	207.35	11.825
16.82889	209.47	11.754
16.91289	211.18	11.722
16.99689	212.56	11.734
17.09289	214.62	11.689
17.17689	216.86	11.594
17.26089	218.80	11.542
17.34489	220.34	11.533
17.42889	221.94	11.520
17.51289	224.14	11.429
17.59539	226.42	11.333
17.67939	228.02	11.317
17.76339	229.85	11.269
17.84739	232.14	11.172
17.93139	234.52	11.058
18.01539	236.51	10.996
18.09789	238.15	10.973
18.18189	240.58	10.854
18.26589	243.01	10.733
18.34989	245.04	10.671
18.43389	246.91	10.623
18.51789	249.25	10.509
18.60189	251.72	10.386
18.68389	253.60	10.332
18.76789	255.53	10.276
18.85189	257.91	10.163
18.93589	260.37	10.040
19.02039	262.54	9.9533
19.10439	264.45	9.9000
19.18639	266.56	9.8221
19.27139	269.04	9.6953
19.35539	271.16	9.6117
19.43939	272.95	9.5787
19.52389	274.82	9.5315
19.60789	277.14	9.4255
19.68989	279.37	9.3276
19.77389	281.05	9.3035
19.85789	282.94	9.2534
19.94189	284.99	9.1822
20.02639	287.31	9.0822
20.11039	289.22	9.0297
20.19439	290.87	9.0046
20.27639	292.97	8.9236
20.36089	295.10	8.8420
20.44489	296.94	8.8033
20.52889	298.62	8.7803
20.62689	300.85	8.7186
20.71089	302.92	8.6449
20.79289	304.82	8.5889
