# Supplementary material for: Experimental and Statistical Study of the Fracture Mechanism of Sn96.5Ag3Cu0.5 Solder Joints via Ball Shear Test
Source: Materials (Basel). 2022 Mar 26;15(7):2455. doi: 10.3390/ma15072455 (PMC9000201; doi:10.3390/ma15072455)
Supplement: Supplementary file 1 [file materials-15-02455-s001.zip › 10um/5-3(10umú⌐.csv]

TESTER	4000Plus	20087812
DATE	11/05/2020
TIME	16:21:26
TESTGROUP	DIE SHEAR
试验报告编号	GFJGJL2051209020521
样品编号	1~5：10μm/s
USERFIELD3
USERFIELD4
USERFIELD5
USERFIELD6
USERFIELD7
USERFIELD8
USERFIELD9
USERFIELD10
OPERATOR	何志刚
SAMPLE	2691
LOADUNIT	N
CARTRIDGE	2.0000 kg	20037312	球推力
TESTTYPE	Destruct
TESTSPEED	10.000	um/s
SHEARHEIGHT	50.000	um
TESTLOAD	0.000000	N
PROFILE	TIME/DIST/FORCE	248
TIME (s)	DIST (um)	FORCE (N)
0	0.000000	0.000000
0.1623621	0.79576	0.28296
0.2323621	0.87641	0.43344
0.3003621	1.3608	0.52738
0.370362	1.3168	0.69391
0.440362	1.5807	0.82542
0.5083621	1.7899	0.95476
0.578362	1.8358	1.1051
0.6463621	2.2038	1.2140
0.7163621	2.1323	1.3841
0.784362	2.5268	1.4896
0.8543621	2.5914	1.6422
0.922362	2.9109	1.7573
0.992362	3.1324	1.8897
1.062362	3.1915	2.0430
1.130362	3.6550	2.1396
1.200362	3.6950	2.2999
1.268362	4.1863	2.3929
1.338362	4.2369	2.5427
1.406362	4.5827	2.6545
1.476362	4.8998	2.7745
1.556362	5.0574	2.9381
1.626362	5.4753	3.0452
1.694362	5.4709	3.2020
1.764362	5.9912	3.2959
1.832362	6.0299	3.4472
1.902362	6.4837	3.5497
1.972362	6.7865	3.6762
2.040362	6.9886	3.8064
2.110362	7.5236	3.8985
2.178362	7.6512	4.0337
2.248362	8.0959	4.1374
2.316362	8.2535	4.2733
2.386362	8.6914	4.3779
2.454362	9.1401	4.4764
2.524362	9.4700	4.5948
2.594362	9.9513	4.6937
2.662362	10.238	4.8132
2.732362	10.733	4.9103
2.800362	11.084	5.0259
2.870362	11.479	5.1360
2.938362	11.975	5.2239
3.008362	12.234	5.3513
3.078362	12.950	5.4201
3.146362	13.165	5.5487
3.216362	13.742	5.6353
3.284362	14.155	5.7385
3.354362	14.611	5.8406
3.422362	15.191	5.9223
3.492362	15.497	6.0437
3.560362	16.162	6.1144
3.630362	16.517	6.2342
3.700362	17.084	6.3175
3.768362	17.624	6.4043
3.838362	18.031	6.5128
3.906362	18.711	6.5816
3.976362	19.094	6.6932
4.044362	19.746	6.7700
4.114362	20.163	6.8726
4.182362	20.802	6.9468
4.252362	21.412	7.0291
4.322362	21.864	7.1317
4.390362	22.576	7.2010
4.470362	23.166	7.3089
4.540362	23.888	7.3723
4.610362	24.453	7.4604
4.678362	25.070	7.5373
4.748362	25.686	7.6189
4.816362	26.258	7.7016
4.886362	26.950	7.7734
4.954362	27.475	7.8621
5.024362	28.096	7.9430
5.092362	28.842	8.0033
5.162362	29.330	8.1013
5.232362	30.262	8.1469
5.300362	30.716	8.2448
5.370362	31.587	8.2889
5.438362	32.242	8.3609
5.508362	32.817	8.4478
5.576362	33.690	8.4917
5.646362	34.088	8.6014
5.716362	35.186	8.6209
5.784362	35.707	8.7101
5.854362	36.496	8.7694
5.922362	37.339	8.8172
5.992362	37.954	8.9035
6.060362	39.111	8.9110
6.130362	39.505	9.0164
6.198362	40.670	9.0228
6.268362	41.237	9.1108
6.338362	42.026	9.1700
6.406362	42.923	9.2109
6.476362	43.553	9.2907
6.544362	44.683	9.3015
6.614362	45.186	9.3977
6.682362	46.350	9.4041
6.752362	47.080	9.4756
6.820362	48.020	9.5109
6.890362	48.937	9.5538
6.960362	49.652	9.6181
7.028362	50.815	9.6246
7.098362	51.554	9.6904
7.166362	52.483	9.7271
7.236362	53.372	9.7736
7.316362	54.355	9.8310
7.386362	55.486	9.8462
7.454362	56.146	9.9176
7.524362	57.415	9.9151
7.592362	57.965	10.001
7.662362	59.112	10.019
7.730362	59.996	10.056
7.800362	60.916	10.099
7.870362	62.111	10.106
7.938362	62.760	10.179
8.008362	64.005	10.179
8.076362	64.729	10.242
8.146362	65.795	10.266
8.214362	66.888	10.282
8.284363	67.685	10.340
8.352363	68.989	10.329
8.422362	69.608	10.414
8.492362	70.900	10.409
8.560363	71.597	10.471
8.630363	72.760	10.482
8.698362	73.945	10.486
8.768362	74.594	10.563
8.836362	75.981	10.541
8.906363	76.696	10.614
8.976362	77.758	10.634
9.044362	78.814	10.654
9.114363	79.635	10.710
9.182363	80.948	10.701
9.252362	81.763	10.757
9.320362	83.064	10.742
9.390363	83.935	10.790
9.458363	84.971	10.813
9.528362	86.047	10.840
9.598362	86.834	10.895
9.666363	88.132	10.885
9.736362	89.076	10.929
9.804362	90.225	10.932
9.874362	91.179	10.970
9.942363	92.148	11.002
10.01236	93.411	11.005
10.08036	94.088	11.074
10.15036	95.470	11.053
10.23036	96.239	11.137
10.30036	97.525	11.133
10.36836	98.507	11.167
10.43836	99.440	11.208
10.50836	100.81	11.192
10.57636	101.47	11.259
10.64636	102.96	11.229
10.71436	103.58	11.305
10.78436	104.75	11.315
10.85236	105.87	11.332
10.92236	106.74	11.376
10.99036	108.09	11.359
11.06036	108.83	11.425
11.13036	110.23	11.406
11.19836	111.10	11.450
11.26836	112.12	11.479
11.33636	113.36	11.480
11.40636	114.08	11.545
11.47436	115.58	11.507
11.54436	116.26	11.580
11.61436	117.55	11.580
11.68236	118.58	11.604
11.75236	119.53	11.638
11.82036	120.88	11.620
11.89036	121.58	11.691
11.95836	123.12	11.649
12.02836	123.80	11.723
12.09636	125.05	11.718
12.16636	126.20	11.731
12.23636	127.02	11.787
12.30436	128.49	11.753
12.37436	129.25	11.816
12.44236	130.68	11.793
12.51236	131.55	11.837
12.58036	132.66	11.850
12.65036	133.88	11.854
12.71836	134.57	11.923
12.78836	136.06	11.892
12.85836	136.82	11.954
12.92636	138.06	11.951
12.99636	139.22	11.962
13.07636	140.37	11.998
13.14636	141.68	11.991
13.21436	142.46	12.051
13.28436	143.87	12.031
13.35236	144.61	12.087
13.42236	145.91	12.081
13.49036	146.91	12.108
13.56036	147.55	12.186
13.62836	148.75	12.188
13.69836	149.00	12.317
13.76836	150.19	12.325
13.83636	150.78	12.405
13.90636	151.67	12.452
13.97436	152.78	12.469
14.04436	153.31	12.563
14.11236	154.89	12.511
14.18236	155.38	12.608
14.25036	156.86	12.574
14.32036	157.62	12.637
14.39036	158.44	12.693
14.45836	159.97	12.653
14.52836	160.55	12.738
14.59636	162.19	12.683
14.66636	162.95	12.747
14.73436	164.38	12.719
14.80436	165.56	12.733
14.87436	166.28	12.801
14.94236	168.02	12.729
15.01236	168.67	12.805
15.03436	169.03	12.814
15.10436	170.83	12.739
15.17236	171.51	12.808
15.24236	173.24	12.745
15.31036	174.24	12.773
15.38036	175.53	12.768
15.45036	177.31	12.701
15.51836	178.16	12.747
15.58836	180.07	12.667
15.65636	181.06	12.696
15.72636	182.73	12.636
15.79436	184.22	12.601
15.86436	185.51	12.596
15.93236	187.45	12.504
16.00236	188.50	12.529
16.07236	190.55	12.426
16.14036	191.74	12.428
16.21036	193.32	12.386
16.27836	195.15	12.307
16.34836	196.43	12.303
16.41636	198.61	12.184
16.48636	199.87	12.182
16.56636	202.31	12.047
16.63636	203.63	12.039
16.70436	205.71	11.927
16.77436	207.49	11.858
16.84236	209.27	11.786
16.91236	211.75	11.627
16.98236	213.76	11.529
17.05036	217.12	11.254
17.12036	220.92	10.925
17.18836	226.40	10.382
