# Supplementary material for: Experimental and Statistical Study of the Fracture Mechanism of Sn96.5Ag3Cu0.5 Solder Joints via Ball Shear Test
Source: Materials (Basel). 2022 Mar 26;15(7):2455. doi: 10.3390/ma15072455 (PMC9000201; doi:10.3390/ma15072455)
Supplement: Supplementary file 1 [file materials-15-02455-s001.zip › 150a╠m/11-1ú¿150a╠mú⌐.csv]

TESTER	4000Plus	20087812
DATE	13/05/2020
TIME	17:13:19
TESTGROUP	DIE SHEAR
试验报告编号	GFJGJL2051209020521
样品编号	11~15：150μm/s
USERFIELD3
USERFIELD4
USERFIELD5
USERFIELD6
USERFIELD7
USERFIELD8
USERFIELD9
USERFIELD10
OPERATOR	何志刚
SAMPLE	2721
LOADUNIT	N
CARTRIDGE	5.0000 kg	15072016	球推力
TESTTYPE	Destruct
TESTSPEED	150.00	um/s
SHEARHEIGHT	50.000	um
TESTLOAD	0.000000	N
PROFILE	TIME/DIST/FORCE	248
TIME (s)	DIST (um)	FORCE (N)
0	0.000000	0.000000
0.04700479	6.1439	0.49066
0.05500479	6.6304	0.77577
0.06300479	7.6321	0.85905
0.07100479	8.6144	0.94990
0.07900479	9.7277	0.98946
0.08500479	10.307	1.1121
0.09300479	10.952	1.3353
0.1010048	12.162	1.3370
0.1090048	12.877	1.5184
0.1170048	13.578	1.7198
0.1250048	14.635	1.7952
0.1330048	15.755	1.8321
0.1410048	16.646	1.9589
0.1490048	17.345	2.1886
0.1570048	18.279	2.2705
0.1650048	19.427	2.2964
0.1710048	19.965	2.4496
0.1790048	21.067	2.4936
0.1870048	21.973	2.6140
0.1950048	23.151	2.6424
0.2030048	23.699	2.8753
0.2110048	24.864	2.9366
0.2190048	25.692	3.0600
0.2270048	26.669	3.1811
0.2350048	27.283	3.3743
0.2430048	28.353	3.4306
0.2510048	29.332	3.5647
0.2570048	30.173	3.5853
0.2650048	31.033	3.6961
0.2730048	31.848	3.8522
0.2810048	32.602	4.0328
0.2890048	33.518	4.1776
0.2970048	34.396	4.2815
0.3050048	35.408	4.3603
0.3130048	36.766	4.3040
0.3210048	37.229	4.5986
0.3290048	38.595	4.5672
0.3350048	38.745	4.8302
0.3430048	40.087	4.8080
0.3510048	40.827	4.9797
0.3590048	41.991	5.0274
0.3670048	42.640	5.2209
0.3750048	43.792	5.2452
0.3830048	44.644	5.3872
0.3910048	45.894	5.3733
0.3990048	46.426	5.6407
0.4070048	47.678	5.6258
0.4150048	48.653	5.7475
0.4210048	49.377	5.7856
0.4290048	50.152	5.9578
0.4370048	51.089	6.0665
0.4450048	52.139	6.1309
0.4530048	53.090	6.2337
0.4610048	53.924	6.3829
0.4690048	54.934	6.4907
0.4770048	56.026	6.5107
0.4850048	56.920	6.6362
0.4930048	57.828	6.7561
0.5010048	58.838	6.8363
0.5070048	59.664	6.8625
0.5150048	60.664	6.9883
0.5230048	61.611	7.0510
0.5310048	62.691	7.1039
0.5390048	63.531	7.2642
0.5470048	64.594	7.3095
0.5550048	65.575	7.4008
0.5630048	66.425	7.5435
0.5710047	67.454	7.6580
0.5790048	68.352	7.7541
0.5870048	69.761	7.7060
0.5930048	70.477	7.7470
0.6010048	71.329	7.9031
0.6090048	72.547	7.9155
0.6170048	73.418	8.0219
0.6250048	74.619	8.0275
0.6330048	75.392	8.2001
0.6410048	76.217	8.3525
0.6490048	76.995	8.5515
0.6570048	78.048	8.6146
0.6650048	79.234	8.5980
0.6730048	80.364	8.6168
0.6790048	81.056	8.7093
0.6870048	81.720	8.9249
0.6950048	82.779	8.9859
0.7030048	84.023	8.9744
0.7110048	85.132	9.0294
0.7190048	86.060	9.1277
0.7270048	87.160	9.2145
0.7350048	88.269	9.2278
0.7430048	89.491	9.2248
0.7510048	90.101	9.4616
0.7590048	91.106	9.5434
0.7650048	92.383	9.4208
0.7730048	93.040	9.6110
0.7810048	93.995	9.7269
0.7890048	95.318	9.6841
0.7970048	96.148	9.8628
0.8050048	96.813	10.036
0.8130048	98.175	9.9779
0.8210047	99.134	10.078
0.8290048	100.14	10.160
0.8370048	101.15	10.238
0.8430048	102.29	10.171
0.8510048	103.17	10.273
0.8590048	104.31	10.302
0.8670048	104.91	10.543
0.8750048	106.21	10.508
0.8830048	107.37	10.560
0.8910048	108.39	10.622
0.8990048	109.39	10.692
0.9070048	110.66	10.712
0.9150048	111.39	10.871
0.9230048	112.70	10.863
0.9290048	113.47	10.884
0.9370048	114.32	11.025
0.9450048	115.45	11.058
0.9530048	116.67	11.083
0.9610048	117.89	11.085
0.9690048	118.77	11.198
0.9770048	119.85	11.237
0.9850048	121.13	11.227
0.9930048	122.14	11.291
1.001005	122.84	11.523
1.009005	124.17	11.477
1.015005	124.94	11.498
1.023005	126.37	11.412
1.031005	127.50	11.473
1.039005	128.31	11.605
1.047005	129.27	11.703
1.055005	130.43	11.727
1.063005	131.40	11.864
1.071005	132.94	11.692
1.079005	133.90	11.834
1.087005	134.69	11.960
1.095005	136.02	11.912
1.101005	136.99	11.897
1.109005	137.70	12.122
1.117005	139.26	11.960
1.125005	139.83	12.240
1.133005	141.46	12.049
1.141005	142.29	12.200
1.149005	143.58	12.171
1.157005	144.52	12.320
1.165005	145.73	12.294
1.173005	146.75	12.396
1.181005	147.88	12.403
1.187005	148.68	12.437
1.195005	149.97	12.411
1.203005	151.26	12.366
1.211005	152.08	12.547
1.219005	153.32	12.508
1.227005	154.80	12.434
1.235005	155.52	12.597
1.243005	156.54	12.676
1.251005	157.41	12.810
1.259005	158.95	12.681
1.265005	159.92	12.693
1.273005	160.67	12.848
1.281005	161.99	12.805
1.289005	163.23	12.795
1.297005	164.25	12.874
1.305005	165.35	12.945
1.313005	166.52	12.934
1.321005	167.91	12.894
1.329005	169.07	12.889
1.337005	170.04	12.984
1.345005	171.16	13.046
1.351005	172.29	12.939
1.359005	173.30	13.022
1.367005	174.62	12.979
1.375005	175.54	13.095
1.383005	176.83	13.064
1.391005	177.91	13.144
1.399005	179.22	13.081
1.407005	180.52	13.073
1.415005	181.64	13.068
1.423005	183.40	12.896
1.431005	183.88	13.144
1.437005	184.73	13.202
1.445005	186.24	13.060
1.451505	186.87	13.233
1.459005	188.57	13.014
1.467005	189.57	13.067
1.475005	191.13	12.962
1.483005	192.13	13.018
1.491005	193.48	12.966
1.499005	194.75	12.944
1.505005	195.57	13.001
1.513005	196.86	12.940
1.521005	198.19	12.895
1.529005	199.30	12.937
1.537005	200.82	12.817
1.545005	202.10	12.821
1.553005	203.24	12.819
1.561005	205.08	12.605
1.569005	205.87	12.741
1.577005	207.37	12.657
1.585005	208.67	12.597
1.591005	209.82	12.497
1.599005	211.31	12.386
1.607005	212.79	12.284
1.615005	213.62	12.435
1.623005	215.18	12.298
1.631005	216.58	12.238
1.639005	217.82	12.231
1.647005	219.18	12.200
1.655005	220.44	12.155
1.663005	222.41	11.886
1.671005	223.72	11.821
1.677005	224.50	11.866
1.685005	225.99	11.759
1.693005	227.22	11.779
1.701005	228.22	11.834
1.709005	230.13	11.563
1.717005	231.30	11.622
1.725005	232.61	11.544
1.733005	234.04	11.470
1.741005	235.17	11.504
1.749005	236.63	11.407
1.755005	237.88	11.296
1.763005	239.08	11.274
1.771005	240.27	11.286
1.779005	241.80	11.160
1.787005	243.03	11.156
1.795005	244.74	10.988
1.803005	245.74	11.043
1.811005	247.36	10.884
1.819005	248.77	10.808
1.827005	250.06	10.806
1.835005	251.39	10.761
1.841005	252.81	10.526
1.849005	253.97	10.549
1.857005	255.34	10.500
1.865005	256.80	10.434
1.873005	258.19	10.336
1.881005	259.89	10.147
1.889005	261.08	10.143
1.897005	262.61	10.032
1.905005	264.03	9.9806
1.913005	265.19	9.9719
1.921005	267.20	9.6893
1.927005	267.72	9.8075
1.935005	270.05	9.3964
1.943005	270.93	9.5007
1.951005	272.46	9.3756
1.959005	273.67	9.3785
1.967005	275.24	9.2239
