# Supplementary material for: Experimental and Statistical Study of the Fracture Mechanism of Sn96.5Ag3Cu0.5 Solder Joints via Ball Shear Test
Source: Materials (Basel). 2022 Mar 26;15(7):2455. doi: 10.3390/ma15072455 (PMC9000201; doi:10.3390/ma15072455)
Supplement: Supplementary file 1 [file materials-15-02455-s001.zip › 150a╠m/11-2ú¿150a╠mú⌐.csv]

TESTER	4000Plus	20087812
DATE	13/05/2020
TIME	17:13:19
TESTGROUP	DIE SHEAR
试验报告编号	GFJGJL2051209020521
样品编号	11~15：150μm/s
USERFIELD3
USERFIELD4
USERFIELD5
USERFIELD6
USERFIELD7
USERFIELD8
USERFIELD9
USERFIELD10
OPERATOR	何志刚
SAMPLE	2721
LOADUNIT	N
CARTRIDGE	5.0000 kg	15072016	球推力
TESTTYPE	Destruct
TESTSPEED	150.00	um/s
SHEARHEIGHT	50.000	um
TESTLOAD	0.000000	N
PROFILE	TIME/DIST/FORCE	248
TIME (s)	DIST (um)	FORCE (N)
0	0.000000	0.000000
0.05845609	7.7417	0.59915
0.0684561	9.0440	0.67657
0.08045609	10.641	0.77859
0.09245609	11.794	1.0404
0.1044561	13.487	1.0906
0.1144561	14.500	1.2815
0.1264561	15.596	1.5655
0.1384561	17.385	1.5784
0.1504561	18.740	1.7612
0.1604561	19.618	2.0187
0.1724561	21.498	1.9959
0.1844561	22.457	2.3335
0.1944561	23.879	2.3781
0.2064561	25.472	2.4678
0.2184561	26.754	2.6789
0.2304561	27.946	2.9116
0.2404561	29.240	3.0060
0.2524561	30.802	3.1079
0.2644561	32.514	3.1505
0.2764561	33.283	3.5629
0.2864561	34.332	3.7397
0.2984561	36.150	3.7408
0.3104561	37.641	3.8844
0.3204561	38.266	4.2272
0.3324561	40.013	4.2561
0.3444561	41.368	4.4392
0.3564561	42.949	4.5333
0.3664561	43.991	4.7266
0.3784561	45.512	4.8444
0.3904561	46.903	5.0127
0.4024561	48.132	5.2310
0.4124561	49.636	5.2433
0.4244561	50.986	5.4282
0.4364561	52.320	5.6052
0.4464561	53.533	5.7315
0.4584561	54.686	5.9932
0.4704561	56.585	5.9631
0.4824561	57.840	6.1846
0.4924561	58.773	6.4208
0.5044561	60.802	6.3397
0.5164561	62.095	6.5467
0.5284561	63.293	6.7907
0.5384561	64.343	6.9672
0.550456	65.839	7.0947
0.5624561	67.439	7.1952
0.5724561	68.457	7.3842
0.5844561	69.924	7.5230
0.5964561	71.508	7.6160
0.6084561	73.450	7.5689
0.6184561	74.186	7.8681
0.6304561	75.871	7.9495
0.6424561	76.852	8.2505
0.6544561	78.706	8.2377
0.6644561	79.793	8.4138
0.6764561	81.867	8.3147
0.6884561	82.756	8.6800
0.698456	84.311	8.6724
0.7104561	85.965	8.7242
0.7224561	86.979	9.0402
0.7344561	88.586	9.1242
0.7444561	90.187	9.0988
0.7564561	91.314	9.3710
0.7684561	93.394	9.2696
0.7804561	94.219	9.6597
0.7904561	95.837	9.6137
0.8024561	97.488	9.6804
0.814456	99.051	9.7817
0.8244561	99.951	10.017
0.8364561	101.51	10.133
0.8484561	103.31	10.143
0.860456	104.71	10.306
0.8704561	106.33	10.259
0.8824561	107.82	10.391
0.8944561	109.52	10.437
0.9064561	110.96	10.586
0.916456	112.40	10.626
0.9284561	113.85	10.769
0.9404561	115.75	10.741
0.9504561	116.76	10.930
0.962456	118.12	11.113
0.9744561	119.95	11.108
0.9864561	121.20	11.332
0.9964561	122.77	11.305
1.008456	124.37	11.392
1.020456	126.16	11.403
1.032456	128.13	11.359
1.042456	129.06	11.584
1.054456	130.52	11.725
1.066456	132.66	11.598
1.076456	133.40	11.913
1.088456	135.55	11.783
1.100456	136.95	11.946
1.112456	138.62	12.007
1.122456	140.20	11.991
1.134456	141.74	12.099
1.146456	143.29	12.221
1.158456	144.91	12.271
1.168456	146.39	12.293
1.180456	147.62	12.512
1.192456	149.62	12.441
1.202456	151.00	12.502
1.214456	152.51	12.625
1.226456	154.50	12.558
1.238456	156.30	12.567
1.248456	157.68	12.615
1.260456	159.50	12.613
1.272456	160.85	12.813
1.284456	162.12	13.030
1.294456	164.03	12.869
1.306456	165.56	12.995
1.318456	167.64	12.895
1.328456	168.59	13.111
1.340456	170.66	13.011
1.352456	172.11	13.159
1.364456	174.03	13.121
1.374456	175.34	13.210
1.386456	177.26	13.169
1.398456	178.64	13.344
1.410456	180.58	13.323
1.420456	181.72	13.437
1.432456	183.58	13.422
1.444456	185.37	13.435
1.454456	186.63	13.527
1.466456	188.29	13.590
1.478456	190.28	13.524
1.490456	191.82	13.650
1.500456	193.27	13.671
1.512456	194.94	13.729
1.524456	196.81	13.708
1.534456	198.15	13.773
1.546456	199.70	13.879
1.558456	201.68	13.815
1.570456	203.38	13.865
1.580456	204.60	13.989
1.592456	206.54	13.943
1.604456	207.96	14.098
1.616456	210.12	13.967
1.626456	211.36	14.080
1.638456	212.89	14.196
1.650456	214.63	14.215
1.660456	216.45	14.130
1.672456	217.86	14.263
1.684456	219.46	14.351
1.696456	221.24	14.367
1.706456	222.99	14.267
1.718456	225.10	14.155
1.730456	226.01	14.511
1.742456	228.00	14.447
1.752456	229.84	14.326
1.764456	231.55	14.357
1.776456	233.23	14.428
1.786456	234.62	14.469
1.798456	236.39	14.489
1.810456	238.13	14.523
1.822456	239.60	14.661
1.832456	241.49	14.519
1.844456	243.25	14.546
1.856456	244.92	14.605
1.868456	246.73	14.606
1.878456	248.14	14.656
1.890456	250.10	14.602
1.902456	251.88	14.607
1.912456	253.37	14.623
1.924456	255.13	14.648
1.936456	256.72	14.737
1.948456	258.71	14.672
1.958456	260.26	14.654
1.970456	261.91	14.721
1.982456	263.76	14.710
1.994456	265.53	14.728
2.004456	267.27	14.647
2.016456	269.19	14.610
2.028456	270.65	14.753
2.038456	272.46	14.630
2.050456	274.28	14.674
2.062456	276.11	14.626
2.067456	276.36	14.894
2.078456	278.49	14.659
2.090456	280.23	14.678
2.100456	281.98	14.595
2.112456	283.61	14.670
2.124456	285.42	14.675
2.136456	287.25	14.672
2.146456	289.02	14.564
2.158456	290.63	14.648
2.170456	292.90	14.484
2.182456	294.45	14.591
2.192456	295.80	14.650
2.204456	297.66	14.637
2.216456	299.76	14.528
2.226456	301.37	14.497
2.238456	303.50	14.362
2.250456	305.22	14.416
2.262456	307.19	14.359
2.272456	308.81	14.310
2.284456	310.47	14.376
2.296456	312.55	14.274
2.308456	314.77	14.119
2.318456	316.31	14.102
2.330456	318.45	13.978
2.342456	320.08	14.053
2.352456	322.01	13.899
2.364456	323.91	13.865
2.376456	325.76	13.854
2.388456	327.69	13.811
2.398456	329.68	13.636
2.410456	331.55	13.617
2.422456	333.75	13.466
2.434456	335.81	13.372
2.444456	337.25	13.411
2.456456	339.39	13.288
2.468456	341.45	13.178
2.478456	343.13	13.124
2.490456	345.06	13.081
2.502456	347.41	12.874
2.514456	348.93	12.976
2.524456	350.70	12.884
2.536456	353.05	12.678
2.548456	355.02	12.620
2.560456	356.62	12.707
2.570456	358.56	12.533
2.582456	360.77	12.381
2.594456	362.62	12.372
2.604456	364.07	12.403
2.616456	366.58	12.135
2.628456	368.36	12.151
2.640456	370.59	11.990
2.650456	372.08	12.008
2.662456	374.06	11.947
2.674456	376.19	11.825
2.686456	378.52	11.627
2.696456	380.02	11.628
2.708456	382.05	11.544
2.720456	383.74	11.595
2.730456	385.46	11.523
2.742456	387.64	11.384
2.754456	389.72	11.282
2.766456	391.49	11.288
2.776456	393.08	11.266
2.788456	395.14	11.173
2.800456	397.22	11.058
2.812456	399.23	10.997
2.822456	400.62	11.040
2.834456	403.08	10.793
2.846456	405.00	10.751
2.856456	406.60	10.713
2.868456	408.59	10.648
