# Supplementary material for: Experimental and Statistical Study of the Fracture Mechanism of Sn96.5Ag3Cu0.5 Solder Joints via Ball Shear Test
Source: Materials (Basel). 2022 Mar 26;15(7):2455. doi: 10.3390/ma15072455 (PMC9000201; doi:10.3390/ma15072455)
Supplement: Supplementary file 1 [file materials-15-02455-s001.zip › 150a╠m/11-3ú¿150a╠mú⌐.csv]

TESTER	4000Plus	20087812
DATE	13/05/2020
TIME	17:13:19
TESTGROUP	DIE SHEAR
试验报告编号	GFJGJL2051209020521
样品编号	11~15：150μm/s
USERFIELD3
USERFIELD4
USERFIELD5
USERFIELD6
USERFIELD7
USERFIELD8
USERFIELD9
USERFIELD10
OPERATOR	何志刚
SAMPLE	2721
LOADUNIT	N
CARTRIDGE	5.0000 kg	15072016	球推力
TESTTYPE	Destruct
TESTSPEED	150.00	um/s
SHEARHEIGHT	50.000	um
TESTLOAD	0.000000	N
PROFILE	TIME/DIST/FORCE	248
TIME (s)	DIST (um)	FORCE (N)
0	0.000000	0.000000
0.05502167	7.3110	0.63434
0.06302167	8.4338	0.67017
0.07102167	9.6379	0.67417
0.07902167	10.149	0.94963
0.08902167	11.301	1.0859
0.09702167	12.113	1.2435
0.1050217	13.731	1.0852
0.1130217	14.277	1.3471
0.1210217	14.837	1.6035
0.1290217	16.157	1.5760
0.1370217	16.853	1.7650
0.1450217	17.678	1.9314
0.1550217	19.176	1.9323
0.1630217	19.941	2.1085
0.1710217	20.914	2.2029
0.1790217	21.938	2.2774
0.1870217	23.050	2.3174
0.1950217	23.592	2.5809
0.2030217	24.367	2.7531
0.2110217	25.468	2.7974
0.2210217	26.829	2.8659
0.2290217	27.645	3.0216
0.2370217	28.584	3.1298
0.2450217	29.470	3.2581
0.2530217	30.583	3.2979
0.2610217	31.269	3.5048
0.2690217	32.429	3.5261
0.2770217	33.318	3.6394
0.2870217	34.384	3.8235
0.2950217	35.755	3.7621
0.3030217	35.982	4.1487
0.3110217	37.364	4.0831
0.3190217	38.310	4.1882
0.3270217	39.293	4.2790
0.3350217	39.864	4.5307
0.3430217	40.844	4.6226
0.3530217	42.294	4.6424
0.3610217	43.362	4.6996
0.3690217	44.207	4.8441
0.3770217	45.280	4.8997
0.3850217	46.319	4.9681
0.3930217	47.349	5.0406
0.4010217	48.066	5.2491
0.4090217	49.088	5.3245
0.4190217	50.068	5.5281
0.4270217	51.009	5.6352
0.4350217	52.350	5.5857
0.4430217	53.307	5.6865
0.4510217	54.545	5.6771
0.4590217	55.301	5.8567
0.4670217	56.233	5.9675
0.4750217	57.270	6.0226
0.4850217	58.629	6.0919
0.4930217	59.932	6.0573
0.5010217	60.378	6.3581
0.5090217	61.330	6.4610
0.5170217	62.652	6.4187
0.5250217	63.536	6.5482
0.5330217	64.215	6.7577
0.5410217	65.518	6.7230
0.5510216	66.760	6.8383
0.5590217	67.781	6.9138
0.5670217	68.748	7.0107
0.5750217	69.583	7.1592
0.5830216	70.434	7.3015
0.5910217	71.948	7.1843
0.5990217	72.460	7.4593
0.6070217	73.339	7.6188
0.6170217	75.172	7.4601
0.6250216	76.311	7.4898
0.6330217	77.032	7.6828
0.6410217	77.857	7.8355
0.6490217	79.222	7.7763
0.6570216	79.735	8.0509
0.6650217	81.213	7.9477
0.6730217	82.157	8.0538
0.6830217	83.420	8.1604
0.6910217	84.504	8.2116
0.6990216	85.386	8.3417
0.7070217	85.776	8.6645
0.7150217	87.475	8.4749
0.7230217	88.649	8.4904
0.7310216	89.414	8.6665
0.7390217	90.596	8.6793
0.7490216	91.776	8.8186
0.7570217	92.683	8.9388
0.7650217	94.188	8.8251
0.7730216	95.121	8.9352
0.7810217	96.221	8.9798
0.7890217	97.034	9.1373
0.7970217	98.202	9.1554
0.8050216	99.143	9.2624
0.8150216	100.23	9.4226
0.8230217	101.70	9.3254
0.8310217	102.68	9.4153
0.8390217	103.59	9.5332
0.8470216	104.64	9.5858
0.8550217	105.57	9.6977
0.8630217	106.79	9.6925
0.8710217	107.63	9.8411
0.8810217	109.18	9.8353
0.8890216	110.29	9.8761
0.8970217	111.12	10.026
0.9050217	112.54	9.9477
0.9130217	113.06	10.219
0.9210216	114.22	10.239
0.9290217	115.60	10.174
0.9370217	116.80	10.180
0.9470217	117.96	10.328
0.9550217	119.15	10.335
0.9630216	120.11	10.450
0.9710217	121.35	10.439
0.9790217	122.68	10.394
0.9870217	123.50	10.550
0.9950216	124.68	10.561
1.003022	125.76	10.602
1.013022	127.15	10.657
1.021022	128.54	10.591
1.029022	129.42	10.722
1.037022	130.74	10.678
1.045022	131.66	10.795
1.053022	133.06	10.722
1.061022	134.36	10.690
1.069022	135.28	10.805
1.079022	136.70	10.834
1.087022	137.59	10.962
1.095022	138.66	11.018
1.103022	139.98	10.977
1.111022	140.73	11.158
1.119022	142.17	11.069
1.127022	143.35	11.085
1.135022	144.25	11.209
1.145022	145.60	11.279
1.153022	147.12	11.161
1.161022	147.66	11.424
1.169022	149.01	11.372
1.177022	150.19	11.386
1.185022	151.42	11.379
1.193022	152.49	11.436
1.201022	153.93	11.348
1.211022	155.48	11.326
1.219022	156.35	11.463
1.227022	157.48	11.493
1.235022	158.58	11.539
1.243022	159.66	11.591
1.251022	160.92	11.575
1.259022	161.78	11.713
1.267022	162.97	11.724
1.277022	164.56	11.700
1.285022	165.84	11.676
1.293022	166.87	11.734
1.301022	167.92	11.799
1.309022	169.01	11.847
1.317022	170.26	11.834
1.325022	171.76	11.722
1.333022	172.73	11.816
1.343022	174.09	11.884
1.351022	175.42	11.842
1.359022	176.50	11.891
1.367022	177.59	11.942
1.375022	178.96	11.879
1.383022	179.99	11.953
1.391022	181.28	11.923
1.399022	182.48	11.930
1.409022	183.91	11.968
1.417022	184.87	12.055
1.425022	186.16	12.026
1.433022	186.95	12.193
1.441022	188.26	12.156
1.449022	189.79	12.046
1.457022	190.97	12.042
1.465022	192.16	12.056
1.475022	193.55	12.112
1.483022	194.57	12.185
1.491022	195.71	12.216
1.499022	197.21	12.105
1.507022	198.14	12.216
1.515022	199.12	12.307
1.523022	200.71	12.161
1.531022	201.58	12.295
1.541022	203.59	12.111
1.549022	204.46	12.243
1.557022	205.27	12.401
1.565022	206.80	12.278
1.573022	208.19	12.212
1.581022	209.14	12.315
1.589022	210.26	12.349
1.590522	210.18	12.521
1.599022	211.79	12.337
1.607022	213.31	12.220
1.615022	214.54	12.213
1.623022	215.45	12.333
1.631022	216.63	12.345
1.641022	218.33	12.266
1.649022	219.47	12.298
1.657022	220.75	12.285
1.665022	221.93	12.283
1.673022	223.43	12.173
1.681022	224.03	12.425
1.689022	225.42	12.344
1.697022	226.66	12.334
1.707022	228.56	12.189
1.715022	229.49	12.303
1.723022	230.61	12.340
1.731022	232.09	12.235
1.739022	233.06	12.331
1.747022	234.29	12.325
1.755022	235.74	12.234
1.763022	236.72	12.325
1.773022	238.73	12.137
1.781022	239.43	12.338
1.789022	241.05	12.169
1.797022	241.95	12.291
1.805022	243.53	12.147
1.813022	244.68	12.185
1.821022	246.05	12.124
1.829022	247.30	12.110
1.839022	248.74	12.133
1.847022	250.04	12.101
1.855022	251.67	11.938
1.863022	252.72	12.002
1.871022	254.01	11.971
1.879022	255.11	12.018
1.887022	256.32	12.020
1.895022	257.59	11.998
1.905022	259.26	11.947
1.913022	260.56	11.912
1.921022	261.47	12.029
1.929022	263.10	11.867
1.937022	264.28	11.881
1.945022	265.75	11.779
1.953022	267.11	11.722
1.961022	268.43	11.684
1.971022	269.93	11.683
1.979022	271.32	11.612
1.987022	272.32	11.696
1.995022	274.00	11.517
2.003022	275.61	11.361
2.011022	276.75	11.388
2.019022	278.39	11.221
2.027022	280.39	10.915
2.037022	282.07	10.858
2.045022	283.58	10.741
2.053022	285.69	10.390
2.061022	287.17	10.287
2.069022	289.49	9.8551
2.077022	291.74	9.4489
