# Supplementary material for: Experimental and Statistical Study of the Fracture Mechanism of Sn96.5Ag3Cu0.5 Solder Joints via Ball Shear Test
Source: Materials (Basel). 2022 Mar 26;15(7):2455. doi: 10.3390/ma15072455 (PMC9000201; doi:10.3390/ma15072455)
Supplement: Supplementary file 1 [file materials-15-02455-s001.zip › 150a╠m/12-1ú¿150a╠mú⌐.csv]

TESTER	4000Plus	20087812
DATE	13/05/2020
TIME	17:13:19
TESTGROUP	DIE SHEAR
试验报告编号	GFJGJL2051209020521
样品编号	11~15：150μm/s
USERFIELD3
USERFIELD4
USERFIELD5
USERFIELD6
USERFIELD7
USERFIELD8
USERFIELD9
USERFIELD10
OPERATOR	何志刚
SAMPLE	2721
LOADUNIT	N
CARTRIDGE	5.0000 kg	15072016	球推力
TESTTYPE	Destruct
TESTSPEED	150.00	um/s
SHEARHEIGHT	50.000	um
TESTLOAD	0.000000	N
PROFILE	TIME/DIST/FORCE	248
TIME (s)	DIST (um)	FORCE (N)
0	0.000000	0.000000
0.04131071	4.8428	0.67420
0.05531071	7.0759	0.62488
0.07131071	8.5564	0.99626
0.08531071	10.017	1.2635
0.1013107	12.043	1.4212
0.1153107	13.479	1.6843
0.1313107	15.106	1.9981
0.1473107	17.363	2.0793
0.1613107	19.153	2.2037
0.1773107	21.033	2.4183
0.1913107	22.374	2.7186
0.2073107	24.387	2.8812
0.2213107	25.654	3.2106
0.2373107	27.719	3.3528
0.2513107	29.208	3.6091
0.2673107	30.825	3.9270
0.2813107	32.457	4.1269
0.2973107	34.183	4.4024
0.3133107	36.363	4.4998
0.3273107	37.847	4.7578
0.3453107	39.835	5.0421
0.3593107	41.564	5.2046
0.3753107	43.736	5.3049
0.3893107	45.023	5.6262
0.4053107	47.070	5.7756
0.4213107	48.901	6.0097
0.4353107	50.817	6.0848
0.4513107	52.432	6.4034
0.4653107	53.988	6.6332
0.4813107	55.987	6.8016
0.4953107	57.813	6.9116
0.5113107	59.649	7.1440
0.5253107	61.318	7.3295
0.5413107	62.886	7.6667
0.5553107	64.973	7.6746
0.5713107	66.906	7.8685
0.5853107	68.641	8.0284
0.6013107	70.364	8.3047
0.6173107	72.227	8.5264
0.6313107	74.609	8.4186
0.6473107	76.247	8.7283
0.6613107	77.897	8.9213
0.6773107	79.236	9.3483
0.6913107	81.413	9.3346
0.7073107	83.652	9.3949
0.7213107	85.121	9.6592
0.7373107	87.252	9.7755
0.7513107	88.838	9.9937
0.7673107	91.041	10.068
0.7813107	92.847	10.200
0.7973107	95.153	10.234
0.8133107	97.155	10.415
0.8273107	98.811	10.592
0.8433107	100.63	10.829
0.8573107	102.50	10.939
0.8733107	104.59	11.071
0.8873107	106.66	11.084
0.9033107	108.60	11.276
0.9173107	110.18	11.495
0.9333107	112.29	11.621
0.9473107	114.22	11.692
0.9633107	116.54	11.732
0.9813107	118.76	11.925
0.9953107	120.51	12.083
1.011311	122.61	12.210
1.025311	124.77	12.202
1.041311	126.65	12.419
1.055311	128.33	12.599
1.071311	130.86	12.561
1.087311	132.72	12.782
1.101311	134.97	12.725
1.117311	136.70	13.001
1.131311	138.49	13.140
1.147311	140.82	13.162
1.161311	142.88	13.194
1.177311	145.11	13.274
1.191311	146.63	13.501
1.207311	149.00	13.524
1.221311	151.05	13.563
1.237311	153.28	13.639
1.251311	155.11	13.748
1.267311	157.16	13.912
1.283311	159.69	13.870
1.297311	161.37	14.039
1.313311	163.82	14.030
1.327311	165.61	14.154
1.343311	167.59	14.331
1.357311	169.67	14.339
1.373311	172.38	14.243
1.387311	174.00	14.434
1.403311	176.59	14.373
1.417311	178.43	14.492
1.433311	180.34	14.692
1.447311	182.61	14.629
1.463311	184.69	14.779
1.479311	187.37	14.683
1.493311	188.91	14.905
1.509311	191.44	14.865
1.523311	193.41	14.918
1.539311	195.36	15.108
1.553311	197.75	14.996
1.569311	199.90	15.117
1.583311	201.68	15.245
1.601311	204.50	15.220
1.617311	206.92	15.224
1.631311	208.60	15.390
1.647311	210.80	15.478
1.661311	212.84	15.518
1.677311	215.36	15.483
1.691311	217.59	15.451
1.707311	219.83	15.522
1.721311	221.58	15.665
1.737311	224.18	15.583
1.753311	226.07	15.809
1.767311	228.41	15.728
1.783311	230.48	15.856
1.797311	232.66	15.843
1.813311	235.06	15.851
1.827311	237.25	15.821
1.843311	239.31	15.980
1.857311	241.38	15.993
1.873311	243.80	15.996
1.887311	245.87	16.013
1.903311	248.22	16.043
1.917311	250.57	15.961
1.933311	252.36	16.212
1.949311	255.04	16.113
1.963311	257.13	16.120
1.979311	259.29	16.226
1.993311	261.28	16.285
2.009311	263.50	16.367
2.023311	265.73	16.332
2.039311	267.93	16.423
2.053311	270.19	16.360
2.069311	272.63	16.356
2.083311	274.41	16.499
2.099311	277.22	16.350
2.113311	279.03	16.465
2.129311	281.22	16.559
2.145311	283.68	16.547
2.159311	285.70	16.594
2.175311	288.52	16.441
2.189311	290.27	16.584
2.205311	292.68	16.590
2.219311	294.68	16.644
2.237311	297.45	16.622
2.253311	299.62	16.723
2.267311	301.82	16.689
2.283311	304.67	16.523
2.297311	306.78	16.536
2.313311	308.74	16.721
2.327311	311.11	16.615
2.343311	313.54	16.615
2.357311	315.48	16.696
2.373311	317.83	16.725
2.387311	319.97	16.726
2.403311	322.28	16.776
2.419311	324.88	16.706
2.433311	327.10	16.663
2.449311	329.30	16.754
2.463311	331.53	16.702
2.474811	332.97	16.895
2.491311	335.83	16.685
2.507311	338.18	16.716
2.521311	340.32	16.715
2.537311	342.55	16.793
2.551311	344.86	16.716
2.567311	347.84	16.513
2.581311	349.70	16.609
2.597311	351.95	16.681
2.611311	354.08	16.684
2.627311	356.70	16.610
2.641311	359.17	16.466
2.657311	361.24	16.608
2.671311	363.51	16.543
2.687311	366.12	16.472
2.703311	368.77	16.384
2.717311	371.00	16.353
2.733311	373.40	16.364
2.747311	375.54	16.349
2.763311	378.14	16.296
2.777311	380.49	16.200
2.793311	382.52	16.372
2.811311	385.66	16.206
2.825311	388.14	16.060
2.841311	390.03	16.272
2.855311	392.18	16.252
2.871311	394.75	16.198
2.885311	397.05	16.137
2.901311	399.48	16.135
2.915311	401.67	16.116
2.931311	404.59	15.925
2.945311	406.37	16.053
2.961311	409.12	15.927
2.975311	411.44	15.859
2.991311	413.61	15.946
3.007311	416.53	15.754
3.021311	418.50	15.820
3.037311	421.39	15.640
3.051311	423.03	15.824
3.067311	426.00	15.625
3.081311	428.30	15.547
3.097311	430.53	15.627
3.111311	432.94	15.522
3.127311	435.07	15.639
3.141311	437.63	15.460
3.157311	440.29	15.372
3.173311	442.81	15.349
3.187311	444.59	15.477
3.203311	447.38	15.335
3.217311	449.94	15.160
3.233311	452.52	15.097
3.247311	454.38	15.196
3.263311	457.32	15.010
3.277311	459.19	15.104
3.293311	461.92	14.985
3.307311	464.35	14.873
3.323311	466.72	14.895
3.337311	469.18	14.757
3.353311	471.61	14.769
3.369311	474.27	14.666
3.383311	476.43	14.660
3.399311	478.81	14.663
3.413311	481.18	14.576
3.429311	483.96	14.422
3.445311	486.47	14.406
3.461311	489.40	14.208
3.477311	491.97	14.153
3.491311	494.45	14.023
3.507311	496.67	14.103
3.521311	498.78	14.102
3.537311	501.54	13.970
3.551311	504.39	13.695
3.567311	506.91	13.659
3.581311	509.02	13.656
3.597311	511.51	13.634
3.611311	513.94	13.506
3.627311	516.59	13.421
3.641311	519.29	13.201
3.657311	521.83	13.160
3.673311	524.75	12.967
3.687311	526.83	12.975
3.703311	529.84	12.751
3.717311	532.37	12.597
3.733311	535.24	12.425
3.747311	537.84	12.245
3.763311	540.84	12.023
