# Supplementary material for: Experimental and Statistical Study of the Fracture Mechanism of Sn96.5Ag3Cu0.5 Solder Joints via Ball Shear Test
Source: Materials (Basel). 2022 Mar 26;15(7):2455. doi: 10.3390/ma15072455 (PMC9000201; doi:10.3390/ma15072455)
Supplement: Supplementary file 1 [file materials-15-02455-s001.zip › 150a╠m/12-2ú¿150a╠mú⌐.csv]

TESTER	4000Plus	20087812
DATE	13/05/2020
TIME	17:13:19
TESTGROUP	DIE SHEAR
试验报告编号	GFJGJL2051209020521
样品编号	11~15：150μm/s
USERFIELD3
USERFIELD4
USERFIELD5
USERFIELD6
USERFIELD7
USERFIELD8
USERFIELD9
USERFIELD10
OPERATOR	何志刚
SAMPLE	2721
LOADUNIT	N
CARTRIDGE	5.0000 kg	15072016	球推力
TESTTYPE	Destruct
TESTSPEED	150.00	um/s
SHEARHEIGHT	50.000	um
TESTLOAD	0.000000	N
PROFILE	TIME/DIST/FORCE	248
TIME (s)	DIST (um)	FORCE (N)
0	0.000000	0.000000
0.0409394	5.4660	0.42390
0.0529394	6.6010	0.69282
0.0649394	7.6514	0.99485
0.0769394	9.4182	1.0163
0.0909394	10.972	1.2329
0.1029394	12.530	1.3361
0.1149394	13.949	1.5078
0.1269394	15.463	1.6283
0.1409394	16.952	1.8705
0.1529394	18.720	1.8913
0.1649394	19.757	2.1985
0.1769394	21.093	2.4029
0.1889394	22.481	2.5725
0.2029394	24.228	2.7135
0.2149394	25.581	2.8971
0.2269394	26.924	3.0846
0.2389394	28.347	3.2406
0.2529394	29.981	3.4261
0.2649394	30.932	3.7669
0.2769394	32.639	3.8118
0.2909394	34.601	3.8827
0.3049394	36.194	4.0842
0.3169394	37.874	4.1396
0.3289394	38.736	4.5152
0.3409394	40.432	4.5644
0.3529394	41.411	4.8944
0.3669394	43.278	5.0025
0.3789394	45.165	4.9770
0.3909394	46.376	5.2159
0.4029394	47.652	5.4295
0.4169394	49.194	5.6511
0.4289394	50.724	5.7652
0.4409394	52.143	5.9229
0.4529394	53.835	5.9737
0.4649394	54.914	6.2642
0.4789394	57.062	6.2621
0.4909394	58.112	6.5646
0.5029394	59.987	6.5436
0.5149394	61.114	6.8156
0.5289394	63.040	6.8864
0.5409394	64.267	7.1195
0.5529394	65.680	7.2933
0.5649394	67.424	7.3097
0.5789394	69.013	7.5266
0.5909394	70.596	7.6200
0.6029394	71.743	7.8843
0.6149394	73.432	7.9220
0.6269394	74.638	8.1633
0.6409394	76.419	8.3051
0.6529394	77.608	8.5529
0.6649394	79.582	8.4930
0.6769394	80.766	8.7425
0.6909394	82.425	8.9321
0.7029394	84.102	8.9889
0.7149394	85.552	9.1343
0.7269394	87.012	9.2760
0.7389394	88.423	9.4506
0.7529394	90.086	9.6246
0.7649394	91.364	9.8373
0.7769394	92.807	9.9718
0.7889394	94.593	9.9857
0.8029394	96.395	10.119
0.8169394	98.162	10.252
0.8289394	99.378	10.490
0.8409394	101.03	10.555
0.8549394	102.70	10.727
0.8669394	104.12	10.900
0.8789394	105.50	11.070
0.8909394	107.15	11.137
0.9029394	108.49	11.328
0.9169394	110.29	11.462
0.9289394	112.04	11.491
0.9409394	113.48	11.638
0.9529394	114.89	11.798
0.9669394	116.54	11.980
0.9789394	118.07	12.092
0.9909394	119.72	12.162
1.002939	120.99	12.363
1.016939	123.12	12.368
1.028939	124.40	12.580
1.040939	126.06	12.644
1.052939	128.04	12.580
1.064939	129.24	12.823
1.078939	131.03	12.964
1.090939	132.78	12.989
1.102939	134.10	13.187
1.114939	135.85	13.216
1.128939	137.60	13.355
1.140939	138.87	13.570
1.152939	140.83	13.516
1.164939	142.19	13.697
1.176939	143.82	13.771
1.190939	145.63	13.889
1.202939	147.09	14.044
1.214939	148.95	14.029
1.226939	150.51	14.131
1.240939	152.19	14.300
1.252939	153.96	14.320
1.264939	155.43	14.455
1.276939	157.33	14.426
1.290939	158.82	14.682
1.302939	160.78	14.626
1.314939	162.58	14.634
1.328939	164.23	14.815
1.340939	165.72	14.943
1.354939	167.78	14.963
1.366939	169.28	15.089
1.378939	171.07	15.100
1.390939	172.84	15.121
1.404939	174.78	15.200
1.416939	176.19	15.362
1.428939	177.95	15.385
1.440939	179.56	15.469
1.454939	181.65	15.489
1.466939	183.14	15.621
1.478939	184.78	15.691
1.490939	186.52	15.737
1.502939	188.10	15.817
1.516939	190.45	15.734
1.528939	192.00	15.828
1.540939	193.72	15.866
1.552939	195.75	15.785
1.566939	197.03	16.111
1.578939	198.78	16.140
1.590939	201.05	15.960
1.602939	202.91	15.960
1.616939	204.59	16.129
1.628939	206.15	16.232
1.640939	207.95	16.254
1.652939	209.71	16.263
1.664939	211.62	16.228
1.678939	213.57	16.303
1.690939	215.42	16.292
1.702939	217.19	16.311
1.714939	218.83	16.384
1.728939	220.95	16.380
1.740939	222.67	16.418
1.752939	224.57	16.387
1.764939	226.18	16.471
1.776939	227.86	16.526
1.790939	230.22	16.440
1.802939	231.90	16.496
1.814939	233.60	16.545
1.826939	235.42	16.546
1.840939	237.65	16.498
1.846939	238.22	16.695
1.858939	240.54	16.441
1.870939	242.22	16.496
1.882939	243.92	16.546
1.896939	246.28	16.447
1.908939	248.09	16.452
1.920939	249.83	16.481
1.932939	251.82	16.415
1.946939	254.05	16.382
1.958939	255.67	16.460
1.970939	258.04	16.245
1.982939	259.35	16.447
1.994939	261.57	16.291
2.00894	263.55	16.355
2.020939	265.52	16.296
2.032939	267.39	16.262
2.044939	268.80	16.436
2.058939	271.27	16.295
2.070939	273.35	16.195
2.082939	275.37	16.116
2.094939	277.11	16.149
2.108939	279.07	16.206
2.122939	281.60	16.040
2.134939	283.50	16.012
2.146939	285.61	15.910
2.158939	287.00	16.080
2.172939	289.35	15.985
2.184939	291.34	15.920
2.196939	293.15	15.925
2.208939	295.36	15.785
2.222939	297.51	15.767
2.234939	299.48	15.711
2.246939	301.31	15.706
2.258939	303.42	15.593
2.272939	305.63	15.552
2.284939	307.75	15.437
2.296939	309.65	15.404
2.308939	311.48	15.401
2.320939	313.09	15.486
2.334939	315.90	15.226
2.346939	317.45	15.315
2.358939	319.44	15.263
2.370939	321.39	15.199
2.384939	323.75	15.113
2.396939	325.77	15.036
2.408939	327.46	15.090
2.420939	329.49	15.008
2.432939	331.54	14.929
2.446939	333.65	14.931
2.458939	335.75	14.823
2.470939	337.44	14.874
2.482939	339.41	14.813
2.496939	341.98	14.634
2.508939	343.97	14.566
2.520939	345.80	14.562
2.532939	347.71	14.542
2.546939	349.69	14.593
2.558939	351.98	14.407
2.570939	353.70	14.448
2.582939	355.77	14.351
2.594939	357.56	14.362
2.608939	359.96	14.249
2.620939	361.78	14.262
2.632939	363.98	14.116
2.646939	366.25	14.053
2.660939	368.28	14.081
2.672939	369.87	14.173
2.684939	372.01	14.048
2.696939	374.14	13.928
2.708939	376.16	13.865
2.722939	378.28	13.859
2.734939	380.15	13.839
2.746939	381.67	13.956
2.758939	383.55	13.935
2.772939	385.93	13.841
2.784939	387.80	13.822
2.796939	389.68	13.798
2.808939	391.62	13.753
2.822939	394.03	13.649
2.834939	395.80	13.654
2.846939	397.43	13.729
2.858939	399.53	13.619
2.870939	401.23	13.669
2.884939	403.54	13.587
2.896939	405.70	13.457
2.908939	407.59	13.427
2.920939	409.43	13.420
2.934939	411.44	13.474
2.946939	413.69	13.304
2.958939	415.77	13.205
2.970939	417.46	13.256
2.982939	419.26	13.262
2.996939	421.89	13.075
3.008939	423.90	12.999
3.020939	426.03	12.880
3.032939	428.02	12.797
3.046939	430.80	12.548
3.058939	432.68	12.528
3.070939	434.82	12.386
3.082939	436.64	12.389
3.096939	439.76	12.004
3.108939	442.07	11.813
