# Supplementary material for: Experimental and Statistical Study of the Fracture Mechanism of Sn96.5Ag3Cu0.5 Solder Joints via Ball Shear Test
Source: Materials (Basel). 2022 Mar 26;15(7):2455. doi: 10.3390/ma15072455 (PMC9000201; doi:10.3390/ma15072455)
Supplement: Supplementary file 1 [file materials-15-02455-s001.zip › 150a╠m/12-3ú¿150a╠mú⌐.csv]

TESTER	4000Plus	20087812
DATE	13/05/2020
TIME	17:13:19
TESTGROUP	DIE SHEAR
试验报告编号	GFJGJL2051209020521
样品编号	11~15：150μm/s
USERFIELD3
USERFIELD4
USERFIELD5
USERFIELD6
USERFIELD7
USERFIELD8
USERFIELD9
USERFIELD10
OPERATOR	何志刚
SAMPLE	2721
LOADUNIT	N
CARTRIDGE	5.0000 kg	15072016	球推力
TESTTYPE	Destruct
TESTSPEED	150.00	um/s
SHEARHEIGHT	50.000	um
TESTLOAD	0.000000	N
PROFILE	TIME/DIST/FORCE	248
TIME (s)	DIST (um)	FORCE (N)
0	0.000000	0.000000
0.0513339	7.0658	0.43070
0.0593339	7.6407	0.68114
0.0693339	9.0680	0.72364
0.0773339	9.8777	0.86814
0.0873339	10.897	1.0705
0.0953339	11.824	1.1828
0.1053339	12.946	1.3311
0.1133339	14.124	1.3451
0.1233339	15.278	1.4948
0.1313339	16.354	1.5488
0.1413339	17.644	1.6313
0.1493339	18.374	1.8349
0.1593339	19.562	1.9573
0.1673339	20.575	2.0360
0.1773339	21.665	2.1966
0.1853339	22.993	2.1520
0.1953339	23.491	2.5586
0.2053339	24.865	2.6080
0.2133339	25.726	2.7464
0.2233339	26.892	2.8911
0.2313339	27.907	2.9690
0.2413339	28.886	3.1732
0.2493339	30.044	3.1952
0.2593339	31.352	3.2845
0.2673339	32.151	3.4471
0.2773339	33.253	3.6030
0.2853339	34.235	3.6943
0.2953339	35.410	3.8355
0.3033339	36.191	3.9910
0.3133339	37.744	3.9842
0.3213339	38.761	4.0616
0.3313339	39.777	4.2653
0.3393339	40.711	4.3751
0.3493339	41.994	4.4600
0.3593339	42.849	4.7269
0.3673339	44.004	4.7500
0.3773339	45.092	4.9115
0.3853339	46.265	4.9416
0.3953339	47.525	5.0354
0.4033339	48.508	5.1262
0.4133339	49.686	5.2664
0.4213339	50.793	5.3082
0.4313339	51.877	5.4713
0.4393339	52.633	5.6508
0.4493339	53.844	5.7640
0.4573339	55.045	5.7691
0.4673339	56.262	5.8802
0.4753339	57.208	5.9853
0.4853339	58.300	6.1591
0.4953339	59.729	6.1867
0.5033339	60.714	6.2904
0.5133339	61.932	6.4010
0.5213339	63.114	6.4139
0.5313339	64.142	6.6128
0.5393339	65.180	6.6817
0.5493339	66.444	6.7741
0.5573339	67.156	6.9707
0.5673339	68.424	7.0756
0.5753339	69.389	7.1733
0.5853339	70.942	7.1525
0.5933339	71.901	7.2668
0.6033339	73.119	7.3769
0.6113339	73.887	7.5520
0.6213339	75.006	7.7153
0.6293339	76.338	7.6692
0.6393339	77.612	7.7576
0.6493339	78.606	7.9559
0.6573339	79.585	8.0480
0.6673339	80.978	8.0900
0.6753339	81.872	8.2154
0.6853339	83.029	8.3639
0.6933339	84.156	8.3980
0.7033339	85.636	8.4198
0.7113339	86.541	8.5408
0.7213339	87.323	8.8220
0.7293339	88.566	8.8108
0.7393339	90.016	8.8444
0.7473339	90.662	9.0671
0.7573339	91.973	9.1412
0.7653339	93.265	9.1106
0.7753339	94.381	9.2750
0.7833339	95.187	9.4350
0.7933339	96.494	9.5245
0.8033339	97.853	9.5799
0.8113339	99.461	9.4256
0.8213339	100.12	9.7555
0.8293339	101.36	9.7450
0.8393339	103.01	9.7016
0.8473339	103.55	9.9489
0.8573339	104.64	10.125
0.8653339	106.10	10.030
0.8753339	107.48	10.091
0.8833339	108.06	10.340
0.8933339	109.35	10.421
0.9013339	110.78	10.336
0.9113339	111.79	10.541
0.9193339	112.85	10.603
0.9293339	113.94	10.761
0.9373339	115.15	10.766
0.9473339	116.24	10.939
0.9573339	117.71	10.952
0.9653339	118.55	11.099
0.9753339	120.20	11.052
0.9833339	121.09	11.181
0.9933339	122.41	11.252
1.001334	123.22	11.407
1.011334	124.73	11.420
1.019334	125.87	11.449
1.029334	127.14	11.539
1.037334	128.39	11.523
1.047334	129.22	11.788
1.055334	130.56	11.739
1.065334	131.78	11.859
1.073334	132.52	12.048
1.083334	134.52	11.866
1.091334	135.60	11.919
1.101334	136.78	12.042
1.111334	138.08	12.136
1.119334	139.44	12.078
1.129334	140.15	12.386
1.137334	141.73	12.244
1.147334	143.19	12.275
1.155334	144.04	12.415
1.165334	145.19	12.569
1.173334	146.60	12.493
1.183334	147.64	12.673
1.191334	148.66	12.749
1.201334	150.23	12.721
1.209334	151.48	12.705
1.219334	152.84	12.762
1.227334	153.48	12.987
1.237334	155.04	12.974
1.247334	156.72	12.907
1.255334	157.68	13.018
1.265334	159.09	13.054
1.273334	160.38	13.024
1.283334	161.17	13.301
1.291334	162.69	13.196
1.301334	163.83	13.338
1.309334	164.80	13.433
1.319334	166.56	13.346
1.327334	167.28	13.540
1.337334	168.43	13.679
1.345334	170.26	13.449
1.355334	171.75	13.455
1.363334	172.56	13.614
1.373334	174.20	13.570
1.381334	175.15	13.675
1.391334	176.51	13.730
1.401334	177.73	13.839
1.409334	178.98	13.827
1.419334	180.38	13.877
1.427334	181.39	13.944
1.437334	182.69	14.036
1.445334	184.28	13.904
1.455334	185.65	13.954
1.463334	187.07	13.873
1.473334	188.10	14.058
1.481334	189.16	14.134
1.491334	190.73	14.103
1.499334	191.76	14.178
1.509334	193.04	14.276
1.517334	194.29	14.251
1.527334	196.13	14.129
1.535334	196.88	14.313
1.545334	198.22	14.388
1.555334	199.89	14.322
1.563334	201.06	14.338
1.573334	202.63	14.328
1.581334	203.14	14.587
1.591334	205.18	14.390
1.599334	206.26	14.441
1.609334	207.80	14.429
1.617334	208.88	14.481
1.627334	210.25	14.531
1.635334	211.40	14.570
1.645334	212.77	14.622
1.653334	213.92	14.659
1.663334	215.49	14.631
1.671334	216.74	14.617
1.681334	217.79	14.809
1.689334	219.42	14.645
1.699334	221.00	14.614
1.709334	222.14	14.756
1.717334	223.37	14.766
1.727334	225.03	14.702
1.735334	225.98	14.805
1.745334	227.17	14.941
1.753334	228.67	14.830
1.763334	230.68	14.627
1.771334	231.29	14.867
1.781334	233.04	14.768
1.789334	234.39	14.713
1.799334	235.88	14.716
1.807334	236.68	14.882
1.817334	238.19	14.890
1.825334	239.45	14.871
1.833334	240.42	15.022
1.843334	242.16	14.889
1.853334	243.55	14.932
1.861334	244.80	14.917
1.871334	246.47	14.864
1.879334	247.85	14.799
1.889334	249.07	14.911
1.897334	250.73	14.733
1.907334	252.17	14.774
1.915334	253.10	14.883
1.925334	255.03	14.728
1.933334	256.22	14.739
1.943334	257.69	14.749
1.951334	258.84	14.774
1.961334	260.62	14.664
1.969334	261.71	14.713
1.979334	263.32	14.670
1.987334	264.66	14.624
1.997334	266.37	14.555
2.007334	268.15	14.460
2.015334	269.49	14.410
2.025334	270.68	14.529
2.033334	272.44	14.315
2.043334	274.34	14.176
2.051334	275.53	14.183
2.061334	277.21	14.113
2.069334	278.88	13.932
2.079334	280.72	13.816
2.087334	282.15	13.732
2.097334	284.31	13.487
2.105334	285.93	13.326
2.115334	287.15	13.438
2.123334	289.16	13.126
2.133334	290.86	13.059
2.141334	292.65	12.836
2.151334	294.34	12.763
2.161334	296.56	12.480
2.169334	298.03	12.378
2.179334	299.92	12.242
2.187334	302.07	11.874
2.197334	303.93	11.747
2.205334	305.55	11.585
2.215334	307.46	11.426
2.223334	309.21	11.218
2.233334	311.09	11.083
2.241334	312.68	10.935
2.251334	314.62	10.764
2.259334	316.07	10.668
2.269334	318.12	10.469
2.277334	319.18	10.531
