# Supplementary material for: Experimental and Statistical Study of the Fracture Mechanism of Sn96.5Ag3Cu0.5 Solder Joints via Ball Shear Test
Source: Materials (Basel). 2022 Mar 26;15(7):2455. doi: 10.3390/ma15072455 (PMC9000201; doi:10.3390/ma15072455)
Supplement: Supplementary file 1 [file materials-15-02455-s001.zip › 150a╠m/13-1ú¿150a╠mú⌐.csv]

TESTER	4000Plus	20087812
DATE	13/05/2020
TIME	17:13:19
TESTGROUP	DIE SHEAR
试验报告编号	GFJGJL2051209020521
样品编号	11~15：150μm/s
USERFIELD3
USERFIELD4
USERFIELD5
USERFIELD6
USERFIELD7
USERFIELD8
USERFIELD9
USERFIELD10
OPERATOR	何志刚
SAMPLE	2721
LOADUNIT	N
CARTRIDGE	5.0000 kg	15072016	球推力
TESTTYPE	Destruct
TESTSPEED	150.00	um/s
SHEARHEIGHT	50.000	um
TESTLOAD	0.000000	N
PROFILE	TIME/DIST/FORCE	248
TIME (s)	DIST (um)	FORCE (N)
0	0.000000	0.000000
0.05547194	7.0468	0.64318
0.06947194	8.7049	0.81910
0.08347194	10.055	1.1296
0.09747194	11.721	1.3165
0.1114719	13.379	1.4925
0.1234719	15.044	1.5675
0.1374719	16.563	1.8119
0.1514719	18.434	1.9047
0.1654719	19.982	2.1238
0.1794719	21.704	2.2885
0.1934719	23.195	2.5300
0.2054719	24.742	2.6374
0.2194719	26.158	2.9079
0.2334719	27.965	3.0396
0.247472	29.182	3.3884
0.261472	30.791	3.5975
0.275472	32.446	3.7747
0.287472	33.989	3.8975
0.3014719	35.932	3.9621
0.3154719	37.735	4.0949
0.3314719	39.198	4.4734
0.3454719	40.640	4.7337
0.3594719	42.137	4.9727
0.3734719	44.227	4.9935
0.3854719	45.529	5.1970
0.3994719	46.961	5.4615
0.4134719	48.771	5.5918
0.4274719	49.866	5.9886
0.4414719	52.009	5.9882
0.4554719	54.019	6.0266
0.4694719	55.827	6.1576
0.4814719	56.634	6.5549
0.4954719	58.526	6.6393
0.509472	60.292	6.7869
0.523472	62.234	6.8657
0.537472	63.555	7.1735
0.5514719	65.494	7.2395
0.563472	66.735	7.4668
0.577472	68.394	7.6563
0.591472	70.223	7.7651
0.605472	71.926	7.9374
0.619472	73.743	8.0513
0.633472	75.611	8.1588
0.645472	77.050	8.3089
0.659472	78.960	8.3859
0.673472	80.652	8.5625
0.687472	82.423	8.6943
0.701472	84.459	8.7361
0.715472	85.896	9.0124
0.7274719	87.389	9.1413
0.7414719	89.124	9.2870
0.7554719	91.074	9.3484
0.7694719	93.084	9.4007
0.7834719	94.877	9.5238
0.7974719	96.371	9.7778
0.8114719	98.330	9.8360
0.823472	99.705	10.011
0.837472	101.82	10.023
0.851472	103.63	10.153
0.865472	105.65	10.187
0.879472	107.45	10.322
0.893472	109.19	10.464
0.909472	111.06	10.682
0.921472	112.79	10.718
0.935472	114.66	10.813
0.949472	116.60	10.891
0.9634719	118.71	10.891
0.9774719	120.35	11.072
0.9914719	122.59	11.036
1.003472	123.93	11.223
1.017472	125.67	11.382
1.031472	127.80	11.372
1.045472	129.65	11.489
1.059472	131.73	11.496
1.073472	133.38	11.693
1.085472	135.27	11.679
1.099472	137.43	11.657
1.113472	139.34	11.733
1.127472	141.18	11.853
1.141472	142.75	12.062
1.155472	145.07	11.979
1.167472	146.32	12.217
1.181472	148.30	12.268
1.195472	150.16	12.378
1.209472	152.53	12.278
1.223472	154.38	12.389
1.237472	156.21	12.498
1.251472	158.19	12.561
1.263472	159.87	12.618
1.277472	161.83	12.678
1.291472	163.75	12.763
1.305472	165.69	12.830
1.319472	167.49	12.962
1.333472	169.42	13.034
1.345472	171.28	13.018
1.359472	173.33	13.055
1.373472	175.25	13.125
1.387472	176.94	13.290
1.401472	179.46	13.144
1.415472	181.11	13.337
1.427472	182.57	13.462
1.441472	184.59	13.513
1.455472	186.76	13.499
1.471472	188.97	13.586
1.485472	191.21	13.533
1.499472	193.03	13.646
1.513472	195.10	13.677
1.525472	196.80	13.722
1.539472	198.62	13.836
1.553472	200.58	13.907
1.567472	202.68	13.912
1.581472	204.72	13.951
1.595472	206.53	14.068
1.607472	208.07	14.190
1.621472	210.55	14.044
1.635472	212.52	14.111
1.649472	214.91	14.003
1.663472	216.61	14.174
1.677472	218.66	14.199
1.691472	220.76	14.199
1.703472	222.38	14.281
1.717472	224.14	14.416
1.731472	226.34	14.392
1.745472	228.66	14.325
1.759472	230.70	14.351
1.773472	232.66	14.420
1.785472	234.26	14.510
1.799472	236.48	14.465
1.813472	238.45	14.530
1.827472	240.65	14.508
1.841472	242.70	14.532
1.855472	244.55	14.647
1.867472	246.22	14.692
1.881472	248.57	14.611
1.895472	250.53	14.669
1.909472	252.94	14.565
1.923472	254.55	14.772
1.937472	256.79	14.721
1.949472	258.74	14.671
1.963472	260.71	14.736
1.977472	262.83	14.731
1.991472	264.59	14.881
2.005472	266.65	14.899
2.019472	268.81	14.896
2.031472	270.85	14.808
2.047472	273.21	14.835
2.061472	275.30	14.843
2.075472	277.31	14.882
2.089472	279.58	14.829
2.103472	281.62	14.858
2.117472	283.55	14.940
2.131472	285.91	14.843
2.143472	287.22	15.085
2.157472	289.77	14.881
2.171472	291.86	14.902
2.185472	293.93	14.918
2.199472	296.10	14.906
2.213472	298.12	14.956
2.225472	300.21	14.850
2.239472	302.09	14.937
2.253472	304.20	14.938
2.267472	306.45	14.895
2.281472	308.78	14.808
2.295472	310.99	14.782
2.307472	312.74	14.811
2.321472	314.96	14.765
2.335472	316.93	14.832
2.349472	319.52	14.643
2.363472	321.19	14.830
2.377472	323.58	14.720
2.389472	325.66	14.632
2.403472	327.96	14.554
2.417472	330.46	14.403
2.431472	332.39	14.485
2.445472	334.72	14.399
2.459472	336.86	14.385
2.471472	338.37	14.505
2.485472	340.72	14.427
2.499472	343.17	14.291
2.513472	345.22	14.329
2.527472	347.66	14.198
2.541472	350.15	14.062
2.555472	352.25	14.063
2.567472	354.11	14.048
2.581472	356.61	13.924
2.595472	359.04	13.795
2.611472	360.74	14.084
2.625472	363.15	13.965
2.639472	365.62	13.836
2.653472	367.79	13.811
2.665472	369.58	13.823
2.679472	372.55	13.500
2.693472	374.56	13.536
2.707472	376.27	13.692
2.721472	379.02	13.455
2.735472	381.37	13.374
2.747472	382.90	13.475
2.761472	385.33	13.360
2.775472	387.50	13.351
2.789472	389.95	13.218
2.803472	392.05	13.232
2.817472	394.03	13.283
2.829472	396.61	12.973
2.843472	398.24	13.174
2.857472	400.59	13.076
2.871472	402.80	13.052
2.885472	405.15	12.972
2.899472	407.51	12.872
2.911472	409.47	12.817
2.925472	411.83	12.734
2.939472	414.03	12.694
2.953472	416.14	12.710
2.967472	418.66	12.562
2.981472	420.67	12.601
2.995472	422.88	12.572
3.007472	424.98	12.462
3.021472	426.89	12.539
3.035472	429.41	12.380
3.049472	431.86	12.259
3.063472	433.95	12.279
3.077472	436.04	12.287
3.089472	438.24	12.137
3.103472	440.27	12.181
3.117472	442.63	12.084
3.131472	444.84	12.056
3.145472	447.04	12.021
3.159472	449.56	11.873
3.171472	451.47	11.822
3.187472	453.92	11.816
3.201472	456.10	11.801
3.215472	458.28	11.773
3.229472	460.95	11.565
3.243472	462.90	11.628
3.257472	465.40	11.486
3.269472	467.55	11.359
3.283472	469.90	11.278
3.297472	471.96	11.310
3.311472	473.88	11.381
3.325472	476.26	11.289
3.339472	478.53	11.242
3.351472	480.51	11.166
3.365472	483.19	10.956
3.379472	485.27	10.966
3.393472	487.86	10.776
3.407472	490.05	10.757
3.421472	492.30	10.699
3.435472	494.71	10.597
