# Supplementary material for: Experimental and Statistical Study of the Fracture Mechanism of Sn96.5Ag3Cu0.5 Solder Joints via Ball Shear Test
Source: Materials (Basel). 2022 Mar 26;15(7):2455. doi: 10.3390/ma15072455 (PMC9000201; doi:10.3390/ma15072455)
Supplement: Supplementary file 1 [file materials-15-02455-s001.zip › 150a╠m/13-2ú¿150a╠mú⌐.csv]

TESTER	4000Plus	20087812
DATE	13/05/2020
TIME	17:13:19
TESTGROUP	DIE SHEAR
试验报告编号	GFJGJL2051209020521
样品编号	11~15：150μm/s
USERFIELD3
USERFIELD4
USERFIELD5
USERFIELD6
USERFIELD7
USERFIELD8
USERFIELD9
USERFIELD10
OPERATOR	何志刚
SAMPLE	2721
LOADUNIT	N
CARTRIDGE	5.0000 kg	15072016	球推力
TESTTYPE	Destruct
TESTSPEED	150.00	um/s
SHEARHEIGHT	50.000	um
TESTLOAD	0.000000	N
PROFILE	TIME/DIST/FORCE	248
TIME (s)	DIST (um)	FORCE (N)
0	0.000000	0.000000
0.07639197	11.382	0.50238
0.08639197	12.325	0.70634
0.09839197	13.974	0.77380
0.108392	15.044	0.94254
0.118392	16.123	1.1212
0.128392	16.960	1.3811
0.140392	18.427	1.5201
0.150392	20.086	1.4575
0.160392	20.815	1.7737
0.170392	22.393	1.7712
0.182392	23.437	2.0617
0.192392	24.631	2.1816
0.202392	25.801	2.3529
0.212392	26.698	2.5608
0.224392	28.400	2.6077
0.234392	29.671	2.7115
0.244392	30.721	2.9159
0.254392	31.808	3.0634
0.266392	33.116	3.2648
0.276392	34.552	3.3317
0.286392	35.653	3.4598
0.296392	36.805	3.5963
0.308392	38.089	3.8349
0.318392	39.244	3.9560
0.328392	40.586	4.0458
0.338392	41.423	4.2777
0.350392	42.750	4.4712
0.360392	43.937	4.5938
0.370392	45.424	4.6409
0.380392	46.755	4.6930
0.392392	47.924	4.9346
0.402392	48.803	5.1920
0.412392	50.329	5.1957
0.422392	51.822	5.1985
0.434392	52.935	5.4759
0.444392	54.246	5.5642
0.454392	55.217	5.7715
0.464392	56.857	5.7303
0.476392	58.133	5.9442
0.486392	59.302	6.0737
0.496392	60.388	6.2498
0.5063919	61.632	6.3641
0.518392	63.297	6.4113
0.528392	64.606	6.5004
0.5383919	65.425	6.7670
0.5483919	66.637	6.8939
0.560392	68.208	7.0199
0.570392	69.344	7.1346
0.580392	70.736	7.1910
0.590392	72.040	7.2677
0.600392	73.153	7.4334
0.612392	74.509	7.6156
0.622392	75.886	7.6639
0.632392	77.101	7.7894
0.642392	78.217	7.9540
0.654392	79.920	8.0002
0.664392	81.097	8.1267
0.674392	82.247	8.2778
0.684392	83.332	8.4404
0.696392	85.259	8.3992
0.706392	86.693	8.4249
0.716392	87.965	8.5284
0.726392	89.469	8.5546
0.738392	90.429	8.8642
0.748392	91.946	8.8715
0.758392	92.873	9.1100
0.768392	94.414	9.0938
0.780392	95.911	9.2211
0.790392	97.147	9.3382
0.800392	98.441	9.4609
0.810392	99.677	9.5365
0.822392	101.54	9.5187
0.832392	102.52	9.7242
0.842392	104.25	9.6756
0.852392	105.37	9.8114
0.864392	106.75	9.9680
0.874392	108.00	10.082
0.884392	109.36	10.136
0.894392	110.75	10.193
0.906392	112.30	10.284
0.916392	113.41	10.451
0.926392	114.61	10.570
0.9363919	116.32	10.500
0.948392	117.82	10.627
0.958392	119.28	10.642
0.968392	120.76	10.665
0.978392	121.73	10.872
0.990392	123.79	10.793
1.000392	125.00	10.934
1.010392	126.26	11.016
1.020392	127.72	11.031
1.032392	129.30	11.138
1.042392	130.94	11.083
1.052392	131.90	11.310
1.062392	133.42	11.303
1.074392	134.96	11.413
1.084392	136.48	11.405
1.094392	137.74	11.512
1.104392	138.86	11.662
1.114392	140.55	11.587
1.126392	141.82	11.803
1.136392	143.57	11.721
1.146392	144.96	11.762
1.156392	146.21	11.876
1.168392	148.15	11.856
1.178392	149.44	11.911
1.188392	150.78	11.988
1.198392	152.28	11.988
1.210392	154.08	12.008
1.220392	155.33	12.106
1.230392	156.64	12.195
1.240392	158.34	12.115
1.252392	159.83	12.248
1.262392	161.26	12.273
1.272392	162.41	12.425
1.282392	163.92	12.421
1.294392	166.07	12.321
1.304392	167.14	12.475
1.314392	168.76	12.444
1.324392	170.01	12.540
1.336392	171.81	12.549
1.346392	173.37	12.537
1.356392	174.84	12.550
1.366392	176.20	12.620
1.378392	177.92	12.660
1.388392	179.60	12.616
1.398392	180.96	12.642
1.408392	182.40	12.680
1.420392	183.90	12.808
1.430392	185.61	12.723
1.440392	186.78	12.866
1.450392	188.21	12.894
1.462392	190.05	12.886
1.472392	191.71	12.840
1.482392	192.82	12.994
1.492392	194.69	12.889
1.504392	196.22	12.974
1.514392	197.80	12.943
1.524392	199.43	12.909
1.534392	201.01	12.874
1.546392	202.41	13.041
1.556392	203.97	13.033
1.566392	205.68	12.991
1.576392	207.42	12.869
1.588392	208.84	13.025
1.598392	210.32	13.077
1.608392	211.76	13.087
1.618392	213.07	13.190
1.625892	213.90	13.339
1.636392	216.17	13.009
1.646392	217.94	12.944
1.656392	218.97	13.100
1.668392	220.72	13.128
1.678392	222.31	13.095
1.688392	223.77	13.124
1.698392	225.40	13.088
1.710392	227.39	13.021
1.720392	228.58	13.143
1.730392	230.17	13.120
1.740392	231.26	13.279
1.752392	233.58	13.115
1.762392	235.35	12.994
1.772392	236.84	12.999
1.782392	238.43	12.976
1.794392	240.19	13.001
1.804392	241.82	12.990
1.814392	243.28	12.978
1.824392	244.82	12.965
1.836392	246.62	12.987
1.846392	248.39	12.882
1.856392	249.81	12.940
1.866392	250.98	13.082
1.878392	253.46	12.798
1.888392	254.83	12.847
1.898392	256.15	12.932
1.908392	257.75	12.892
1.920392	259.97	12.738
1.930392	261.14	12.882
1.940392	262.86	12.793
1.950392	264.61	12.710
1.962392	266.53	12.670
1.972392	268.13	12.645
1.982392	269.66	12.664
1.992392	270.91	12.731
2.004392	273.35	12.518
2.014392	274.38	12.690
2.024392	276.26	12.540
2.034392	277.90	12.526
2.046392	280.12	12.358
2.056392	281.57	12.362
2.066392	283.27	12.299
2.076392	285.04	12.192
2.088392	286.47	12.346
2.098392	288.13	12.282
2.108392	289.78	12.237
2.118392	291.32	12.236
2.130392	293.69	12.022
2.140392	295.53	11.890
2.150392	297.00	11.912
2.160392	298.39	12.000
2.170392	300.27	11.821
2.182392	302.09	11.852
2.192392	303.81	11.751
2.202392	305.62	11.628
2.212392	307.67	11.416
2.224392	309.04	11.589
2.234392	311.09	11.416
2.244392	312.89	11.271
2.254392	314.78	11.134
2.266392	316.43	11.200
2.276392	318.05	11.154
2.286392	319.67	11.120
2.296392	321.46	11.005
2.308392	323.36	11.004
2.318392	324.74	11.066
2.328392	326.75	10.836
2.338392	328.35	10.839
2.350392	330.53	10.672
2.360392	332.06	10.661
2.370392	333.54	10.680
2.380392	335.36	10.555
2.392392	336.96	10.642
2.402392	339.33	10.302
2.412392	340.71	10.363
2.422392	342.33	10.315
2.434392	344.04	10.358
2.444392	346.05	10.175
2.454392	347.45	10.213
2.464392	349.52	10.004
2.476392	351.54	9.9270
2.486392	352.88	9.9902
2.496392	354.78	9.8454
2.506392	356.06	9.9460
2.518392	358.18	9.8281
2.528392	359.60	9.8591
2.538392	361.28	9.8029
2.548392	363.17	9.6502
2.560392	365.33	9.5184
2.570392	366.61	9.6185
2.580392	368.08	9.6309
2.590392	369.93	9.5057
2.602392	371.87	9.4610
2.612392	373.51	9.4073
2.622392	374.93	9.4391
2.632392	376.70	9.3472
2.644392	378.84	9.2195
2.654392	380.20	9.2764
