# Supplementary material for: Experimental and Statistical Study of the Fracture Mechanism of Sn96.5Ag3Cu0.5 Solder Joints via Ball Shear Test
Source: Materials (Basel). 2022 Mar 26;15(7):2455. doi: 10.3390/ma15072455 (PMC9000201; doi:10.3390/ma15072455)
Supplement: Supplementary file 1 [file materials-15-02455-s001.zip › 150a╠m/13-3ú¿150a╠mú⌐.csv]

TESTER	4000Plus	20087812
DATE	13/05/2020
TIME	17:13:19
TESTGROUP	DIE SHEAR
试验报告编号	GFJGJL2051209020521
样品编号	11~15：150μm/s
USERFIELD3
USERFIELD4
USERFIELD5
USERFIELD6
USERFIELD7
USERFIELD8
USERFIELD9
USERFIELD10
OPERATOR	何志刚
SAMPLE	2721
LOADUNIT	N
CARTRIDGE	5.0000 kg	15072016	球推力
TESTTYPE	Destruct
TESTSPEED	150.00	um/s
SHEARHEIGHT	50.000	um
TESTLOAD	0.000000	N
PROFILE	TIME/DIST/FORCE	248
TIME (s)	DIST (um)	FORCE (N)
0	0.000000	0.000000
0.05662027	7.3143	0.65334
0.06862026	8.8283	0.77377
0.07862026	9.8694	0.92553
0.09062026	11.362	1.0822
0.1006203	12.734	1.1466
0.1126203	13.746	1.4357
0.1226203	15.294	1.4587
0.1346203	16.444	1.6937
0.1446203	18.186	1.6409
0.1566203	19.233	1.9444
0.1666203	20.625	1.9588
0.1786203	21.761	2.2271
0.1886203	22.803	2.4065
0.2006203	24.178	2.6236
0.2106203	25.555	2.6718
0.2226203	26.743	2.9196
0.2326203	27.673	3.1569
0.2446203	29.095	3.3134
0.2546203	30.716	3.2663
0.2666202	32.185	3.4042
0.2766203	33.315	3.5630
0.2886203	34.638	3.7442
0.2986203	35.817	3.8560
0.3086202	36.940	4.0317
0.3206203	38.196	4.2532
0.3306203	39.548	4.3253
0.3426203	41.104	4.4293
0.3526202	42.432	4.4686
0.3646203	43.886	4.6407
0.3746203	44.970	4.8175
0.3866203	46.350	4.9905
0.3966202	47.775	5.0199
0.4086203	49.202	5.1743
0.4186203	50.424	5.2972
0.4306203	51.773	5.4823
0.4406202	52.968	5.6156
0.4526203	54.557	5.7069
0.4626203	55.664	5.8608
0.4746203	56.980	6.0588
0.4846202	58.423	6.0949
0.4966203	59.879	6.2381
0.5066203	61.235	6.2946
0.5186203	62.232	6.6177
0.5286202	63.993	6.5294
0.5406203	65.327	6.7204
0.5506203	66.786	6.7364
0.5606203	67.994	6.8648
0.5726203	69.367	7.0262
0.5826203	70.658	7.1223
0.5946203	71.881	7.3565
0.6046203	73.582	7.2779
0.6166203	75.312	7.3277
0.6266203	76.100	7.6066
0.6386203	77.980	7.5837
0.6486203	79.135	7.7327
0.6606203	80.371	7.9623
0.6706203	81.737	8.0146
0.6826203	83.393	8.0792
0.6926203	84.256	8.3430
0.7046203	85.666	8.5043
0.7146203	87.390	8.4303
0.7266203	88.595	8.6579
0.7366203	90.156	8.6481
0.7486203	91.734	8.7433
0.7586203	93.257	8.7341
0.7706203	94.733	8.8697
0.7806203	95.583	9.1242
0.7906203	97.105	9.1295
0.8026203	98.446	9.3178
0.8126203	100.10	9.2732
0.8246203	101.87	9.2917
0.8346203	102.74	9.5395
0.8466203	104.46	9.5777
0.8566203	105.97	9.5734
0.8686203	107.33	9.7699
0.8786203	108.90	9.7419
0.8906203	110.16	9.9611
0.9006203	111.59	10.001
0.9126203	112.92	10.196
0.9226203	114.53	10.153
0.9346203	115.96	10.308
0.9446203	117.27	10.382
0.9566203	118.94	10.438
0.9666203	120.27	10.521
0.9786203	121.91	10.591
0.9886203	123.07	10.724
1.00062	125.02	10.687
1.01062	126.23	10.802
1.02262	127.50	11.016
1.03262	129.28	10.921
1.04262	130.71	10.949
1.05462	132.28	11.046
1.06462	133.45	11.192
1.07662	134.82	11.369
1.08662	136.38	11.342
1.09862	138.06	11.400
1.10862	139.13	11.581
1.12062	141.24	11.469
1.13062	142.48	11.572
1.14262	144.26	11.587
1.15262	145.54	11.674
1.16462	147.04	11.798
1.17462	148.40	11.868
1.18662	150.15	11.897
1.19662	151.35	12.015
1.20862	153.27	11.973
1.21862	154.83	11.965
1.23062	155.99	12.225
1.24062	157.77	12.116
1.25262	159.42	12.196
1.26262	160.71	12.276
1.27462	162.57	12.278
1.28462	164.03	12.291
1.29462	165.36	12.374
1.30662	167.07	12.404
1.31662	168.63	12.393
1.32862	170.49	12.379
1.33862	171.54	12.556
1.35062	173.56	12.475
1.36062	175.14	12.460
1.37262	176.85	12.503
1.38262	178.25	12.542
1.39462	179.74	12.672
1.40462	181.37	12.637
1.41662	183.13	12.661
1.42662	184.29	12.793
1.43862	186.10	12.795
1.44862	187.86	12.710
1.46062	189.54	12.763
1.47062	191.33	12.666
1.48262	192.91	12.747
1.49262	194.40	12.765
1.50462	195.98	12.859
1.51462	197.65	12.792
1.52662	199.27	12.870
1.53662	200.59	12.940
1.54662	202.47	12.804
1.55862	204.25	12.821
1.56862	205.79	12.822
1.58062	207.34	12.926
1.59062	208.89	12.907
1.60262	210.39	13.032
1.61262	212.20	12.925
1.62462	214.00	12.936
1.63462	216.03	12.726
1.64662	217.47	12.888
1.65662	218.94	12.902
1.66862	220.71	12.924
1.67862	222.09	12.967
1.69062	224.10	12.897
1.70062	225.97	12.765
1.71262	227.44	12.902
1.72262	228.87	12.930
1.73462	230.55	12.983
1.74462	232.24	12.910
1.75262	233.01	13.153
1.76262	234.97	12.918
1.77262	236.62	12.860
1.78462	238.35	12.895
1.79462	239.87	12.901
1.80662	241.46	12.993
1.81662	242.85	13.049
1.82862	245.07	12.895
1.83862	246.21	13.046
1.85062	248.60	12.823
1.86062	249.75	12.963
1.87262	251.55	12.970
1.88262	252.98	12.999
1.89462	255.26	12.817
1.90462	256.80	12.816
1.91662	258.50	12.852
1.92662	259.88	12.910
1.93862	261.46	13.006
1.94862	263.14	12.951
1.96062	265.01	12.930
1.97062	266.67	12.867
1.98262	268.46	12.881
1.99262	269.98	12.886
2.00462	271.80	12.874
2.01462	273.30	12.887
2.02462	274.65	12.960
2.03662	276.54	12.932
2.04662	278.18	12.876
2.05862	280.13	12.828
2.06862	281.53	12.865
2.08062	283.09	12.968
2.09062	284.82	12.895
2.10262	286.82	12.809
2.11262	288.48	12.759
2.12462	290.26	12.778
2.13462	291.76	12.792
2.14662	293.49	12.826
2.15662	294.76	12.917
2.16862	296.48	12.956
2.17862	298.48	12.772
2.19062	300.47	12.710
2.20062	302.10	12.670
2.21262	303.93	12.669
2.22262	305.13	12.801
2.23462	307.31	12.645
2.24462	308.50	12.781
2.25662	310.87	12.563
2.26662	312.16	12.648
2.27662	313.97	12.542
2.28862	315.62	12.595
2.29862	317.40	12.498
2.31062	319.47	12.401
2.32062	321.01	12.400
2.33262	322.71	12.448
2.34262	324.34	12.395
2.35462	326.35	12.322
2.36462	328.06	12.252
2.37662	329.65	12.343
2.38662	331.93	12.039
2.39862	333.95	11.961
2.40862	335.36	12.010
2.42062	337.25	11.984
2.43062	338.87	11.937
2.44262	341.10	11.775
2.45262	342.51	11.810
2.46462	344.77	11.640
2.47462	346.30	11.643
2.48662	348.35	11.553
2.49662	350.13	11.457
2.50662	351.73	11.417
2.51862	353.69	11.378
2.52862	355.32	11.325
2.54062	357.46	11.199
2.55062	359.32	11.074
2.56262	361.03	11.118
2.57262	362.91	10.968
2.58462	365.01	10.861
2.59462	366.68	10.807
2.60662	368.80	10.691
2.61662	370.40	10.650
2.62862	372.71	10.459
2.63862	374.64	10.306
2.65062	376.07	10.445
2.66062	378.33	10.160
2.67262	380.30	10.090
2.68262	382.03	10.011
2.69462	383.96	9.9692
2.70462	385.62	9.9215
2.71662	388.09	9.6669
2.72662	390.14	9.4534
2.73862	392.09	9.4028
2.74862	393.98	9.2624
