# Supplementary material for: Experimental and Statistical Study of the Fracture Mechanism of Sn96.5Ag3Cu0.5 Solder Joints via Ball Shear Test
Source: Materials (Basel). 2022 Mar 26;15(7):2455. doi: 10.3390/ma15072455 (PMC9000201; doi:10.3390/ma15072455)
Supplement: Supplementary file 1 [file materials-15-02455-s001.zip › 150a╠m/14-1ú¿150a╠mú⌐.csv]

TESTER	4000Plus	20087812
DATE	13/05/2020
TIME	17:13:19
TESTGROUP	DIE SHEAR
试验报告编号	GFJGJL2051209020521
样品编号	11~15：150μm/s
USERFIELD3
USERFIELD4
USERFIELD5
USERFIELD6
USERFIELD7
USERFIELD8
USERFIELD9
USERFIELD10
OPERATOR	何志刚
SAMPLE	2721
LOADUNIT	N
CARTRIDGE	5.0000 kg	15072016	球推力
TESTTYPE	Destruct
TESTSPEED	150.00	um/s
SHEARHEIGHT	50.000	um
TESTLOAD	0.000000	N
PROFILE	TIME/DIST/FORCE	248
TIME (s)	DIST (um)	FORCE (N)
0	0.000000	0.000000
0.05705971	7.6772	0.59806
0.06905971	9.3104	0.67182
0.08305971	10.773	0.93826
0.09705971	12.360	1.1421
0.1090597	13.794	1.2940
0.1230597	15.318	1.5221
0.1350597	16.937	1.6154
0.1490597	18.431	1.8559
0.1610597	19.814	2.0275
0.1750597	21.498	2.1934
0.1870597	22.669	2.4622
0.2010597	24.165	2.7016
0.2130597	25.492	2.8953
0.2270597	27.193	3.0542
0.2410597	28.889	3.2294
0.2530597	30.423	3.3418
0.2670597	32.020	3.5417
0.2790597	33.325	3.7438
0.2930597	35.229	3.8377
0.3050597	36.477	4.0621
0.3210597	38.399	4.2608
0.3330597	39.502	4.5419
0.3470597	41.469	4.6108
0.3590597	43.055	4.7031
0.3730597	44.720	4.8764
0.3870597	46.198	5.1369
0.3990597	47.538	5.3255
0.4130597	49.346	5.4426
0.4250597	50.835	5.5727
0.4390597	52.082	5.9099
0.4510597	53.913	5.9062
0.4650597	55.384	6.1551
0.4770597	57.093	6.2132
0.4910597	58.555	6.4661
0.5030597	59.924	6.6432
0.5170597	61.393	6.9070
0.5290597	62.894	7.0329
0.5430597	64.815	7.1198
0.5570597	66.651	7.2259
0.5690597	68.050	7.4051
0.5830597	69.878	7.5148
0.5950597	71.275	7.6809
0.6090597	72.581	7.9949
0.6210597	74.450	7.9762
0.6350597	76.388	8.0423
0.6470597	78.173	8.0567
0.6610597	79.730	8.2861
0.6730597	81.074	8.4731
0.6870597	82.707	8.6588
0.6990597	84.652	8.6106
0.7130597	86.100	8.8825
0.7270597	88.099	8.9251
0.7390597	89.542	9.0733
0.7530597	91.726	9.0570
0.7650597	92.965	9.2992
0.7790597	94.931	9.3548
0.7910597	95.787	9.7328
0.8050597	98.261	9.5890
0.8170597	99.740	9.7233
0.8310597	101.36	9.9158
0.8430597	102.88	10.033
0.8570597	105.09	10.007
0.8730597	106.95	10.227
0.8850597	108.53	10.322
0.8990597	110.56	10.367
0.9110597	112.22	10.416
0.9250597	113.56	10.731
0.9370597	115.23	10.792
0.9510597	117.22	10.851
0.9630597	119.02	10.857
0.9770597	120.70	11.028
0.9890597	122.38	11.081
1.00306	124.12	11.227
1.01706	126.31	11.206
1.02906	128.34	11.126
1.04306	129.68	11.425
1.05506	131.46	11.443
1.06906	133.45	11.501
1.08106	135.22	11.524
1.09506	136.92	11.695
1.10706	138.56	11.752
1.12106	140.20	11.949
1.13306	142.09	11.924
1.14706	144.23	11.922
1.15906	145.45	12.146
1.17306	147.69	12.109
1.18706	149.57	12.197
1.19906	151.63	12.102
1.21306	153.36	12.250
1.22506	154.98	12.331
1.23906	157.16	12.315
1.25106	158.74	12.408
1.26506	160.77	12.453
1.27706	162.61	12.447
1.29106	164.45	12.552
1.30306	166.32	12.533
1.31706	168.41	12.568
1.32906	170.27	12.552
1.34306	171.96	12.715
1.35706	174.41	12.595
1.36906	175.82	12.741
1.38306	178.25	12.627
1.39506	179.58	12.809
1.41106	182.22	12.738
1.42306	184.16	12.693
1.43706	185.65	12.933
1.44906	187.66	12.862
1.46306	189.37	13.030
1.47706	191.37	13.074
1.48906	193.39	12.995
1.50306	195.30	13.073
1.51506	197.04	13.116
1.52906	198.91	13.211
1.54106	200.62	13.255
1.55506	202.90	13.184
1.56706	204.30	13.350
1.58106	206.57	13.288
1.59306	208.62	13.211
1.60706	210.26	13.408
1.61906	212.03	13.429
1.63306	214.14	13.429
1.64706	216.18	13.467
1.65906	218.14	13.415
1.67306	219.84	13.586
1.68506	221.86	13.509
1.69906	223.57	13.679
1.71106	225.63	13.570
1.72506	227.38	13.726
1.73706	229.32	13.665
1.75106	230.98	13.856
1.76306	232.99	13.765
1.77706	234.91	13.855
1.78906	236.70	13.866
1.80306	238.97	13.817
1.81706	240.52	14.035
1.82906	242.58	13.939
1.84306	245.04	13.817
1.85506	246.49	13.961
1.86906	248.60	13.963
1.88106	250.48	13.938
1.89506	252.35	14.047
1.90706	254.22	14.026
1.92106	255.70	14.271
1.93306	257.61	14.239
1.94706	259.98	14.150
1.96306	262.01	14.290
1.97506	263.98	14.246
1.98906	266.17	14.216
2.00106	267.66	14.345
2.01506	269.67	14.381
2.02706	271.81	14.256
2.04106	274.04	14.223
2.05306	275.38	14.412
2.06706	277.38	14.467
2.07906	278.97	14.556
2.09306	281.46	14.407
2.10706	283.37	14.484
2.11906	285.14	14.507
2.13306	287.06	14.592
2.14506	288.86	14.586
2.15906	290.63	14.733
2.17106	292.66	14.650
2.18506	294.50	14.769
2.19706	296.51	14.696
2.21106	298.47	14.767
2.22306	300.28	14.773
2.23706	302.88	14.579
2.24906	304.38	14.704
2.26306	306.77	14.608
2.27706	308.33	14.824
2.28906	310.15	14.821
2.30306	312.38	14.773
2.31506	314.03	14.841
2.32906	316.26	14.793
2.34106	317.95	14.844
2.34256	318.10	14.941
2.35706	320.54	14.796
2.36906	322.26	14.836
2.38306	324.29	14.882
2.39506	326.81	14.606
2.40906	328.87	14.624
2.42306	330.87	14.683
2.43506	333.21	14.477
2.44906	334.85	14.676
2.46106	336.58	14.712
2.47506	339.06	14.564
2.48706	340.50	14.713
2.50106	343.04	14.545
2.51306	344.63	14.635
2.52706	346.83	14.599
2.53906	349.09	14.428
2.55306	351.35	14.382
2.56506	353.39	14.295
2.57906	355.41	14.342
2.59306	357.49	14.352
2.60506	359.69	14.207
2.61906	361.52	14.329
2.63306	364.01	14.180
2.64706	365.99	14.242
2.65906	368.30	14.053
2.67306	370.31	14.090
2.68506	372.54	13.929
2.69906	374.64	13.944
2.71306	377.30	13.730
2.72506	378.68	13.902
2.73906	381.29	13.719
2.75106	383.52	13.558
2.76506	385.99	13.417
2.77706	387.57	13.511
2.79106	390.01	13.397
2.80306	391.72	13.440
2.81706	394.72	13.088
2.82906	396.28	13.204
2.84306	398.70	13.081
2.85506	401.14	12.840
2.86906	403.02	12.931
2.88306	405.42	12.814
2.89506	407.35	12.773
2.90906	409.60	12.715
2.92106	411.91	12.538
2.93506	414.33	12.428
2.94706	416.59	12.257
2.96106	418.74	12.241
2.97306	420.92	12.101
2.98706	423.54	11.914
2.99906	425.25	11.958
3.01306	427.62	11.869
3.02506	429.83	11.718
3.03906	432.24	11.598
3.05306	434.31	11.611
3.06506	436.35	11.527
3.07906	438.56	11.488
3.09106	440.99	11.248
3.10506	443.20	11.222
3.11706	445.00	11.229
3.13106	446.96	11.286
3.14306	449.26	11.101
3.15706	451.62	11.015
3.16906	453.37	11.043
3.18506	456.72	10.682
3.19906	458.73	10.736
3.21106	460.55	10.734
3.22506	462.52	10.804
3.23706	464.93	10.571
3.25106	467.02	10.578
3.26306	469.15	10.457
3.27706	471.45	10.383
