# Supplementary material for: Experimental and Statistical Study of the Fracture Mechanism of Sn96.5Ag3Cu0.5 Solder Joints via Ball Shear Test
Source: Materials (Basel). 2022 Mar 26;15(7):2455. doi: 10.3390/ma15072455 (PMC9000201; doi:10.3390/ma15072455)
Supplement: Supplementary file 1 [file materials-15-02455-s001.zip › 150a╠m/14-2ú¿150a╠mú⌐.csv]

TESTER	4000Plus	20087812
DATE	13/05/2020
TIME	17:13:19
TESTGROUP	DIE SHEAR
试验报告编号	GFJGJL2051209020521
样品编号	11~15：150μm/s
USERFIELD3
USERFIELD4
USERFIELD5
USERFIELD6
USERFIELD7
USERFIELD8
USERFIELD9
USERFIELD10
OPERATOR	何志刚
SAMPLE	2721
LOADUNIT	N
CARTRIDGE	5.0000 kg	15072016	球推力
TESTTYPE	Destruct
TESTSPEED	150.00	um/s
SHEARHEIGHT	50.000	um
TESTLOAD	0.000000	N
PROFILE	TIME/DIST/FORCE	248
TIME (s)	DIST (um)	FORCE (N)
0	0.000000	0.000000
0.04449349	5.6272	0.57277
0.05649349	6.8798	0.79559
0.06649349	8.0474	0.92578
0.07849349	9.4630	1.0988
0.0884935	10.646	1.2231
0.1004935	12.524	1.2007
0.1104935	13.460	1.4216
0.1224935	14.792	1.6274
0.1324935	16.167	1.6765
0.1444935	17.454	1.8859
0.1544935	18.787	1.9651
0.1644935	19.558	2.2506
0.1764935	21.519	2.1961
0.1864935	22.696	2.3367
0.1984935	23.702	2.6419
0.2084935	25.062	2.7111
0.2204935	26.364	2.9144
0.2304935	27.565	3.0315
0.2424935	29.039	3.1674
0.2524935	30.286	3.2665
0.2644935	31.479	3.5129
0.2744935	32.720	3.6282
0.2864935	34.023	3.8312
0.2964935	35.384	3.8858
0.3064935	36.671	3.9833
0.3184935	37.929	4.2038
0.3284935	38.944	4.4080
0.3404935	40.661	4.4488
0.3504935	41.851	4.5703
0.3624935	43.549	4.6326
0.3724935	44.445	4.8691
0.3844935	45.858	5.0293
0.3944935	47.078	5.1391
0.4064935	48.407	5.3318
0.4164935	49.693	5.4295
0.4264935	51.104	5.4647
0.4384935	52.395	5.6722
0.4484935	53.445	5.8486
0.4604935	54.790	6.0492
0.4704935	56.434	5.9927
0.4824935	57.928	6.1210
0.4924935	58.581	6.4530
0.5044935	60.515	6.4228
0.5144935	61.575	6.5953
0.5264935	63.079	6.7196
0.5364935	64.173	6.8925
0.5484935	65.602	7.0462
0.5584935	67.148	7.0422
0.5684935	68.094	7.2592
0.5804935	69.704	7.3420
0.5904935	70.703	7.5523
0.6024935	72.311	7.6219
0.6124935	73.739	7.6642
0.6244935	75.126	7.8203
0.6344935	76.296	7.9636
0.6464935	78.010	8.0058
0.6564935	79.437	8.0484
0.6684935	80.617	8.2993
0.6784935	81.850	8.4041
0.6884935	83.519	8.3517
0.7004935	84.517	8.6745
0.7104935	86.044	8.6639
0.7224935	86.819	9.0737
0.7324935	88.493	9.0195
0.7444935	90.190	9.0682
0.7544935	91.621	9.0955
0.7664935	92.743	9.3692
0.7764935	94.249	9.3810
0.7884935	96.137	9.3548
0.7984935	96.969	9.6166
0.8104935	98.970	9.5461
0.8204935	99.578	9.8955
0.8304935	101.28	9.8323
0.8424935	102.66	10.005
0.8524935	103.94	10.105
0.8644935	105.36	10.260
0.8744935	107.01	10.200
0.8864935	108.09	10.492
0.8964935	109.58	10.510
0.9084935	111.34	10.533
0.9184935	112.49	10.673
0.9304935	113.58	10.960
0.9404935	115.46	10.823
0.9504935	116.71	10.922
0.9624935	118.18	11.060
0.9724935	119.38	11.189
0.9844935	121.18	11.199
0.9944935	122.27	11.361
1.006494	123.85	11.453
1.016494	125.61	11.354
1.028494	126.85	11.592
1.038494	128.62	11.489
1.050494	129.84	11.723
1.060494	131.17	11.804
1.070494	132.70	11.792
1.082494	134.19	11.922
1.092494	135.73	11.906
1.104493	136.99	12.142
1.114493	138.54	12.136
1.126494	140.17	12.212
1.136494	141.15	12.414
1.148494	142.67	12.531
1.158494	144.23	12.508
1.170493	146.03	12.517
1.180494	147.41	12.576
1.192494	148.87	12.707
1.202494	150.11	12.821
1.212494	151.42	12.910
1.224494	153.02	12.998
1.234493	154.64	12.951
1.246494	156.34	12.996
1.256494	157.86	13.002
1.268494	159.31	13.148
1.278494	160.58	13.254
1.290493	162.19	13.335
1.300494	163.76	13.306
1.312494	165.34	13.417
1.322494	166.38	13.596
1.332494	167.98	13.556
1.344494	169.84	13.541
1.354493	170.80	13.753
1.366494	172.90	13.645
1.376494	174.18	13.732
1.388494	175.53	13.917
1.398494	177.12	13.896
1.410493	178.98	13.880
1.420493	180.30	13.963
1.432494	181.68	14.136
1.442494	183.25	14.110
1.454494	184.75	14.234
1.464494	186.41	14.185
1.474494	187.28	14.435
1.486494	189.84	14.160
1.496494	190.58	14.456
1.508494	192.44	14.441
1.518494	193.97	14.428
1.530493	195.50	14.542
1.540493	197.21	14.474
1.552494	198.69	14.608
1.562494	200.14	14.628
1.574494	202.20	14.535
1.584494	203.40	14.668
1.594494	204.50	14.824
1.606494	206.15	14.891
1.616494	207.98	14.776
1.628494	209.61	14.849
1.638494	211.06	14.870
1.650494	212.58	14.988
1.660493	214.45	14.857
1.672494	215.96	14.980
1.682494	217.26	15.072
1.694494	219.10	15.051
1.704494	220.68	15.031
1.716493	222.50	15.032
1.726494	223.77	15.122
1.736494	225.38	15.095
1.748494	227.09	15.123
1.758494	228.26	15.268
1.770494	230.20	15.220
1.780493	231.80	15.197
1.792494	233.31	15.319
1.802494	235.00	15.245
1.814494	236.75	15.273
1.824494	238.24	15.287
1.836493	239.97	15.323
1.846493	241.37	15.364
1.856494	242.77	15.415
1.868494	245.01	15.252
1.877494	245.63	15.597
1.886494	247.28	15.426
1.896494	249.13	15.302
1.908494	251.03	15.260
1.918494	252.42	15.315
1.930494	254.29	15.296
1.940494	255.77	15.306
1.952494	257.52	15.334
1.962494	259.24	15.260
1.974494	261.17	15.218
1.984493	262.81	15.178
1.996494	264.46	15.244
2.006494	266.26	15.140
2.016494	267.84	15.111
2.028493	270.02	14.967
2.038494	271.30	15.069
2.050493	273.31	14.996
2.060493	275.07	14.908
2.072494	276.98	14.871
2.082494	278.75	14.769
2.094494	280.87	14.649
2.104494	282.71	14.515
2.116493	284.42	14.560
2.126493	286.49	14.337
2.138494	288.65	14.205
2.148494	289.97	14.287
2.158494	291.62	14.229
2.170494	294.08	13.981
2.180494	295.77	13.919
2.192493	297.77	13.850
2.202493	299.23	13.881
2.214494	301.46	13.720
2.224494	303.19	13.630
2.236494	304.75	13.733
2.246494	306.53	13.636
2.258493	308.75	13.478
2.268494	310.25	13.480
2.278494	312.17	13.331
2.290493	313.83	13.394
2.300493	315.88	13.175
2.312494	317.66	13.195
2.322494	319.50	13.061
2.334494	321.04	13.169
2.344494	322.99	13.007
2.356493	325.15	12.874
2.366493	326.97	12.766
2.378494	329.11	12.625
2.388494	330.66	12.618
2.400494	332.43	12.639
2.410494	334.22	12.539
2.420494	335.39	12.669
2.432493	337.71	12.474
2.442493	339.17	12.505
2.454494	341.33	12.371
2.464494	343.21	12.223
2.476494	345.28	12.123
2.486494	347.09	12.004
2.498493	348.87	12.020
2.508493	350.55	11.964
2.520494	352.60	11.859
2.530493	353.91	11.948
2.540493	355.58	11.894
2.552494	357.84	11.723
2.562494	359.54	11.646
2.574494	361.53	11.592
2.584494	363.14	11.549
2.596493	365.01	11.533
2.606493	366.77	11.442
2.618494	368.95	11.304
2.628494	370.47	11.307
2.640494	372.53	11.200
2.650494	374.09	11.192
2.662493	375.96	11.160
2.672493	377.88	11.007
2.682493	379.70	10.883
2.694494	381.31	10.967
2.704494	383.03	10.881
2.716494	384.59	10.983
2.726494	386.51	10.831
