# Supplementary material for: Experimental and Statistical Study of the Fracture Mechanism of Sn96.5Ag3Cu0.5 Solder Joints via Ball Shear Test
Source: Materials (Basel). 2022 Mar 26;15(7):2455. doi: 10.3390/ma15072455 (PMC9000201; doi:10.3390/ma15072455)
Supplement: Supplementary file 1 [file materials-15-02455-s001.zip › 150a╠m/14-3ú¿150a╠mú⌐.csv]

TESTER	4000Plus	20087812
DATE	13/05/2020
TIME	17:13:19
TESTGROUP	DIE SHEAR
试验报告编号	GFJGJL2051209020521
样品编号	11~15：150μm/s
USERFIELD3
USERFIELD4
USERFIELD5
USERFIELD6
USERFIELD7
USERFIELD8
USERFIELD9
USERFIELD10
OPERATOR	何志刚
SAMPLE	2721
LOADUNIT	N
CARTRIDGE	5.0000 kg	15072016	球推力
TESTTYPE	Destruct
TESTSPEED	150.00	um/s
SHEARHEIGHT	50.000	um
TESTLOAD	0.000000	N
PROFILE	TIME/DIST/FORCE	248
TIME (s)	DIST (um)	FORCE (N)
0	0.000000	0.000000
0.05927715	7.9069	0.56976
0.07327715	9.2293	0.84919
0.08727714	11.455	0.81695
0.1012771	13.014	1.0316
0.1152771	14.522	1.2663
0.1292771	16.338	1.4222
0.1432771	18.103	1.5282
0.1572772	19.399	1.8600
0.1712772	20.916	2.0912
0.1852771	22.924	2.1721
0.1992771	24.588	2.3174
0.2132771	26.339	2.4989
0.2272771	27.821	2.7299
0.2412771	29.444	2.9616
0.2552772	30.782	3.2629
0.2692772	32.409	3.4510
0.2832772	34.365	3.5243
0.2972772	35.704	3.7969
0.3112772	37.901	3.7900
0.3252771	39.573	3.9462
0.3412772	41.235	4.2747
0.3552772	42.892	4.4228
0.3692771	44.665	4.5958
0.3832771	45.772	4.9595
0.3952771	47.682	4.9671
0.4092772	49.113	5.2319
0.4232772	51.150	5.2734
0.4372772	52.629	5.4912
0.4512772	54.374	5.6474
0.4652772	55.846	5.8960
0.4792772	57.699	6.0097
0.4932772	59.438	6.1818
0.5072771	61.229	6.2775
0.5212771	62.967	6.4362
0.5352771	64.666	6.5961
0.5492771	66.287	6.8285
0.5632771	68.137	6.9012
0.5772771	69.650	7.1480
0.5912771	71.416	7.2817
0.6052771	73.090	7.4653
0.6192771	74.931	7.5694
0.6332771	76.668	7.7567
0.6472771	78.513	7.8453
0.6612771	79.946	8.1094
0.6752771	81.820	8.2424
0.6892771	83.236	8.5134
0.7032771	85.073	8.6193
0.7172771	87.059	8.6525
0.7312771	88.835	8.8243
0.7432771	90.216	8.9549
0.7572771	91.875	9.1446
0.7712771	94.232	9.0887
0.7852771	95.495	9.4191
0.7992771	97.558	9.4224
0.8132771	99.234	9.5913
0.8272771	100.97	9.7518
0.8412771	103.21	9.7283
0.8552771	104.83	9.8903
0.8692771	106.33	10.171
0.8832771	107.91	10.349
0.8972771	109.69	10.492
0.9112771	111.86	10.478
0.9272771	113.66	10.753
0.9412771	115.83	10.744
0.9552771	117.60	10.849
0.9692771	119.21	11.084
0.9832771	120.93	11.208
0.9972771	123.13	11.187
1.011277	124.49	11.506
1.025277	126.64	11.504
1.039277	128.90	11.414
1.053277	130.29	11.694
1.067277	132.07	11.826
1.081277	133.94	11.960
1.095277	135.93	11.977
1.109277	137.84	12.097
1.123277	139.52	12.237
1.137277	141.38	12.347
1.149277	143.04	12.411
1.163277	145.07	12.484
1.177277	146.96	12.567
1.191277	148.90	12.619
1.205277	150.60	12.806
1.219277	152.35	12.960
1.233277	154.49	12.920
1.247277	156.68	12.930
1.261277	158.28	13.129
1.275277	160.16	13.202
1.289277	162.29	13.222
1.303277	164.26	13.259
1.317277	165.85	13.492
1.331277	168.11	13.418
1.345277	169.91	13.536
1.359277	172.14	13.488
1.373277	173.48	13.803
1.387277	175.79	13.724
1.401277	177.71	13.812
1.415277	179.87	13.819
1.429277	181.61	13.975
1.443277	183.44	14.059
1.457277	185.49	14.095
1.471277	187.75	14.064
1.485277	189.43	14.243
1.501277	191.67	14.289
1.515277	193.82	14.315
1.529277	195.75	14.355
1.543277	197.88	14.390
1.555277	199.44	14.489
1.569277	201.64	14.471
1.583277	203.66	14.477
1.597277	205.53	14.567
1.611277	207.03	14.835
1.625277	209.34	14.739
1.639277	211.26	14.842
1.653277	213.62	14.758
1.667277	215.33	14.883
1.681277	217.57	14.847
1.695277	219.48	14.938
1.709277	221.43	15.001
1.723277	223.55	15.036
1.737277	225.58	15.067
1.751277	227.98	14.966
1.765277	229.70	15.132
1.779277	231.75	15.125
1.793277	233.81	15.171
1.807277	235.97	15.137
1.821277	237.88	15.216
1.835277	239.77	15.299
1.849277	242.31	15.172
1.863277	244.12	15.301
1.877277	246.15	15.333
1.889277	247.96	15.337
1.903277	249.86	15.405
1.917277	251.88	15.468
1.931277	253.87	15.496
1.945277	256.03	15.492
1.959277	258.22	15.457
1.973277	260.12	15.539
1.987277	262.40	15.486
2.001277	264.31	15.562
2.015277	266.18	15.699
2.029277	268.11	15.766
2.043277	270.59	15.607
2.057277	272.63	15.662
2.071277	274.81	15.618
2.087277	277.68	15.475
2.101277	279.21	15.715
2.115277	281.18	15.768
2.129277	283.05	15.876
2.143277	284.91	15.973
2.157277	287.62	15.734
2.171277	289.74	15.704
2.185277	291.90	15.695
2.199277	293.75	15.798
2.213277	295.67	15.912
2.227277	297.65	15.962
2.241277	299.93	15.880
2.255277	301.83	15.963
2.269277	304.17	15.886
2.283277	306.41	15.847
2.295277	308.01	15.919
2.309277	310.28	15.868
2.323277	312.45	15.857
2.337277	314.43	15.908
2.351277	316.48	15.929
2.365277	318.64	15.951
2.379277	320.46	16.038
2.393277	322.91	15.931
2.407277	325.05	15.902
2.421277	327.05	15.959
2.435277	329.33	15.892
2.449277	331.45	15.928
2.463277	333.70	15.888
2.471777	334.51	16.127
2.483277	336.67	15.899
2.497277	338.33	16.058
2.511277	340.89	15.895
2.525277	343.06	15.899
2.539277	345.51	15.752
2.553277	347.31	15.899
2.567277	349.58	15.806
2.581277	351.92	15.730
2.595277	353.93	15.781
2.609277	355.93	15.852
2.623277	358.09	15.847
2.637277	360.27	15.817
2.651277	363.02	15.580
2.665277	365.08	15.598
2.679277	367.02	15.649
2.693277	369.04	15.710
2.707277	371.52	15.553
2.721277	373.53	15.633
2.735277	375.89	15.505
2.749277	377.67	15.633
2.763277	380.36	15.404
2.779277	382.97	15.374
2.793277	384.84	15.439
2.807277	387.19	15.346
2.821277	389.52	15.270
2.835277	391.71	15.252
2.849277	393.97	15.220
2.861277	395.67	15.268
2.875277	397.89	15.212
2.889277	400.44	15.052
2.903277	402.60	15.030
2.917277	404.56	15.102
2.931277	406.48	15.176
2.945277	408.74	15.115
2.959277	411.52	14.893
2.973277	413.60	14.903
2.987277	415.69	14.897
3.001277	418.14	14.762
3.015277	420.20	14.795
3.029277	422.31	14.823
3.043277	424.68	14.732
3.057277	427.33	14.533
3.071277	429.78	14.402
3.085277	431.95	14.390
3.099277	434.08	14.354
3.113277	436.49	14.261
3.127277	438.91	14.155
3.141277	440.83	14.197
3.155277	443.34	14.041
3.169277	446.12	13.818
3.183277	447.87	13.944
3.197277	450.24	13.842
3.209277	451.89	13.909
3.223277	454.85	13.618
3.237277	457.05	13.552
3.251277	459.14	13.573
3.265277	461.57	13.489
3.279277	463.83	13.401
3.293277	466.25	13.280
3.307277	468.46	13.279
3.321277	470.91	13.144
3.335277	473.48	12.981
3.349277	475.57	12.959
3.365277	478.56	12.739
3.379277	481.15	12.560
3.393277	483.66	12.404
3.407277	486.12	12.282
3.421277	488.58	12.141
3.435277	490.72	12.129
3.449277	493.44	11.902
3.463277	496.02	11.717
3.477277	498.43	11.614
3.491277	501.27	11.327
