# Supplementary material for: Experimental and Statistical Study of the Fracture Mechanism of Sn96.5Ag3Cu0.5 Solder Joints via Ball Shear Test
Source: Materials (Basel). 2022 Mar 26;15(7):2455. doi: 10.3390/ma15072455 (PMC9000201; doi:10.3390/ma15072455)
Supplement: Supplementary file 1 [file materials-15-02455-s001.zip › 150a╠m/15-1ú¿150a╠mú⌐.csv]

TESTER	4000Plus	20087812
DATE	13/05/2020
TIME	17:13:19
TESTGROUP	DIE SHEAR
试验报告编号	GFJGJL2051209020521
样品编号	11~15：150μm/s
USERFIELD3
USERFIELD4
USERFIELD5
USERFIELD6
USERFIELD7
USERFIELD8
USERFIELD9
USERFIELD10
OPERATOR	何志刚
SAMPLE	2721
LOADUNIT	N
CARTRIDGE	5.0000 kg	15072016	球推力
TESTTYPE	Destruct
TESTSPEED	150.00	um/s
SHEARHEIGHT	50.000	um
TESTLOAD	0.000000	N
PROFILE	TIME/DIST/FORCE	248
TIME (s)	DIST (um)	FORCE (N)
0	0.000000	0.000000
0.05305586	6.9992	0.54731
0.06705586	8.6161	0.75335
0.08105586	10.418	0.88691
0.09305586	11.407	1.2130
0.1070559	13.526	1.2085
0.1210559	15.078	1.4397
0.1350559	16.634	1.6556
0.1470559	17.899	1.8738
0.1610559	19.656	2.0109
0.1750559	21.026	2.3136
0.1890559	22.553	2.5408
0.2010559	24.313	2.5650
0.2150559	25.666	2.8743
0.2290559	27.225	3.0891
0.2430559	28.909	3.2687
0.2550558	30.164	3.4909
0.2690558	32.020	3.5890
0.2830558	33.385	3.8937
0.2970559	34.990	4.0907
0.3090559	36.565	4.1870
0.3250559	37.913	4.6104
0.3390559	40.351	4.4947
0.3530559	41.752	4.7713
0.3670559	43.316	4.9841
0.3790559	44.723	5.1465
0.3930559	46.095	5.4483
0.4070559	48.044	5.5245
0.4210559	49.492	5.7825
0.4330558	51.035	5.8917
0.4470559	52.807	6.0369
0.4610559	54.412	6.2337
0.4750559	55.838	6.5146
0.4870559	57.565	6.5515
0.5010558	59.305	6.7094
0.5150558	60.830	6.9373
0.5290558	62.405	7.1459
0.5410559	63.909	7.2703
0.5550559	65.886	7.3351
0.5690559	67.339	7.5914
0.5830559	69.223	7.6929
0.5950558	70.661	7.8430
0.6090558	72.440	7.9714
0.6230558	74.219	8.1141
0.6370558	75.945	8.2774
0.6510558	77.715	8.4095
0.6630558	79.384	8.4691
0.6770558	80.588	8.8370
0.6910558	82.811	8.7915
0.7050558	84.487	8.9744
0.7170559	85.801	9.1732
0.7310559	87.881	9.1836
0.7450559	89.319	9.4460
0.7590559	91.275	9.5190
0.7710558	93.160	9.4944
0.7850558	94.940	9.6364
0.7990558	96.411	9.8856
0.8130558	98.267	9.9977
0.8250558	99.756	10.128
0.8390558	102.18	10.005
0.8530558	103.50	10.328
0.8670558	105.47	10.379
0.8790559	107.10	10.456
0.8950558	108.76	10.755
0.9090558	110.97	10.730
0.9230558	112.68	10.885
0.9370558	114.85	10.859
0.9490559	116.49	10.931
0.9630558	118.11	11.137
0.9770558	119.92	11.266
0.9910558	121.76	11.371
1.003056	123.30	11.483
1.017056	124.84	11.717
1.031056	127.17	11.630
1.045056	129.35	11.616
1.057056	130.75	11.780
1.071056	132.51	11.918
1.085056	134.15	12.115
1.099056	136.45	12.038
1.111056	138.06	12.123
1.125056	139.76	12.281
1.139056	141.67	12.371
1.153056	143.41	12.515
1.165056	144.88	12.653
1.179056	147.21	12.580
1.193056	149.14	12.662
1.207056	151.12	12.712
1.219056	153.01	12.687
1.233056	154.73	12.853
1.247056	156.30	13.064
1.261056	158.45	13.060
1.273056	160.19	13.091
1.287056	161.95	13.227
1.301056	164.09	13.213
1.315056	165.95	13.326
1.327056	167.46	13.449
1.341056	169.51	13.471
1.355056	171.50	13.530
1.369056	173.40	13.612
1.381056	175.45	13.520
1.395056	177.12	13.709
1.409056	179.02	13.787
1.423056	181.21	13.770
1.435056	182.53	13.965
1.451056	185.20	13.872
1.465056	187.38	13.845
1.479056	188.92	14.079
1.493056	190.89	14.133
1.505056	192.44	14.240
1.519056	194.63	14.222
1.533056	196.64	14.259
1.547056	198.80	14.251
1.559056	200.25	14.397
1.573056	202.21	14.468
1.587056	204.41	14.433
1.601056	206.54	14.438
1.613056	208.42	14.414
1.627056	210.34	14.489
1.641056	212.08	14.631
1.655056	213.90	14.757
1.667056	215.79	14.733
1.681056	217.76	14.786
1.695056	219.43	14.970
1.709056	221.76	14.883
1.721056	223.83	14.787
1.735056	226.02	14.766
1.749056	227.78	14.904
1.763056	229.74	14.976
1.777056	231.55	15.091
1.789056	234.11	14.815
1.803056	235.46	15.113
1.817056	237.58	15.122
1.831056	239.65	15.136
1.843056	241.48	15.135
1.857056	243.76	15.081
1.871056	245.81	15.101
1.885056	247.81	15.157
1.897056	249.63	15.160
1.911056	251.72	15.167
1.925056	253.68	15.237
1.939056	255.61	15.307
1.951056	257.41	15.313
1.965056	259.68	15.265
1.979056	261.68	15.307
1.993056	263.76	15.331
2.005056	265.56	15.339
2.021056	268.27	15.230
2.035056	269.92	15.407
2.049056	272.24	15.340
2.063056	274.32	15.349
2.075056	276.10	15.367
2.089056	278.14	15.404
2.103056	280.28	15.392
2.108556	280.79	15.586
2.123056	283.31	15.394
2.137056	285.57	15.334
2.149056	286.99	15.495
2.163056	289.26	15.441
2.177056	291.72	15.317
2.191056	293.66	15.385
2.203056	295.49	15.380
2.217056	297.44	15.443
2.231056	299.79	15.361
2.245056	302.09	15.284
2.257056	303.66	15.383
2.271056	305.86	15.361
2.285056	308.23	15.257
2.299056	310.29	15.291
2.311056	312.19	15.259
2.325056	314.31	15.255
2.339056	316.53	15.227
2.353056	318.91	15.134
2.367056	320.68	15.263
2.379056	322.80	15.147
2.393056	324.75	15.224
2.409056	327.09	15.257
2.423056	329.33	15.204
2.435056	331.36	15.124
2.449056	333.35	15.169
2.463056	335.53	15.156
2.477056	338.13	14.961
2.489056	339.60	15.101
2.503056	341.99	15.002
2.517056	344.07	15.029
2.531056	346.31	14.974
2.543056	347.55	15.203
2.557056	350.17	15.017
2.571056	352.37	14.994
2.585056	354.82	14.858
2.597056	356.43	14.943
2.611056	358.64	14.904
2.625056	360.99	14.808
2.639056	362.96	14.876
2.653056	365.11	14.873
2.665056	367.17	14.778
2.679056	369.32	14.761
2.693056	371.64	14.692
2.707056	373.69	14.730
2.719056	375.76	14.618
2.733056	378.07	14.550
2.747056	380.04	14.620
2.761056	382.40	14.521
2.773056	383.98	14.617
2.787056	386.32	14.525
2.801056	388.42	14.542
2.815056	390.73	14.461
2.827056	392.62	14.434
2.841056	394.90	14.382
2.855056	396.99	14.387
2.869056	399.26	14.324
2.881056	401.17	14.304
2.895056	403.44	14.240
2.909056	405.36	14.327
2.923056	407.67	14.248
2.935056	409.47	14.255
2.949056	411.77	14.195
2.963056	414.03	14.136
2.979056	416.51	14.114
2.993056	418.92	14.010
3.005056	420.64	14.049
3.019056	423.13	13.897
3.033056	425.18	13.937
3.047056	427.47	13.865
3.059056	429.37	13.832
3.073056	431.65	13.777
3.087056	433.84	13.746
3.101056	436.01	13.721
3.113056	437.80	13.750
3.127056	440.49	13.521
3.141056	442.54	13.556
3.155056	444.96	13.435
3.167056	446.85	13.409
3.181056	448.97	13.400
3.195056	451.44	13.276
3.209056	453.74	13.214
3.221056	455.40	13.274
3.235056	458.05	13.062
3.249056	460.36	12.996
3.263056	462.73	12.895
3.275056	464.90	12.759
3.289056	467.53	12.551
3.303056	469.51	12.618
3.317056	472.22	12.393
3.329056	474.28	12.301
3.343056	476.61	12.213
3.357056	479.33	11.988
3.371056	482.14	11.711
3.383056	484.69	11.428
