# Supplementary material for: Experimental and Statistical Study of the Fracture Mechanism of Sn96.5Ag3Cu0.5 Solder Joints via Ball Shear Test
Source: Materials (Basel). 2022 Mar 26;15(7):2455. doi: 10.3390/ma15072455 (PMC9000201; doi:10.3390/ma15072455)
Supplement: Supplementary file 1 [file materials-15-02455-s001.zip › 150a╠m/15-2ú¿150a╠mú⌐.csv]

TESTER	4000Plus	20087812
DATE	13/05/2020
TIME	17:13:19
TESTGROUP	DIE SHEAR
试验报告编号	GFJGJL2051209020521
样品编号	11~15：150μm/s
USERFIELD3
USERFIELD4
USERFIELD5
USERFIELD6
USERFIELD7
USERFIELD8
USERFIELD9
USERFIELD10
OPERATOR	何志刚
SAMPLE	2721
LOADUNIT	N
CARTRIDGE	5.0000 kg	15072016	球推力
TESTTYPE	Destruct
TESTSPEED	150.00	um/s
SHEARHEIGHT	50.000	um
TESTLOAD	0.000000	N
PROFILE	TIME/DIST/FORCE	248
TIME (s)	DIST (um)	FORCE (N)
0	0.000000	0.000000
0.0488168	7.2333	0.37567
0.0608168	8.6709	0.51205
0.0728168	10.132	0.65331
0.0868168	11.754	0.85713
0.0988168	13.250	0.97066
0.1108168	14.286	1.2785
0.1228168	16.088	1.2862
0.1368168	17.601	1.5328
0.1488168	18.985	1.7042
0.1608168	20.222	1.9329
0.1728168	21.670	2.0793
0.1868168	23.805	2.0684
0.1988168	24.718	2.4243
0.2108168	26.460	2.4553
0.2248168	27.785	2.7758
0.2368168	29.337	2.8813
0.2488168	30.704	3.0592
0.2608168	32.259	3.1635
0.2748168	33.960	3.3230
0.2868168	35.301	3.5109
0.3008168	36.701	3.8021
0.3128168	38.479	3.8191
0.3268168	39.937	4.0873
0.3388168	41.275	4.2625
0.3508168	42.597	4.4723
0.3648168	44.169	4.6821
0.3768168	45.739	4.7806
0.3888168	47.250	4.9019
0.4008168	47.931	5.3490
0.4148168	50.404	5.2195
0.4268168	51.623	5.4555
0.4388168	53.312	5.5074
0.4508168	54.341	5.8176
0.4648168	56.363	5.8513
0.4768168	57.682	6.0478
0.4888168	59.302	6.1268
0.5028168	60.906	6.3378
0.5148168	62.599	6.3882
0.5268168	63.850	6.6118
0.5388168	65.075	6.8455
0.5528168	66.850	6.9754
0.5648168	68.308	7.1178
0.5768168	69.861	7.2230
0.5888168	71.412	7.3290
0.6028168	72.731	7.6516
0.6148168	74.911	7.5110
0.6268168	75.899	7.8375
0.6408168	77.929	7.8680
0.6528168	79.297	8.0454
0.6648168	80.662	8.2242
0.6768168	82.356	8.2743
0.6908168	83.931	8.4966
0.7028168	85.551	8.5757
0.7148168	86.595	8.8801
0.7268168	88.672	8.7800
0.7408168	90.430	8.9166
0.7528168	92.173	8.9474
0.7648168	93.543	9.1242
0.7788168	95.058	9.3702
0.7908168	96.553	9.4982
0.8028168	98.488	9.4536
0.8148168	99.788	9.6578
0.8308168	101.97	9.7549
0.8428168	103.49	9.8587
0.8548168	105.19	9.9077
0.8668168	106.80	9.9887
0.8808168	108.18	10.289
0.8928168	110.11	10.246
0.9048168	111.57	10.386
0.9188168	113.01	10.663
0.9308168	115.05	10.578
0.9428168	116.39	10.767
0.9548168	117.98	10.840
0.9688168	119.64	11.029
0.9808168	121.33	11.082
0.9928168	122.90	11.180
1.004817	124.80	11.148
1.018817	126.56	11.286
1.030817	128.13	11.383
1.042817	129.88	11.413
1.056817	131.82	11.493
1.068817	133.10	11.702
1.080817	134.58	11.839
1.092817	136.42	11.829
1.106817	138.30	11.935
1.118817	139.68	12.107
1.130817	141.41	12.140
1.142817	143.33	12.105
1.156817	145.24	12.181
1.168817	146.63	12.349
1.180817	148.48	12.337
1.194817	150.14	12.513
1.206817	151.71	12.611
1.218817	153.55	12.604
1.230817	154.97	12.763
1.244817	157.06	12.784
1.256817	158.61	12.888
1.268817	160.40	12.901
1.280817	161.60	13.145
1.294817	163.81	13.106
1.306817	165.57	13.128
1.318817	167.36	13.154
1.332817	169.23	13.248
1.346817	171.31	13.272
1.358817	172.83	13.392
1.370817	174.38	13.496
1.384817	176.38	13.538
1.396817	178.12	13.572
1.408817	179.52	13.736
1.420817	181.24	13.777
1.434817	183.50	13.715
1.446817	184.77	13.948
1.458817	186.52	13.973
1.472817	188.62	13.978
1.484817	190.56	13.930
1.496817	191.68	14.207
1.508817	193.65	14.146
1.522817	195.52	14.255
1.534817	197.35	14.251
1.546817	199.03	14.308
1.558817	200.72	14.359
1.572817	202.68	14.416
1.584817	204.35	14.475
1.596817	206.31	14.418
1.610817	207.82	14.654
1.622817	209.47	14.722
1.634817	211.22	14.764
1.646817	213.26	14.678
1.660817	215.21	14.740
1.672817	216.72	14.861
1.684817	218.53	14.867
1.696817	220.37	14.857
1.710817	222.02	15.049
1.722817	223.77	15.080
1.734817	225.54	15.100
1.748817	227.67	15.091
1.760817	229.34	15.149
1.772817	230.97	15.224
1.784817	232.60	15.300
1.798817	234.80	15.263
1.810817	236.36	15.365
1.822817	238.45	15.274
1.834817	240.04	15.349
1.848817	241.79	15.504
1.860817	243.71	15.466
1.874817	245.56	15.583
1.888817	247.47	15.657
1.900817	249.62	15.532
1.912817	251.15	15.658
1.924817	252.85	15.704
1.938817	254.91	15.726
1.950817	256.81	15.693
1.962817	258.34	15.792
1.974817	260.16	15.792
1.988817	262.62	15.671
2.000817	263.87	15.894
2.012817	265.85	15.832
2.026817	268.10	15.776
2.038817	269.39	15.983
2.050817	271.16	16.002
2.062817	273.18	15.925
2.076817	275.30	15.934
2.088817	277.25	15.884
2.100817	278.71	16.040
2.112817	280.47	16.063
2.126817	282.78	15.987
2.138817	284.23	16.130
2.150817	286.56	15.933
2.164817	288.30	16.076
2.176817	290.09	16.089
2.188817	292.11	16.008
2.201317	293.25	16.331
2.214817	295.65	16.177
2.226817	297.54	16.148
2.238817	299.51	16.091
2.250817	301.43	16.051
2.264817	303.23	16.171
2.276817	305.13	16.143
2.288817	306.72	16.246
2.302817	308.89	16.222
2.314817	310.96	16.126
2.326817	312.49	16.238
2.338817	314.76	16.062
2.352817	316.56	16.184
2.364817	318.89	15.985
2.376817	320.67	15.999
2.390817	323.03	15.915
2.404817	325.20	15.890
2.416817	327.18	15.830
2.428817	328.99	15.834
2.442817	330.73	15.991
2.454817	333.12	15.768
2.466817	334.85	15.804
2.478817	336.81	15.751
2.492817	339.00	15.729
2.504817	341.08	15.617
2.516817	342.55	15.765
2.528817	344.94	15.532
2.542817	347.42	15.397
2.554817	349.24	15.385
2.566817	351.42	15.258
2.580817	353.87	15.126
2.592817	355.66	15.136
2.604817	357.50	15.127
2.616817	359.69	14.985
2.630817	362.00	14.919
2.642817	363.93	14.878
2.654817	365.60	14.937
2.666817	368.00	14.708
2.680817	370.05	14.733
2.692817	372.05	14.662
2.704817	374.37	14.466
2.718817	376.73	14.380
2.730817	378.44	14.411
2.742817	380.54	14.301
2.754817	382.58	14.229
2.768817	384.88	14.153
2.780817	386.92	14.070
2.792817	388.97	13.981
2.804817	390.75	13.996
2.818817	393.70	13.667
2.830817	395.42	13.704
2.842817	397.42	13.635
2.856817	399.66	13.598
2.868817	401.90	13.446
2.880817	403.61	13.476
2.892817	405.94	13.276
2.906817	408.52	13.107
2.920817	410.67	13.088
2.932817	412.12	13.234
2.944817	414.48	13.023
2.958817	416.88	12.925
2.970817	418.82	12.876
2.982817	421.14	12.680
2.996817	423.25	12.681
3.008817	425.09	12.675
3.020817	427.43	12.471
3.032817	429.29	12.456
3.046817	431.72	12.345
3.058817	433.59	12.325
3.070817	435.67	12.222
3.082817	437.64	12.165
3.096817	440.16	12.002
3.108817	442.43	11.828
3.120817	444.36	11.783
3.134817	446.79	11.673
3.146817	448.90	11.557
