# Supplementary material for: Experimental and Statistical Study of the Fracture Mechanism of Sn96.5Ag3Cu0.5 Solder Joints via Ball Shear Test
Source: Materials (Basel). 2022 Mar 26;15(7):2455. doi: 10.3390/ma15072455 (PMC9000201; doi:10.3390/ma15072455)
Supplement: Supplementary file 1 [file materials-15-02455-s001.zip › 150a╠m/15-3ú¿150a╠mú⌐.csv]

TESTER	4000Plus	20087812
DATE	13/05/2020
TIME	17:13:19
TESTGROUP	DIE SHEAR
试验报告编号	GFJGJL2051209020521
样品编号	11~15：150μm/s
USERFIELD3
USERFIELD4
USERFIELD5
USERFIELD6
USERFIELD7
USERFIELD8
USERFIELD9
USERFIELD10
OPERATOR	何志刚
SAMPLE	2721
LOADUNIT	N
CARTRIDGE	5.0000 kg	15072016	球推力
TESTTYPE	Destruct
TESTSPEED	150.00	um/s
SHEARHEIGHT	50.000	um
TESTLOAD	0.000000	N
PROFILE	TIME/DIST/FORCE	248
TIME (s)	DIST (um)	FORCE (N)
0	0.000000	0.000000
0.08155092	11.136	0.64869
0.08955092	11.989	0.79028
0.09955092	13.295	0.86612
0.1075509	14.524	0.86055
0.1175509	15.838	0.94742
0.1275509	16.953	1.1121
0.1355509	18.057	1.1554
0.1455509	18.767	1.4647
0.1535509	20.025	1.4618
0.1635509	21.196	1.5905
0.1735509	22.148	1.8194
0.1815509	23.048	1.9424
0.1915509	24.257	2.0565
0.1995509	25.508	2.0418
0.2095509	26.467	2.2680
0.2195509	27.786	2.3389
0.2275509	28.376	2.5834
0.2375509	29.795	2.6293
0.2455509	30.665	2.7638
0.2555509	31.770	2.9187
0.2655509	33.012	3.0197
0.2735509	33.978	3.1172
0.2835509	35.074	3.2754
0.2915509	36.187	3.3148
0.3015509	37.373	3.4519
0.3115509	38.625	3.5633
0.3195509	39.385	3.7410
0.3295509	40.695	3.8155
0.3375509	41.302	4.0536
0.3475509	42.354	4.2427
0.3575509	43.558	4.3589
0.3655509	44.743	4.3704
0.3755509	46.127	4.4297
0.3835509	47.054	4.5421
0.3935509	48.040	4.7576
0.4035509	49.469	4.7852
0.4115509	50.303	4.9345
0.4215509	51.350	5.1260
0.4295509	52.489	5.1555
0.4395509	53.799	5.2298
0.4495509	54.990	5.3507
0.4575509	55.811	5.5050
0.4675509	56.967	5.6534
0.4775509	58.394	5.6824
0.4855509	59.092	5.8844
0.4955509	60.308	6.0098
0.5035509	61.451	6.0378
0.5135509	62.611	6.1708
0.5235509	63.555	6.4028
0.5315509	64.856	6.3687
0.5415509	66.072	6.4799
0.549551	67.316	6.4684
0.5595509	68.177	6.7327
0.5695509	69.453	6.8203
0.5775509	70.326	6.9540
0.5875509	71.769	6.9905
0.595551	72.885	7.0289
0.6055509	73.880	7.2267
0.6155509	75.268	7.2843
0.623551	76.435	7.3031
0.6335509	77.340	7.5361
0.641551	78.286	7.6412
0.6515509	79.519	7.7458
0.6615509	81.004	7.7655
0.669551	82.099	7.8126
0.6795509	83.445	7.8866
0.687551	84.177	8.0755
0.697551	85.482	8.1521
0.7075509	86.930	8.1864
0.715551	87.950	8.2625
0.7255509	88.828	8.5060
0.733551	90.228	8.4333
0.743551	91.172	8.6653
0.7535509	92.722	8.6457
0.761551	93.846	8.6809
0.771551	94.942	8.8531
0.7795509	96.006	8.9120
0.789551	97.096	9.0727
0.799551	98.539	9.1091
0.807551	99.607	9.1665
0.817551	100.47	9.4178
0.8255509	101.65	9.4287
0.835551	102.94	9.5115
0.845551	104.08	9.6683
0.8535509	105.07	9.7548
0.863551	106.67	9.7305
0.8715509	107.54	9.8507
0.881551	108.92	9.9113
0.891551	110.04	10.074
0.8995509	111.18	10.102
0.909551	112.23	10.281
0.9175509	113.12	10.406
0.9275509	114.35	10.525
0.937551	115.66	10.599
0.9455509	116.59	10.711
0.955551	118.35	10.624
0.9635509	119.04	10.829
0.9735509	120.09	11.020
0.983551	121.88	10.907
0.9915509	122.74	11.045
1.001551	124.23	11.047
1.009551	124.80	11.301
1.019551	126.01	11.428
1.029551	127.67	11.367
1.037551	128.38	11.565
1.047551	130.06	11.508
1.055551	130.63	11.760
1.065551	132.24	11.729
1.075551	133.33	11.892
1.083551	134.25	12.007
1.093551	135.52	12.097
1.101551	136.71	12.105
1.111551	137.83	12.267
1.121551	139.28	12.290
1.129551	140.50	12.287
1.139551	141.87	12.350
1.147551	142.49	12.585
1.157551	143.98	12.600
1.167551	145.32	12.663
1.175551	146.41	12.711
1.185551	147.71	12.804
1.193551	148.37	13.022
1.203551	150.12	12.925
1.213551	151.55	12.967
1.221551	152.10	13.214
1.231551	153.58	13.234
1.241551	154.90	13.318
1.249551	156.05	13.344
1.259551	157.51	13.359
1.267551	158.46	13.463
1.277551	159.60	13.620
1.287551	160.67	13.787
1.295551	161.81	13.817
1.305551	163.10	13.898
1.313551	164.47	13.836
1.323551	165.89	13.881
1.333551	167.02	14.042
1.341551	168.19	14.058
1.351551	169.35	14.190
1.359551	170.14	14.358
1.369551	171.89	14.261
1.379551	173.19	14.353
1.387551	174.24	14.417
1.397551	175.73	14.420
1.405551	176.53	14.584
1.415551	177.90	14.634
1.425551	179.49	14.613
1.433551	180.76	14.593
1.443551	181.50	14.903
1.451551	182.83	14.856
1.461551	184.06	14.961
1.471551	185.28	15.086
1.479551	186.56	15.061
1.489551	187.95	15.119
1.497551	188.82	15.239
1.507551	190.21	15.295
1.517551	191.59	15.358
1.525551	192.90	15.318
1.535551	194.30	15.358
1.543551	195.41	15.398
1.553551	196.95	15.396
1.563551	198.06	15.552
1.571551	199.34	15.524
1.581551	200.53	15.645
1.589551	201.12	15.890
1.599551	202.80	15.820
1.609551	204.09	15.918
1.617551	205.21	15.955
1.627551	206.69	15.963
1.635551	207.81	15.997
1.645551	209.82	15.814
1.655551	211.04	15.921
1.663551	212.27	15.916
1.673551	213.59	16.000
1.681551	214.75	16.020
1.691551	216.06	16.110
1.701551	217.37	16.186
1.709551	218.80	16.114
1.719551	219.96	16.247
1.727551	220.80	16.395
1.737551	222.75	16.230
1.747551	223.87	16.382
1.755551	225.17	16.345
1.765551	226.48	16.434
1.773551	227.56	16.490
1.783551	228.85	16.569
1.793551	230.17	16.640
1.801551	231.51	16.589
1.811551	232.73	16.717
1.819551	234.00	16.693
1.829551	235.57	16.666
1.839551	236.95	16.726
1.847551	238.00	16.791
1.857551	239.18	16.915
1.865551	240.72	16.801
1.875551	241.86	16.943
1.885551	243.59	16.867
1.893551	244.96	16.808
1.903551	246.47	16.803
1.911551	247.65	16.814
1.921551	248.84	16.950
1.931551	250.07	17.056
1.939551	251.65	16.916
1.949551	253.44	16.815
1.957551	254.13	17.006
1.967551	255.81	16.948
1.977551	257.43	16.902
1.985551	258.71	16.878
1.995551	259.94	16.998
2.005551	261.34	17.036
2.013551	263.19	16.787
2.023551	264.30	16.954
2.031551	265.23	17.067
2.041551	267.02	16.963
2.051551	268.77	16.868
2.059551	269.72	16.971
2.066551	270.48	17.148
2.075551	272.10	16.990
2.085551	274.05	16.826
2.093551	275.11	16.888
2.103551	276.50	16.930
2.111551	277.74	16.922
2.121551	279.33	16.900
2.131551	280.78	16.918
2.139551	282.22	16.830
2.149551	283.67	16.852
2.157551	285.12	16.759
2.167551	286.61	16.777
2.177551	288.53	16.611
2.185551	289.75	16.610
2.195551	291.44	16.548
2.203551	292.81	16.488
2.213551	294.65	16.369
2.223551	296.62	16.184
2.231551	298.00	16.119
2.241551	299.80	16.016
2.249551	301.50	15.824
2.259551	303.51	15.628
2.269551	305.27	15.536
2.277551	306.47	15.544
2.287551	308.53	15.326
2.295551	310.40	15.066
2.305551	312.89	14.693
2.315551	315.62	14.210
2.323551	318.23	13.665
2.333551	321.88	12.825
2.341551	324.41	12.309
