# Supplementary material for: Experimental and Statistical Study of the Fracture Mechanism of Sn96.5Ag3Cu0.5 Solder Joints via Ball Shear Test
Source: Materials (Basel). 2022 Mar 26;15(7):2455. doi: 10.3390/ma15072455 (PMC9000201; doi:10.3390/ma15072455)
Supplement: Supplementary file 1 [file materials-15-02455-s001.zip › 200a╠m/11-4.csv]

TESTER	4000Plus	20087812
DATE	13/05/2020
TIME	17:27:44
TESTGROUP	DIE SHEAR
试验报告编号	GFJGJL2051209020521
样品编号	11~15：200μm/s
USERFIELD3
USERFIELD4
USERFIELD5
USERFIELD6
USERFIELD7
USERFIELD8
USERFIELD9
USERFIELD10
OPERATOR	何志刚
SAMPLE	2722
LOADUNIT	N
CARTRIDGE	5.0000 kg	15072016	球推力
TESTTYPE	Destruct
TESTSPEED	200.00	um/s
SHEARHEIGHT	50.000	um
TESTLOAD	0.000000	N
PROFILE	TIME/DIST/FORCE	248
TIME (s)	DIST (um)	FORCE (N)
0	0.000000	0.000000
0.04131191	6.9663	0.65913
0.05331191	8.6205	0.94847
0.06331191	10.551	0.98965
0.07331191	12.072	1.1774
0.08331192	13.737	1.3085
0.09531191	15.576	1.5254
0.1053119	17.176	1.6963
0.1153119	18.811	1.8393
0.1273119	20.476	2.1384
0.1373119	22.275	2.2170
0.1473119	23.836	2.3889
0.1593119	25.627	2.6248
0.1693119	27.067	2.8581
0.1793119	28.596	3.0425
0.1893119	30.059	3.2531
0.2013119	31.609	3.5973
0.2113119	33.310	3.7143
0.2213119	34.670	3.9651
0.2333119	36.698	4.1219
0.2433119	38.293	4.2806
0.2533119	39.644	4.5350
0.2633119	41.627	4.5553
0.2753119	43.119	4.9082
0.2853119	44.391	5.1935
0.2953119	46.337	5.2146
0.3073119	48.427	5.3475
0.3173119	49.796	5.5944
0.3273119	51.383	5.7561
0.3393119	53.243	5.9792
0.3493119	54.671	6.2029
0.3593119	56.234	6.3744
0.3693119	58.027	6.4695
0.3813119	60.021	6.6255
0.3913119	61.557	6.8073
0.4013119	62.983	7.0324
0.4133119	65.270	7.0875
0.4233119	66.527	7.3789
0.4333119	68.004	7.5975
0.4433119	69.994	7.6017
0.4553119	71.703	7.8696
0.4653119	73.562	7.9247
0.4753119	74.816	8.2171
0.4873119	76.765	8.4049
0.4973119	78.313	8.5958
0.5073119	80.079	8.6875
0.5173119	81.752	8.8156
0.5293119	83.795	8.9666
0.5393119	85.632	9.0305
0.5493119	86.769	9.3824
0.5613119	89.076	9.4163
0.5713119	90.637	9.5880
0.5813119	92.443	9.6642
0.5933119	94.156	9.9443
0.6033119	95.801	10.084
0.6133119	97.672	10.134
0.6233119	99.485	10.207
0.6353119	101.19	10.491
0.6453119	102.86	10.620
0.6553119	104.88	10.624
0.6673119	106.93	10.761
0.6773119	108.17	11.060
0.6873119	110.24	11.045
0.6973119	111.81	11.215
0.7093119	114.00	11.305
0.7193119	115.58	11.471
0.7293119	117.37	11.552
0.7413119	119.43	11.685
0.7513119	120.96	11.866
0.7613119	122.87	11.902
0.7733119	125.04	12.004
0.7833119	126.40	12.255
0.7933119	128.35	12.288
0.8033119	130.06	12.403
0.8153119	132.15	12.535
0.8253119	134.20	12.514
0.8353119	135.63	12.738
0.8473119	137.85	12.819
0.8573119	139.44	12.983
0.8673119	141.59	12.921
0.8773119	142.97	13.166
0.8893119	144.77	13.412
0.8993119	147.11	13.278
0.9093119	148.60	13.477
0.9213119	150.91	13.524
0.9313119	152.67	13.617
0.9413119	154.40	13.725
0.9533119	156.57	13.826
0.9633119	158.54	13.837
0.9733119	160.14	13.995
0.9833119	161.87	14.114
0.9953119	164.30	14.100
1.005312	166.18	14.147
1.015312	167.86	14.272
1.027312	169.73	14.490
1.037312	171.50	14.580
1.047312	173.56	14.557
1.057312	175.89	14.443
1.069312	177.89	14.594
1.079312	179.50	14.762
1.089312	181.13	14.908
1.101312	183.77	14.812
1.111312	185.38	14.977
1.121312	186.99	15.132
1.131312	188.72	15.236
1.143312	191.51	15.094
1.153312	193.35	15.156
1.163312	194.55	15.470
1.175312	197.35	15.312
1.185312	198.84	15.524
1.195312	200.72	15.573
1.207312	203.00	15.630
1.217312	204.96	15.645
1.227312	206.63	15.775
1.237312	208.57	15.799
1.249312	210.85	15.857
1.259312	212.60	15.955
1.269312	214.49	16.012
1.281312	216.69	16.085
1.291312	218.55	16.141
1.301312	220.34	16.225
1.311312	222.40	16.215
1.323312	224.68	16.260
1.333312	226.36	16.384
1.343312	228.10	16.500
1.355312	230.34	16.561
1.365312	232.41	16.531
1.375312	234.39	16.554
1.387312	236.68	16.596
1.397312	238.63	16.614
1.407312	240.37	16.730
1.417312	242.28	16.766
1.429312	244.22	16.941
1.439312	246.59	16.811
1.449312	248.23	16.951
1.461312	250.64	16.944
1.471312	252.39	17.045
1.481312	254.46	17.032
1.491312	255.89	17.252
1.503312	258.39	17.226
1.513312	260.59	17.149
1.523312	262.52	17.175
1.535312	264.41	17.385
1.545312	266.49	17.355
1.555312	268.48	17.372
1.567312	270.51	17.515
1.577312	272.40	17.557
1.587312	274.46	17.534
1.597312	276.38	17.567
1.609312	278.50	17.672
1.619312	280.55	17.665
1.629312	282.59	17.651
1.641312	284.82	17.729
1.651312	286.24	17.957
1.661312	288.54	17.839
1.671312	290.36	17.923
1.683312	292.71	17.940
1.693312	294.77	17.931
1.703312	296.54	18.020
1.715312	298.74	18.098
1.725312	300.57	18.164
1.735312	302.81	18.082
1.745312	304.90	18.034
1.757312	306.93	18.188
1.767312	309.02	18.154
1.777312	310.71	18.291
1.789312	313.23	18.239
1.799312	314.74	18.434
1.809312	316.74	18.445
1.821312	319.26	18.395
1.831312	321.42	18.334
1.841312	323.36	18.369
1.851312	325.06	18.487
1.863312	327.64	18.416
1.873312	329.35	18.543
1.883312	331.55	18.463
1.895312	333.86	18.497
1.905312	335.66	18.587
1.915312	337.88	18.502
1.921312	338.57	18.779
1.931312	341.03	18.528
1.941312	343.10	18.516
1.953312	345.52	18.505
1.963312	347.63	18.461
1.973312	349.68	18.456
1.983312	351.70	18.446
1.995312	354.18	18.413
2.005312	355.93	18.525
2.015312	358.24	18.402
2.027312	360.84	18.322
2.037312	363.20	18.180
2.047312	365.10	18.236
2.059312	367.56	18.207
2.069312	369.50	18.247
2.079312	371.92	18.080
2.089312	373.97	18.063
2.101312	376.66	17.958
2.111312	378.86	17.883
2.121312	381.10	17.786
2.133312	383.61	17.756
2.143312	385.72	17.713
2.153312	387.97	17.615
2.163312	390.19	17.526
2.175312	392.95	17.385
2.185312	395.15	17.322
2.195312	397.48	17.192
2.207312	400.04	17.138
2.217312	402.25	17.056
2.227312	404.51	16.955
2.239312	407.26	16.828
2.249312	409.30	16.812
2.259312	412.02	16.545
2.269312	414.04	16.538
2.281312	416.38	16.558
2.291312	418.83	16.381
2.301312	420.78	16.403
2.313312	423.53	16.275
2.323312	426.06	16.069
2.333312	428.28	15.982
2.343312	430.55	15.890
2.355312	432.76	15.961
2.365312	434.96	15.884
2.375312	437.41	15.722
2.387312	440.02	15.636
2.397312	442.19	15.569
2.407312	444.41	15.495
2.417312	446.47	15.475
2.429312	449.19	15.345
2.439312	451.38	15.287
2.449312	453.45	15.257
2.461312	456.35	15.060
2.471312	458.78	14.906
2.481312	460.85	14.875
2.493312	463.44	14.800
2.503312	465.76	14.673
2.513312	467.85	14.654
2.523312	470.07	14.567
2.535312	472.65	14.492
2.545312	474.86	14.424
2.555312	477.30	14.253
2.567312	480.01	14.144
2.577312	482.15	14.089
2.587312	484.50	13.953
2.597312	486.81	13.828
2.609312	489.44	13.752
2.619312	491.76	13.627
2.629312	493.97	13.557
2.641312	496.80	13.384
