# Supplementary material for: Experimental and Statistical Study of the Fracture Mechanism of Sn96.5Ag3Cu0.5 Solder Joints via Ball Shear Test
Source: Materials (Basel). 2022 Mar 26;15(7):2455. doi: 10.3390/ma15072455 (PMC9000201; doi:10.3390/ma15072455)
Supplement: Supplementary file 1 [file materials-15-02455-s001.zip › 200a╠m/11-5.csv]

TESTER	4000Plus	20087812
DATE	13/05/2020
TIME	17:27:44
TESTGROUP	DIE SHEAR
试验报告编号	GFJGJL2051209020521
样品编号	11~15：200μm/s
USERFIELD3
USERFIELD4
USERFIELD5
USERFIELD6
USERFIELD7
USERFIELD8
USERFIELD9
USERFIELD10
OPERATOR	何志刚
SAMPLE	2722
LOADUNIT	N
CARTRIDGE	5.0000 kg	15072016	球推力
TESTTYPE	Destruct
TESTSPEED	200.00	um/s
SHEARHEIGHT	50.000	um
TESTLOAD	0.000000	N
PROFILE	TIME/DIST/FORCE	248
TIME (s)	DIST (um)	FORCE (N)
0	0.000000	0.000000
0.04580679	7.7058	0.63597
0.05580679	9.3074	0.79203
0.06380679	10.695	0.87813
0.07180679	12.029	0.98517
0.08180679	13.594	1.1695
0.08980679	15.064	1.2233
0.09780678	16.355	1.3472
0.1058068	17.594	1.4914
0.1158068	19.060	1.7003
0.1238068	20.297	1.8453
0.1318068	21.490	2.0077
0.1418068	23.214	2.1159
0.1498068	24.507	2.2387
0.1578068	25.572	2.4513
0.1678068	27.202	2.5960
0.1758068	28.774	2.6097
0.1838068	29.990	2.7630
0.1918068	31.079	2.9660
0.2018068	32.875	3.0459
0.2098068	33.780	3.3209
0.2178068	35.213	3.3891
0.2278068	36.335	3.7471
0.2358068	37.849	3.7838
0.2438068	39.433	3.7928
0.2538068	40.761	4.0560
0.2618068	42.117	4.1544
0.2698068	43.305	4.3187
0.2778068	44.506	4.4777
0.2878068	46.132	4.6243
0.2958068	47.476	4.7272
0.3038068	48.516	4.9494
0.3138068	50.248	5.0546
0.3218068	51.447	5.2143
0.3298068	52.638	5.3772
0.3398068	54.242	5.5465
0.3478068	55.538	5.6683
0.3558068	56.943	5.7475
0.3638068	57.704	6.0791
0.3738068	59.415	6.1920
0.3818068	60.723	6.3095
0.3898068	62.151	6.3797
0.3998068	63.832	6.5047
0.4078068	65.165	6.6118
0.4158068	66.334	6.7836
0.4258068	67.820	6.9988
0.4338068	69.210	7.0841
0.4418068	70.750	7.1101
0.4498068	71.916	7.2692
0.4598068	73.578	7.4154
0.4678068	74.854	7.5312
0.4758068	76.081	7.6802
0.4858068	77.794	7.8064
0.4938068	78.723	8.0723
0.5018068	80.402	8.0438
0.5118068	81.924	8.2313
0.5198068	83.299	8.3223
0.5278068	84.477	8.4903
0.5358068	86.005	8.5214
0.5458068	87.623	8.6711
0.5538068	88.808	8.8361
0.5618068	90.087	8.9650
0.5718068	91.613	9.1644
0.5798068	93.220	9.1505
0.5878068	94.320	9.3494
0.5978068	96.339	9.3418
0.6058068	97.359	9.5718
0.6138068	99.039	9.5434
0.6218068	100.18	9.7257
0.6318068	101.97	9.8204
0.6398068	103.15	9.9890
0.6478068	104.66	10.026
0.6578068	106.39	10.149
0.6658068	107.93	10.159
0.6738068	108.76	10.479
0.6838068	110.80	10.462
0.6918068	112.14	10.568
0.6998068	113.09	10.825
0.7078068	114.85	10.766
0.7178068	116.64	10.847
0.7258068	118.17	10.877
0.7338068	119.32	11.057
0.7438068	120.98	11.188
0.7518068	122.43	11.252
0.7598068	123.62	11.413
0.7698068	125.65	11.404
0.7778068	126.96	11.520
0.7858068	128.32	11.615
0.7958068	130.20	11.676
0.8038068	131.18	11.923
0.8118068	132.79	11.923
0.8198068	134.07	12.048
0.8298068	136.09	12.040
0.8378068	137.13	12.265
0.8458068	138.78	12.261
0.8558068	140.59	12.337
0.8638068	141.95	12.432
0.8718068	143.30	12.532
0.8818068	145.28	12.539
0.8898068	146.48	12.701
0.8978068	147.89	12.764
0.9058068	149.15	12.898
0.9158068	150.83	13.040
0.9238068	152.21	13.130
0.9318068	154.37	12.911
0.9418068	155.30	13.332
0.9498068	157.16	13.233
0.9578068	158.89	13.183
0.9678068	160.36	13.392
0.9758068	161.70	13.494
0.9838068	163.33	13.501
0.9918068	164.53	13.658
1.001807	166.26	13.766
1.009807	168.13	13.664
1.017807	169.04	13.935
1.027807	171.13	13.900
1.035807	172.57	13.966
1.043807	173.86	14.078
1.053807	175.98	14.045
1.061807	177.00	14.272
1.069807	178.30	14.395
1.077807	180.14	14.301
1.087807	181.91	14.394
1.095807	183.32	14.483
1.103807	184.63	14.598
1.113807	186.63	14.586
1.121807	187.94	14.718
1.129807	189.46	14.750
1.139807	191.72	14.649
1.147807	192.98	14.783
1.155807	194.50	14.817
1.163807	196.06	14.836
1.173807	197.62	15.011
1.181807	199.28	14.989
1.189807	200.38	15.189
1.199807	202.64	15.085
1.207807	204.26	15.082
1.215807	205.36	15.278
1.225807	207.09	15.387
1.233807	208.93	15.307
1.241807	210.31	15.396
1.249807	211.53	15.534
1.259807	213.76	15.460
1.267807	215.19	15.527
1.275807	216.63	15.592
1.285807	218.77	15.539
1.293807	219.74	15.789
1.301807	221.00	15.924
1.311807	223.57	15.700
1.319807	225.37	15.625
1.327807	226.02	15.999
1.335807	227.64	15.996
1.345807	230.11	15.812
1.353807	231.72	15.810
1.361807	232.54	16.119
1.371807	234.75	16.051
1.379807	236.33	16.062
1.387807	237.96	16.038
1.397807	239.70	16.152
1.405807	241.26	16.173
1.413807	242.86	16.176
1.421807	244.30	16.239
1.431807	246.35	16.222
1.439807	248.01	16.199
1.447807	249.06	16.419
1.457807	251.64	16.204
1.465807	253.15	16.228
1.473807	254.27	16.419
1.483807	256.43	16.372
1.491807	258.15	16.326
1.499807	259.39	16.473
1.509807	261.56	16.405
1.517807	263.20	16.392
1.525807	264.64	16.457
1.533807	266.17	16.486
1.543807	268.40	16.397
1.551807	269.88	16.445
1.559807	271.42	16.473
1.569807	273.14	16.584
1.577807	274.80	16.562
1.585807	276.58	16.507
1.595807	278.30	16.618
1.597307	278.52	16.687
1.605807	280.69	16.466
1.613807	282.15	16.524
1.623807	284.05	16.577
1.631807	285.90	16.482
1.639807	287.67	16.417
1.649807	289.58	16.453
1.657807	290.98	16.533
1.665807	293.17	16.306
1.673807	294.65	16.355
1.683807	296.87	16.269
1.691807	298.26	16.354
1.699807	299.80	16.394
1.709807	302.15	16.256
1.717807	303.76	16.255
1.725807	305.93	16.021
1.735807	307.60	16.163
1.743807	309.24	16.154
1.751807	311.30	15.960
1.759807	312.98	15.933
1.769807	314.92	15.970
1.777807	316.72	15.894
1.785807	318.74	15.732
1.795807	320.75	15.730
1.803807	322.78	15.562
1.811807	324.54	15.504
1.821807	326.78	15.409
1.829807	328.38	15.414
1.837807	330.35	15.283
1.845807	332.53	15.059
1.855807	334.68	15.001
1.863807	336.33	14.982
1.871807	338.22	14.858
1.881807	340.71	14.667
1.889807	342.58	14.579
1.897807	344.40	14.482
1.907807	346.58	14.423
1.915807	348.17	14.431
1.923807	350.38	14.193
1.931807	352.03	14.178
1.941807	354.31	14.067
1.949807	356.65	13.782
1.957807	357.96	13.895
1.967807	360.19	13.821
1.975807	362.10	13.703
1.983807	364.10	13.549
1.993807	366.27	13.482
2.001807	368.37	13.290
2.009807	370.23	13.176
2.017807	371.61	13.266
2.027807	373.71	13.225
2.035807	375.88	13.004
2.043807	377.66	12.950
2.053807	379.85	12.878
2.061807	381.74	12.766
2.069807	383.66	12.643
2.079807	385.70	12.627
2.087807	387.87	12.409
2.095807	389.52	12.406
2.103807	391.36	12.300
2.113807	393.19	12.382
2.121807	395.39	12.147
2.129807	397.08	12.114
2.139807	399.48	11.959
2.147807	400.93	12.019
2.155807	402.75	11.937
