# Supplementary material for: Experimental and Statistical Study of the Fracture Mechanism of Sn96.5Ag3Cu0.5 Solder Joints via Ball Shear Test
Source: Materials (Basel). 2022 Mar 26;15(7):2455. doi: 10.3390/ma15072455 (PMC9000201; doi:10.3390/ma15072455)
Supplement: Supplementary file 1 [file materials-15-02455-s001.zip › 200a╠m/11-6.csv]

TESTER	4000Plus	20087812
DATE	13/05/2020
TIME	17:27:44
TESTGROUP	DIE SHEAR
试验报告编号	GFJGJL2051209020521
样品编号	11~15：200μm/s
USERFIELD3
USERFIELD4
USERFIELD5
USERFIELD6
USERFIELD7
USERFIELD8
USERFIELD9
USERFIELD10
OPERATOR	何志刚
SAMPLE	2722
LOADUNIT	N
CARTRIDGE	5.0000 kg	15072016	球推力
TESTTYPE	Destruct
TESTSPEED	200.00	um/s
SHEARHEIGHT	50.000	um
TESTLOAD	0.000000	N
PROFILE	TIME/DIST/FORCE	248
TIME (s)	DIST (um)	FORCE (N)
0	0.000000	0.000000
0.04917721	8.4011	0.72439
0.06117721	10.191	0.97462
0.07117721	11.911	1.0843
0.0811772	13.595	1.2219
0.09117721	15.350	1.3182
0.1031772	17.179	1.5389
0.1131772	18.843	1.6703
0.1231772	20.411	1.8396
0.1331772	21.595	2.1596
0.1451772	23.805	2.2451
0.1551772	25.486	2.3700
0.1651772	27.002	2.5597
0.1751772	28.363	2.8240
0.1871772	30.479	2.9324
0.1971772	31.990	3.1238
0.2071772	33.676	3.2609
0.2191772	35.492	3.4870
0.2291772	37.045	3.6760
0.2391772	38.588	3.8549
0.2491772	40.118	4.0392
0.2611772	42.277	4.1306
0.2711772	43.329	4.5020
0.2811772	45.434	4.4749
0.2911772	46.746	4.7446
0.3031772	48.979	4.8211
0.3131772	50.427	5.0372
0.3231772	52.182	5.1332
0.3351772	53.964	5.3867
0.3451772	55.397	5.6088
0.3551772	56.807	5.8536
0.3651772	58.774	5.8667
0.3771772	60.546	6.1100
0.3871772	62.419	6.1737
0.3971772	63.908	6.3597
0.4071772	65.621	6.4864
0.4191772	67.786	6.5756
0.4291772	68.875	6.9464
0.4391772	70.921	6.9285
0.4491772	72.220	7.2031
0.4611772	74.497	7.2622
0.4711772	75.890	7.5001
0.4811772	77.699	7.5751
0.4931772	79.462	7.8358
0.5031772	81.003	8.0294
0.5131772	82.796	8.0965
0.5231772	84.637	8.1727
0.5351772	86.599	8.3418
0.5451772	88.271	8.4702
0.5551772	89.605	8.7312
0.5651772	91.479	8.7943
0.5771772	93.188	9.0622
0.5871772	95.201	9.0571
0.5971772	96.398	9.3859
0.6091772	98.386	9.5444
0.6191772	100.23	9.6201
0.6291772	102.36	9.5701
0.6391772	103.76	9.8036
0.6511772	105.68	10.004
0.6611772	107.33	10.139
0.6711772	109.07	10.240
0.6811772	110.87	10.322
0.6931772	112.94	10.448
0.7031772	114.25	10.730
0.7131772	115.91	10.865
0.7231772	117.66	10.963
0.7351772	120.03	10.984
0.7451772	121.40	11.231
0.7551772	123.39	11.234
0.7671772	125.19	11.482
0.7771772	126.93	11.583
0.7871772	128.58	11.733
0.7971772	130.41	11.801
0.8091772	132.16	12.053
0.8191772	133.93	12.142
0.8291772	135.95	12.136
0.8391772	137.56	12.289
0.8511772	139.61	12.437
0.8611772	141.40	12.531
0.8711772	143.18	12.617
0.8831772	145.03	12.833
0.8931772	146.90	12.897
0.9031772	148.58	13.021
0.9131772	150.60	13.015
0.9251772	152.52	13.215
0.9351772	154.28	13.308
0.9451772	156.00	13.417
0.9551772	157.45	13.648
0.9671772	159.51	13.778
0.9771772	161.66	13.718
0.9871772	163.80	13.664
0.9971772	165.23	13.885
1.009177	167.08	14.112
1.019177	169.32	14.021
1.029177	170.81	14.217
1.041177	172.98	14.319
1.051177	174.92	14.343
1.061177	176.48	14.518
1.071177	178.46	14.537
1.083177	180.45	14.710
1.093177	182.34	14.754
1.103177	184.02	14.879
1.113177	186.11	14.842
1.125177	188.29	14.924
1.135177	190.16	14.991
1.145177	191.90	15.095
1.157177	193.85	15.281
1.167177	195.86	15.275
1.177177	197.62	15.371
1.187177	199.53	15.407
1.199177	201.72	15.501
1.209177	203.73	15.494
1.219177	205.45	15.619
1.229177	207.58	15.567
1.241177	209.65	15.710
1.251177	211.38	15.812
1.261177	213.47	15.779
1.271177	215.58	15.737
1.283177	217.46	15.950
1.293177	219.07	16.103
1.303177	220.89	16.175
1.315177	223.17	16.233
1.325177	224.94	16.322
1.335177	226.88	16.348
1.345177	229.15	16.255
1.357177	231.09	16.432
1.367177	233.31	16.347
1.377177	234.95	16.488
1.387177	236.82	16.551
1.399177	239.14	16.579
1.409177	240.98	16.644
1.419177	242.78	16.720
1.431177	245.58	16.575
1.441177	247.11	16.760
1.451177	248.91	16.851
1.461177	250.98	16.826
1.473177	253.20	16.893
1.483177	255.10	16.945
1.493177	257.83	16.660
1.503177	258.96	17.002
1.515177	261.20	17.075
1.525177	263.60	16.919
1.535177	265.12	17.107
1.545177	266.89	17.195
1.557177	269.43	17.151
1.567177	270.98	17.329
1.577177	273.23	17.229
1.589177	275.52	17.285
1.599177	277.60	17.253
1.609177	279.47	17.304
1.619177	281.04	17.471
1.631177	283.58	17.427
1.641177	285.87	17.316
1.651177	287.65	17.417
1.661177	289.40	17.512
1.673177	291.75	17.531
1.683177	293.47	17.640
1.693177	295.84	17.497
1.705177	297.98	17.608
1.715177	299.92	17.631
1.725177	302.10	17.562
1.735177	304.04	17.597
1.747177	306.33	17.640
1.757177	308.16	17.721
1.767177	310.38	17.634
1.777177	312.47	17.611
1.789177	314.87	17.610
1.799177	316.81	17.634
1.809177	318.62	17.708
1.819177	320.51	17.750
1.831177	322.90	17.764
1.841177	325.35	17.587
1.851177	327.25	17.628
1.863177	329.78	17.589
1.873177	331.89	17.544
1.879177	332.28	17.909
1.889177	334.79	17.668
1.899177	337.18	17.530
1.911177	339.54	17.543
1.921177	341.64	17.517
1.931177	343.20	17.691
1.941177	345.40	17.611
1.953177	347.93	17.556
1.963177	350.09	17.495
1.973177	352.07	17.502
1.983177	354.45	17.369
1.995177	356.58	17.469
2.005177	358.93	17.349
2.015177	361.02	17.314
2.025177	363.04	17.319
2.037177	365.51	17.289
2.047177	368.01	17.092
2.057177	369.94	17.135
2.069177	372.63	17.017
2.079177	374.58	17.037
2.089177	376.47	17.094
2.099177	378.84	16.950
2.111177	381.23	16.951
2.121177	383.47	16.855
2.131177	386.13	16.611
2.141177	388.16	16.599
2.153177	390.46	16.652
2.163177	392.77	16.530
2.173177	395.01	16.434
2.185177	398.00	16.203
2.195177	399.95	16.235
2.205177	402.11	16.171
2.215177	403.98	16.235
2.227177	406.73	16.097
2.237177	408.68	16.117
2.247177	410.98	15.998
2.257177	413.34	15.858
2.269177	415.79	15.849
2.279177	418.18	15.699
2.289177	420.39	15.614
2.299177	422.28	15.658
2.311177	425.05	15.524
2.321177	427.18	15.472
2.331177	429.56	15.338
2.343177	432.45	15.143
2.353177	434.56	15.114
2.363177	436.61	15.095
2.373177	438.66	15.076
2.385177	441.48	14.908
2.395177	443.70	14.822
2.405177	445.64	14.843
2.415177	447.72	14.828
2.427177	450.80	14.557
2.437177	452.79	14.563
2.447177	454.89	14.537
2.459177	457.54	14.437
2.469177	459.67	14.386
2.479177	461.61	14.422
2.489177	464.48	14.083
2.501177	466.97	14.059
2.511177	469.18	13.978
2.521177	471.29	13.934
2.531177	473.43	13.892
2.543177	475.86	13.879
2.553177	478.46	13.642
2.563177	480.65	13.580
2.573177	482.92	13.475
2.585177	485.43	13.429
2.595177	487.86	13.263
2.605177	489.65	13.357
2.617177	492.39	13.221
2.627177	494.97	12.994
2.637177	497.45	12.822
