# Supplementary material for: Experimental and Statistical Study of the Fracture Mechanism of Sn96.5Ag3Cu0.5 Solder Joints via Ball Shear Test
Source: Materials (Basel). 2022 Mar 26;15(7):2455. doi: 10.3390/ma15072455 (PMC9000201; doi:10.3390/ma15072455)
Supplement: Supplementary file 1 [file materials-15-02455-s001.zip › 200a╠m/12-4.csv]

TESTER	4000Plus	20087812
DATE	13/05/2020
TIME	17:27:44
TESTGROUP	DIE SHEAR
试验报告编号	GFJGJL2051209020521
样品编号	11~15：200μm/s
USERFIELD3
USERFIELD4
USERFIELD5
USERFIELD6
USERFIELD7
USERFIELD8
USERFIELD9
USERFIELD10
OPERATOR	何志刚
SAMPLE	2722
LOADUNIT	N
CARTRIDGE	5.0000 kg	15072016	球推力
TESTTYPE	Destruct
TESTSPEED	200.00	um/s
SHEARHEIGHT	50.000	um
TESTLOAD	0.000000	N
PROFILE	TIME/DIST/FORCE	248
TIME (s)	DIST (um)	FORCE (N)
0	0.000000	0.000000
0.03552381	5.7881	0.65330
0.0475238	7.7229	0.84673
0.05752381	9.4514	0.95309
0.0695238	11.524	1.0784
0.07952381	13.257	1.1970
0.08952381	14.492	1.4967
0.1015238	16.492	1.6509
0.1115238	17.702	1.9602
0.1235238	19.796	2.0774
0.1335238	21.373	2.2429
0.1435238	23.024	2.3937
0.1555238	24.412	2.7872
0.1655238	26.028	2.9378
0.1775238	27.951	3.1359
0.1875238	29.395	3.3536
0.1975238	31.063	3.4975
0.2095238	32.694	3.8100
0.2195238	34.164	4.0177
0.2295238	35.830	4.1484
0.2415238	37.863	4.3035
0.2515238	39.433	4.4720
0.2635238	41.246	4.6991
0.2735238	42.615	4.9461
0.2835238	44.037	5.1726
0.2955238	46.171	5.2881
0.3055238	47.822	5.4247
0.3175238	49.794	5.6457
0.3275238	51.518	5.7117
0.3375238	52.885	5.9599
0.3495238	54.722	6.1915
0.3595238	56.416	6.3252
0.3715238	58.264	6.5389
0.3815238	59.786	6.7262
0.3915238	61.152	6.9742
0.4035238	63.342	7.0539
0.4135238	64.950	7.2073
0.4255238	66.894	7.3970
0.4355238	68.548	7.5327
0.4455238	69.716	7.8725
0.4575238	71.868	7.9670
0.4675238	73.505	8.1230
0.4795238	75.645	8.2223
0.4895238	77.207	8.3938
0.4995238	78.900	8.5281
0.5115238	80.915	8.6762
0.5215238	82.180	8.9642
0.5315238	84.482	8.8877
0.5435238	85.911	9.2372
0.5535238	87.784	9.2869
0.5655238	89.883	9.4582
0.5755238	90.809	9.8370
0.5855238	92.803	9.8391
0.5975238	95.161	9.8667
0.6075238	96.594	10.131
0.6195238	98.468	10.306
0.6295238	100.42	10.326
0.6395238	101.73	10.596
0.6515238	103.67	10.785
0.6615238	105.55	10.834
0.6735238	107.68	10.938
0.6835238	109.34	11.069
0.6935238	111.16	11.139
0.7055238	112.91	11.405
0.7155238	114.67	11.499
0.7275238	116.72	11.648
0.7375238	118.57	11.709
0.7475238	119.86	12.000
0.7595238	122.43	11.928
0.7695238	124.29	11.983
0.7815238	126.22	12.179
0.7915238	128.07	12.280
0.8015238	129.47	12.517
0.8135238	131.88	12.482
0.8235238	133.26	12.724
0.8355238	135.22	12.893
0.8455238	137.12	12.946
0.8555238	139.00	12.993
0.8675238	141.32	13.035
0.8775238	142.50	13.356
0.8875238	144.67	13.292
0.8995238	146.81	13.404
0.9095238	148.49	13.529
0.9215238	150.52	13.685
0.9315238	152.52	13.684
0.9415238	154.44	13.759
0.9535238	156.43	13.889
0.9635238	158.16	13.996
0.9755238	160.50	14.015
0.9855238	162.09	14.174
0.9955238	163.86	14.265
1.007524	165.96	14.435
1.017524	168.10	14.340
1.029524	170.34	14.415
1.039524	171.77	14.677
1.049524	173.97	14.558
1.061524	176.19	14.642
1.071524	177.84	14.779
1.083524	180.11	14.840
1.093524	182.00	14.881
1.103524	183.82	14.953
1.115524	185.73	15.158
1.125524	187.90	15.090
1.137524	190.13	15.153
1.147524	191.89	15.262
1.157524	193.76	15.312
1.169524	195.60	15.529
1.179524	197.84	15.449
1.191524	199.97	15.550
1.201524	201.95	15.575
1.211524	203.94	15.621
1.223524	206.21	15.626
1.233524	208.04	15.707
1.243524	209.59	15.911
1.255524	211.85	15.933
1.265524	214.00	15.875
1.277524	216.15	15.985
1.287524	218.05	16.023
1.297524	219.77	16.133
1.309524	222.32	16.085
1.319524	224.46	16.030
1.331524	226.69	16.094
1.341524	228.32	16.252
1.351524	230.21	16.298
1.363524	232.49	16.357
1.373524	234.48	16.358
1.385524	236.93	16.335
1.395524	238.90	16.348
1.405524	240.67	16.439
1.417524	243.08	16.445
1.427524	245.10	16.453
1.439524	247.14	16.632
1.449524	249.07	16.631
1.459524	251.14	16.603
1.471524	253.42	16.648
1.481524	255.37	16.669
1.493524	257.64	16.772
1.503524	259.85	16.648
1.513524	261.56	16.761
1.525524	263.83	16.867
1.535524	265.76	16.850
1.545524	267.94	16.779
1.557524	269.94	16.934
1.567524	271.98	16.932
1.579524	274.79	16.769
1.589524	276.80	16.779
1.599524	278.61	16.855
1.611524	280.79	16.953
1.621524	282.79	16.952
1.633524	285.15	17.019
1.643524	287.30	16.920
1.653524	289.34	16.946
1.665524	291.59	16.975
1.675524	293.34	17.071
1.687524	295.64	17.108
1.697524	297.72	17.092
1.707524	299.91	17.017
1.719524	302.30	17.019
1.729524	304.24	17.056
1.741524	306.96	16.927
1.751524	308.51	17.101
1.761524	310.76	17.004
1.773524	312.87	17.129
1.783524	315.03	17.083
1.795524	317.33	17.117
1.805524	319.54	17.036
1.815524	321.65	17.035
1.818524	321.70	17.293
1.827524	323.96	17.082
1.837524	326.01	17.019
1.849524	328.40	17.036
1.859524	330.49	17.001
1.871524	332.81	17.029
1.881524	334.71	17.082
1.891524	337.11	16.925
1.903524	339.27	17.015
1.913524	341.49	16.942
1.925524	344.10	16.900
1.935524	345.86	16.950
1.945524	348.06	16.886
1.957524	350.81	16.774
1.967524	352.57	16.842
1.979524	354.96	16.844
1.989524	357.53	16.635
1.999524	359.45	16.709
2.011524	361.88	16.665
2.021524	364.05	16.596
2.031524	366.33	16.488
2.043524	368.56	16.566
2.053524	370.74	16.494
2.065524	373.09	16.528
2.075524	375.42	16.397
2.085524	377.37	16.416
2.097524	380.04	16.309
2.107524	382.07	16.296
2.119524	384.46	16.309
2.129524	386.63	16.245
2.139524	388.86	16.196
2.151524	391.24	16.173
2.161524	393.25	16.214
2.173524	395.87	16.093
2.183524	397.84	16.120
2.193524	400.11	16.013
2.205524	402.59	15.996
2.215524	404.62	15.985
2.227524	407.23	15.899
2.237524	409.43	15.819
2.247524	411.54	15.775
2.259524	414.23	15.672
2.269524	416.75	15.511
2.281524	418.61	15.693
2.291524	421.05	15.521
2.301524	422.90	15.578
2.313524	425.78	15.403
2.323524	427.88	15.404
2.333524	430.01	15.312
2.345524	432.39	15.331
2.355524	434.63	15.239
2.367524	437.24	15.209
2.377524	439.46	15.079
2.387524	441.47	15.119
2.399524	444.12	14.975
2.409524	446.45	14.889
2.421524	448.72	14.907
2.431524	450.99	14.804
2.441524	453.25	14.700
2.453524	455.94	14.598
2.463524	458.01	14.572
2.475524	460.32	14.605
2.485524	462.64	14.535
2.495524	464.92	14.381
2.507524	467.25	14.464
2.517524	469.78	14.213
2.529524	472.35	14.145
2.539524	474.37	14.134
2.549524	476.36	14.138
2.561524	479.18	13.986
2.571524	481.23	13.980
2.583524	483.88	13.880
2.593524	486.48	13.644
2.603524	488.28	13.739
2.615524	491.29	13.495
2.625524	493.54	13.414
2.637524	496.51	13.185
2.647524	498.54	13.188
2.657524	500.81	13.084
2.669524	504.01	12.808
2.679524	506.40	12.614
