# Supplementary material for: Experimental and Statistical Study of the Fracture Mechanism of Sn96.5Ag3Cu0.5 Solder Joints via Ball Shear Test
Source: Materials (Basel). 2022 Mar 26;15(7):2455. doi: 10.3390/ma15072455 (PMC9000201; doi:10.3390/ma15072455)
Supplement: Supplementary file 1 [file materials-15-02455-s001.zip › 200a╠m/12-5.csv]

TESTER	4000Plus	20087812
DATE	13/05/2020
TIME	17:27:44
TESTGROUP	DIE SHEAR
试验报告编号	GFJGJL2051209020521
样品编号	11~15：200μm/s
USERFIELD3
USERFIELD4
USERFIELD5
USERFIELD6
USERFIELD7
USERFIELD8
USERFIELD9
USERFIELD10
OPERATOR	何志刚
SAMPLE	2722
LOADUNIT	N
CARTRIDGE	5.0000 kg	15072016	球推力
TESTTYPE	Destruct
TESTSPEED	200.00	um/s
SHEARHEIGHT	50.000	um
TESTLOAD	0.000000	N
PROFILE	TIME/DIST/FORCE	248
TIME (s)	DIST (um)	FORCE (N)
0	0.000000	0.000000
0.04580677	7.9564	0.74326
0.05580677	9.5660	0.91017
0.06580677	11.069	1.1048
0.07380676	12.967	1.0331
0.08380677	14.336	1.2381
0.09380677	16.348	1.2753
0.1038068	17.408	1.6017
0.1138068	19.192	1.7423
0.1238068	20.925	1.8048
0.1338068	22.416	2.0463
0.1418068	24.130	2.0043
0.1518068	25.892	2.0974
0.1618068	27.317	2.3368
0.1718068	28.837	2.5109
0.1818068	30.501	2.6565
0.1918068	32.131	2.7595
0.2018068	33.785	2.8948
0.2118068	35.538	3.0337
0.2198068	37.006	3.1021
0.2298068	38.903	3.1007
0.2398068	40.216	3.4116
0.2498068	41.681	3.6211
0.2598068	43.596	3.6265
0.2698068	45.355	3.7631
0.2798068	46.431	4.0829
0.2878068	47.697	4.2164
0.2978068	49.820	4.2103
0.3078068	51.235	4.4117
0.3178068	52.763	4.6385
0.3278068	54.458	4.7158
0.3378068	55.857	4.9792
0.3478068	57.670	5.0247
0.3558068	59.134	5.1227
0.3658068	60.550	5.3515
0.3758068	61.985	5.5868
0.3858068	63.399	5.7745
0.3958068	65.123	5.9243
0.4058068	66.927	5.9733
0.4158068	68.329	6.2076
0.4258068	70.103	6.2960
0.4338068	71.411	6.4552
0.4438068	73.062	6.5917
0.4538068	74.881	6.6210
0.4638068	76.176	6.9390
0.4738068	77.849	7.0252
0.4838068	79.301	7.2819
0.4938068	80.820	7.4423
0.5018067	82.645	7.3987
0.5118068	84.241	7.5569
0.5218068	85.985	7.6294
0.5318068	87.338	7.8829
0.5418068	89.011	8.0530
0.5518067	90.806	8.1051
0.5618067	92.848	8.1306
0.5698068	94.186	8.2500
0.5798067	95.341	8.5392
0.5898067	97.333	8.5842
0.5998067	98.943	8.6951
0.6098068	100.40	8.9485
0.6198068	102.12	9.0599
0.6298068	103.67	9.2069
0.6398067	105.26	9.4087
0.6478068	106.80	9.3938
0.6578068	108.41	9.5494
0.6678067	110.02	9.7565
0.6778067	111.92	9.7535
0.6878067	114.10	9.7248
0.6978068	115.66	9.9118
0.7078068	117.02	10.163
0.7158067	118.46	10.226
0.7258068	120.25	10.310
0.7358068	121.76	10.500
0.7458068	123.51	10.599
0.7558067	125.51	10.599
0.7658067	126.66	10.906
0.7758067	128.79	10.854
0.7838067	130.68	10.785
0.7938067	132.02	11.045
0.8038067	133.55	11.201
0.8138068	135.68	11.149
0.8238068	137.17	11.389
0.8338068	138.72	11.526
0.8438067	140.62	11.621
0.8538067	142.23	11.730
0.8618068	143.98	11.716
0.8718067	145.69	11.829
0.8818067	147.18	12.001
0.8918067	149.49	11.922
0.9018068	150.65	12.209
0.9118068	152.60	12.229
0.9218068	154.95	12.133
0.9298068	156.11	12.309
0.9398068	157.64	12.465
0.9498067	159.55	12.541
0.9598067	161.54	12.545
0.9698067	163.41	12.569
0.9798067	164.74	12.862
0.9898068	166.65	12.867
0.9978067	168.54	12.798
1.007807	169.92	13.041
1.017807	172.06	12.945
1.027807	173.70	13.127
1.037807	175.55	13.200
1.047807	177.59	13.186
1.057807	179.30	13.255
1.067807	181.28	13.307
1.075807	182.37	13.465
1.085807	184.42	13.462
1.095807	186.16	13.562
1.105807	188.37	13.482
1.115807	190.12	13.620
1.125807	192.09	13.646
1.135807	193.91	13.718
1.143807	195.28	13.767
1.153807	197.39	13.725
1.163807	199.26	13.818
1.173807	201.28	13.782
1.183807	203.25	13.835
1.193807	204.52	14.080
1.203807	206.84	13.996
1.211807	208.10	14.133
1.221807	210.26	14.071
1.231807	212.01	14.140
1.241807	214.03	14.174
1.251807	215.96	14.200
1.261807	217.93	14.185
1.271807	219.80	14.279
1.281807	221.60	14.357
1.289807	223.22	14.324
1.299807	225.49	14.247
1.309807	227.50	14.240
1.319807	229.07	14.381
1.329807	231.17	14.344
1.339807	233.45	14.273
1.349807	234.90	14.505
1.357807	236.59	14.430
1.367807	238.35	14.566
1.374807	239.79	14.633
1.383807	241.80	14.473
1.393807	243.76	14.503
1.403807	246.14	14.353
1.413807	248.10	14.327
1.421807	249.65	14.351
1.431807	251.60	14.414
1.441807	253.51	14.448
1.451807	255.42	14.440
1.461807	257.51	14.461
1.471807	259.81	14.302
1.481807	261.86	14.282
1.489807	263.21	14.381
1.499807	265.44	14.336
1.509807	267.72	14.237
1.519807	269.56	14.301
1.529807	271.77	14.219
1.539807	273.80	14.179
1.549807	275.73	14.207
1.559807	277.90	14.153
1.567807	279.30	14.236
1.577807	281.60	14.117
1.587807	283.79	14.044
1.597807	286.03	13.989
1.607807	287.95	13.980
1.617807	290.12	13.914
1.627807	292.43	13.850
1.635807	293.75	13.918
1.645807	296.01	13.858
1.655807	298.32	13.694
1.665807	299.76	13.914
1.675807	302.46	13.695
1.685807	304.44	13.704
1.695807	306.71	13.559
1.703807	308.06	13.659
1.713807	310.20	13.645
1.723807	312.50	13.543
1.733807	314.84	13.408
1.743807	316.79	13.384
1.753807	318.61	13.500
1.763807	320.75	13.442
1.773807	322.95	13.378
1.781807	324.85	13.222
1.791807	326.66	13.296
1.801807	328.79	13.288
1.811807	331.03	13.196
1.821807	333.07	13.191
1.831807	335.12	13.131
1.841807	337.46	13.013
1.849807	339.05	13.059
1.859807	341.26	12.977
1.869807	343.66	12.823
1.879807	345.55	12.823
1.889807	348.09	12.611
1.899807	349.65	12.826
1.909807	351.91	12.736
1.917807	353.77	12.597
1.927807	356.01	12.546
1.937807	357.99	12.554
1.947807	359.74	12.622
1.957807	362.05	12.501
1.967807	364.34	12.431
1.977807	366.38	12.415
1.987807	368.51	12.378
1.995807	370.13	12.329
2.005807	372.20	12.343
2.015807	374.62	12.178
2.025807	376.54	12.209
2.035807	378.59	12.190
2.045807	380.62	12.179
2.055807	382.87	12.097
2.063807	384.33	12.110
2.073807	386.71	11.963
2.083807	388.89	11.893
2.093807	390.94	11.913
2.103807	392.91	11.939
2.113807	394.73	11.967
2.123807	397.23	11.788
2.131807	398.96	11.738
2.141807	400.92	11.794
2.151807	403.11	11.694
2.161807	405.44	11.607
2.171807	407.28	11.627
2.181807	409.07	11.708
2.191807	411.29	11.665
2.201807	413.83	11.468
2.209807	415.43	11.457
2.219807	417.12	11.549
2.229807	419.30	11.479
2.239807	421.64	11.389
2.249807	423.46	11.460
2.259807	425.79	11.299
2.269807	428.14	11.176
2.277807	429.34	11.324
2.287807	431.71	11.219
2.297807	433.76	11.199
2.307807	435.99	11.127
2.317807	438.25	11.024
2.327807	439.88	11.126
2.337807	441.76	11.172
2.345807	443.44	11.160
2.355807	445.87	11.032
2.365807	448.21	10.900
2.375807	450.22	10.853
2.385807	452.41	10.821
2.395807	454.71	10.702
2.405807	456.74	10.704
2.415807	458.93	10.633
2.423807	460.59	10.567
2.433807	462.95	10.468
