# Supplementary material for: Experimental and Statistical Study of the Fracture Mechanism of Sn96.5Ag3Cu0.5 Solder Joints via Ball Shear Test
Source: Materials (Basel). 2022 Mar 26;15(7):2455. doi: 10.3390/ma15072455 (PMC9000201; doi:10.3390/ma15072455)
Supplement: Supplementary file 1 [file materials-15-02455-s001.zip › 200a╠m/12-6.csv]

TESTER	4000Plus	20087812
DATE	13/05/2020
TIME	17:27:44
TESTGROUP	DIE SHEAR
试验报告编号	GFJGJL2051209020521
样品编号	11~15：200μm/s
USERFIELD3
USERFIELD4
USERFIELD5
USERFIELD6
USERFIELD7
USERFIELD8
USERFIELD9
USERFIELD10
OPERATOR	何志刚
SAMPLE	2722
LOADUNIT	N
CARTRIDGE	5.0000 kg	15072016	球推力
TESTTYPE	Destruct
TESTSPEED	200.00	um/s
SHEARHEIGHT	50.000	um
TESTLOAD	0.000000	N
PROFILE	TIME/DIST/FORCE	248
TIME (s)	DIST (um)	FORCE (N)
0	0.000000	0.000000
0.03591898	5.8211	0.61464
0.04391898	7.2169	0.69744
0.05191898	8.6093	0.78157
0.05791898	9.2760	0.99607
0.06591897	10.797	1.0300
0.07391898	12.074	1.1592
0.08191898	13.244	1.3305
0.08991898	14.624	1.4192
0.09791898	15.971	1.5211
0.105919	17.140	1.6790
0.111919	18.218	1.7323
0.119919	19.569	1.8327
0.127919	20.664	2.0335
0.135919	22.254	2.0260
0.143919	23.055	2.3558
0.151919	24.481	2.4266
0.157919	25.470	2.5012
0.165919	26.529	2.7158
0.173919	27.991	2.7866
0.181919	29.090	2.9856
0.189919	30.363	3.1166
0.197919	31.390	3.3440
0.205919	32.538	3.5235
0.211919	33.684	3.5505
0.219919	34.876	3.7129
0.227919	36.259	3.8009
0.235919	37.549	3.9250
0.243919	38.714	4.0984
0.251919	39.709	4.3381
0.259919	40.873	4.5118
0.265919	42.078	4.5014
0.273919	43.315	4.6464
0.281919	44.535	4.7981
0.289919	45.814	4.9265
0.297919	47.282	4.9811
0.305919	48.167	5.2779
0.313919	49.458	5.4019
0.319919	50.492	5.4584
0.327919	51.910	5.5326
0.335919	53.135	5.6962
0.343919	54.176	5.9038
0.351919	55.613	5.9704
0.359919	57.151	6.0117
0.365919	57.468	6.3492
0.373919	59.108	6.3361
0.381919	60.725	6.3325
0.389919	61.504	6.6570
0.397919	62.696	6.8195
0.405919	64.407	6.7787
0.413919	65.425	7.0095
0.419919	66.600	7.0110
0.427919	67.950	7.1256
0.435919	69.273	7.2371
0.443919	70.401	7.4248
0.451919	72.107	7.3859
0.459919	73.179	7.5957
0.467919	74.592	7.6715
0.473919	75.484	7.7978
0.481919	76.895	7.8608
0.489919	78.122	8.0095
0.497919	79.263	8.2062
0.505919	80.836	8.2196
0.513919	81.794	8.4741
0.519919	83.208	8.3815
0.527919	84.440	8.5287
0.535919	85.592	8.7068
0.543919	87.212	8.7019
0.551919	88.574	8.7977
0.5599189	89.948	8.8895
0.567919	91.191	9.0320
0.573919	92.158	9.1288
0.581919	93.698	9.1551
0.589919	95.020	9.2668
0.597919	95.914	9.5460
0.6059189	97.444	9.5764
0.613919	98.966	9.6097
0.621919	100.64	9.5821
0.627919	101.21	9.8341
0.635919	102.48	9.9687
0.643919	104.08	9.9710
0.6519189	105.19	10.165
0.659919	106.77	10.177
0.667919	108.00	10.324
0.675919	109.32	10.437
0.681919	110.38	10.481
0.689919	111.70	10.595
0.697919	113.15	10.658
0.705919	114.48	10.767
0.713919	115.66	10.931
0.7219189	117.03	11.025
0.727919	118.27	11.015
0.7359189	119.70	11.085
0.743919	121.03	11.180
0.751919	122.71	11.165
0.759919	123.77	11.378
0.7679189	125.18	11.455
0.775919	126.36	11.623
0.7819189	127.61	11.610
0.789919	128.85	11.756
0.797919	130.24	11.838
0.805919	131.17	12.105
0.8139189	133.36	11.875
0.821919	134.75	11.959
0.829919	135.91	12.137
0.835919	136.76	12.280
0.843919	138.22	12.338
0.851919	140.04	12.252
0.859919	141.36	12.367
0.867919	142.60	12.511
0.875919	143.85	12.635
0.8839189	145.48	12.626
0.889919	146.54	12.687
0.8979189	147.93	12.772
0.905919	149.45	12.807
0.913919	150.96	12.845
0.921919	152.42	12.903
0.9299189	153.97	12.938
0.935919	154.72	13.107
0.9439189	156.32	13.107
0.951919	157.58	13.246
0.959919	159.31	13.198
0.967919	160.86	13.219
0.9759189	162.20	13.325
0.983919	163.72	13.358
0.9899189	164.87	13.369
0.997919	166.31	13.448
1.005919	167.64	13.545
1.013919	169.08	13.622
1.021919	171.04	13.483
1.029919	171.85	13.798
1.037919	173.59	13.744
1.043919	174.67	13.798
1.051919	176.22	13.821
1.059919	177.61	13.903
1.067919	178.65	14.128
1.075919	180.49	14.035
1.083919	182.00	14.072
1.089919	183.24	14.062
1.097919	184.69	14.126
1.105919	185.99	14.246
1.113919	187.07	14.451
1.121919	189.02	14.304
1.129919	190.60	14.313
1.137919	191.99	14.414
1.143919	193.27	14.374
1.151919	194.29	14.603
1.159919	196.37	14.418
1.167919	197.48	14.613
1.175919	199.01	14.643
1.183919	200.55	14.668
1.191919	202.08	14.699
1.197919	203.33	14.685
1.205919	205.17	14.592
1.213919	206.05	14.878
1.221919	207.61	14.898
1.229919	208.91	15.018
1.237919	210.53	15.012
1.245919	212.18	14.995
1.251919	213.73	14.865
1.259919	214.94	15.021
1.267919	216.30	15.101
1.275919	217.92	15.098
1.283919	219.70	15.044
1.291919	221.12	15.102
1.297919	222.15	15.175
1.305919	223.80	15.160
1.313919	225.45	15.156
1.321919	226.81	15.253
1.329919	228.17	15.349
1.337919	229.89	15.307
1.345919	231.32	15.375
1.351919	232.53	15.376
1.359919	233.77	15.519
1.367919	235.75	15.375
1.375919	237.02	15.492
1.383919	238.34	15.606
1.391919	239.93	15.610
1.399919	241.17	15.756
1.405919	242.92	15.547
1.413919	244.73	15.466
1.421919	245.41	15.828
1.429919	247.16	15.772
1.437919	249.10	15.645
1.445919	250.45	15.744
1.453919	251.65	15.902
1.459919	253.22	15.751
1.467919	254.82	15.765
1.475919	256.37	15.789
1.483919	257.64	15.923
1.491919	259.49	15.827
1.499919	261.19	15.789
1.505919	262.06	15.924
1.513919	263.60	15.950
1.519419	264.31	16.178
1.527919	266.51	15.903
1.535919	268.01	15.942
1.543919	269.70	15.911
1.551919	271.52	15.827
1.557919	272.18	16.031
1.565919	273.93	15.990
1.573919	275.38	16.050
1.581919	277.17	15.980
1.589919	278.68	16.019
1.597919	280.55	15.915
1.605919	282.09	15.939
1.611919	283.06	16.036
1.619919	285.10	15.866
1.627919	286.89	15.797
1.635919	288.42	15.827
1.643919	289.86	15.892
1.651919	292.03	15.671
1.657919	293.31	15.644
1.665919	295.04	15.597
1.673919	296.93	15.484
1.681919	298.62	15.453
1.689919	300.45	15.365
1.697919	302.62	15.131
1.705919	304.34	15.086
1.711919	305.55	15.102
1.719919	307.44	14.991
1.727919	309.68	14.731
1.735919	311.54	14.646
1.743919	313.69	14.418
1.751919	315.58	14.323
1.759919	317.22	14.296
1.765919	318.75	14.171
1.773919	321.24	13.824
1.781919	323.26	13.677
1.789919	325.42	13.459
1.797919	327.71	13.196
1.805919	329.52	13.100
1.813919	331.85	12.817
1.819919	333.39	12.691
1.827919	335.09	12.655
1.835919	336.89	12.562
1.843919	339.08	12.336
1.851919	341.05	12.206
1.859919	342.68	12.200
1.865919	344.55	11.941
1.873919	345.97	11.999
1.881919	348.49	11.657
1.889919	349.84	11.758
1.897919	351.87	11.591
1.905919	353.61	11.540
1.913919	355.53	11.418
1.919919	357.05	11.299
1.927919	359.07	11.135
