# Supplementary material for: Experimental and Statistical Study of the Fracture Mechanism of Sn96.5Ag3Cu0.5 Solder Joints via Ball Shear Test
Source: Materials (Basel). 2022 Mar 26;15(7):2455. doi: 10.3390/ma15072455 (PMC9000201; doi:10.3390/ma15072455)
Supplement: Supplementary file 1 [file materials-15-02455-s001.zip › 200a╠m/13-4.csv]

TESTER	4000Plus	20087812
DATE	13/05/2020
TIME	17:27:44
TESTGROUP	DIE SHEAR
试验报告编号	GFJGJL2051209020521
样品编号	11~15：200μm/s
USERFIELD3
USERFIELD4
USERFIELD5
USERFIELD6
USERFIELD7
USERFIELD8
USERFIELD9
USERFIELD10
OPERATOR	何志刚
SAMPLE	2722
LOADUNIT	N
CARTRIDGE	5.0000 kg	15072016	球推力
TESTTYPE	Destruct
TESTSPEED	200.00	um/s
SHEARHEIGHT	50.000	um
TESTLOAD	0.000000	N
PROFILE	TIME/DIST/FORCE	248
TIME (s)	DIST (um)	FORCE (N)
0	0.000000	0.000000
0.0311272	5.0426	0.61416
0.0371272	6.1093	0.65796
0.0451272	7.6138	0.69819
0.0511272	8.1501	0.96378
0.0591272	9.3327	1.1301
0.0651272	10.560	1.1108
0.0731272	11.577	1.3423
0.0791272	12.311	1.5302
0.0871272	14.006	1.4958
0.09312721	14.995	1.5842
0.1011272	16.355	1.6808
0.1091272	17.635	1.8092
0.1151272	18.723	1.8448
0.1231272	19.404	2.2074
0.1291272	20.471	2.2650
0.1371272	22.156	2.2346
0.1431272	22.948	2.4000
0.1511272	23.945	2.6390
0.1571272	25.270	2.5955
0.1651272	26.261	2.8370
0.1711272	27.159	2.9467
0.1791272	28.529	3.0398
0.1851272	28.869	3.3825
0.1931272	30.591	3.3371
0.2011272	31.821	3.4849
0.2071272	32.535	3.6810
0.2151272	33.711	3.8500
0.2211272	34.735	3.9246
0.2291272	36.016	4.0522
0.2351272	37.115	4.0973
0.2431272	38.216	4.2818
0.2491272	39.042	4.4339
0.2571272	40.366	4.5448
0.2631272	41.177	4.7026
0.2711272	42.206	4.9290
0.2791272	43.597	5.0137
0.2851272	44.333	5.1871
0.2931272	45.474	5.3837
0.2991272	47.076	5.2319
0.3071272	48.378	5.3373
0.3131272	49.309	5.4486
0.3211272	50.435	5.6367
0.3271272	51.434	5.7071
0.3351272	52.631	5.8680
0.3411272	53.793	5.8882
0.3491272	54.651	6.1819
0.3551272	55.460	6.3407
0.3631272	56.925	6.3963
0.3711272	57.957	6.6216
0.3771272	58.942	6.7113
0.3851272	60.477	6.7399
0.3911272	61.213	6.9270
0.3991272	62.389	7.0958
0.4051272	63.335	7.2011
0.4131272	64.887	7.2228
0.4191272	65.939	7.2723
0.4271272	67.166	7.4351
0.4331272	68.453	7.3926
0.4411272	69.326	7.6804
0.4491272	70.739	7.7565
0.4551272	71.710	7.8515
0.4631272	73.051	7.9558
0.4691272	73.900	8.0989
0.4771272	75.165	8.2331
0.4831272	76.372	8.2218
0.4911272	77.540	8.3940
0.4971272	78.520	8.4856
0.5051272	79.667	8.6658
0.5111272	81.198	8.5419
0.5191272	82.173	8.7895
0.5251272	82.882	8.9735
0.5331272	84.658	8.9214
0.5411271	85.775	9.1133
0.5471272	86.679	9.2209
0.5551271	87.988	9.3374
0.5611272	89.490	9.2249
0.5691272	90.193	9.5791
0.5751272	91.424	9.5726
0.5831272	92.186	9.9036
0.5891272	94.061	9.6447
0.5971272	95.405	9.7477
0.6031272	96.382	9.8408
0.6111272	97.671	9.9655
0.6191272	98.829	10.127
0.6251272	99.859	10.200
0.6331272	101.26	10.282
0.6391272	102.20	10.389
0.6471272	103.54	10.491
0.6531272	104.43	10.620
0.6611272	106.00	10.634
0.6671272	107.09	10.681
0.6751271	108.49	10.763
0.6811272	109.44	10.853
0.6891271	110.79	10.956
0.6971272	112.02	11.104
0.7031271	113.08	11.161
0.7111272	114.27	11.328
0.7171271	115.81	11.197
0.7251272	117.15	11.303
0.7311271	118.33	11.315
0.7391272	119.38	11.533
0.7451272	120.43	11.584
0.7531272	121.48	11.803
0.7591272	123.11	11.638
0.7671272	124.51	11.722
0.7731272	125.39	11.852
0.7811272	126.91	11.885
0.7891272	128.29	11.977
0.7951272	129.34	12.041
0.8031272	131.06	11.983
0.8091272	132.19	12.013
0.8171272	133.28	12.216
0.8231272	134.08	12.378
0.8311272	135.76	12.352
0.8371271	136.75	12.438
0.8451272	137.89	12.608
0.8511271	139.12	12.601
0.8591272	140.67	12.638
0.8671272	142.24	12.651
0.8731272	143.09	12.780
0.8811272	144.69	12.784
0.8871272	145.78	12.832
0.8951272	147.18	12.913
0.9011272	148.32	12.944
0.9091272	149.81	12.990
0.9151272	150.97	12.995
0.9231272	152.39	13.069
0.9291272	153.49	13.113
0.9371272	155.18	13.083
0.9431272	155.68	13.361
0.9511272	157.46	13.294
0.9591272	159.24	13.225
0.9651272	160.21	13.323
0.9731272	161.59	13.409
0.9791272	162.88	13.380
0.9871272	164.07	13.546
0.9931272	165.21	13.558
1.001127	166.93	13.529
1.007127	168.07	13.545
1.015127	169.74	13.519
1.021127	170.34	13.759
1.029127	172.14	13.684
1.037127	173.98	13.593
1.043127	174.71	13.768
1.051127	176.43	13.740
1.057127	177.56	13.758
1.065127	179.47	13.638
1.071127	180.14	13.852
1.079127	181.66	13.888
1.085127	182.90	13.876
1.093127	184.76	13.778
1.099127	185.88	13.801
1.107127	187.17	13.926
1.113127	188.52	13.871
1.121127	190.22	13.835
1.129127	191.56	13.939
1.135127	193.18	13.781
1.143127	194.05	14.071
1.149127	195.74	13.885
1.157127	196.99	14.024
1.163127	198.45	13.912
1.171127	199.84	13.997
1.177127	200.98	14.027
1.185127	202.66	14.000
1.191127	203.73	14.057
1.199127	205.50	13.991
1.207127	206.84	14.096
1.213127	207.82	14.189
1.221127	209.65	14.101
1.227127	210.93	14.073
1.235127	212.73	13.999
1.242127	213.67	14.260
1.249127	215.54	14.002
1.255127	216.45	14.123
1.263127	217.94	14.171
1.269127	219.37	14.073
1.277127	220.88	14.107
1.285127	222.63	14.068
1.291127	223.87	14.041
1.299127	225.08	14.198
1.305127	226.48	14.124
1.313127	228.44	13.988
1.319127	229.55	14.014
1.327127	231.21	13.994
1.333127	232.44	13.986
1.341127	234.18	13.921
1.347127	235.15	14.019
1.355127	237.10	13.883
1.361127	237.93	14.034
1.369127	239.64	13.994
1.377127	241.25	13.994
1.383127	242.94	13.806
1.391127	244.25	13.921
1.397127	245.60	13.869
1.405127	247.19	13.874
1.411127	248.50	13.824
1.419127	249.82	13.950
1.425127	251.32	13.837
1.433127	253.22	13.723
1.439127	254.19	13.807
1.447127	255.65	13.875
1.455127	257.62	13.722
1.461127	258.43	13.879
1.469127	260.53	13.684
1.475127	261.63	13.731
1.483127	263.17	13.742
1.489127	264.84	13.566
1.497127	265.97	13.753
1.503127	267.71	13.546
1.511127	268.85	13.729
1.517127	270.74	13.462
1.525127	272.17	13.534
1.531127	273.50	13.472
1.539127	275.58	13.301
1.547127	276.94	13.401
1.553127	278.65	13.193
1.561127	280.30	13.175
1.567127	281.64	13.127
1.575127	283.68	12.957
1.581127	284.79	12.996
1.589127	286.31	13.030
1.595127	287.94	12.867
1.603127	289.82	12.762
1.609127	291.38	12.612
1.617127	292.57	12.775
1.625127	294.24	12.752
1.631127	295.51	12.727
1.639127	297.62	12.530
1.645127	299.38	12.317
1.653127	301.05	12.294
1.659127	302.31	12.277
1.667127	304.15	12.183
1.673127	306.03	11.908
1.681127	307.55	11.957
1.687127	309.16	11.790
1.695127	310.87	11.747
1.701127	312.78	11.476
1.709127	314.10	11.587
1.717127	316.27	11.367
1.723127	317.78	11.252
1.731127	320.21	10.931
1.737127	321.37	10.937
1.745127	323.41	10.782
1.751127	325.01	10.614
1.759127	326.72	10.575
1.765127	328.32	10.423
1.773127	330.69	10.124
