# Supplementary material for: Experimental and Statistical Study of the Fracture Mechanism of Sn96.5Ag3Cu0.5 Solder Joints via Ball Shear Test
Source: Materials (Basel). 2022 Mar 26;15(7):2455. doi: 10.3390/ma15072455 (PMC9000201; doi:10.3390/ma15072455)
Supplement: Supplementary file 1 [file materials-15-02455-s001.zip › 200a╠m/13-5.csv]

TESTER	4000Plus	20087812
DATE	13/05/2020
TIME	17:27:44
TESTGROUP	DIE SHEAR
试验报告编号	GFJGJL2051209020521
样品编号	11~15：200μm/s
USERFIELD3
USERFIELD4
USERFIELD5
USERFIELD6
USERFIELD7
USERFIELD8
USERFIELD9
USERFIELD10
OPERATOR	何志刚
SAMPLE	2722
LOADUNIT	N
CARTRIDGE	5.0000 kg	15072016	球推力
TESTTYPE	Destruct
TESTSPEED	200.00	um/s
SHEARHEIGHT	50.000	um
TESTLOAD	0.000000	N
PROFILE	TIME/DIST/FORCE	248
TIME (s)	DIST (um)	FORCE (N)
0	0.000000	0.000000
0.2452661	20.918	-0.90339
0.2572661	21.548	-0.81467
0.2712661	23.089	-0.63466
0.2832661	25.412	-0.57946
0.2972661	27.529	-0.24741
0.3092661	29.508	-0.043172
0.3212661	31.636	0.088569
0.3352661	34.669	0.019712
0.3472661	37.135	0.004719
0.3612661	39.863	0.055308
0.3732661	42.215	0.071611
0.3872661	45.377	-0.062023
0.3992661	47.654	-0.002670
0.4112661	49.797	0.095354
0.4252661	52.884	-0.008670
0.4372661	55.274	0.006187
0.4512661	58.378	-0.10435
0.4632661	60.394	0.043133
0.4772661	63.356	-0.011923
0.4892661	65.681	0.014642
0.5032661	68.300	0.094122
0.5172661	71.680	-0.12481
0.5292661	73.745	0.003705
0.5432661	76.628	-0.020475
0.5552661	78.968	0.000202
0.5692661	81.497	0.11491
0.5812661	84.334	-0.045163
0.5932661	86.394	0.085154
0.6072661	89.288	0.056802
0.6192661	91.826	-0.000098
0.6332661	94.895	-0.096839
0.6452661	96.967	0.028601
0.6592661	100.13	-0.10499
0.6712661	102.25	0.003108
0.6832661	104.66	0.010095
0.6972661	107.39	0.045381
0.7092661	110.08	-0.073204
0.7232661	112.90	-0.069366
0.7352661	115.25	-0.053203
0.7492661	117.82	0.045612
0.7612661	120.32	0.015787
0.7732661	122.55	0.078930
0.7872661	125.46	0.044519
0.7992661	127.62	0.13539
0.8132661	130.94	-0.059794
0.8252661	133.08	0.038552
0.8392661	135.88	0.047298
0.8512661	137.32	0.43638
0.8632661	138.91	0.76381
0.8772661	141.49	0.84419
0.8892661	143.34	1.0728
0.9032661	145.71	1.2364
0.9152661	147.75	1.3744
0.9292661	149.79	1.6771
0.9412661	152.16	1.7018
0.9532661	153.92	1.9512
0.9672661	156.50	2.0448
0.9792661	158.53	2.1990
0.9932661	161.12	2.2918
1.005266	162.94	2.5146
1.019266	165.08	2.7841
1.031266	167.31	2.8445
1.047266	170.66	2.7943
1.059266	172.30	3.0888
1.071266	174.47	3.1895
1.085266	177.17	3.2373
1.097266	178.86	3.5131
1.111266	181.38	3.6313
1.123266	184.15	3.4968
1.137266	186.07	3.8511
1.149266	187.74	4.1464
1.161266	189.85	4.2592
1.175266	192.01	4.5013
1.187266	193.76	4.7680
1.201266	196.37	4.8375
1.213266	198.32	5.0242
1.227266	200.70	5.1966
1.239266	202.48	5.4396
1.251266	204.45	5.6174
1.265266	206.54	5.8887
1.277266	208.39	6.1184
1.291266	210.90	6.2373
1.303266	213.13	6.3027
1.317266	215.15	6.6152
1.329266	217.12	6.7974
1.341266	218.99	6.9999
1.355266	221.53	7.1102
1.367266	223.32	7.3455
1.381266	225.66	7.5366
1.393266	227.64	7.6994
1.407266	229.93	7.9063
1.419266	231.94	8.0680
1.431266	234.06	8.1751
1.445266	236.43	8.3523
1.457266	238.20	8.6099
1.471266	240.80	8.6827
1.483266	242.72	8.8848
1.497266	244.91	9.1290
1.509266	247.11	9.2079
1.521266	248.71	9.5315
1.535266	252.01	9.3308
1.547266	253.60	9.6580
1.561266	256.05	9.7882
1.575266	258.49	9.9516
1.589266	261.11	10.019
1.601266	263.00	10.213
1.613266	264.93	10.408
1.627266	267.59	10.460
1.639266	269.50	10.662
1.653266	271.81	10.863
1.665266	274.00	10.957
1.679266	276.69	10.994
1.691266	278.59	11.201
1.703266	280.39	11.432
1.717266	283.32	11.390
1.729266	285.37	11.540
1.743266	288.01	11.595
1.755266	289.96	11.782
1.769266	292.26	11.974
1.781266	294.92	11.883
1.793266	296.65	12.143
1.807266	299.51	12.128
1.819266	301.46	12.315
1.833266	303.82	12.481
1.845266	306.55	12.364
1.859266	309.17	12.444
1.871266	311.05	12.643
1.883266	313.57	12.609
1.897266	315.73	12.868
1.909266	318.57	12.692
1.923266	320.76	12.940
1.935266	322.90	13.053
1.949266	325.35	13.182
1.961266	328.03	13.086
1.973266	330.14	13.211
1.987266	332.75	13.278
1.999266	335.23	13.257
2.013266	337.44	13.499
2.025266	339.80	13.510
2.039266	342.34	13.620
2.051266	344.85	13.575
2.063266	347.36	13.531
2.077266	349.88	13.649
2.089266	352.27	13.650
2.103266	355.26	13.584
2.117266	358.00	13.614
2.131266	360.74	13.646
2.143266	363.56	13.492
2.155266	365.61	13.629
2.169266	368.43	13.629
2.181266	370.66	13.690
2.195266	373.35	13.742
2.207266	375.71	13.757
2.221266	378.39	13.810
2.233266	381.01	13.723
2.245266	383.35	13.757
2.259266	386.15	13.766
2.271266	388.61	13.741
2.285266	391.65	13.655
2.297266	393.65	13.809
2.311266	396.51	13.791
2.319266	398.07	13.893
2.331266	400.89	13.656
2.345266	403.52	13.717
2.357266	405.94	13.722
2.371266	408.81	13.702
2.383266	411.06	13.759
2.395266	413.59	13.720
2.409266	416.50	13.684
2.421266	418.86	13.696
2.435266	421.89	13.615
2.447266	423.98	13.736
2.461266	426.99	13.659
2.473266	429.34	13.679
2.485266	431.90	13.626
2.499266	434.79	13.599
2.511266	437.31	13.548
2.525266	439.90	13.638
2.537266	442.55	13.555
2.551266	444.86	13.738
2.563266	447.55	13.638
2.575266	450.26	13.511
2.589266	452.91	13.581
2.603266	455.57	13.642
2.617266	458.45	13.605
2.629266	461.02	13.551
2.643266	463.89	13.532
2.655266	466.29	13.527
2.669266	469.16	13.512
2.681266	471.75	13.431
2.693266	474.03	13.490
2.707266	477.11	13.388
2.719266	479.60	13.365
2.733266	482.34	13.397
2.745266	484.72	13.404
2.757266	487.62	13.218
2.771266	490.33	13.246
2.783266	492.62	13.300
2.797266	495.62	13.219
2.809266	498.11	13.193
2.823266	501.02	13.146
2.835266	503.62	13.079
2.847266	506.41	12.937
2.861266	508.69	13.148
2.873266	511.23	13.090
2.887266	514.19	13.021
2.899266	516.59	13.033
2.913266	519.70	12.921
2.925266	522.31	12.835
2.937266	524.98	12.739
2.951266	527.48	12.866
2.963266	530.28	12.707
2.977266	533.37	12.604
2.989266	536.26	12.423
3.003266	538.78	12.527
3.015266	541.48	12.419
3.027266	544.01	12.366
3.041266	547.04	12.271
3.053266	549.82	12.133
3.067266	552.19	12.310
3.079266	555.13	12.093
3.093266	558.04	12.061
3.105266	560.73	11.957
3.117266	563.11	11.962
3.131266	565.80	12.014
3.145266	568.81	11.942
3.159266	571.89	11.823
3.171266	574.40	11.794
3.185266	577.27	11.759
3.197266	579.85	11.686
3.211266	582.82	11.642
3.223266	585.21	11.642
3.235266	587.74	11.604
3.249266	590.66	11.564
3.261266	593.25	11.486
3.275266	596.32	11.392
3.287266	599.31	11.170
3.301266	601.82	11.280
3.313266	604.64	11.124
3.325266	607.15	11.080
3.339266	610.26	10.965
3.351266	612.74	10.934
3.365266	615.73	10.865
3.377266	618.65	10.673
3.391266	621.32	10.720
3.403266	623.95	10.642
3.415266	627.19	10.310
