# Supplementary material for: Experimental and Statistical Study of the Fracture Mechanism of Sn96.5Ag3Cu0.5 Solder Joints via Ball Shear Test
Source: Materials (Basel). 2022 Mar 26;15(7):2455. doi: 10.3390/ma15072455 (PMC9000201; doi:10.3390/ma15072455)
Supplement: Supplementary file 1 [file materials-15-02455-s001.zip › 200a╠m/13-6.csv]

TESTER	4000Plus	20087812
DATE	13/05/2020
TIME	17:27:44
TESTGROUP	DIE SHEAR
试验报告编号	GFJGJL2051209020521
样品编号	11~15：200μm/s
USERFIELD3
USERFIELD4
USERFIELD5
USERFIELD6
USERFIELD7
USERFIELD8
USERFIELD9
USERFIELD10
OPERATOR	何志刚
SAMPLE	2722
LOADUNIT	N
CARTRIDGE	5.0000 kg	15072016	球推力
TESTTYPE	Destruct
TESTSPEED	200.00	um/s
SHEARHEIGHT	50.000	um
TESTLOAD	0.000000	N
PROFILE	TIME/DIST/FORCE	248
TIME (s)	DIST (um)	FORCE (N)
0	0.000000	0.000000
0.03589813	5.9795	0.56787
0.04389813	7.3016	0.67953
0.05189813	8.7198	0.75354
0.05989813	10.133	0.82967
0.06789813	11.111	1.0339
0.07589813	12.306	1.1953
0.08389813	13.304	1.4341
0.09189813	14.465	1.6510
0.1018981	16.505	1.5933
0.1098981	17.708	1.7515
0.1178981	19.363	1.7328
0.1258981	20.226	2.0244
0.1338981	21.140	2.2958
0.1418981	22.806	2.2728
0.1498981	24.112	2.4328
0.1578981	25.346	2.5367
0.1658981	26.442	2.7789
0.1738981	27.975	2.7662
0.1818981	29.214	2.9522
0.1898981	30.331	3.1025
0.1978981	31.710	3.2338
0.2058981	33.211	3.2754
0.2138981	34.215	3.4695
0.2218981	35.466	3.6091
0.2298981	36.920	3.6832
0.2378981	37.948	3.9378
0.2478981	39.292	4.1670
0.2558981	40.659	4.3030
0.2638981	42.133	4.3131
0.2718981	43.161	4.5818
0.2798981	44.519	4.6235
0.2878981	46.187	4.6417
0.2958981	47.075	4.8816
0.3038981	48.419	5.0265
0.3118981	49.152	5.3412
0.3198981	50.569	5.4156
0.3278981	52.140	5.4297
0.3358981	53.149	5.6640
0.3438981	54.761	5.6619
0.3518981	55.894	5.8477
0.3598981	56.883	6.0901
0.3678981	58.527	6.0754
0.3758981	59.767	6.2611
0.3838981	60.911	6.4429
0.3938981	62.757	6.5030
0.4018981	63.739	6.7061
0.4098981	65.146	6.7842
0.4178981	66.786	6.8134
0.4258981	67.774	7.0139
0.4338982	68.957	7.1803
0.4418981	70.630	7.1544
0.4498981	71.952	7.2661
0.4578981	73.138	7.4732
0.4658981	74.504	7.5253
0.4738981	76.042	7.5526
0.4818981	76.892	7.8492
0.4898981	79.033	7.6821
0.4978981	79.730	7.9968
0.5058981	81.090	8.0934
0.5138981	82.441	8.2359
0.5218982	83.445	8.4302
0.5298981	85.159	8.3881
0.5398981	86.898	8.4904
0.5478981	88.436	8.5174
0.5558981	89.403	8.8101
0.5638981	90.854	8.8296
0.5718981	92.378	8.8621
0.5798981	93.273	9.1408
0.5878981	94.936	9.1192
0.5958981	96.353	9.2355
0.6038981	97.869	9.2294
0.6118981	99.183	9.3861
0.6198981	100.16	9.5890
0.6278981	101.77	9.6319
0.6358981	102.99	9.7407
0.6438981	104.12	9.9278
0.6518981	105.87	9.9130
0.6598981	107.28	9.9642
0.6678981	108.59	10.080
0.6758981	109.97	10.156
0.6858981	111.65	10.293
0.6938981	113.36	10.280
0.7018981	114.26	10.516
0.7098981	116.01	10.504
0.7178981	117.21	10.619
0.7258981	118.65	10.687
0.7338981	119.91	10.821
0.7418981	121.72	10.742
0.7498981	123.23	10.822
0.7578981	124.44	10.951
0.7658981	125.76	11.048
0.7738981	127.27	11.087
0.7818981	128.89	11.082
0.7898981	129.84	11.380
0.7978981	131.59	11.297
0.8058981	133.27	11.312
0.8138981	133.97	11.612
0.8238981	136.33	11.483
0.8318981	137.44	11.676
0.8398981	138.77	11.785
0.8478981	140.39	11.809
0.8558981	142.04	11.750
0.8638981	142.87	12.054
0.8718981	144.90	11.904
0.8798981	146.52	11.927
0.8878981	147.35	12.202
0.8958981	148.92	12.218
0.9038981	150.32	12.298
0.9118981	151.65	12.408
0.9198981	153.55	12.334
0.9278981	154.72	12.464
0.9358981	156.18	12.520
0.9438981	158.09	12.445
0.9518981	159.28	12.566
0.9598981	160.63	12.708
0.9698981	162.83	12.588
0.9778981	164.41	12.642
0.9858981	165.59	12.767
0.9938981	167.25	12.744
1.001898	168.32	12.944
1.009898	169.71	13.068
1.017898	171.29	13.050
1.025898	172.86	13.094
1.033898	174.21	13.165
1.041898	175.40	13.371
1.049898	177.19	13.259
1.057898	178.64	13.322
1.065898	180.23	13.326
1.073898	181.48	13.465
1.081898	183.16	13.439
1.089898	184.59	13.506
1.097898	186.17	13.561
1.105898	187.81	13.505
1.115898	189.46	13.684
1.123898	191.10	13.671
1.131898	192.25	13.809
1.139898	194.11	13.752
1.147898	195.50	13.794
1.155898	196.54	14.017
1.163898	198.39	13.922
1.171898	199.87	13.973
1.179898	201.40	14.045
1.187898	203.19	13.931
1.195898	204.47	14.101
1.203898	205.78	14.175
1.211898	207.46	14.148
1.219898	208.82	14.245
1.227898	210.36	14.271
1.235898	211.93	14.326
1.243898	213.11	14.450
1.251898	215.14	14.287
1.261898	216.67	14.471
1.269898	218.08	14.548
1.277898	219.69	14.546
1.285898	221.30	14.546
1.293898	222.79	14.590
1.301898	224.05	14.769
1.309898	225.92	14.624
1.317898	227.07	14.804
1.325898	229.03	14.677
1.333898	230.61	14.690
1.341898	231.75	14.900
1.349898	233.58	14.772
1.357898	234.66	14.991
1.365898	236.88	14.750
1.373898	238.15	14.885
1.381898	239.84	14.851
1.389898	241.03	15.043
1.399898	243.27	14.919
1.407898	244.88	14.963
1.415898	246.12	15.061
1.423898	247.73	15.049
1.431898	249.40	15.036
1.439898	251.10	15.002
1.447898	252.55	15.061
1.455898	253.96	15.138
1.463898	255.52	15.156
1.471898	257.28	15.099
1.479898	258.67	15.227
1.487898	260.42	15.129
1.495898	261.84	15.241
1.503898	263.48	15.186
1.511898	265.04	15.206
1.519898	266.82	15.138
1.527898	268.36	15.163
1.535898	269.64	15.292
1.545898	271.91	15.189
1.553898	273.31	15.311
1.561898	274.60	15.475
1.569898	276.76	15.203
1.577898	277.89	15.363
1.585898	279.58	15.332
1.593898	281.26	15.300
1.601898	282.89	15.337
1.609898	284.36	15.390
1.617898	286.30	15.217
1.625898	287.47	15.388
1.633898	289.41	15.259
1.641898	291.06	15.242
1.649898	292.62	15.274
1.657898	294.57	15.167
1.665898	295.93	15.235
1.673898	297.76	15.174
1.681898	299.32	15.154
1.691898	301.47	15.094
1.699898	303.28	15.015
1.707898	305.41	14.852
1.715898	306.87	14.865
1.723898	308.77	14.793
1.731898	310.33	14.770
1.739898	312.50	14.594
1.747898	313.63	14.735
1.755898	315.44	14.657
1.763898	317.51	14.476
1.771898	319.54	14.325
1.779898	321.41	14.209
1.787898	323.14	14.158
1.795898	324.63	14.204
1.803898	326.51	14.100
1.811898	328.25	14.048
1.819898	330.39	13.839
1.827898	332.38	13.729
1.837898	334.61	13.639
1.845898	336.17	13.616
1.853898	338.42	13.405
1.861898	339.99	13.378
1.869898	341.77	13.352
1.877898	343.60	13.239
1.885898	345.40	13.190
1.893898	347.10	13.127
1.901898	349.44	12.840
1.909898	350.87	12.910
1.917898	352.92	12.776
1.925898	354.94	12.573
1.933898	356.78	12.523
1.941898	358.62	12.392
1.949898	360.39	12.368
1.957898	362.05	12.305
1.965898	364.14	12.161
1.973898	366.14	11.964
1.983898	367.91	12.054
1.991898	370.40	11.748
1.999898	371.93	11.739
2.007898	374.18	11.486
2.015898	375.97	11.455
2.023898	377.69	11.368
2.031898	379.77	11.186
