# Supplementary material for: Experimental and Statistical Study of the Fracture Mechanism of Sn96.5Ag3Cu0.5 Solder Joints via Ball Shear Test
Source: Materials (Basel). 2022 Mar 26;15(7):2455. doi: 10.3390/ma15072455 (PMC9000201; doi:10.3390/ma15072455)
Supplement: Supplementary file 1 [file materials-15-02455-s001.zip › 200a╠m/14-4.csv]

TESTER	4000Plus	20087812
DATE	13/05/2020
TIME	17:27:44
TESTGROUP	DIE SHEAR
试验报告编号	GFJGJL2051209020521
样品编号	11~15：200μm/s
USERFIELD3
USERFIELD4
USERFIELD5
USERFIELD6
USERFIELD7
USERFIELD8
USERFIELD9
USERFIELD10
OPERATOR	何志刚
SAMPLE	2722
LOADUNIT	N
CARTRIDGE	5.0000 kg	15072016	球推力
TESTTYPE	Destruct
TESTSPEED	200.00	um/s
SHEARHEIGHT	50.000	um
TESTLOAD	0.000000	N
PROFILE	TIME/DIST/FORCE	248
TIME (s)	DIST (um)	FORCE (N)
0	0.000000	0.000000
0.04708707	7.8449	0.68364
0.05908706	9.8059	0.85280
0.06908707	11.317	1.0584
0.08108707	13.122	1.2888
0.09108707	15.291	1.2223
0.1030871	17.046	1.4862
0.1130871	18.379	1.7475
0.1230871	20.173	1.8281
0.1350871	21.872	2.1142
0.1450871	23.700	2.1812
0.1570871	25.849	2.2771
0.1670871	27.485	2.4197
0.1770871	28.893	2.6514
0.1890871	31.329	2.6485
0.1990871	32.731	2.8829
0.2110871	34.695	3.0649
0.2210871	36.541	3.1252
0.2330871	38.921	3.1440
0.2430871	40.391	3.3517
0.2530871	41.681	3.6301
0.2650871	43.883	3.7188
0.2750871	45.398	3.9084
0.2870871	47.530	4.0108
0.297087	48.920	4.2638
0.3070871	50.938	4.2566
0.3190871	52.522	4.5735
0.329087	54.157	4.7167
0.341087	56.102	4.9061
0.3510871	57.842	5.0078
0.3630871	59.486	5.3154
0.373087	61.281	5.3953
0.3830871	62.513	5.6962
0.3950871	64.796	5.7535
0.4050871	66.415	5.9026
0.417087	68.566	6.0113
0.4270871	70.060	6.2096
0.4370871	71.647	6.3714
0.4490871	73.419	6.6145
0.459087	74.944	6.8006
0.4710871	77.253	6.8473
0.4810871	78.860	7.0013
0.4930871	80.697	7.2333
0.503087	82.549	7.2912
0.5130871	84.135	7.4673
0.5250871	86.151	7.6149
0.535087	87.353	7.9276
0.5470871	89.582	8.0056
0.5570871	91.207	8.1527
0.5670871	93.302	8.1153
0.5790871	95.337	8.2696
0.5890871	96.988	8.4061
0.601087	99.069	8.5284
0.6110871	100.47	8.7767
0.623087	102.20	9.0382
0.633087	104.37	8.9711
0.643087	105.95	9.1477
0.6550871	107.60	9.4414
0.665087	109.63	9.4411
0.6770871	112.04	9.4361
0.6870871	114.06	9.4424
0.697087	115.21	9.7735
0.7090871	117.63	9.7639
0.7190871	119.22	9.9262
0.731087	121.18	10.108
0.7410871	122.65	10.315
0.753087	124.92	10.376
0.763087	126.53	10.532
0.7730871	128.69	10.469
0.785087	130.80	10.594
0.795087	132.49	10.712
0.8070871	134.71	10.796
0.8170871	136.86	10.736
0.827087	138.22	10.986
0.8390871	140.56	11.022
0.8490871	142.42	11.078
0.8610871	144.53	11.187
0.8710871	146.41	11.234
0.883087	148.53	11.342
0.893087	150.37	11.419
0.9030871	152.32	11.438
0.915087	154.13	11.681
0.925087	156.00	11.730
0.9370871	158.45	11.722
0.947087	160.29	11.785
0.9590871	162.50	11.857
0.9690871	164.70	11.792
0.9790871	166.14	12.013
0.9910871	168.71	11.958
1.001087	170.20	12.158
1.013087	172.56	12.169
1.023087	174.32	12.263
1.033087	176.17	12.323
1.045087	178.50	12.361
1.055087	180.48	12.369
1.067087	182.73	12.439
1.077087	184.77	12.424
1.089087	186.83	12.553
1.099087	188.93	12.528
1.109087	190.53	12.685
1.121087	193.24	12.576
1.131087	195.02	12.660
1.143087	197.26	12.733
1.153087	199.12	12.788
1.163087	201.23	12.745
1.175087	203.37	12.847
1.185087	205.04	12.989
1.197087	207.06	13.135
1.207087	209.46	12.978
1.219087	211.68	13.059
1.229087	213.49	13.136
1.239087	215.76	13.027
1.251087	217.88	13.149
1.261087	219.66	13.237
1.273087	221.90	13.310
1.283087	223.64	13.413
1.293087	225.66	13.404
1.305087	227.92	13.470
1.315087	229.76	13.533
1.327087	232.44	13.420
1.337087	234.06	13.581
1.349087	236.60	13.525
1.359087	238.28	13.665
1.369087	240.35	13.637
1.381087	242.29	13.813
1.391087	244.33	13.813
1.403087	246.56	13.875
1.413087	248.57	13.886
1.423087	250.51	13.911
1.435087	252.76	13.967
1.445087	254.63	14.018
1.457087	256.88	14.074
1.467087	258.76	14.136
1.479087	261.17	14.143
1.489087	263.20	14.129
1.499087	265.00	14.209
1.511087	267.34	14.244
1.521087	269.27	14.271
1.533087	271.13	14.479
1.543087	273.11	14.502
1.553087	275.33	14.414
1.565087	277.63	14.451
1.575087	279.60	14.476
1.587087	281.76	14.567
1.597087	283.74	14.576
1.609087	285.91	14.662
1.619087	288.14	14.588
1.629087	290.02	14.633
1.641087	292.12	14.762
1.651087	294.08	14.780
1.663087	296.57	14.739
1.673087	298.49	14.786
1.683087	300.18	14.908
1.695087	302.85	14.813
1.705087	304.79	14.834
1.717087	307.18	14.838
1.727087	309.13	14.856
1.739087	311.09	15.041
1.749087	313.25	14.976
1.759087	314.91	15.111
1.771087	317.46	15.064
1.781087	319.71	14.965
1.793087	321.81	15.095
1.803087	324.03	15.008
1.813087	325.69	15.140
1.825087	328.17	15.119
1.835087	330.08	15.156
1.847087	332.88	14.998
1.857087	334.31	15.218
1.869087	336.97	15.127
1.879087	338.89	15.159
1.889087	340.97	15.144
1.901087	342.76	15.378
1.911087	344.80	15.362
1.923087	347.27	15.347
1.933087	349.10	15.412
1.945087	351.74	15.333
1.955087	353.73	15.334
1.965087	355.70	15.360
1.977087	358.59	15.166
1.987087	360.00	15.397
1.999087	362.61	15.311
2.009087	364.24	15.471
2.019087	366.44	15.392
2.031087	368.85	15.385
2.041087	371.31	15.218
2.053087	373.20	15.501
2.063087	375.78	15.189
2.075087	377.95	15.289
2.085087	380.04	15.257
2.095087	382.03	15.259
2.107087	384.39	15.284
2.117087	386.41	15.280
2.129087	388.71	15.330
2.139087	391.21	15.132
2.149087	392.99	15.218
2.161087	395.41	15.221
2.171087	397.47	15.199
2.183087	400.04	15.143
2.193087	401.75	15.259
2.205087	404.49	15.136
2.215087	406.78	15.023
2.225087	408.51	15.126
2.237087	411.11	15.046
2.247087	413.17	15.036
2.259087	415.47	15.073
2.269087	417.49	15.078
2.279087	419.63	15.026
2.291087	422.26	14.930
2.301087	424.23	14.944
2.313087	426.97	14.820
2.323087	428.60	14.966
2.335087	431.48	14.777
2.345087	433.37	14.832
2.355087	435.94	14.611
2.367087	438.05	14.732
2.377087	440.52	14.551
2.389087	442.61	14.683
2.399087	444.74	14.632
2.409087	447.14	14.474
2.421087	449.74	14.393
2.431087	451.82	14.376
2.443087	454.21	14.376
2.453087	456.50	14.265
2.465087	458.75	14.332
2.475087	461.14	14.180
2.485087	463.17	14.169
2.497087	465.86	14.067
2.507087	468.01	14.009
2.519087	470.74	13.892
2.529087	472.59	13.949
2.539087	474.60	13.960
2.551087	477.39	13.804
2.561087	479.69	13.687
2.573087	482.17	13.653
2.583087	484.41	13.572
2.595087	487.27	13.386
2.605087	489.43	13.328
2.615087	491.58	13.282
2.627087	494.36	13.129
2.637087	497.12	12.833
2.649087	500.20	12.576
2.659087	502.11	12.612
2.669087	504.73	12.368
2.681087	507.78	12.124
2.691087	510.95	11.667
2.703087	513.84	11.473
2.713087	516.16	11.345
