# Supplementary material for: Experimental and Statistical Study of the Fracture Mechanism of Sn96.5Ag3Cu0.5 Solder Joints via Ball Shear Test
Source: Materials (Basel). 2022 Mar 26;15(7):2455. doi: 10.3390/ma15072455 (PMC9000201; doi:10.3390/ma15072455)
Supplement: Supplementary file 1 [file materials-15-02455-s001.zip › 200a╠m/14-5.csv]

TESTER	4000Plus	20087812
DATE	13/05/2020
TIME	17:27:44
TESTGROUP	DIE SHEAR
试验报告编号	GFJGJL2051209020521
样品编号	11~15：200μm/s
USERFIELD3
USERFIELD4
USERFIELD5
USERFIELD6
USERFIELD7
USERFIELD8
USERFIELD9
USERFIELD10
OPERATOR	何志刚
SAMPLE	2722
LOADUNIT	N
CARTRIDGE	5.0000 kg	15072016	球推力
TESTTYPE	Destruct
TESTSPEED	200.00	um/s
SHEARHEIGHT	50.000	um
TESTLOAD	0.000000	N
PROFILE	TIME/DIST/FORCE	248
TIME (s)	DIST (um)	FORCE (N)
0	0.000000	0.000000
0.04321334	7.4839	0.64591
0.05121334	8.8660	0.73407
0.05721334	10.047	0.74717
0.06321333	11.060	0.82600
0.07121333	12.327	0.95929
0.07721333	12.881	1.2178
0.08321334	14.103	1.2147
0.09121334	15.359	1.3384
0.09721334	16.550	1.3477
0.1032133	17.158	1.5849
0.1112133	18.773	1.5819
0.1172133	19.758	1.6577
0.1232133	20.667	1.7775
0.1312133	21.920	1.9162
0.1372133	22.740	2.0706
0.1432133	23.942	2.0753
0.1512133	25.291	2.1766
0.1572133	26.210	2.2923
0.1632133	27.228	2.3549
0.1712133	28.502	2.4854
0.1772133	29.331	2.6364
0.1852133	31.005	2.6104
0.1912133	31.932	2.7229
0.1972134	33.025	2.7703
0.2052133	34.299	2.9008
0.2112134	35.425	2.9354
0.2172133	36.254	3.0724
0.2252133	37.629	3.1635
0.2312133	38.868	3.1536
0.2372133	40.049	3.1526
0.2452133	41.068	3.3830
0.2512133	41.803	3.5710
0.2572133	42.712	3.6904
0.2652133	44.118	3.7693
0.2712133	45.429	3.7172
0.2772133	46.129	3.9188
0.2852134	47.324	4.0801
0.2912133	48.439	4.1193
0.2972133	49.320	4.2497
0.3052133	50.773	4.3100
0.3112133	51.558	4.4642
0.3172133	52.351	4.6292
0.3252133	53.658	4.7469
0.3312133	54.805	4.7730
0.3372133	55.537	4.9621
0.3452133	57.095	4.9813
0.3512133	57.847	5.1626
0.3572133	58.445	5.3899
0.3652133	59.999	5.4108
0.3712133	61.010	5.4903
0.3772133	62.199	5.5001
0.3852133	63.383	5.6662
0.3912133	64.236	5.7937
0.3972133	65.228	5.8807
0.4052133	66.703	5.9326
0.4112133	67.434	6.1217
0.4172133	68.362	6.2198
0.4252133	69.414	6.4372
0.4312133	70.903	6.3299
0.4372133	71.729	6.4817
0.4452133	73.331	6.4841
0.4512133	73.654	6.8331
0.4592133	75.507	6.7366
0.4652133	76.424	6.8533
0.4712133	77.276	6.9811
0.4792133	78.530	7.1336
0.4852133	79.352	7.2731
0.4912133	80.516	7.2926
0.4992133	81.542	7.5204
0.5052133	82.851	7.4833
0.5112134	83.866	7.5475
0.5192133	84.902	7.7712
0.5252134	86.150	7.7580
0.5312133	87.117	7.8550
0.5392134	88.497	7.9439
0.5452133	89.400	8.0518
0.5512134	90.319	8.1676
0.5592133	91.853	8.1960
0.5652134	92.640	8.3636
0.5712134	93.643	8.4321
0.5792134	94.918	8.5624
0.5852134	95.937	8.6387
0.5912133	97.003	8.6969
0.5992134	98.259	8.8345
0.6052133	99.285	8.9081
0.6112134	100.30	8.9724
0.6192133	101.82	9.0217
0.6252134	102.82	9.1031
0.6312134	104.31	8.9949
0.6392134	105.64	9.1035
0.6452134	106.27	9.3201
0.6512133	106.98	9.5182
0.6592134	108.69	9.4766
0.6652133	109.93	9.4660
0.6712134	110.70	9.6410
0.6792133	112.38	9.6141
0.6852134	113.04	9.8591
0.6912134	114.44	9.7440
0.6992134	115.49	9.9602
0.7052134	116.54	10.025
0.7112134	117.63	10.074
0.7192134	118.74	10.270
0.7252133	120.19	10.165
0.7332134	121.60	10.239
0.7392133	122.58	10.332
0.7452133	123.32	10.516
0.7532133	124.88	10.535
0.7592134	125.58	10.723
0.7652134	127.24	10.563
0.7732134	128.18	10.812
0.7792134	129.32	10.841
0.7852134	130.40	10.894
0.7932134	131.90	10.934
0.7992133	133.02	10.957
0.8052133	133.67	11.176
0.8132133	135.71	11.008
0.8192133	136.21	11.288
0.8252134	137.52	11.237
0.8332134	138.90	11.325
0.8392134	140.33	11.241
0.8452134	140.96	11.468
0.8532134	142.67	11.431
0.8592134	143.53	11.567
0.8652133	144.70	11.570
0.8732134	146.27	11.601
0.8792133	147.52	11.573
0.8852134	148.26	11.757
0.8932133	149.80	11.786
0.8992134	151.10	11.750
0.9052134	151.88	11.920
0.9132134	153.36	11.972
0.9192134	154.43	12.029
0.9252133	156.51	11.688
0.9332134	157.71	11.848
0.9392133	158.44	12.024
0.9452134	159.60	12.043
0.9532133	161.05	12.105
0.9592134	162.37	12.066
0.9652134	163.28	12.171
0.9732134	164.80	12.204
0.9792134	166.13	12.160
0.9852133	167.35	12.155
0.9932134	168.75	12.238
0.9992133	169.81	12.297
1.005213	170.85	12.351
1.013213	172.41	12.369
1.019213	173.14	12.560
1.027213	174.84	12.526
1.033213	175.91	12.581
1.039213	177.22	12.543
1.047213	179.07	12.448
1.053213	179.61	12.712
1.059213	180.96	12.659
1.067213	182.33	12.737
1.073213	183.70	12.676
1.079213	184.70	12.761
1.087213	186.13	12.829
1.093213	187.41	12.791
1.099213	188.34	12.902
1.107213	189.92	12.913
1.113213	190.77	13.055
1.119213	192.33	12.907
1.127213	193.68	13.022
1.133213	195.05	12.946
1.139213	196.12	13.001
1.147213	197.69	13.015
1.153213	198.98	12.987
1.159213	200.09	13.013
1.167213	201.56	13.083
1.173213	202.79	13.061
1.179213	203.87	13.116
1.187213	205.90	12.948
1.193213	206.83	13.059
1.199213	208.26	12.976
1.207213	210.12	12.877
1.213213	210.45	13.207
1.219213	211.96	13.092
1.227213	213.75	13.022
1.233213	214.66	13.141
1.239213	216.16	13.027
1.247213	217.48	13.142
1.253213	218.68	13.134
1.259213	220.30	12.974
1.267213	221.94	12.959
1.273213	222.62	13.171
1.279213	223.85	13.165
1.287213	225.65	13.073
1.293213	226.81	13.097
1.301213	228.11	13.217
1.307213	229.09	13.309
1.313213	230.63	13.179
1.321213	232.09	13.236
1.327213	233.35	13.205
1.333213	234.34	13.293
1.341213	236.09	13.237
1.347213	237.21	13.276
1.353213	238.63	13.181
1.361213	240.08	13.240
1.368213	241.33	13.380
1.373213	242.33	13.313
1.381213	244.10	13.246
1.387213	245.33	13.243
1.393213	246.87	13.101
1.401213	248.63	13.041
1.407213	249.47	13.188
1.413213	250.54	13.243
1.421213	252.14	13.246
1.427213	253.64	13.133
1.433213	255.09	13.040
1.441213	256.36	13.173
1.447213	257.35	13.261
1.453213	259.08	13.060
1.461213	260.78	13.023
1.467213	262.23	12.915
1.473213	263.35	12.955
1.481213	265.12	12.903
1.487213	266.71	12.745
1.493213	267.61	12.867
1.501213	269.72	12.668
1.507213	270.81	12.719
1.513213	272.05	12.695
1.521213	273.67	12.687
1.527213	275.14	12.588
1.533213	276.33	12.585
1.541213	278.28	12.448
1.547213	279.43	12.476
1.553213	280.48	12.540
1.561213	282.57	12.349
1.567213	283.96	12.282
1.575213	285.56	12.283
1.581213	286.99	12.185
1.587213	288.45	12.090
1.595213	290.40	11.954
1.601213	292.33	11.677
1.607213	293.86	11.550
1.615213	295.66	11.476
1.621213	297.26	11.324
1.627213	298.69	11.225
1.635213	301.39	10.812
1.641213	302.71	10.758
1.647213	304.60	10.492
1.655213	306.98	10.190
1.661213	308.83	9.9404
1.667213	310.24	9.8492
1.675213	312.85	9.4553
1.681213	314.16	9.4208
1.687213	315.76	9.2673
