# Supplementary material for: Experimental and Statistical Study of the Fracture Mechanism of Sn96.5Ag3Cu0.5 Solder Joints via Ball Shear Test
Source: Materials (Basel). 2022 Mar 26;15(7):2455. doi: 10.3390/ma15072455 (PMC9000201; doi:10.3390/ma15072455)
Supplement: Supplementary file 1 [file materials-15-02455-s001.zip › 200a╠m/14-6.csv]

TESTER	4000Plus	20087812
DATE	13/05/2020
TIME	17:27:44
TESTGROUP	DIE SHEAR
试验报告编号	GFJGJL2051209020521
样品编号	11~15：200μm/s
USERFIELD3
USERFIELD4
USERFIELD5
USERFIELD6
USERFIELD7
USERFIELD8
USERFIELD9
USERFIELD10
OPERATOR	何志刚
SAMPLE	2722
LOADUNIT	N
CARTRIDGE	5.0000 kg	15072016	球推力
TESTTYPE	Destruct
TESTSPEED	200.00	um/s
SHEARHEIGHT	50.000	um
TESTLOAD	0.000000	N
PROFILE	TIME/DIST/FORCE	248
TIME (s)	DIST (um)	FORCE (N)
0	0.000000	0.000000
0.04467568	7.5788	0.69070
0.05267568	9.0725	0.73516
0.06067568	10.283	0.89041
0.06867568	11.609	1.0005
0.07667568	13.297	0.96900
0.08467568	14.186	1.2502
0.09267569	15.439	1.3889
0.1006757	16.872	1.4572
0.1086757	18.242	1.5503
0.1166757	19.536	1.6729
0.1246757	20.615	1.8795
0.1326757	21.971	1.9779
0.1406757	23.776	1.9006
0.1486757	24.707	2.1653
0.1566757	25.926	2.3177
0.1646757	27.358	2.4001
0.1726757	28.830	2.4392
0.1806757	30.086	2.5767
0.1886757	31.509	2.6486
0.1966757	32.844	2.7553
0.2046757	34.140	2.8771
0.2126757	35.231	3.0653
0.2206757	36.783	3.1011
0.2286757	38.122	3.2060
0.2366757	39.373	3.3458
0.2446757	40.497	3.5347
0.2526757	42.080	3.5444
0.2606757	43.251	3.7150
0.2686757	44.032	4.0248
0.2766757	45.679	4.0231
0.2846757	47.134	4.0828
0.2926757	47.917	4.4056
0.3006757	49.753	4.3158
0.3086757	51.085	4.4238
0.3166757	52.108	4.6526
0.3246757	53.400	4.7760
0.3326757	54.662	4.9114
0.3406757	55.793	5.0978
0.3486757	57.074	5.2255
0.3566757	58.435	5.3219
0.3646757	59.640	5.4796
0.3726757	60.816	5.6485
0.3806757	62.249	5.7165
0.3886757	63.449	5.8761
0.3966757	64.923	5.9283
0.4046757	66.196	6.0592
0.4126757	67.420	6.2092
0.4206757	68.736	6.3234
0.4286757	69.918	6.4897
0.4366757	71.289	6.5823
0.4446757	72.901	6.5803
0.4526757	73.710	6.8930
0.4606757	75.364	6.8745
0.4686757	76.807	6.9389
0.4766757	78.020	7.0934
0.4846757	79.441	7.1662
0.4926757	80.677	7.3117
0.5006757	81.932	7.4497
0.5086757	83.454	7.4830
0.5166757	84.456	7.7200
0.5246757	86.034	7.7314
0.5326757	87.291	7.8687
0.5406756	88.532	8.0121
0.5486757	90.052	8.0461
0.5566757	91.070	8.2771
0.5646757	92.837	8.2142
0.5726756	94.177	8.3191
0.5806757	94.996	8.6279
0.5886757	96.802	8.5499
0.5966757	98.003	8.7230
0.6046757	99.138	8.8941
0.6126757	100.42	9.0231
0.6206757	101.89	9.0762
0.6286756	102.99	9.2719
0.6366757	104.82	9.1877
0.6446757	105.83	9.4203
0.6526757	107.35	9.4540
0.6606756	108.58	9.6030
0.6686757	110.12	9.6288
0.6766757	111.65	9.6576
0.6846757	112.76	9.8546
0.6926757	114.11	9.9542
0.7006757	115.42	10.069
0.7086757	116.81	10.169
0.7166756	118.20	10.239
0.7246757	119.56	10.351
0.7326757	120.77	10.507
0.7406757	122.37	10.509
0.7486756	124.22	10.401
0.7566757	124.84	10.789
0.7646757	126.66	10.705
0.7726757	128.06	10.787
0.7806756	129.42	10.882
0.7886757	131.00	10.892
0.7966757	131.97	11.142
0.8046756	133.85	11.036
0.8126757	134.84	11.276
0.8206757	136.50	11.257
0.8286757	137.77	11.390
0.8366756	139.32	11.413
0.8446757	140.76	11.475
0.8526757	142.63	11.374
0.8606757	143.69	11.588
0.8686756	145.32	11.577
0.8766757	146.57	11.719
0.8846757	148.11	11.745
0.8926756	149.37	11.882
0.9006757	150.71	11.985
0.9086757	152.08	12.079
0.9166757	153.56	12.128
0.9246756	155.07	12.168
0.9326757	156.41	12.270
0.9406757	157.94	12.300
0.9486757	159.03	12.505
0.9566756	160.33	12.625
0.9646757	162.23	12.508
0.9726757	163.58	12.609
0.9806756	164.87	12.734
0.9886757	165.93	12.948
0.9966757	167.55	12.944
1.004676	168.99	13.011
1.012676	170.39	13.092
1.020676	171.66	13.223
1.028676	173.36	13.186
1.036676	174.84	13.235
1.044676	176.28	13.303
1.052676	178.52	13.054
1.060676	179.94	13.125
1.068676	181.60	13.106
1.076676	183.03	13.174
1.084676	184.49	13.234
1.092676	185.74	13.374
1.100676	186.66	13.642
1.108676	188.72	13.463
1.116676	189.88	13.642
1.124676	191.44	13.660
1.132676	192.74	13.777
1.140676	194.18	13.845
1.148676	195.79	13.843
1.156676	197.14	13.959
1.164676	198.53	14.043
1.172676	199.96	14.098
1.180676	201.39	14.166
1.188676	203.01	14.163
1.196676	204.53	14.197
1.204676	205.91	14.285
1.212676	207.54	14.276
1.220676	208.62	14.483
1.228676	210.41	14.413
1.236676	212.19	14.344
1.244676	213.54	14.445
1.252676	214.80	14.579
1.260676	216.16	14.679
1.268676	218.30	14.467
1.276676	219.27	14.717
1.284676	220.96	14.685
1.292676	222.38	14.758
1.300676	224.22	14.669
1.308676	225.89	14.644
1.316676	227.18	14.768
1.324676	228.80	14.763
1.332676	230.31	14.800
1.336676	230.96	14.896
1.344676	232.61	14.851
1.352676	234.45	14.744
1.360676	235.78	14.868
1.368676	237.60	14.785
1.376676	239.04	14.850
1.384676	241.08	14.681
1.392676	242.83	14.626
1.400676	244.49	14.603
1.408676	246.32	14.516
1.416676	247.62	14.637
1.424676	249.51	14.526
1.432676	250.95	14.593
1.440676	252.93	14.444
1.448676	254.56	14.436
1.456676	255.87	14.554
1.464676	257.65	14.483
1.472676	259.59	14.357
1.480676	260.65	14.570
1.488676	262.81	14.353
1.496676	264.88	14.171
1.504676	266.39	14.209
1.512676	268.13	14.159
1.520676	269.52	14.243
1.528676	271.12	14.246
1.536676	273.03	14.125
1.544676	274.44	14.204
1.552676	276.40	14.067
1.560676	278.29	13.954
1.568676	279.64	14.057
1.576676	281.32	14.029
1.584676	283.46	13.819
1.592676	284.66	13.976
1.600676	286.55	13.869
1.608676	288.57	13.704
1.616676	289.77	13.865
1.624676	291.54	13.799
1.632676	293.13	13.808
1.640676	295.08	13.658
1.648676	296.39	13.792
1.656676	298.36	13.646
1.664676	299.66	13.769
1.672676	301.88	13.530
1.680676	303.63	13.471
1.688676	305.01	13.561
1.696676	306.81	13.485
1.704676	308.74	13.359
1.712676	310.62	13.252
1.720676	312.43	13.171
1.728676	313.80	13.267
1.736676	315.79	13.114
1.744676	318.00	12.879
1.752676	318.89	13.159
1.760676	321.17	12.895
1.768676	322.84	12.872
1.776676	324.83	12.707
1.784676	326.58	12.667
1.792676	328.27	12.633
1.800676	330.27	12.479
1.808676	332.15	12.360
1.816676	333.85	12.336
1.824676	335.76	12.216
1.832676	337.74	12.073
1.840676	339.65	11.953
1.848676	341.35	11.917
1.856676	343.62	11.643
1.864676	345.17	11.679
1.872676	346.84	11.656
1.880676	349.06	11.416
1.888676	350.43	11.508
1.896676	352.42	11.356
1.904676	354.21	11.284
1.912676	356.09	11.180
1.920676	357.86	11.116
1.928676	359.61	11.059
1.936676	361.33	11.014
1.944676	363.26	10.890
1.952676	364.93	10.864
1.960676	366.52	10.869
1.968676	368.63	10.674
1.976676	370.39	10.614
1.984676	371.98	10.621
1.992676	373.91	10.494
2.000676	375.73	10.412
2.008676	377.54	10.347
