# Supplementary material for: Experimental and Statistical Study of the Fracture Mechanism of Sn96.5Ag3Cu0.5 Solder Joints via Ball Shear Test
Source: Materials (Basel). 2022 Mar 26;15(7):2455. doi: 10.3390/ma15072455 (PMC9000201; doi:10.3390/ma15072455)
Supplement: Supplementary file 1 [file materials-15-02455-s001.zip › 200a╠m/15-4.csv]

TESTER	4000Plus	20087812
DATE	13/05/2020
TIME	17:27:44
TESTGROUP	DIE SHEAR
试验报告编号	GFJGJL2051209020521
样品编号	11~15：200μm/s
USERFIELD3
USERFIELD4
USERFIELD5
USERFIELD6
USERFIELD7
USERFIELD8
USERFIELD9
USERFIELD10
OPERATOR	何志刚
SAMPLE	2722
LOADUNIT	N
CARTRIDGE	5.0000 kg	15072016	球推力
TESTTYPE	Destruct
TESTSPEED	200.00	um/s
SHEARHEIGHT	50.000	um
TESTLOAD	0.000000	N
PROFILE	TIME/DIST/FORCE	248
TIME (s)	DIST (um)	FORCE (N)
0	0.000000	0.000000
0.02915009	4.7854	0.47021
0.03915009	6.3597	0.63698
0.04715009	7.4880	0.82456
0.05515009	8.7482	0.96046
0.06515008	10.415	1.1048
0.07315008	11.311	1.3834
0.08315009	13.359	1.3647
0.09115009	14.571	1.5196
0.09915008	15.946	1.6106
0.1091501	17.642	1.7296
0.1171501	18.310	2.1114
0.1251501	20.091	2.0434
0.1351501	21.707	2.1940
0.1431501	22.946	2.3382
0.1511501	24.044	2.5373
0.1611501	25.664	2.6862
0.1691501	26.937	2.8032
0.1791501	29.042	2.7759
0.1871501	29.837	3.0940
0.1951501	31.587	3.0381
0.2051501	33.176	3.1994
0.2131501	34.166	3.4409
0.2211501	35.420	3.5794
0.2311501	36.820	3.8142
0.2391501	38.250	3.8838
0.2471501	39.561	3.9999
0.2571501	41.181	4.1626
0.2651501	42.529	4.2641
0.2731501	43.375	4.5623
0.2831501	45.053	4.6885
0.2911501	46.474	4.7612
0.3011501	47.713	5.0594
0.3091501	49.592	4.9531
0.3171501	50.770	5.1213
0.3271501	52.324	5.2956
0.3351501	53.400	5.5038
0.3431501	54.479	5.7107
0.3531501	56.183	5.8266
0.3611501	57.252	6.0375
0.3691501	58.651	6.1191
0.3791501	60.543	6.1615
0.3871501	61.688	6.3562
0.3971501	63.555	6.4083
0.4051501	64.681	6.5971
0.4131501	65.822	6.7795
0.4231501	67.531	6.8937
0.4311501	68.612	7.0995
0.4391501	70.214	7.1016
0.4491501	71.797	7.2649
0.4571501	72.630	7.5684
0.4651501	74.161	7.5980
0.4751501	75.940	7.6848
0.4831501	77.144	7.8427
0.4931501	78.570	8.0815
0.5011501	80.356	8.0113
0.5091501	81.474	8.2032
0.5191501	83.177	8.3194
0.5271501	84.371	8.4811
0.5351501	85.937	8.4973
0.5451501	87.548	8.6497
0.5531501	88.597	8.8682
0.5611501	90.201	8.8696
0.5711501	91.621	9.0970
0.5791501	92.991	9.1897
0.5871501	94.510	9.2381
0.5971501	96.011	9.4336
0.6051501	97.542	9.4637
0.6151501	99.013	9.6708
0.6231501	100.80	9.6007
0.6311501	101.80	9.8370
0.6411501	103.29	10.036
0.6491501	104.91	10.034
0.6571501	106.25	10.139
0.6671501	107.70	10.352
0.6751501	109.32	10.349
0.6831501	110.45	10.548
0.6931501	112.22	10.637
0.7011501	113.56	10.745
0.7111501	115.65	10.707
0.7191501	116.96	10.825
0.7271501	118.12	10.999
0.7371501	119.73	11.151
0.7451501	121.55	11.069
0.7531501	122.47	11.340
0.7631501	124.40	11.367
0.7711501	125.77	11.458
0.7791501	127.27	11.500
0.7891501	129.02	11.611
0.7971501	130.34	11.727
0.8071501	132.16	11.796
0.8151501	133.68	11.829
0.8231501	135.03	11.929
0.8331501	136.75	12.054
0.8411501	138.10	12.153
0.8491501	139.60	12.184
0.8591501	141.34	12.287
0.8671501	142.40	12.514
0.8751501	144.21	12.421
0.8851501	146.00	12.518
0.8931501	147.36	12.613
0.9031501	149.05	12.733
0.9111501	150.58	12.763
0.9191501	151.89	12.883
0.9291501	153.83	12.917
0.9371501	155.03	13.064
0.9451501	156.59	13.083
0.9551501	158.25	13.229
0.9631501	159.92	13.207
0.9711501	161.11	13.368
0.9811501	162.89	13.453
0.9891501	164.87	13.307
0.9971501	166.04	13.478
1.00715	167.49	13.696
1.01515	169.19	13.660
1.02515	170.51	13.925
1.03315	172.25	13.875
1.04115	173.73	13.923
1.05115	175.47	14.039
1.05915	177.12	14.021
1.06715	178.35	14.171
1.07715	180.15	14.249
1.08515	181.57	14.323
1.09315	183.19	14.318
1.10315	185.31	14.268
1.11115	186.46	14.447
1.12115	188.18	14.571
1.12915	190.02	14.480
1.13715	191.21	14.644
1.14715	192.85	14.786
1.15515	194.55	14.736
1.16315	195.98	14.819
1.17315	197.76	14.904
1.18115	198.96	15.063
1.18915	201.11	14.852
1.19915	202.71	15.006
1.20715	203.76	15.225
1.21715	205.91	15.169
1.22515	207.26	15.281
1.23315	208.70	15.334
1.24315	210.42	15.458
1.25115	212.18	15.398
1.25915	213.96	15.331
1.26915	215.67	15.442
1.27715	217.18	15.482
1.28515	218.59	15.557
1.29515	220.43	15.620
1.30315	221.88	15.683
1.31115	223.70	15.600
1.32115	225.80	15.559
1.32915	226.89	15.764
1.33915	229.05	15.715
1.34715	230.46	15.791
1.35515	231.80	15.895
1.36515	233.84	15.882
1.37315	235.81	15.739
1.38115	236.96	15.918
1.39115	238.92	15.934
1.39915	240.67	15.876
1.40715	241.82	16.055
1.41715	243.65	16.138
1.42515	245.34	16.089
1.43515	247.51	16.036
1.44315	249.01	16.078
1.45115	250.22	16.223
1.46115	252.46	16.128
1.46915	253.64	16.307
1.47715	255.34	16.272
1.48715	257.32	16.279
1.49515	258.81	16.325
1.50315	260.15	16.431
1.51315	262.36	16.362
1.52115	263.60	16.508
1.53115	266.00	16.350
1.53915	267.37	16.442
1.54715	269.05	16.413
1.55715	270.74	16.535
1.56515	272.29	16.557
1.57315	274.14	16.463
1.58315	276.28	16.407
1.59115	277.43	16.587
1.59915	278.82	16.673
1.60915	281.38	16.453
1.61715	282.55	16.625
1.62715	284.51	16.652
1.63515	285.77	16.791
1.64315	287.88	16.593
1.65315	289.74	16.662
1.66115	291.20	16.703
1.66915	292.98	16.650
1.67915	295.22	16.558
1.68665	296.05	16.862
1.69515	298.34	16.593
1.70515	300.10	16.686
1.71315	301.88	16.620
1.72115	303.55	16.596
1.73115	305.72	16.529
1.73915	307.35	16.519
1.74915	309.13	16.606
1.75715	310.81	16.577
1.76515	312.53	16.533
1.77515	314.70	16.465
1.78315	316.12	16.555
1.79115	317.79	16.528
1.80115	319.79	16.530
1.80915	321.21	16.601
1.81715	323.28	16.420
1.82715	325.81	16.213
1.83515	326.94	16.399
1.84515	329.30	16.259
1.85315	331.16	16.162
1.86115	332.80	16.147
1.87115	335.28	15.961
1.87915	336.61	16.070
1.88715	338.43	15.984
1.89715	340.67	15.905
1.90515	342.45	15.823
1.91315	344.29	15.733
1.92315	346.68	15.578
1.93115	348.36	15.565
1.94115	350.90	15.352
1.94915	352.86	15.217
1.95715	354.53	15.189
1.96715	356.87	15.057
1.97515	359.04	14.835
1.98315	360.82	14.769
1.99315	363.10	14.674
2.00115	365.37	14.415
2.00915	367.01	14.386
2.01915	369.45	14.229
2.02715	371.83	13.912
2.03515	374.11	13.648
2.04515	376.27	13.599
2.05315	378.16	13.489
2.06315	380.85	13.219
2.07115	382.74	13.106
2.07915	384.21	13.163
2.08915	386.98	12.860
2.09715	388.50	12.907
2.10515	390.35	12.814
2.11515	392.87	12.608
2.12315	394.72	12.513
2.13115	396.42	12.479
2.14115	398.53	12.435
2.14915	400.79	12.178
2.15915	403.40	11.940
2.16715	405.41	11.783
2.17515	407.37	11.645
