# Supplementary material for: Experimental and Statistical Study of the Fracture Mechanism of Sn96.5Ag3Cu0.5 Solder Joints via Ball Shear Test
Source: Materials (Basel). 2022 Mar 26;15(7):2455. doi: 10.3390/ma15072455 (PMC9000201; doi:10.3390/ma15072455)
Supplement: Supplementary file 1 [file materials-15-02455-s001.zip › 200a╠m/15-5.csv]

TESTER	4000Plus	20087812
DATE	13/05/2020
TIME	17:27:44
TESTGROUP	DIE SHEAR
试验报告编号	GFJGJL2051209020521
样品编号	11~15：200μm/s
USERFIELD3
USERFIELD4
USERFIELD5
USERFIELD6
USERFIELD7
USERFIELD8
USERFIELD9
USERFIELD10
OPERATOR	何志刚
SAMPLE	2722
LOADUNIT	N
CARTRIDGE	5.0000 kg	15072016	球推力
TESTTYPE	Destruct
TESTSPEED	200.00	um/s
SHEARHEIGHT	50.000	um
TESTLOAD	0.000000	N
PROFILE	TIME/DIST/FORCE	248
TIME (s)	DIST (um)	FORCE (N)
0	0.000000	0.000000
0.05198328	9.5372	0.54404
0.05798328	10.402	0.66704
0.06598328	11.515	0.87469
0.07398328	13.198	0.83071
0.08198328	14.451	0.96957
0.08798328	15.515	1.0283
0.09598328	16.538	1.2573
0.1039833	18.076	1.2843
0.1119833	19.015	1.5459
0.1179833	20.134	1.5693
0.1259833	21.878	1.5156
0.1339833	22.996	1.7075
0.1399833	24.001	1.7894
0.1479833	25.307	1.9073
0.1559833	26.440	2.0931
0.1639833	28.082	2.0794
0.1699833	28.936	2.2205
0.1779833	30.433	2.2637
0.1859833	31.523	2.4663
0.1919833	32.741	2.4649
0.1999833	33.808	2.6762
0.2079833	35.584	2.6104
0.2159833	36.748	2.7839
0.2219833	38.018	2.7620
0.2299833	39.265	2.8891
0.2379833	40.530	3.0233
0.2459833	41.918	3.1090
0.2519833	43.360	3.0198
0.2599833	44.785	3.0910
0.2679833	45.903	3.2827
0.2739833	46.983	3.3353
0.2819833	48.226	3.4781
0.2899833	49.830	3.4791
0.2979833	51.156	3.5754
0.3039833	52.149	3.6621
0.3119833	53.348	3.8221
0.3199833	54.645	3.9573
0.3259833	55.685	4.0119
0.3339833	57.054	4.1051
0.3419833	58.468	4.1808
0.3499833	59.639	4.3514
0.3559833	60.624	4.4413
0.3639833	61.762	4.6251
0.3719833	63.172	4.7023
0.3799833	64.368	4.8634
0.3859833	65.246	4.9953
0.3939833	66.761	5.0312
0.4019833	68.237	5.0825
0.4079833	69.058	5.2225
0.4159833	70.629	5.2367
0.4239833	71.596	5.4876
0.4319833	73.220	5.4811
0.4379833	73.942	5.6738
0.4459833	75.099	5.8503
0.4539833	76.555	5.9095
0.4599833	77.671	5.9481
0.4679833	78.811	6.1309
0.4759833	80.378	6.1465
0.4839833	81.533	6.3237
0.4899833	82.745	6.3247
0.4979833	83.907	6.4992
0.5059833	85.071	6.6725
0.5139832	87.174	6.4785
0.5199833	87.912	6.6650
0.5279832	89.366	6.7248
0.5359833	90.189	7.0182
0.5419832	91.628	6.9300
0.5499833	92.963	7.0367
0.5579833	94.173	7.1925
0.5659832	95.478	7.3105
0.5719833	96.196	7.5049
0.5799832	97.668	7.5580
0.5879833	99.122	7.6178
0.5939832	100.03	7.7387
0.6019832	101.50	7.7900
0.6099833	102.68	7.9583
0.6179833	104.15	8.0115
0.6239833	105.14	8.1025
0.6319833	106.29	8.2806
0.6399832	108.17	8.1741
0.6479833	109.23	8.3733
0.6539832	110.49	8.3553
0.6619833	111.77	8.4817
0.6699833	113.15	8.5707
0.6759833	114.51	8.5166
0.6839833	115.70	8.6797
0.6919833	117.07	8.7729
0.6999832	118.31	8.9134
0.7059833	119.24	9.0112
0.7139832	120.76	9.0619
0.7219833	122.16	9.1290
0.7299833	123.43	9.2725
0.7359833	124.72	9.2290
0.7439833	125.99	9.3773
0.7519832	127.24	9.5158
0.7579833	128.47	9.4969
0.7659833	129.67	9.6567
0.7739832	131.20	9.6990
0.7819833	132.63	9.7547
0.7879832	133.60	9.8510
0.7959833	134.99	9.9360
0.8039833	136.57	9.9468
0.8099833	137.67	9.9902
0.8179833	139.13	10.048
0.8259832	140.77	10.036
0.8339832	142.03	10.157
0.8399833	142.71	10.368
0.8479832	144.20	10.427
0.8559833	145.55	10.515
0.8639833	146.62	10.725
0.8699833	148.42	10.496
0.8779833	149.91	10.540
0.8859832	151.12	10.712
0.8919833	152.13	10.777
0.8999832	153.85	10.731
0.9079832	154.98	10.919
0.9159833	156.23	11.073
0.9219832	157.70	10.961
0.9299833	159.28	10.968
0.9379833	160.75	11.023
0.9439833	161.93	11.037
0.9519833	163.24	11.152
0.9599832	164.18	11.415
0.9679832	165.87	11.368
0.9739832	167.06	11.378
0.9819832	168.51	11.438
0.9899833	169.94	11.508
0.9979833	171.45	11.548
1.003983	172.96	11.431
1.011983	173.98	11.660
1.019983	175.65	11.635
1.025983	176.69	11.705
1.033983	178.22	11.733
1.041983	179.84	11.730
1.049983	180.98	11.913
1.055983	182.76	11.691
1.063983	183.64	11.975
1.071983	185.33	11.945
1.077983	186.70	11.868
1.085983	187.98	11.999
1.093983	189.64	11.978
1.101983	191.39	11.920
1.107983	192.25	12.060
1.115983	194.04	11.987
1.123983	195.45	12.064
1.131983	197.23	11.995
1.137983	198.18	12.099
1.145983	199.91	12.053
1.153983	201.60	12.018
1.159983	202.67	12.061
1.167983	204.27	12.066
1.175983	205.73	12.137
1.183983	207.29	12.140
1.189983	208.64	12.087
1.197983	209.83	12.267
1.205983	211.93	12.072
1.211983	212.79	12.199
1.219983	214.66	12.094
1.227983	216.34	12.065
1.235983	217.57	12.212
1.241983	219.00	12.129
1.249983	220.73	12.081
1.257983	222.53	11.993
1.265983	224.03	12.045
1.271983	225.05	12.122
1.279983	226.78	12.059
1.284983	227.34	12.316
1.291983	229.25	12.046
1.299983	230.77	12.080
1.305983	231.91	12.108
1.313983	233.53	12.102
1.321983	234.81	12.230
1.329983	236.76	12.098
1.335983	237.93	12.113
1.343983	239.35	12.186
1.351983	241.21	12.087
1.359983	242.96	12.033
1.365983	244.02	12.080
1.373983	245.46	12.145
1.381983	247.37	12.025
1.387983	248.66	11.997
1.395983	250.01	12.095
1.403983	251.50	12.143
1.411983	253.25	12.085
1.417983	254.36	12.127
1.425983	256.24	12.020
1.433983	258.06	11.937
1.439983	259.04	12.028
1.447983	260.90	11.930
1.455983	262.76	11.831
1.463983	264.16	11.913
1.469983	265.22	11.959
1.477983	267.11	11.862
1.485983	269.34	11.617
1.493983	270.44	11.818
1.499983	271.86	11.720
1.507983	273.41	11.756
1.515983	275.22	11.664
1.521983	276.18	11.765
1.529983	278.39	11.527
1.537983	279.60	11.684
1.545983	281.93	11.399
1.551983	282.87	11.506
1.559983	284.92	11.334
1.567983	286.84	11.212
1.573983	288.05	11.216
1.581983	289.70	11.195
1.589983	291.10	11.263
1.597983	293.15	11.104
1.603983	294.14	11.180
1.611983	296.21	10.998
1.619983	297.92	10.969
1.627983	299.54	10.964
1.633983	301.52	10.666
1.641983	302.66	10.834
1.649983	304.45	10.763
1.655983	305.78	10.718
1.663983	307.77	10.567
1.671983	309.59	10.486
1.679983	311.47	10.379
1.685983	312.42	10.466
1.693983	314.40	10.336
1.701983	316.18	10.267
1.707983	317.37	10.264
1.715983	319.12	10.207
1.723983	321.03	10.087
1.731983	322.70	10.064
1.737983	323.77	10.121
1.745983	326.16	9.8128
1.753983	327.82	9.7914
1.761983	329.27	9.8547
1.767983	330.77	9.7428
1.775983	332.53	9.6813
1.783983	334.42	9.5731
1.789983	335.13	9.7705
1.797983	337.91	9.3088
1.805983	339.12	9.4672
1.813983	340.89	9.3858
1.819983	342.25	9.3318
1.827983	344.27	9.1698
1.835983	345.78	9.2064
1.841983	347.22	9.1180
1.849983	349.25	8.9533
1.857983	350.49	9.0971
1.865983	352.65	8.8811
1.871983	353.61	8.9804
1.879983	355.56	8.8334
