# Supplementary material for: Experimental and Statistical Study of the Fracture Mechanism of Sn96.5Ag3Cu0.5 Solder Joints via Ball Shear Test
Source: Materials (Basel). 2022 Mar 26;15(7):2455. doi: 10.3390/ma15072455 (PMC9000201; doi:10.3390/ma15072455)
Supplement: Supplementary file 1 [file materials-15-02455-s001.zip › 200a╠m/15-6.csv]

TESTER	4000Plus	20087812
DATE	13/05/2020
TIME	17:27:44
TESTGROUP	DIE SHEAR
试验报告编号	GFJGJL2051209020521
样品编号	11~15：200μm/s
USERFIELD3
USERFIELD4
USERFIELD5
USERFIELD6
USERFIELD7
USERFIELD8
USERFIELD9
USERFIELD10
OPERATOR	何志刚
SAMPLE	2722
LOADUNIT	N
CARTRIDGE	5.0000 kg	15072016	球推力
TESTTYPE	Destruct
TESTSPEED	200.00	um/s
SHEARHEIGHT	50.000	um
TESTLOAD	0.000000	N
PROFILE	TIME/DIST/FORCE	248
TIME (s)	DIST (um)	FORCE (N)
0	0.000000	0.000000
0.04241973	7.2321	0.63847
0.05241973	8.8799	0.77645
0.06041973	10.228	0.87808
0.07041973	12.040	0.96567
0.08041973	13.148	1.3149
0.09041973	14.919	1.4045
0.1004197	16.709	1.5008
0.1084197	17.883	1.6706
0.1184197	19.221	1.9300
0.1284197	20.994	2.0190
0.1384197	22.551	2.1926
0.1484197	24.022	2.3995
0.1564197	25.507	2.4474
0.1664197	27.091	2.6244
0.1764197	28.510	2.8519
0.1864197	30.341	2.9182
0.1964197	31.461	3.2630
0.2044197	32.714	3.4015
0.2144197	34.147	3.6379
0.2244197	35.905	3.7324
0.2344197	37.082	4.0550
0.2424197	38.405	4.1665
0.2524197	40.130	4.2741
0.2624197	41.779	4.4114
0.2724198	43.656	4.4735
0.2824197	44.610	4.8835
0.2904198	46.158	4.9066
0.3004197	47.750	5.0665
0.3104197	49.681	5.1073
0.3204197	50.788	5.4574
0.3304197	52.505	5.5683
0.3384197	53.875	5.6609
0.3484197	55.525	5.7981
0.3584197	56.886	6.0484
0.3684197	58.415	6.2468
0.3784198	60.232	6.3188
0.3864197	61.343	6.5131
0.3964197	62.934	6.6734
0.4064198	64.933	6.6737
0.4164197	66.147	6.9814
0.4264197	67.790	7.1215
0.4344198	69.052	7.2564
0.4444197	70.647	7.4294
0.4544197	72.531	7.4745
0.4644197	74.021	7.6884
0.4744197	75.918	7.7286
0.4824197	76.790	8.0166
0.4924197	78.878	7.9823
0.5024197	80.424	8.1602
0.5124197	82.037	8.3118
0.5224198	83.477	8.5450
0.5304197	84.708	8.6924
0.5404197	86.282	8.8593
0.5504197	88.123	8.9217
0.5604197	90.106	8.9284
0.5704197	91.408	9.2018
0.5784197	92.732	9.3124
0.5884197	94.264	9.5097
0.5984197	96.282	9.5029
0.6084197	97.564	9.7842
0.6184197	99.427	9.8518
0.6264197	101.12	9.8190
0.6364197	102.40	10.101
0.6464197	103.98	10.266
0.6564197	105.72	10.380
0.6644197	107.06	10.487
0.6744197	109.03	10.496
0.6844197	110.44	10.727
0.6944197	112.29	10.785
0.7044197	113.89	10.959
0.7124197	115.12	11.090
0.7224197	117.12	11.107
0.7324197	118.85	11.211
0.7424197	120.65	11.302
0.7524197	122.02	11.550
0.7604197	123.63	11.551
0.7704197	125.63	11.550
0.7804197	126.88	11.857
0.7904197	128.74	11.910
0.8004197	130.79	11.894
0.8084197	132.02	12.041
0.8184197	133.82	12.119
0.8284197	135.37	12.296
0.8384197	137.33	12.323
0.8484197	139.39	12.288
0.8564197	140.94	12.310
0.8664197	142.27	12.585
0.8764197	144.42	12.527
0.8864197	145.93	12.720
0.8964197	147.66	12.836
0.9044197	149.12	12.895
0.9144197	150.91	12.979
0.9244197	152.96	12.960
0.9344197	154.28	13.240
0.9444197	156.49	13.156
0.9524197	157.67	13.325
0.9624197	159.35	13.451
0.9724197	161.39	13.446
0.9824197	163.08	13.571
0.9924197	165.17	13.533
1.00042	166.80	13.525
1.01042	168.36	13.696
1.02042	170.16	13.777
1.03042	172.14	13.783
1.03842	173.69	13.804
1.04842	175.41	13.930
1.05842	177.47	13.907
1.06842	178.83	14.156
1.07842	180.85	14.163
1.08642	182.10	14.302
1.09642	184.08	14.309
1.10642	185.69	14.465
1.11642	188.06	14.334
1.12642	190.17	14.289
1.13442	191.05	14.562
1.14442	193.08	14.547
1.15442	194.83	14.661
1.16442	196.89	14.637
1.17442	198.79	14.677
1.18242	200.26	14.728
1.19242	202.06	14.810
1.20242	204.18	14.774
1.21242	206.01	14.841
1.22242	207.69	14.967
1.23042	208.77	15.188
1.24042	210.96	15.115
1.25042	212.84	15.161
1.26042	215.01	15.092
1.27042	216.76	15.193
1.27842	218.25	15.239
1.28842	220.30	15.219
1.29842	222.24	15.254
1.30842	223.97	15.362
1.31842	226.01	15.345
1.32642	227.49	15.397
1.33642	229.48	15.413
1.34642	231.37	15.458
1.35642	232.76	15.694
1.36642	234.95	15.635
1.37442	236.57	15.616
1.38442	238.86	15.518
1.39442	240.59	15.622
1.40442	242.41	15.694
1.41442	244.38	15.703
1.42242	245.72	15.807
1.43242	247.46	15.912
1.44242	249.45	15.927
1.45242	251.37	15.959
1.46042	252.97	15.964
1.47042	254.94	15.976
1.48042	257.14	15.909
1.49042	258.84	16.027
1.50042	261.12	15.918
1.50842	262.41	16.044
1.51842	264.52	16.013
1.52842	266.46	16.038
1.53842	268.49	16.024
1.54842	270.25	16.121
1.55642	272.37	15.917
1.56642	274.09	16.029
1.57642	276.13	16.027
1.58642	277.41	16.307
1.59642	279.70	16.194
1.60442	281.30	16.199
1.61442	283.28	16.207
1.62442	284.97	16.342
1.63442	286.97	16.342
1.64442	289.02	16.319
1.65242	290.55	16.353
1.66242	292.61	16.343
1.67242	294.44	16.407
1.68242	296.50	16.386
1.69242	298.65	16.324
1.70042	299.97	16.438
1.71042	302.06	16.405
1.72042	304.10	16.402
1.73042	305.92	16.472
1.74042	308.05	16.421
1.74842	309.77	16.375
1.75842	311.84	16.365
1.76842	313.74	16.403
1.77842	315.55	16.478
1.78592	316.94	16.604
1.79642	318.88	16.598
1.80642	321.20	16.475
1.81642	323.29	16.438
1.82442	324.76	16.494
1.83442	327.50	16.204
1.84442	329.14	16.343
1.85442	331.23	16.309
1.86442	333.36	16.273
1.87242	334.89	16.301
1.88242	336.98	16.268
1.89242	338.96	16.276
1.90242	341.08	16.229
1.91242	342.92	16.291
1.92042	344.68	16.245
1.93042	346.82	16.191
1.94042	348.84	16.183
1.95042	351.13	16.084
1.96042	353.32	16.006
1.96842	354.78	16.064
1.97842	356.92	16.012
1.98842	359.08	15.948
1.99842	361.43	15.811
2.00642	362.95	15.846
2.01642	365.46	15.647
2.02642	367.55	15.609
2.03642	369.63	15.594
2.04642	371.61	15.601
2.05442	373.43	15.517
2.06442	375.90	15.332
2.07442	378.21	15.226
2.08442	380.56	15.088
2.09442	382.55	15.104
2.10242	384.40	15.009
2.11242	386.48	14.980
2.12242	388.79	14.857
2.13242	391.24	14.682
2.14242	393.13	14.738
2.15042	395.12	14.588
2.16042	396.84	14.699
2.17042	399.54	14.424
2.18042	401.52	14.447
2.19042	403.69	14.378
2.19842	405.62	14.252
2.20842	407.90	14.143
2.21842	410.54	13.891
2.22842	412.56	13.897
2.23842	414.78	13.812
2.24642	416.46	13.784
2.25642	419.04	13.556
2.26642	421.19	13.498
2.27642	423.35	13.436
2.28642	425.19	13.500
2.29442	427.88	13.088
2.30442	429.78	13.129
2.31442	432.46	12.859
2.32442	434.43	12.872
2.33442	436.96	12.680
2.34242	438.87	12.561
2.35242	440.86	12.563
2.36242	443.48	12.321
2.37242	445.91	12.169
2.38242	448.98	11.747
2.39042	450.62	11.737
2.40042	453.05	11.565
