# Supplementary material for: Experimental and Statistical Study of the Fracture Mechanism of Sn96.5Ag3Cu0.5 Solder Joints via Ball Shear Test
Source: Materials (Basel). 2022 Mar 26;15(7):2455. doi: 10.3390/ma15072455 (PMC9000201; doi:10.3390/ma15072455)
Supplement: Supplementary file 1 [file materials-15-02455-s001.zip › 20um/1-1ú¿20umú⌐.csv]

TESTER	4000Plus	20087812
DATE	11/05/2020
TIME	17:02:13
TESTGROUP	DIE SHEAR
试验报告编号	GFJGJL2051209020521
样品编号	1~5：20μm/s
USERFIELD3
USERFIELD4
USERFIELD5
USERFIELD6
USERFIELD7
USERFIELD8
USERFIELD9
USERFIELD10
OPERATOR	何志刚
SAMPLE	2692
LOADUNIT	N
CARTRIDGE	2.0000 kg	20037312	球推力
TESTTYPE	Destruct
TESTSPEED	20.000	um/s
SHEARHEIGHT	50.000	um
TESTLOAD	0.000000	N
PROFILE	TIME/DIST/FORCE	248
TIME (s)	DIST (um)	FORCE (N)
0	0.000000	0.000000
0.1044106	0.68268	0.30607
0.1484106	1.1503	0.39756
0.1924106	1.0701	0.55497
0.2344106	1.3274	0.66434
0.2784106	1.5486	0.79214
0.3224106	1.6794	0.92239
0.3664106	1.8624	1.0551
0.4104106	2.2009	1.1632
0.4544106	2.1719	1.3186
0.4984106	2.6735	1.4058
0.5424106	2.5803	1.5694
0.5864106	2.9428	1.6745
0.6304106	3.0639	1.8151
0.6744106	3.0823	1.9598
0.7164106	3.3466	2.0683
0.7604106	3.5680	2.1915
0.8044106	3.6767	2.3292
0.8484106	3.8478	2.4634
0.8924106	4.1422	2.5726
0.9364106	4.2258	2.7135
0.9864106	4.5031	2.8525
1.030411	4.9656	2.9447
1.074411	4.9420	3.0994
1.118411	5.4432	3.1866
1.162411	5.5619	3.3276
1.206411	5.9890	3.4197
1.250411	6.3053	3.5261
1.294911	6.5131	3.6556
1.338911	7.1441	3.7306
1.382911	7.1654	3.8750
1.427411	7.6745	3.9611
1.469411	7.8358	4.0875
1.513411	8.3932	4.1674
1.557911	8.5514	4.3033
1.601911	9.0794	4.3870
1.645911	9.2698	4.5142
1.689911	9.7619	4.6026
1.733911	10.091	4.7119
1.777911	10.328	4.8284
1.821911	10.985	4.8955
1.865911	11.168	5.0283
1.907911	11.708	5.1013
1.952411	12.003	5.2151
1.996411	12.614	5.2926
2.040411	12.873	5.4064
2.084411	13.531	5.4734
2.128411	13.788	5.5919
2.172411	14.385	5.6669
2.216411	14.794	5.7704
2.260411	15.257	5.8626
2.304411	15.865	5.9314
2.346411	16.227	6.0319
2.390411	16.742	6.1172
2.434411	17.132	6.2142
2.478411	17.788	6.2814
2.522411	18.173	6.3881
2.566411	18.894	6.4471
2.610411	19.174	6.5626
2.654411	19.916	6.6189
2.698411	20.356	6.7139
2.742411	20.913	6.7939
2.786411	21.611	6.8603
2.836411	22.213	6.9529
2.880411	22.668	7.0414
2.924411	23.449	7.0926
2.968411	23.883	7.1885
3.012411	24.677	7.2426
3.056411	25.131	7.3312
3.098411	25.939	7.3743
3.142411	26.382	7.4690
3.186411	27.307	7.5016
3.230411	27.759	7.5951
3.274411	28.550	7.6496
3.318411	29.289	7.7016
3.362411	29.868	7.7786
3.406411	30.784	7.8125
3.450411	31.351	7.8912
3.494911	32.225	7.9303
3.538911	32.855	8.0056
3.580911	33.749	8.0330
3.624911	34.273	8.1173
3.668911	35.286	8.1386
3.712911	35.981	8.2008
3.756911	36.791	8.2483
3.800911	37.571	8.2996
3.844911	38.396	8.3450
3.889411	39.298	8.3807
3.933411	40.054	8.4350
3.977411	41.023	8.4620
4.019411	41.652	8.5281
4.06341	42.777	8.5351
4.10741	43.445	8.6007
4.151411	44.509	8.6154
4.19541	45.301	8.6652
4.23941	46.352	8.6816
4.283411	47.282	8.7136
4.32741	48.177	8.7501
4.37141	49.193	8.7711
4.415411	49.992	8.8199
4.45741	51.053	8.8258
4.50141	51.760	8.8864
4.545411	52.882	8.8938
4.58941	53.551	8.9594
4.64141	54.785	8.9799
4.68591	55.761	9.0104
4.72991	56.843	9.0229
4.77191	57.597	9.0683
4.81591	58.623	9.0880
4.85991	59.411	9.1382
4.90391	60.592	9.1426
4.94791	61.340	9.1980
4.99191	62.567	9.1871
5.03641	63.313	9.2428
5.08041	64.473	9.2452
5.124411	65.437	9.2773
5.16841	66.457	9.2979
5.210411	67.384	9.3210
5.25441	68.372	9.3455
5.29841	69.513	9.3503
5.342411	70.315	9.3988
5.38641	71.562	9.3900
5.430911	72.329	9.4476
5.47491	73.687	9.4245
5.51891	74.400	9.4798
5.56341	75.591	9.4781
5.60691	76.549	9.5065
5.648911	77.653	9.5116
5.69291	78.528	9.5507
5.73691	79.506	9.5765
5.78091	80.554	9.5932
5.82491	81.457	9.6241
5.86891	82.742	9.6104
5.91291	83.449	9.6757
5.956911	84.933	9.6410
6.00091	85.517	9.7175
6.04491	86.857	9.6922
6.08691	87.574	9.7424
6.13091	88.917	9.7258
6.174911	89.718	9.7744
6.21891	90.950	9.7630
6.26291	91.918	9.7947
6.306911	92.949	9.8136
6.35091	94.118	9.8103
6.39491	94.953	9.8590
6.43891	96.365	9.8245
6.48891	97.514	9.8558
6.53291	98.271	9.9055
6.57691	99.633	9.8819
6.62091	100.45	9.9288
6.66491	101.68	9.9212
6.70891	102.72	9.9351
6.752911	103.73	9.9614
6.79691	105.01	9.9483
6.838911	105.89	9.9827
6.88291	107.06	9.9786
6.92691	107.96	10.015
6.970911	109.29	9.9953
7.01491	110.07	10.055
7.05891	111.49	10.020
7.102911	112.18	10.078
7.14691	113.60	10.052
7.19091	114.57	10.074
7.23491	115.64	10.092
7.27891	116.81	10.094
7.32091	117.87	10.100
7.364911	118.82	10.129
7.40891	119.92	10.139
7.45291	121.20	10.126
7.496911	122.07	10.166
7.54091	123.55	10.131
7.58491	124.32	10.184
7.628911	125.75	10.147
7.67291	126.52	10.195
7.71691	127.82	10.184
7.75891	128.65	10.224
7.80291	130.14	10.179
7.84691	131.00	10.226
7.890911	132.16	10.227
7.93491	133.36	10.220
7.97891	134.28	10.253
8.022911	135.75	10.221
8.066911	136.51	10.274
8.11091	138.01	10.233
8.154911	138.79	10.285
8.196911	140.23	10.242
8.240911	140.95	10.301
8.292911	142.51	10.279
8.336911	143.62	10.289
8.380911	144.87	10.279
8.424911	145.84	10.306
8.468911	147.36	10.262
8.510911	148.20	10.301
8.554911	149.62	10.265
8.597911	150.36	10.326
8.634911	151.49	10.310
8.678911	152.89	10.276
8.722911	153.75	10.317
8.766911	155.31	10.263
8.811411	156.09	10.315
8.854911	157.60	10.272
8.898911	158.50	10.308
8.942911	159.85	10.286
8.986911	161.00	10.290
9.03091	162.00	10.312
9.074911	163.60	10.259
9.116911	164.49	10.292
9.160911	165.93	10.262
9.204911	166.82	10.299
9.248911	168.37	10.246
9.292911	169.25	10.285
9.336911	170.81	10.236
9.380911	171.71	10.271
9.424911	173.19	10.233
9.468911	174.30	10.242
9.512911	175.51	10.237
9.562911	177.00	10.220
9.606911	178.39	10.189
9.650911	179.36	10.220
9.694911	181.11	10.151
9.738911	181.87	10.200
9.782911	183.55	10.132
9.824911	184.40	10.170
9.868911	186.13	10.098
9.91291	187.06	10.130
9.956911	188.69	10.067
10.00091	189.80	10.081
10.04491	191.25	10.046
10.08891	192.69	10.013
10.13291	193.93	10.005
10.17691	195.57	9.9454
10.22091	196.80	9.9428
10.26491	198.70	9.8452
10.30691	199.86	9.8389
10.35091	201.99	9.7204
10.39491	203.42	9.6882
10.43891	205.71	9.5456
10.48291	207.34	9.4869
10.52691	209.59	9.3499
10.57091	211.52	9.2531
10.61491	213.61	9.1358
10.65891	215.99	8.9815
10.70291	218.04	8.8645
10.74491	220.47	8.6986
10.78891	223.01	8.5285
10.83291	225.92	8.3006
10.87691	228.70	8.0940
10.92091	232.26	7.7883
