# Supplementary material for: Experimental and Statistical Study of the Fracture Mechanism of Sn96.5Ag3Cu0.5 Solder Joints via Ball Shear Test
Source: Materials (Basel). 2022 Mar 26;15(7):2455. doi: 10.3390/ma15072455 (PMC9000201; doi:10.3390/ma15072455)
Supplement: Supplementary file 1 [file materials-15-02455-s001.zip › 20um/1-2ú¿20umú⌐.csv]

TESTER	4000Plus	20087812
DATE	11/05/2020
TIME	17:02:13
TESTGROUP	DIE SHEAR
试验报告编号	GFJGJL2051209020521
样品编号	1~5：20μm/s
USERFIELD3
USERFIELD4
USERFIELD5
USERFIELD6
USERFIELD7
USERFIELD8
USERFIELD9
USERFIELD10
OPERATOR	何志刚
SAMPLE	2692
LOADUNIT	N
CARTRIDGE	2.0000 kg	20037312	球推力
TESTTYPE	Destruct
TESTSPEED	20.000	um/s
SHEARHEIGHT	50.000	um
TESTLOAD	0.000000	N
PROFILE	TIME/DIST/FORCE	248
TIME (s)	DIST (um)	FORCE (N)
0	0.000000	0.000000
0.1527082	0.82299	0.43113
0.2472082	1.5396	0.65605
0.3397082	1.8216	0.94149
0.4337082	2.3471	1.1956
0.5257082	2.6403	1.4796
0.6197082	3.1183	1.7398
0.7117082	3.5645	2.0041
0.8057082	4.2186	2.2417
0.9002082	4.7529	2.4947
0.9927082	5.0838	2.7692
1.086708	5.8311	2.9994
1.178708	6.1192	3.2795
1.273208	7.0724	3.4831
1.365208	7.3556	3.7638
1.459208	8.1645	3.9860
1.551208	8.5411	4.2501
1.645208	9.5018	4.4528
1.737208	9.9532	4.7165
1.831208	10.776	4.9277
1.923708	11.414	5.1673
2.033708	12.233	5.4389
2.125708	13.015	5.6553
2.219708	13.656	5.8992
2.312208	14.761	6.0788
2.406208	15.466	6.3097
2.498208	16.472	6.4974
2.592208	17.108	6.7373
2.684208	18.363	6.8929
2.778708	19.220	7.1136
2.870708	20.435	7.2698
2.964708	21.462	7.4593
3.056708	22.778	7.6117
3.150708	23.866	7.7934
3.244708	25.291	7.9318
3.336708	26.689	8.0735
3.430708	28.237	8.1960
3.522708	29.721	8.3222
3.616708	31.290	8.4466
3.708708	33.063	8.5356
3.802708	34.685	8.6486
3.894708	36.564	8.7285
3.988708	38.246	8.8291
4.081208	40.286	8.8883
4.175208	41.864	9.0070
4.267208	43.995	9.0499
4.361208	45.637	9.1649
4.453208	47.731	9.2171
4.547208	49.590	9.2951
4.641208	51.743	9.3443
4.733208	53.575	9.4257
4.827209	55.707	9.4731
4.919209	57.633	9.5470
5.013208	59.794	9.5906
5.105208	61.654	9.6683
5.199208	63.812	9.7123
5.291208	65.729	9.7827
5.385708	67.958	9.8223
5.477708	70.050	9.8748
5.571708	72.065	9.9372
5.663708	74.276	9.9698
5.758708	76.326	10.032
5.850708	78.571	10.061
5.960708	81.091	10.118
6.053208	83.004	10.189
6.147708	85.301	10.219
6.239708	87.258	10.280
6.333708	89.668	10.301
6.425708	91.731	10.353
6.519708	94.108	10.373
6.611708	95.894	10.456
6.705709	98.331	10.464
6.798208	100.26	10.538
6.892208	102.53	10.567
6.986208	104.56	10.632
7.078208	106.57	10.690
7.172208	108.86	10.717
7.264208	110.85	10.778
7.358208	113.01	10.822
7.450208	115.02	10.886
7.544209	117.39	10.902
7.636708	119.27	10.982
7.730708	121.78	10.981
7.823208	123.50	11.076
7.917208	126.09	11.069
8.009208	127.93	11.150
8.103208	130.54	11.140
8.195208	132.32	11.228
8.289708	134.91	11.221
8.381708	136.82	11.288
8.475708	138.35	11.417
8.569708	140.19	11.502
8.662208	141.67	11.634
8.756207	143.97	11.659
8.848207	145.48	11.782
8.942208	148.00	11.780
9.034208	149.47	11.912
9.128208	152.21	11.881
9.220208	153.63	12.020
9.314208	156.51	11.966
9.406208	158.08	12.081
9.500208	160.84	12.053
9.592208	162.52	12.154
9.686208	165.20	12.136
9.794208	167.79	12.175
9.888207	169.64	12.257
9.980708	172.48	12.214
10.07471	174.19	12.321
10.16721	176.98	12.274
10.26121	178.74	12.374
10.35421	181.33	12.358
10.44821	183.48	12.407
10.54021	185.80	12.426
10.63421	188.14	12.447
10.72621	190.23	12.495
10.82021	192.67	12.511
10.91421	194.48	12.595
11.00621	197.20	12.567
11.10021	198.87	12.674
11.19221	201.85	12.607
11.28671	203.52	12.720
11.37871	206.32	12.676
11.47271	208.08	12.772
11.56471	211.04	12.712
11.65871	212.65	12.827
11.75121	215.46	12.782
11.84521	217.32	12.869
11.93771	220.03	12.842
12.03221	222.20	12.884
12.12521	224.36	12.928
12.21921	227.14	12.892
12.31121	229.02	12.968
12.40521	231.98	12.918
12.49921	233.70	13.013
12.59121	236.60	12.956
12.68521	238.33	13.061
12.77721	241.31	12.994
12.87121	243.14	13.081
12.96321	246.07	13.025
13.05721	248.05	13.092
13.14921	250.98	13.032
13.24321	252.85	13.118
13.33521	255.77	13.055
13.42921	257.69	13.134
13.52121	260.51	13.089
13.61571	262.68	13.135
13.72371	265.15	13.190
13.81771	268.29	13.111
13.90971	270.03	13.205
14.00421	273.01	13.147
14.09621	274.94	13.212
14.19021	277.74	13.174
14.28221	279.83	13.227
14.37671	282.57	13.200
14.46921	285.06	13.196
14.51421	285.83	13.259
14.59421	288.53	13.182
14.68821	290.59	13.239
14.78021	293.80	13.143
14.87521	295.77	13.220
14.96921	298.85	13.146
15.06121	300.94	13.193
15.15521	304.06	13.113
15.24771	306.23	13.157
15.34171	308.91	13.134
15.43371	311.44	13.129
15.52771	313.95	13.129
15.61971	316.72	13.093
15.71371	319.14	13.094
15.80571	321.99	13.049
15.89971	324.43	13.061
15.99171	327.28	13.012
16.08571	329.46	13.058
16.17771	332.48	12.986
16.27171	334.63	13.031
16.36371	337.76	12.946
16.45771	339.74	13.017
16.56621	343.04	12.964
16.66021	345.63	12.957
16.75221	347.84	12.986
16.84671	350.83	12.927
16.93871	352.84	12.991
17.03271	355.88	12.921
17.12471	357.84	12.981
17.21871	360.92	12.916
17.31321	362.81	12.994
17.40521	365.88	12.916
17.49971	367.86	12.988
17.59171	370.88	12.916
17.68571	372.92	12.981
17.77771	375.81	12.926
17.87171	377.97	12.964
17.96371	380.82	12.920
18.05771	383.16	12.945
18.14971	385.82	12.915
18.24371	388.41	12.908
18.33571	390.82	12.915
18.42971	393.65	12.877
18.52171	395.71	12.924
18.61571	398.71	12.864
18.70771	400.94	12.895
18.80271	403.93	12.840
18.89671	406.06	12.888
18.98871	409.20	12.801
19.08271	411.39	12.842
19.17471	414.58	12.748
19.26871	416.73	12.797
19.36071	419.81	12.723
19.45471	422.19	12.734
19.54721	424.99	12.690
19.64121	427.69	12.670
19.73371	430.25	12.657
19.82771	433.22	12.601
19.91971	435.59	12.614
20.01371	438.88	12.517
20.10571	441.00	12.556
20.19971	444.42	12.442
20.29171	446.54	12.487
20.38571	449.82	12.392
20.49421	452.90	12.362
20.58871	455.47	12.357
20.68071	458.63	12.272
20.77521	460.95	12.300
20.86721	464.20	12.195
20.96121	466.51	12.229
21.05321	470.01	12.086
21.14721	472.27	12.121
21.24171	475.68	12.013
21.33371	478.10	12.015
21.42821	481.28	11.932
21.52071	484.09	11.892
21.61471	487.02	11.837
21.70671	489.90	11.783
21.80121	492.68	11.751
21.89321	496.04	11.636
21.98721	498.51	11.644
22.07921	502.11	11.494
22.17321	504.61	11.499
22.26521	508.30	11.341
22.35921	510.75	11.347
22.45171	514.75	11.155
22.54571	517.52	11.124
22.63771	521.61	10.911
22.73171	524.96	10.806
22.82571	529.25	10.576
22.91771	532.91	10.421
23.01171	537.34	10.178
23.10371	541.36	9.9815
