# Supplementary material for: Experimental and Statistical Study of the Fracture Mechanism of Sn96.5Ag3Cu0.5 Solder Joints via Ball Shear Test
Source: Materials (Basel). 2022 Mar 26;15(7):2455. doi: 10.3390/ma15072455 (PMC9000201; doi:10.3390/ma15072455)
Supplement: Supplementary file 1 [file materials-15-02455-s001.zip › 20um/1-3ú¿20umú⌐.csv]

TESTER	4000Plus	20087812
DATE	11/05/2020
TIME	17:02:13
TESTGROUP	DIE SHEAR
试验报告编号	GFJGJL2051209020521
样品编号	1~5：20μm/s
USERFIELD3
USERFIELD4
USERFIELD5
USERFIELD6
USERFIELD7
USERFIELD8
USERFIELD9
USERFIELD10
OPERATOR	何志刚
SAMPLE	2692
LOADUNIT	N
CARTRIDGE	2.0000 kg	20037312	球推力
TESTTYPE	Destruct
TESTSPEED	20.000	um/s
SHEARHEIGHT	50.000	um
TESTLOAD	0.000000	N
PROFILE	TIME/DIST/FORCE	248
TIME (s)	DIST (um)	FORCE (N)
0	0.000000	0.000000
0.1461459	0.52438	0.45611
0.240146	0.95302	0.72268
0.334146	1.0295	1.0392
0.426146	1.6683	1.2741
0.520146	1.9791	1.5604
0.614146	2.5431	1.8096
0.708146	3.0031	2.0721
0.800146	3.3028	2.3507
0.894146	4.0661	2.5788
0.9881459	4.4404	2.8524
1.080146	5.0457	3.0962
1.174146	5.5292	3.3557
1.268146	6.4034	3.5649
1.360146	6.8433	3.8255
1.454146	7.5707	4.0582
1.548146	8.1292	4.3081
1.640146	8.8364	4.5388
1.734146	9.4797	4.7777
1.828146	9.9165	5.0433
1.920146	10.691	5.2607
2.030146	11.507	5.5372
2.124146	12.165	5.7742
2.216146	12.959	5.9938
2.310646	13.632	6.2289
2.404646	14.787	6.4066
2.496646	15.474	6.6353
2.590646	16.514	6.8279
2.684646	17.302	7.0482
2.776646	18.473	7.2146
2.870646	19.502	7.4039
2.964646	20.661	7.5811
3.056646	21.771	7.7508
3.150646	23.136	7.9015
3.244646	24.494	8.0530
3.336646	25.715	8.2130
3.430646	27.473	8.3086
3.524646	28.876	8.4542
3.616646	30.659	8.5419
3.710646	32.019	8.6886
3.804646	33.912	8.7714
3.898646	35.535	8.8842
3.990646	37.306	8.9735
4.084646	39.010	9.0805
4.178646	40.782	9.1742
4.270646	42.604	9.2615
4.364646	44.266	9.3693
4.458646	46.449	9.4101
4.550646	48.045	9.5218
4.644646	50.215	9.5689
4.738646	51.983	9.6631
4.830646	53.958	9.7307
4.924646	56.013	9.7879
5.018646	57.852	9.8730
5.110646	59.809	9.9383
5.204646	61.861	10.001
5.298646	64.088	10.036
5.390646	65.811	10.136
5.484646	68.187	10.152
5.578646	69.871	10.261
5.670646	72.289	10.267
5.764646	74.076	10.359
5.858646	76.195	10.413
5.966646	78.888	10.434
6.060646	80.618	10.537
6.154646	83.025	10.549
6.246646	84.881	10.628
6.340646	87.283	10.645
6.434646	89.398	10.699
6.526646	91.421	10.751
6.620646	93.700	10.784
6.714646	95.587	10.863
6.806646	98.047	10.864
6.900646	99.922	10.949
6.994646	102.50	10.943
7.086646	104.30	11.025
7.180646	106.87	11.016
7.274646	108.76	11.098
7.368646	110.95	11.142
7.460646	113.17	11.179
7.554646	115.34	11.222
7.648646	117.84	11.221
7.740646	119.64	11.307
7.834646	122.31	11.290
7.928646	124.07	11.385
8.020646	126.72	11.365
8.114646	128.49	11.455
8.209146	130.87	11.475
8.301146	132.93	11.527
8.395145	135.16	11.566
8.489145	137.52	11.584
8.581145	139.41	11.659
8.675145	142.02	11.649
8.769146	143.23	11.815
8.861146	145.40	11.853
8.955146	146.45	12.043
9.049146	148.71	12.074
9.141146	150.17	12.203
9.235146	152.53	12.222
9.329145	154.49	12.296
9.423145	156.07	12.415
9.515145	158.42	12.429
9.609145	159.96	12.561
9.703146	162.58	12.541
9.811146	164.60	12.659
9.905146	166.40	12.749
9.997645	168.84	12.756
10.09165	170.51	12.868
10.18565	173.23	12.839
10.27765	174.66	12.973
10.37165	177.42	12.940
10.46565	179.11	13.048
10.55765	181.67	13.031
10.65165	183.33	13.144
10.74565	185.66	13.170
10.83965	188.09	13.179
10.93165	189.89	13.264
11.02565	192.47	13.259
11.11965	194.02	13.386
11.21165	196.80	13.341
11.30565	198.34	13.464
11.39965	201.17	13.426
11.49165	202.80	13.533
11.58565	205.53	13.508
11.67965	207.43	13.585
11.77165	209.87	13.593
11.86565	211.97	13.645
11.95965	213.99	13.707
12.05165	216.43	13.710
12.14565	218.35	13.790
12.23965	221.16	13.749
12.33165	222.80	13.855
12.42565	225.56	13.821
12.51965	227.40	13.911
12.61165	230.16	13.874
12.70615	231.84	13.983
12.80015	234.25	14.000
12.89415	236.79	13.994
12.98615	238.57	14.078
13.08065	241.29	14.060
13.17415	242.92	14.170
13.26665	245.91	14.103
13.36015	247.55	14.219
13.45465	250.45	14.168
13.54665	252.21	14.258
13.64015	255.01	14.220
13.74815	257.77	14.236
13.84215	259.41	14.352
13.93615	262.46	14.285
14.02815	264.05	14.393
14.12265	267.04	14.335
14.21615	269.07	14.400
14.31015	271.39	14.424
14.40215	273.95	14.416
14.49615	275.99	14.470
14.59065	279.10	14.396
14.68215	280.85	14.488
14.77615	283.81	14.428
14.87065	285.65	14.519
14.91815	286.75	14.546
15.01065	289.92	14.452
15.10265	291.98	14.504
15.19615	294.99	14.442
15.29015	296.82	14.529
15.38215	300.00	14.436
15.47615	301.83	14.527
15.57015	305.02	14.438
15.66215	307.00	14.501
15.75615	310.00	14.442
15.85015	312.50	14.440
15.94215	315.04	14.427
16.03615	317.67	14.419
16.13015	319.81	14.465
16.22215	322.89	14.386
16.31665	325.06	14.433
16.41015	328.40	14.325
16.50415	330.37	14.398
16.59665	333.56	14.305
16.69015	335.63	14.360
16.78465	338.38	14.328
16.87615	340.94	14.316
16.98615	343.73	14.334
17.07815	347.00	14.234
17.17215	348.92	14.309
17.26615	351.92	14.249
17.35815	354.16	14.278
17.45215	357.03	14.231
17.54615	359.81	14.198
17.63815	362.09	14.222
17.73215	365.19	14.150
17.82665	367.19	14.215
17.92015	370.53	14.107
18.01215	372.44	14.178
18.10615	375.62	14.094
18.20015	377.87	14.131
18.29215	381.00	14.041
18.38615	383.27	14.076
18.48015	385.75	14.083
18.57215	388.77	14.006
18.66615	391.03	14.047
18.76015	394.31	13.942
18.85215	396.37	13.994
18.94615	399.70	13.891
19.04065	401.71	13.955
19.13215	405.17	13.826
19.22615	407.21	13.895
19.32065	410.27	13.818
19.41215	412.82	13.807
19.50615	415.59	13.776
19.60065	418.74	13.693
19.69265	421.00	13.724
19.78615	424.27	13.625
19.88015	426.44	13.667
19.97415	429.90	13.548
20.06665	432.01	13.595
20.16015	435.63	13.451
20.25415	438.03	13.468
20.34615	441.07	13.393
20.44015	443.83	13.365
20.53415	446.38	13.357
20.62615	449.45	13.280
20.72015	452.05	13.267
20.81415	455.56	13.146
20.92215	458.46	13.141
21.01615	461.37	13.093
21.11015	464.67	12.990
21.20265	467.02	13.005
21.29665	470.60	12.870
21.39065	472.93	12.897
21.48265	476.57	12.741
21.57665	478.89	12.769
21.67065	482.32	12.649
21.76265	485.06	12.613
21.85665	488.24	12.535
21.95065	491.56	12.425
22.04265	494.38	12.379
22.13665	497.80	12.265
22.23065	500.34	12.264
22.32265	504.11	12.092
22.41665	506.69	12.091
22.51065	510.67	11.895
22.60265	513.35	11.868
22.69665	517.33	11.683
22.79065	520.65	11.581
22.88265	524.49	11.400
22.97665	527.99	11.276
23.07065	531.81	11.105
23.16265	536.11	10.870
