# Supplementary material for: Experimental and Statistical Study of the Fracture Mechanism of Sn96.5Ag3Cu0.5 Solder Joints via Ball Shear Test
Source: Materials (Basel). 2022 Mar 26;15(7):2455. doi: 10.3390/ma15072455 (PMC9000201; doi:10.3390/ma15072455)
Supplement: Supplementary file 1 [file materials-15-02455-s001.zip › 20um/2-1ú¿20umú⌐.csv]

TESTER	4000Plus	20087812
DATE	11/05/2020
TIME	17:02:13
TESTGROUP	DIE SHEAR
试验报告编号	GFJGJL2051209020521
样品编号	1~5：20μm/s
USERFIELD3
USERFIELD4
USERFIELD5
USERFIELD6
USERFIELD7
USERFIELD8
USERFIELD9
USERFIELD10
OPERATOR	何志刚
SAMPLE	2692
LOADUNIT	N
CARTRIDGE	2.0000 kg	20037312	球推力
TESTTYPE	Destruct
TESTSPEED	20.000	um/s
SHEARHEIGHT	50.000	um
TESTLOAD	0.000000	N
PROFILE	TIME/DIST/FORCE	248
TIME (s)	DIST (um)	FORCE (N)
0	0.000000	0.000000
0.1316724	0.89283	0.36934
0.2196724	1.5116	0.59306
0.3116724	2.0057	0.84661
0.3996724	1.9141	1.1618
0.4876724	2.0297	1.4502
0.5776724	2.3509	1.7214
0.6676724	3.0495	1.9395
0.7616724	3.1216	2.2565
0.8516724	3.6789	2.4928
0.9406724	4.2772	2.7237
1.031672	4.5823	3.0016
1.118672	4.9024	3.2591
1.207172	5.2979	3.5116
1.298672	6.0239	3.7307
1.388672	6.6565	3.9618
1.478672	6.9045	4.2379
1.570672	7.6415	4.4648
1.658672	8.3821	4.6728
1.747672	8.7727	4.9259
1.836672	9.1774	5.1818
1.940672	10.085	5.4235
2.027673	10.670	5.6470
2.115672	11.639	5.8302
2.204672	12.228	6.0578
2.292672	12.922	6.2717
2.378172	13.711	6.4644
2.467172	14.286	6.6983
2.553672	14.997	6.9009
2.641672	15.812	7.1041
2.727172	16.799	7.2757
2.814173	17.690	7.4598
2.903672	18.485	7.6609
2.990172	19.564	7.8254
3.079672	20.828	7.9706
3.164172	21.799	8.1398
3.251172	23.029	8.2758
3.340672	24.687	8.3703
3.425672	25.745	8.5284
3.511672	27.173	8.6387
3.599672	28.751	8.7390
3.685673	30.318	8.8361
3.773172	32.002	8.9227
3.857672	33.322	9.0423
3.942672	34.940	9.1237
4.030673	36.765	9.1969
4.116673	38.501	9.2676
4.204673	40.408	9.3255
4.288672	41.970	9.4186
4.375673	43.817	9.4751
4.461673	45.751	9.5250
4.545672	47.599	9.5767
4.629673	49.721	9.5932
4.715173	51.581	9.6480
4.800673	53.222	9.7355
4.886672	55.050	9.7944
4.972672	56.830	9.8594
5.057173	58.331	9.9605
5.143672	60.174	10.017
5.228173	61.909	10.088
5.314672	63.736	10.152
5.398673	65.793	10.172
5.483673	67.827	10.205
5.584672	69.833	10.296
5.668673	71.909	10.318
5.754673	73.826	10.366
5.839673	75.602	10.431
5.924673	77.248	10.514
6.010673	79.058	10.579
6.094673	80.677	10.656
6.178673	82.825	10.674
6.265673	84.688	10.733
6.350673	86.772	10.754
6.436172	88.681	10.812
6.521173	90.671	10.841
6.606173	92.516	10.897
6.692673	94.284	10.969
6.776173	95.781	11.065
6.860672	97.735	11.104
6.946173	99.675	11.153
7.030673	101.78	11.167
7.117672	103.69	11.224
7.201673	105.78	11.245
7.286673	107.54	11.308
7.373672	109.61	11.345
7.457673	111.11	11.441
7.544173	113.17	11.475
7.628673	114.99	11.530
7.712673	117.13	11.544
7.798673	119.14	11.579
7.883673	121.23	11.605
7.967673	123.12	11.656
8.054672	125.07	11.699
8.138673	126.09	11.863
8.224672	127.30	12.001
8.309672	128.51	12.139
8.393673	130.37	12.189
8.480173	132.04	12.273
8.564672	133.98	12.313
8.650673	135.80	12.373
8.735673	137.59	12.436
8.820673	139.18	12.526
8.906672	140.85	12.610
8.991673	142.43	12.696
9.091673	144.57	12.771
9.175673	146.14	12.854
9.260173	148.05	12.901
9.346172	149.98	12.947
9.430673	152.37	12.934
9.515173	154.23	12.984
9.602673	156.14	13.041
9.686172	157.74	13.125
9.773673	159.82	13.157
9.858172	161.43	13.239
9.942173	163.05	13.320
10.02867	165.00	13.368
10.11267	167.28	13.368
10.19867	169.25	13.405
10.28367	171.44	13.416
10.36817	173.49	13.446
10.45467	175.35	13.501
10.53917	177.12	13.568
10.62367	178.79	13.647
10.70967	180.40	13.735
10.79367	183.12	13.670
10.88017	185.37	13.683
10.96417	187.24	13.732
11.04917	189.21	13.772
11.13667	191.57	13.767
11.22067	193.19	13.854
11.30717	195.20	13.888
11.39217	196.91	13.963
11.47617	198.77	14.013
11.56317	200.94	14.032
11.64767	203.31	14.017
11.73167	205.47	14.033
11.81867	207.49	14.072
11.90267	209.70	14.072
11.98967	211.82	14.098
12.07467	213.48	14.179
12.15867	215.07	14.264
12.24567	217.13	14.303
12.33067	219.25	14.320
12.41617	221.30	14.354
12.50117	223.63	14.348
12.58567	225.99	14.334
12.68567	228.32	14.374
12.77067	230.56	14.385
12.85467	232.35	14.444
12.94167	234.48	14.463
13.02517	236.20	14.537
13.11117	238.28	14.563
13.19517	240.41	14.579
13.28017	242.86	14.558
13.36667	245.14	14.567
13.45067	247.52	14.541
13.53767	249.84	14.547
13.62167	251.80	14.584
13.70567	253.57	14.646
13.79267	255.97	14.636
13.86367	257.67	14.669
13.94717	260.73	14.557
14.03367	263.05	14.552
14.11767	265.24	14.564
14.20367	267.57	14.558
14.28767	269.54	14.595
14.37167	271.96	14.577
14.45767	274.43	14.554
14.54217	277.14	14.494
14.62667	279.83	14.442
14.71267	282.28	14.426
14.79717	284.50	14.429
14.88317	286.78	14.430
14.96767	288.92	14.449
15.05167	291.65	14.382
15.13767	294.21	14.352
15.22167	296.93	14.291
15.30767	299.49	14.256
15.39167	301.67	14.265
15.47667	303.78	14.288
15.56267	306.14	14.282
15.64667	308.47	14.267
15.74517	311.55	14.215
15.83217	313.85	14.219
15.91617	316.79	14.130
16.00217	319.34	14.100
16.08717	321.85	14.068
16.17117	323.92	14.090
16.25817	326.38	14.072
16.34267	328.32	14.113
16.42817	330.68	14.103
16.51217	333.04	14.098
16.59617	335.84	14.022
16.68217	338.34	13.994
16.76617	340.72	13.978
16.85067	342.80	14.004
16.93667	345.11	14.001
17.02117	347.23	14.022
17.10717	349.79	13.992
17.19167	352.42	13.938
17.27567	355.19	13.872
17.36167	357.66	13.852
17.44567	359.85	13.860
17.52967	361.79	13.896
17.61567	364.19	13.890
17.69967	366.72	13.849
17.78567	369.31	13.815
17.86967	372.15	13.739
17.95417	374.57	13.717
18.04017	376.89	13.717
18.12417	378.90	13.752
18.21067	381.39	13.722
18.29567	383.70	13.718
18.37967	386.46	13.653
18.46617	389.03	13.621
18.55017	391.89	13.543
18.63417	394.12	13.549
18.72067	396.64	13.519
18.80517	398.81	13.534
18.89117	401.23	13.517
18.97567	403.68	13.496
19.05967	406.65	13.399
19.14567	409.32	13.355
19.22967	412.00	13.299
19.32967	415.01	13.251
19.41367	417.33	13.246
19.49767	419.51	13.256
19.58417	422.21	13.208
19.66817	424.79	13.160
19.75217	427.80	13.071
19.83817	430.69	12.989
19.92217	433.31	12.941
20.00817	436.02	12.891
20.09217	438.30	12.888
20.17717	440.90	12.847
20.26317	443.73	12.781
20.34717	446.96	12.652
20.43367	450.02	12.556
20.51867	453.28	12.426
20.60267	456.33	12.323
20.68967	459.57	12.205
20.77417	462.51	12.125
20.85817	465.65	12.011
20.94467	469.26	11.840
21.02917	473.25	11.621
21.11517	477.39	11.383
21.19917	481.86	11.096
21.28367	486.16	10.833
