# Supplementary material for: Experimental and Statistical Study of the Fracture Mechanism of Sn96.5Ag3Cu0.5 Solder Joints via Ball Shear Test
Source: Materials (Basel). 2022 Mar 26;15(7):2455. doi: 10.3390/ma15072455 (PMC9000201; doi:10.3390/ma15072455)
Supplement: Supplementary file 1 [file materials-15-02455-s001.zip › 20um/2-2ú¿20umú⌐.csv]

TESTER	4000Plus	20087812
DATE	11/05/2020
TIME	17:02:13
TESTGROUP	DIE SHEAR
试验报告编号	GFJGJL2051209020521
样品编号	1~5：20μm/s
USERFIELD3
USERFIELD4
USERFIELD5
USERFIELD6
USERFIELD7
USERFIELD8
USERFIELD9
USERFIELD10
OPERATOR	何志刚
SAMPLE	2692
LOADUNIT	N
CARTRIDGE	2.0000 kg	20037312	球推力
TESTTYPE	Destruct
TESTSPEED	20.000	um/s
SHEARHEIGHT	50.000	um
TESTLOAD	0.000000	N
PROFILE	TIME/DIST/FORCE	248
TIME (s)	DIST (um)	FORCE (N)
0	0.000000	0.000000
0.09030964	0.52563	0.29249
0.1243096	0.74041	0.37975
0.1583096	0.94236	0.46867
0.1903096	0.87377	0.58781
0.2243096	1.0597	0.68338
0.2583097	1.2448	0.77447
0.2903096	1.2271	0.88705
0.3243096	1.3913	0.98083
0.3563097	1.7080	1.0550
0.3903096	1.6979	1.1712
0.4243097	1.8795	1.2673
0.4563096	2.3126	1.3219
0.4903097	2.2645	1.4430
0.5243096	2.2497	1.5598
0.5563096	2.7600	1.6090
0.5903097	2.9295	1.7067
0.6243097	2.9122	1.8284
0.6563097	3.0757	1.9131
0.6903096	3.5256	1.9747
0.7243097	3.4874	2.0945
0.7623097	3.7120	2.1943
0.7963096	3.7474	2.3093
0.8283097	4.3080	2.3474
0.8623096	4.2782	2.4708
0.8943096	4.0596	2.6046
0.9283097	4.6506	2.6481
0.9623097	5.0101	2.7213
0.9943097	4.6794	2.8742
1.02831	5.1708	2.9258
1.06231	5.5988	2.9903
1.09431	5.3129	3.1374
1.12831	5.6811	3.2095
1.16231	6.1760	3.2607
1.19431	6.0383	3.3841
1.22831	6.3629	3.4619
1.26231	6.8367	3.5158
1.29431	6.9429	3.6124
1.32831	6.9266	3.7340
1.36031	7.4267	3.7800
1.39431	7.7731	3.8503
1.42831	7.5892	3.9935
1.46031	8.1786	4.0279
1.49431	8.4813	4.1039
1.52831	8.5128	4.2193
1.56031	8.8451	4.2869
1.59431	9.3806	4.3329
1.62831	9.3936	4.4507
1.66031	9.5961	4.5350
1.69431	10.096	4.5901
1.72631	10.262	4.6745
1.76031	10.428	4.7681
1.79431	10.925	4.8236
1.82631	11.226	4.8951
1.86031	11.475	4.9826
1.89431	11.732	5.0644
1.92631	12.152	5.1207
1.96031	12.465	5.1999
1.99431	12.674	5.2879
2.02631	13.259	5.3229
2.06031	13.443	5.4187
2.09431	13.828	5.4841
2.12631	14.195	5.5471
2.16631	14.781	5.6142
2.19831	15.018	5.6941
2.23231	15.213	5.7838
2.266309	15.793	5.8241
2.29831	16.326	5.8658
2.332309	16.497	5.9633
2.36431	16.980	6.0115
2.39831	17.576	6.0497
2.43231	17.727	6.1498
2.46431	18.026	6.2216
2.49831	18.719	6.2473
2.53231	19.032	6.3265
2.56431	19.292	6.4033
2.59831	19.863	6.4448
2.63231	20.453	6.4884
2.66431	20.598	6.5800
2.69831	21.147	6.6289
2.730309	21.675	6.6713
2.76431	21.963	6.7537
2.79831	22.467	6.7992
2.83031	22.982	6.8478
2.86431	23.421	6.9062
2.89831	23.788	6.9739
2.93031	24.451	6.9988
2.96431	24.900	7.0606
2.99831	25.305	7.1234
3.03031	25.883	7.1592
3.06431	26.396	7.2127
3.09831	26.886	7.2646
3.13031	27.512	7.2943
3.16431	27.985	7.3530
3.19631	28.442	7.4045
3.230309	28.975	7.4508
3.26431	29.673	7.4804
3.29631	30.068	7.5399
3.33031	30.672	7.5771
3.36431	31.351	7.6092
3.39631	31.775	7.6649
3.43031	32.343	7.7068
3.46431	33.106	7.7281
3.49631	33.534	7.7833
3.536309	34.502	7.7966
3.56831	34.772	7.8721
3.60231	35.528	7.8898
3.63631	36.399	7.8973
3.66831	36.762	7.9608
3.70231	37.292	8.0074
3.73431	38.162	8.0059
3.76831	38.661	8.0611
3.80231	39.198	8.1115
3.83431	40.085	8.1077
3.868309	40.725	8.1403
3.90231	41.338	8.1762
3.934309	42.098	8.1887
3.96831	42.837	8.2131
4.00231	43.392	8.2566
4.03431	44.088	8.2773
4.06831	44.861	8.2974
4.100309	45.325	8.3480
4.13431	46.064	8.3677
4.16831	46.960	8.3719
4.20031	47.424	8.4225
4.23431	48.125	8.4473
4.26831	49.066	8.4456
4.30031	49.623	8.4843
4.33431	50.197	8.5298
4.368309	51.003	8.5411
4.40031	51.895	8.5365
4.434309	52.400	8.5866
4.46631	53.294	8.5817
4.500309	54.093	8.5938
4.534309	54.586	8.6499
4.566309	55.414	8.6536
4.600309	56.330	8.6553
4.63431	56.884	8.6989
4.66631	57.531	8.7305
4.70031	58.498	8.7210
4.73431	59.215	8.7436
4.76631	59.723	8.7885
4.80031	60.635	8.7907
4.83431	61.533	8.7946
4.86631	61.907	8.8567
4.90031	62.812	8.8552
4.93831	63.589	8.8839
4.97231	64.672	8.8640
5.00431	65.191	8.9076
5.03831	65.789	8.9501
5.072309	66.929	8.9183
5.10431	67.554	8.9481
5.138309	68.187	8.9863
5.172309	69.075	8.9868
5.204309	69.920	8.9884
5.238309	70.553	9.0264
5.27231	71.327	9.0418
5.304309	72.338	9.0219
5.33831	72.923	9.0616
5.37231	73.616	9.0919
5.40431	74.709	9.0662
5.43831	75.293	9.1058
5.47031	75.980	9.1231
5.50431	76.957	9.1169
5.53831	77.807	9.1225
5.57031	78.232	9.1780
5.60431	79.361	9.1522
5.638309	80.188	9.1607
5.67031	80.645	9.2123
5.704309	81.576	9.2119
5.738309	82.622	9.1923
5.770309	83.015	9.2519
5.804309	83.962	9.2496
5.836309	85.017	9.2195
5.87031	85.574	9.2673
5.90431	86.364	9.2851
5.93631	87.483	9.2515
5.97031	88.186	9.2805
6.00431	88.845	9.3106
6.03631	89.973	9.2757
6.07031	90.755	9.2901
6.10431	91.409	9.3254
6.13631	92.428	9.3045
6.17031	93.391	9.2955
6.20231	93.915	9.3384
6.23631	94.939	9.3261
6.270309	95.992	9.3054
6.30831	96.965	9.3136
6.342309	97.801	9.3208
6.37431	98.421	9.3514
6.408309	99.583	9.3213
6.442309	100.67	9.3003
6.474309	101.08	9.3589
6.508309	102.13	9.3388
6.54231	103.31	9.3012
6.57431	103.84	9.3439
6.60831	104.55	9.3717
6.64231	106.21	9.2731
6.67431	106.37	9.3620
6.70831	107.51	9.3352
6.74031	108.46	9.3236
6.77431	109.41	9.3158
6.80831	109.87	9.3764
6.819809	110.14	9.3824
6.85231	111.85	9.2735
6.88631	112.25	9.3417
6.91831	113.21	9.3237
6.95231	114.19	9.3174
6.98631	115.41	9.2797
7.01831	115.91	9.3249
7.05231	117.24	9.2694
7.08431	117.93	9.2902
7.118309	118.97	9.2767
7.152309	119.94	9.2659
7.184309	121.23	9.2103
7.218309	121.88	9.2415
7.25231	123.05	9.2104
7.284309	124.37	9.1509
7.31831	125.12	9.1698
7.35231	126.14	9.1577
7.38431	127.65	9.0737
7.41831	128.78	9.0430
7.45031	129.57	9.0521
7.48431	131.33	8.9445
7.51831	132.64	8.8957
7.55631	134.50	8.7854
7.59031	135.94	8.7149
7.62231	137.95	8.5657
7.65631	140.41	8.3695
7.69031	142.26	8.2462
7.72231	143.84	8.1525
7.75631	145.64	8.0359
7.790309	146.88	7.9959
7.822309	147.88	7.9784
7.856309	149.32	7.9123
7.89031	150.59	7.8634
7.922309	151.33	7.8789
7.95631	152.75	7.8157
7.988309	153.87	7.7811
8.02231	155.16	7.7347
8.05631	156.39	7.6957
8.08831	157.93	7.6083
8.12231	159.24	7.5544
8.15631	160.97	7.4463
8.18831	162.66	7.3399
8.22231	164.27	7.2468
8.25631	166.27	7.1090
8.28831	168.35	6.9521
