# Supplementary material for: Experimental and Statistical Study of the Fracture Mechanism of Sn96.5Ag3Cu0.5 Solder Joints via Ball Shear Test
Source: Materials (Basel). 2022 Mar 26;15(7):2455. doi: 10.3390/ma15072455 (PMC9000201; doi:10.3390/ma15072455)
Supplement: Supplementary file 1 [file materials-15-02455-s001.zip › 20um/2-3ú¿20umú⌐.csv]

TESTER	4000Plus	20087812
DATE	11/05/2020
TIME	17:02:13
TESTGROUP	DIE SHEAR
试验报告编号	GFJGJL2051209020521
样品编号	1~5：20μm/s
USERFIELD3
USERFIELD4
USERFIELD5
USERFIELD6
USERFIELD7
USERFIELD8
USERFIELD9
USERFIELD10
OPERATOR	何志刚
SAMPLE	2692
LOADUNIT	N
CARTRIDGE	2.0000 kg	20037312	球推力
TESTTYPE	Destruct
TESTSPEED	20.000	um/s
SHEARHEIGHT	50.000	um
TESTLOAD	0.000000	N
PROFILE	TIME/DIST/FORCE	248
TIME (s)	DIST (um)	FORCE (N)
0	0.000000	0.000000
0.1270109	0.74449	0.35629
0.2010109	0.92391	0.58600
0.2750109	1.2606	0.80005
0.3490109	1.5593	1.0190
0.4230109	1.9747	1.2183
0.4970109	2.2335	1.4378
0.5710109	2.7374	1.6258
0.6455109	3.1032	1.8407
0.7190109	3.5978	2.0298
0.7930109	3.9484	2.2375
0.8670109	4.2676	2.4538
0.9395109	4.8700	2.6245
1.013011	5.1773	2.8377
1.087011	5.7455	3.0220
1.161011	6.1004	3.2291
1.235011	6.5256	3.4318
1.309011	7.0906	3.6165
1.383011	7.4977	3.8169
1.457011	8.1813	3.9863
1.531011	8.6297	4.1768
1.617511	9.1863	4.4039
1.691011	9.7517	4.5839
1.765011	10.172	4.7873
1.839011	10.922	4.9434
1.913011	11.481	5.1335
1.987011	12.146	5.3053
2.059011	12.880	5.4545
2.133011	13.579	5.6173
2.207011	14.316	5.7799
2.281011	15.107	5.9308
2.355011	15.960	6.0739
2.429511	16.752	6.2340
2.503011	17.647	6.3761
2.577011	18.400	6.5274
2.651011	19.544	6.6375
2.725011	20.409	6.7790
2.799011	21.424	6.9059
2.873011	22.536	7.0156
2.947011	23.373	7.1652
3.019011	24.492	7.2694
3.093511	25.533	7.3928
3.167011	26.583	7.5105
3.241511	27.889	7.5998
3.315511	28.974	7.7129
3.389511	30.209	7.8114
3.463511	31.404	7.9104
3.537511	32.521	8.0241
3.611511	33.965	8.0909
3.685511	35.220	8.1869
3.759511	36.681	8.2517
3.833511	38.155	8.3194
3.905511	39.536	8.3897
3.979511	41.043	8.4486
4.053511	42.574	8.5090
4.127511	44.171	8.5563
4.201511	45.716	8.6148
4.275511	47.335	8.6592
4.349511	48.960	8.7075
4.423511	50.434	8.7706
4.497511	52.092	8.8146
4.571511	53.702	8.8603
4.645511	55.180	8.9273
4.731511	57.159	8.9669
4.805511	58.726	9.0226
4.879511	60.379	9.0626
4.953511	62.089	9.0954
5.025511	63.758	9.1334
5.099511	65.409	9.1783
5.173511	66.960	9.2361
5.247511	68.684	9.2624
5.321511	70.329	9.3081
5.395511	72.006	9.3451
5.469511	73.568	9.4014
5.543511	75.256	9.4370
5.617511	76.928	9.4792
5.691511	78.611	9.5200
5.765511	80.284	9.5575
5.839511	81.960	9.5946
5.913511	83.651	9.6298
5.985511	85.154	9.6892
6.059511	86.747	9.7370
6.133511	88.439	9.7765
6.207511	89.999	9.8332
6.281511	91.601	9.8799
6.355511	93.316	9.9119
6.429511	94.877	9.9683
6.503511	96.557	10.005
6.577511	98.062	10.069
6.651511	99.631	10.120
6.725511	101.38	10.151
6.799511	103.00	10.196
6.873511	104.77	10.222
6.945511	106.47	10.256
7.019511	108.18	10.287
7.093511	109.83	10.328
7.167511	111.49	10.372
7.241511	113.21	10.408
7.315511	114.89	10.449
7.389511	116.61	10.481
7.463511	118.17	10.533
7.537511	119.86	10.569
7.611511	121.57	10.606
7.685511	123.28	10.643
7.771511	125.30	10.682
7.845511	126.98	10.718
7.919511	128.64	10.757
7.993511	130.36	10.793
8.065511	131.81	10.850
8.139511	133.54	10.884
8.213511	135.22	10.921
8.287511	136.86	10.968
8.362011	138.55	11.012
8.436011	140.19	11.054
8.510011	141.85	11.094
8.584011	143.56	11.130
8.65801	145.19	11.173
8.732011	146.88	11.208
8.806011	148.61	11.243
8.880011	150.30	11.283
8.954011	151.95	11.324
9.026511	153.54	11.368
9.100011	155.22	11.405
9.174011	157.00	11.433
9.248011	158.67	11.475
9.322011	160.31	11.517
9.396011	162.09	11.550
9.470011	163.83	11.574
9.544011	165.57	11.608
9.618011	167.00	11.681
9.692011	168.22	11.776
9.766011	169.55	11.858
9.840011	171.08	11.914
9.914011	172.55	11.987
9.986011	174.38	11.995
10.06001	176.01	12.042
10.13401	177.59	12.093
10.20801	179.15	12.144
10.28201	180.72	12.199
10.35601	182.38	12.243
10.43001	183.96	12.297
10.50401	185.68	12.329
10.57801	187.29	12.374
10.65201	188.89	12.426
10.72651	190.57	12.467
10.80001	192.20	12.510
10.88651	194.20	12.551
10.96001	195.84	12.593
11.03401	197.48	12.635
11.10651	198.77	12.716
11.18051	200.54	12.746
11.25451	202.29	12.774
11.32851	203.98	12.814
11.40251	205.76	12.838
11.47751	207.55	12.869
11.55201	209.45	12.883
11.62601	211.26	12.903
11.70001	212.91	12.947
11.77401	214.67	12.973
11.84801	216.46	13.001
11.92251	218.31	13.016
11.99701	220.23	13.031
12.06951	221.92	13.061
12.14401	223.90	13.063
12.21801	225.67	13.088
12.29201	227.49	13.112
12.36601	229.41	13.117
12.44101	231.33	13.127
12.51551	233.31	13.126
12.58951	235.18	13.147
12.66351	237.13	13.149
12.73801	239.10	13.153
12.81251	241.07	13.157
12.88701	243.09	13.154
12.91001	243.62	13.169
12.97301	245.38	13.157
13.04701	247.42	13.148
13.12101	249.44	13.146
13.19301	251.61	13.115
13.26751	253.71	13.096
13.34151	255.92	13.070
13.41551	257.96	13.061
13.48951	260.19	13.031
13.56401	262.36	13.008
13.63851	264.50	12.991
13.71351	266.69	12.966
13.78851	268.84	12.947
13.86351	271.04	12.921
13.93701	273.38	12.877
14.01201	275.63	12.846
14.08951	278.31	12.762
14.16351	280.53	12.734
14.23951	283.29	12.646
14.31651	285.85	12.578
14.39301	287.90	12.581
14.47001	289.97	12.580
14.55901	293.10	12.481
14.63551	295.74	12.399
14.71001	298.19	12.350
14.78401	300.59	12.299
14.85801	302.98	12.240
14.93201	305.29	12.200
15.00601	307.70	12.147
15.08101	310.21	12.081
15.15551	312.74	12.008
15.22851	314.96	11.975
15.30301	317.43	11.919
15.37851	320.12	11.826
15.45551	322.44	11.794
15.53151	325.02	11.725
15.60851	327.12	11.721
15.68501	329.65	11.657
15.76151	332.53	11.552
15.83751	335.16	11.476
15.91201	337.64	11.410
15.98701	340.07	11.359
16.06101	342.53	11.301
16.13501	344.90	11.248
16.20701	347.15	11.207
16.28151	349.57	11.153
16.35551	351.85	11.116
16.42951	354.19	11.063
16.50351	356.57	11.015
16.57751	358.80	10.980
16.65201	361.29	10.922
16.72601	363.63	10.873
16.80001	365.88	10.841
16.87451	368.27	10.791
16.94851	370.77	10.722
17.02251	373.12	10.672
17.09451	375.01	10.678
17.16851	377.49	10.615
17.24251	379.83	10.572
17.31651	382.21	10.519
17.39051	384.59	10.470
17.46451	387.06	10.405
17.53851	389.50	10.343
17.61251	391.92	10.289
17.69851	394.84	10.208
17.77251	397.41	10.134
17.84701	399.83	10.080
17.92101	402.32	10.017
17.99501	404.85	9.9446
18.06901	407.46	9.8659
18.14301	410.05	9.7854
18.21501	412.77	9.6834
18.28901	415.51	9.5887
18.36351	418.09	9.5087
