# Supplementary material for: Experimental and Statistical Study of the Fracture Mechanism of Sn96.5Ag3Cu0.5 Solder Joints via Ball Shear Test
Source: Materials (Basel). 2022 Mar 26;15(7):2455. doi: 10.3390/ma15072455 (PMC9000201; doi:10.3390/ma15072455)
Supplement: Supplementary file 1 [file materials-15-02455-s001.zip › 20um/3-1ú¿20umú⌐.csv]

TESTER	4000Plus	20087812
DATE	11/05/2020
TIME	17:02:13
TESTGROUP	DIE SHEAR
试验报告编号	GFJGJL2051209020521
样品编号	1~5：20μm/s
USERFIELD3
USERFIELD4
USERFIELD5
USERFIELD6
USERFIELD7
USERFIELD8
USERFIELD9
USERFIELD10
OPERATOR	何志刚
SAMPLE	2692
LOADUNIT	N
CARTRIDGE	2.0000 kg	20037312	球推力
TESTTYPE	Destruct
TESTSPEED	20.000	um/s
SHEARHEIGHT	50.000	um
TESTLOAD	0.000000	N
PROFILE	TIME/DIST/FORCE	248
TIME (s)	DIST (um)	FORCE (N)
0	0.000000	0.000000
0.1298325	1.1358	0.31574
0.1958325	1.3855	0.50882
0.2638325	2.1829	0.64520
0.3298325	2.2642	0.85996
0.3983325	2.8039	1.0249
0.4663325	2.8632	1.2517
0.5333325	3.3519	1.4186
0.6013325	3.6341	1.6167
0.6698325	4.0601	1.8009
0.7358325	4.3819	1.9847
0.8048325	4.5637	2.2003
0.8728325	5.0252	2.3753
0.9393325	5.1306	2.5915
1.007332	5.7796	2.7378
1.075332	5.9342	2.9569
1.141332	6.5681	3.1006
1.209832	6.7716	3.3134
1.277832	7.4982	3.4543
1.344332	7.5894	3.6724
1.412332	8.2248	3.8204
1.490332	8.8125	4.0160
1.558332	9.1153	4.2114
1.624332	9.7895	4.3499
1.692332	10.061	4.5493
1.760332	10.898	4.6760
1.826332	11.300	4.8541
1.894332	11.925	5.0127
1.962332	12.448	5.1751
2.028332	12.977	5.3323
2.096333	13.813	5.4591
2.164333	14.365	5.6271
2.230833	15.046	5.7692
2.298833	15.612	5.9309
2.367332	16.520	6.0484
2.433332	17.113	6.2019
2.501333	17.854	6.3363
2.569333	18.549	6.4813
2.635333	19.335	6.6053
2.703333	20.217	6.7309
2.771333	20.864	6.8774
2.837332	21.881	6.9763
2.905833	22.638	7.1180
2.973833	23.728	7.2120
3.039833	24.546	7.3320
3.107832	25.601	7.4305
3.173833	26.509	7.5436
3.241832	27.406	7.6625
3.309833	28.505	7.7555
3.375833	29.367	7.8698
3.443833	30.763	7.9291
3.511832	31.493	8.0696
3.577832	32.940	8.1039
3.645833	33.808	8.2313
3.713833	35.287	8.2754
3.779833	36.318	8.3679
3.847832	37.560	8.4425
3.916332	38.720	8.5276
3.982332	39.834	8.6141
4.050333	41.413	8.6498
4.118332	42.419	8.7502
4.184332	43.971	8.7757
4.252332	44.860	8.8956
4.330332	46.712	8.9285
4.398332	47.889	9.0115
4.464332	49.204	9.0720
4.532332	50.816	9.0990
4.600832	51.966	9.1853
4.667332	53.644	9.1992
4.735332	54.696	9.2983
4.803332	56.554	9.2935
4.869332	57.480	9.3996
4.937332	59.245	9.4069
5.005332	60.381	9.4950
5.071832	61.994	9.5172
5.139832	63.425	9.5675
5.207832	64.912	9.6106
5.273832	66.549	9.6297
5.341832	67.719	9.7136
5.409832	69.563	9.7106
5.475832	70.621	9.7997
5.543832	72.573	9.7874
5.611832	73.604	9.8892
5.677832	75.306	9.8954
5.746332	76.723	9.9475
5.814332	78.417	9.9638
5.880832	79.930	9.9989
5.948833	81.204	10.069
6.015332	83.025	10.065
6.083333	84.079	10.164
6.151832	86.055	10.148
6.217832	87.227	10.223
6.286332	89.221	10.200
6.354332	90.268	10.300
6.420332	92.055	10.295
6.488332	93.429	10.358
6.556332	95.153	10.366
6.622332	96.790	10.385
6.690332	98.037	10.463
6.758332	99.894	10.454
6.824332	100.91	10.548
6.892332	103.06	10.506
6.960332	104.10	10.606
7.026332	105.92	10.602
7.104332	107.91	10.613
7.172832	109.11	10.698
7.240832	111.02	10.686
7.306832	112.20	10.760
7.374832	114.31	10.723
7.442832	115.35	10.828
7.508832	117.17	10.818
7.576832	118.61	10.868
7.644832	120.39	10.873
7.711332	122.05	10.889
7.779332	123.40	10.949
7.848332	125.10	10.965
7.914832	126.46	11.020
7.982832	128.48	10.995
8.050833	129.75	11.070
8.116833	131.65	11.051
8.184833	132.71	11.144
8.252832	134.91	11.105
8.319333	136.13	11.173
8.387333	137.95	11.172
8.453333	139.57	11.190
8.521333	140.91	11.252
8.589333	142.78	11.246
8.655333	143.97	11.322
8.723833	146.15	11.276
8.791833	147.32	11.364
8.857833	149.35	11.328
8.925833	150.72	11.386
8.993833	152.60	11.374
9.059833	154.16	11.404
9.127832	155.55	11.459
9.195833	157.47	11.446
9.261833	158.60	11.526
9.329833	160.85	11.476
9.397833	162.01	11.560
9.463833	164.00	11.530
9.531833	165.38	11.587
9.599833	167.41	11.559
9.666333	168.87	11.601
9.734333	170.46	11.632
9.800833	172.13	11.646
9.869332	173.01	11.772
9.947332	175.05	11.771
10.01583	175.80	11.914
10.08383	178.03	11.861
10.14983	179.03	11.963
10.21783	181.04	11.938
10.28583	182.26	12.016
10.35183	183.96	12.022
10.41983	185.88	12.014
10.48783	187.32	12.058
10.55433	189.47	12.012
10.62233	190.56	12.105
10.69033	193.07	12.017
10.75633	194.08	12.117
10.82533	196.56	12.032
10.89333	197.63	12.129
10.95983	199.99	12.056
11.02783	201.37	12.111
11.09383	203.29	12.095
11.16183	205.29	12.071
11.22983	206.83	12.103
11.29583	209.09	12.042
11.36383	210.24	12.129
11.43233	212.73	12.047
11.49833	213.85	12.129
11.56633	216.32	12.040
11.63433	217.49	12.129
11.65933	218.09	12.143
11.72433	220.07	12.109
11.79033	222.49	12.022
11.85883	223.56	12.119
11.92483	225.94	12.043
11.99283	227.21	12.119
12.06083	229.69	12.029
12.12683	231.18	12.063
12.19483	233.03	12.064
12.26283	234.96	12.050
12.32883	236.40	12.090
12.39783	238.82	12.013
12.46633	240.32	12.059
12.53183	242.68	11.984
12.59983	243.95	12.051
12.66783	246.49	11.958
12.73383	247.87	12.006
12.80183	250.23	11.941
12.86983	251.89	11.957
12.93583	253.79	11.943
13.00383	256.23	11.863
13.07183	257.98	11.876
13.14983	260.79	11.777
13.21583	262.32	11.811
13.28383	264.56	11.761
13.35183	266.41	11.753
13.41833	268.43	11.718
13.48633	270.86	11.640
13.55433	272.63	11.651
13.62033	275.25	11.543
13.68833	276.83	11.570
13.75633	279.67	11.439
13.82233	281.35	11.453
13.89033	283.90	11.359
13.95833	285.88	11.338
14.02433	287.93	11.300
14.09233	290.68	11.185
14.16033	292.56	11.178
14.22633	295.37	11.036
14.29533	297.01	11.064
14.36133	299.83	10.931
14.42933	301.54	10.945
14.49733	304.29	10.825
14.56383	306.39	10.786
14.63183	308.74	10.722
14.69983	311.12	10.646
14.76583	313.09	10.622
14.83433	315.96	10.487
14.90233	317.79	10.486
14.96883	320.70	10.341
15.03683	322.42	10.354
15.10483	325.44	10.200
15.17083	327.26	10.196
15.23883	329.95	10.083
15.30683	332.12	10.035
15.37283	334.26	9.9884
15.44083	336.90	9.8838
15.50883	338.76	9.8785
15.57483	341.50	9.7510
15.64283	343.08	9.7814
15.71083	345.83	9.6670
15.77683	347.56	9.6702
15.84483	350.12	9.5744
15.91083	352.45	9.5003
15.99083	354.75	9.4848
16.05683	357.48	9.3581
16.12533	359.35	9.3522
16.19333	362.16	9.2250
16.25933	364.03	9.2186
16.32733	366.63	9.1133
16.39533	368.66	9.0820
16.46133	370.85	9.0301
16.52983	373.38	8.9388
16.59783	375.58	8.8947
16.66383	378.23	8.7796
16.73183	380.05	8.7795
