# Supplementary material for: Experimental and Statistical Study of the Fracture Mechanism of Sn96.5Ag3Cu0.5 Solder Joints via Ball Shear Test
Source: Materials (Basel). 2022 Mar 26;15(7):2455. doi: 10.3390/ma15072455 (PMC9000201; doi:10.3390/ma15072455)
Supplement: Supplementary file 1 [file materials-15-02455-s001.zip › 20um/3-2ú¿20umú⌐.csv]

TESTER	4000Plus	20087812
DATE	11/05/2020
TIME	17:02:13
TESTGROUP	DIE SHEAR
试验报告编号	GFJGJL2051209020521
样品编号	1~5：20μm/s
USERFIELD3
USERFIELD4
USERFIELD5
USERFIELD6
USERFIELD7
USERFIELD8
USERFIELD9
USERFIELD10
OPERATOR	何志刚
SAMPLE	2692
LOADUNIT	N
CARTRIDGE	2.0000 kg	20037312	球推力
TESTTYPE	Destruct
TESTSPEED	20.000	um/s
SHEARHEIGHT	50.000	um
TESTLOAD	0.000000	N
PROFILE	TIME/DIST/FORCE	248
TIME (s)	DIST (um)	FORCE (N)
0	0.000000	0.000000
0.1312105	0.97205	0.34369
0.2152105	1.3777	0.58105
0.2992105	1.4584	0.86022
0.3832105	2.0041	1.0796
0.4672105	2.6207	1.2898
0.5512105	3.0498	1.5241
0.6332105	3.1104	1.7967
0.7172105	3.4947	2.0368
0.8012105	4.1678	2.2397
0.8852105	4.6303	2.4698
0.9692105	5.0209	2.7091
1.05321	5.2217	2.9774
1.13721	5.8019	3.1923
1.219211	6.6318	3.3658
1.30321	6.9038	3.6204
1.38721	7.3222	3.8561
1.47121	7.8989	4.0715
1.55521	8.6471	4.2647
1.63921	9.2077	4.4822
1.72321	9.7977	4.6958
1.819211	10.496	4.9369
1.903211	11.185	5.1378
1.987211	12.065	5.3140
2.07121	12.795	5.5096
2.15521	13.322	5.7314
2.239211	14.120	5.9137
2.32121	14.975	6.0886
2.40521	15.663	6.2896
2.489211	16.472	6.4751
2.57321	17.337	6.6534
2.657211	18.151	6.8427
2.74121	19.128	7.0020
2.825211	19.982	7.1862
2.907211	20.770	7.3652
2.99121	21.839	7.5172
3.075211	22.960	7.6625
3.15921	23.944	7.8255
3.243211	24.968	7.9831
3.32721	26.028	8.1318
3.411211	27.337	8.2575
3.493211	28.569	8.3793
3.57721	29.672	8.5269
3.661211	30.983	8.6477
3.74521	32.530	8.7427
3.829211	34.041	8.8333
3.91321	35.416	8.9459
3.99521	36.882	9.0422
4.07921	38.472	9.1272
4.16321	40.134	9.2028
4.247211	41.616	9.3016
4.331211	43.176	9.3904
4.415211	44.788	9.4726
4.49921	46.617	9.5267
4.581211	48.210	9.6021
4.665211	49.760	9.6922
4.74921	51.499	9.7625
4.83321	53.435	9.8029
4.917211	55.402	9.8348
5.001211	57.027	9.9152
5.08521	58.611	10.001
5.167211	60.544	10.037
5.251211	62.607	10.061
5.34921	64.708	10.131
5.43321	66.309	10.210
5.51721	67.973	10.285
5.601211	70.058	10.307
5.68321	72.130	10.325
5.76721	73.772	10.403
5.851211	75.402	10.487
5.935211	77.317	10.526
6.01921	79.632	10.513
6.10321	81.450	10.573
6.187211	83.160	10.643
6.26921	84.880	10.702
6.35321	87.051	10.716
6.437211	89.104	10.742
6.521211	90.688	10.823
6.60521	92.351	10.898
6.68921	94.475	10.915
6.773211	96.755	10.911
6.85521	98.257	11.002
6.93921	100.00	11.067
7.023211	101.97	11.104
7.107211	104.07	11.123
7.19121	106.52	11.097
7.27521	108.18	11.173
7.357211	109.84	11.240
7.44121	111.97	11.261
7.52521	114.05	11.277
7.60921	115.71	11.353
7.693211	117.47	11.416
7.777211	119.55	11.438
7.86121	121.50	11.477
7.943211	123.02	11.566
8.02721	125.20	11.580
8.111211	127.22	11.605
8.19521	129.40	11.609
8.27921	131.26	11.665
8.363211	132.94	11.738
8.44721	134.93	11.767
8.52921	137.37	11.741
8.613211	139.06	11.810
8.69721	140.80	11.875
8.795211	143.15	11.913
8.87921	144.65	12.009
8.96321	146.62	12.046
9.045211	148.19	12.128
9.12921	149.62	12.234
9.21321	151.38	12.293
9.297211	153.88	12.265
9.38121	155.99	12.283
9.465211	157.52	12.370
9.549211	159.31	12.430
9.63121	161.89	12.382
9.715211	163.90	12.409
9.799211	165.73	12.467
9.88321	167.45	12.531
9.967211	169.80	12.523
10.05121	172.30	12.486
10.13521	174.62	12.481
10.21721	175.96	12.590
10.30121	178.31	12.577
10.38521	180.89	12.534
10.46921	183.14	12.539
10.55321	184.94	12.593
10.63721	186.94	12.629
10.71921	189.58	12.570
10.80321	191.80	12.574
10.88721	193.89	12.594
10.97121	195.84	12.633
11.05521	198.19	12.620
11.13921	200.83	12.569
11.22321	203.11	12.566
11.30521	204.72	12.640
11.38921	207.13	12.618
11.45221	208.51	12.667
11.52921	210.85	12.622
11.61321	212.89	12.649
11.69721	215.50	12.607
11.78121	218.18	12.552
11.86321	219.85	12.618
11.94721	221.95	12.636
12.03121	224.56	12.591
12.11521	227.13	12.545
12.19921	229.17	12.572
12.28321	231.13	12.619
12.36721	233.45	12.605
12.44921	236.19	12.532
12.53321	238.42	12.535
12.61721	240.30	12.582
12.70121	242.62	12.573
12.78521	245.36	12.515
12.86921	247.92	12.470
12.95121	249.60	12.540
13.03521	251.86	12.538
13.11921	254.69	12.464
13.20321	257.30	12.417
13.30121	259.92	12.420
13.38521	262.09	12.431
13.46921	264.23	12.441
13.55121	267.14	12.351
13.63521	269.72	12.308
13.71971	271.85	12.324
13.80421	274.10	12.328
13.88821	276.53	12.305
13.97221	279.48	12.210
14.05421	281.95	12.178
14.13821	284.12	12.187
14.22221	286.64	12.152
14.30621	289.55	12.063
14.39021	292.35	12.001
14.47421	294.69	11.985
14.55821	296.91	11.989
14.64021	299.72	11.913
14.72421	302.59	11.833
14.80871	305.00	11.813
14.89321	307.18	11.826
14.97821	309.67	11.800
15.06421	312.30	11.751
15.14721	315.17	11.671
15.23271	317.83	11.623
15.31921	320.48	11.581
15.40671	322.88	11.575
15.49271	325.47	11.540
15.57671	328.05	11.494
15.66221	330.43	11.482
15.74421	332.31	11.524
15.82871	334.90	11.480
15.91321	337.77	11.400
15.99771	340.30	11.374
16.08171	342.45	11.382
16.16671	344.63	11.396
16.25121	346.89	11.395
16.33521	349.55	11.342
16.42321	351.84	11.345
16.50921	354.32	11.330
16.59721	356.73	11.319
16.68321	359.25	11.293
16.76921	361.61	11.284
16.86521	364.89	11.192
16.94921	367.32	11.169
17.03321	369.40	11.195
17.11721	371.53	11.211
17.20121	374.06	11.171
17.28521	376.85	11.100
17.36921	379.25	11.082
17.45121	381.09	11.129
17.53521	383.58	11.099
17.61921	386.45	11.019
17.70321	389.04	10.975
17.78721	390.98	11.015
17.87121	393.17	11.022
17.95321	396.10	10.926
18.03721	398.67	10.885
18.12121	400.89	10.894
18.20571	403.21	10.885
18.28971	405.75	10.847
18.37421	408.57	10.773
18.45821	411.31	10.711
18.54021	413.38	10.725
18.62421	415.74	10.710
18.70821	418.73	10.620
18.79221	421.61	10.539
18.87621	423.97	10.520
18.96021	426.23	10.523
19.04221	429.06	10.440
19.12671	431.93	10.364
19.21121	434.59	10.316
19.29521	436.90	10.303
19.37921	439.33	10.281
19.46321	442.13	10.209
19.54821	445.12	10.120
19.63021	447.68	10.071
19.71421	450.07	10.056
19.79821	452.76	9.9960
19.88271	455.89	9.8866
19.96671	458.83	9.7976
20.05071	461.41	9.7555
20.13321	463.64	9.7496
20.21721	466.65	9.6507
20.31521	470.04	9.5549
20.40021	473.06	9.4565
20.48421	475.73	9.4020
20.56821	478.20	9.3740
20.65221	480.83	9.3291
20.73421	484.18	9.1787
20.81821	487.00	9.1093
