# Supplementary material for: Experimental and Statistical Study of the Fracture Mechanism of Sn96.5Ag3Cu0.5 Solder Joints via Ball Shear Test
Source: Materials (Basel). 2022 Mar 26;15(7):2455. doi: 10.3390/ma15072455 (PMC9000201; doi:10.3390/ma15072455)
Supplement: Supplementary file 1 [file materials-15-02455-s001.zip › 20um/3-3ú¿20umú⌐.csv]

TESTER	4000Plus	20087812
DATE	11/05/2020
TIME	17:02:13
TESTGROUP	DIE SHEAR
试验报告编号	GFJGJL2051209020521
样品编号	1~5：20μm/s
USERFIELD3
USERFIELD4
USERFIELD5
USERFIELD6
USERFIELD7
USERFIELD8
USERFIELD9
USERFIELD10
OPERATOR	何志刚
SAMPLE	2692
LOADUNIT	N
CARTRIDGE	2.0000 kg	20037312	球推力
TESTTYPE	Destruct
TESTSPEED	20.000	um/s
SHEARHEIGHT	50.000	um
TESTLOAD	0.000000	N
PROFILE	TIME/DIST/FORCE	248
TIME (s)	DIST (um)	FORCE (N)
0	0.000000	0.000000
0.1299639	0.77870	0.36732
0.2139639	0.95796	0.62922
0.2969639	1.0926	0.90145
0.3809639	1.5882	1.1272
0.4634639	2.0610	1.3514
0.5474639	2.2306	1.6191
0.6299639	2.5928	1.8575
0.7139639	3.2426	2.0634
0.7974639	3.5976	2.3027
0.8829639	4.0350	2.5451
0.9654639	4.3013	2.7912
1.050964	4.7940	3.0266
1.135464	5.4273	3.2300
1.223964	5.9534	3.4703
1.310464	6.4830	3.7009
1.397464	7.0114	3.9316
1.480964	7.8340	4.1153
1.566964	8.3127	4.3525
1.648964	8.6575	4.5885
1.734964	9.6344	4.7615
1.832464	10.239	5.0146
1.917464	10.782	5.2389
2.000464	11.936	5.3754
2.087464	12.412	5.6175
2.173464	12.963	5.8408
2.261464	14.090	5.9990
2.347464	15.039	6.1757
2.431464	15.513	6.3996
2.513964	16.204	6.6002
2.598964	17.168	6.7703
2.680964	18.076	6.9339
2.765464	19.207	7.0779
2.848464	19.924	7.2706
2.933464	20.650	7.4712
3.017964	21.997	7.5921
3.104464	23.233	7.7318
3.189464	24.001	7.9226
3.277464	25.298	8.0589
3.362964	26.698	8.1775
3.449464	27.877	8.3200
3.532464	29.181	8.4372
3.616464	30.522	8.5542
3.698464	31.723	8.6891
3.782964	33.416	8.7607
3.866464	34.771	8.8713
3.951964	36.208	8.9806
4.033964	37.686	9.0753
4.119464	39.190	9.1759
4.203464	40.640	9.2789
4.288464	42.465	9.3382
4.371464	44.102	9.4080
4.455964	45.535	9.5177
4.538964	47.265	9.5800
4.622964	49.104	9.6375
4.704964	50.565	9.7298
4.789464	52.376	9.7908
4.871464	54.046	9.8518
4.956464	55.811	9.9188
5.038964	57.613	9.9764
5.123464	59.120	10.067
5.206464	60.872	10.131
5.290964	63.058	10.149
5.389464	65.146	10.211
5.473964	67.077	10.257
5.558964	69.056	10.292
5.647464	70.997	10.350
5.733464	72.843	10.406
5.823464	74.656	10.486
5.910464	76.488	10.549
5.998464	78.340	10.614
6.083464	80.351	10.644
6.170464	82.366	10.688
6.257464	84.374	10.729
6.346464	86.464	10.772
6.433464	88.558	10.797
6.520464	90.675	10.823
6.609464	93.008	10.831
6.696464	95.022	10.871
6.786464	97.004	10.928
6.874464	98.922	10.985
6.962464	100.91	11.032
7.051464	103.24	11.040
7.138464	105.31	11.073
7.224464	107.33	11.107
7.314464	110.03	11.072
7.400464	112.01	11.116
7.490464	114.25	11.136
7.581464	116.10	11.210
7.668464	118.26	11.230
7.754464	120.33	11.263
7.844464	122.81	11.252
7.931464	125.08	11.263
8.021464	127.36	11.277
8.107464	129.53	11.297
8.198464	131.40	11.369
8.283464	133.85	11.348
8.369464	135.98	11.368
8.457464	138.03	11.412
8.545465	140.24	11.426
8.632464	142.37	11.451
8.723464	145.03	11.422
8.811464	147.41	11.419
8.900464	149.54	11.452
9.000464	151.95	11.492
9.089464	154.00	11.531
9.177464	156.21	11.550
9.265465	158.65	11.539
9.352465	160.83	11.562
9.444465	163.51	11.529
9.531465	165.62	11.561
9.620464	167.70	11.597
9.709464	169.98	11.611
9.798465	172.47	11.599
9.883464	174.58	11.621
9.972465	177.12	11.598
10.05946	179.42	11.605
10.15046	181.69	11.626
10.23346	184.00	11.614
10.32446	186.05	11.662
10.41246	188.11	11.701
10.50346	190.52	11.707
10.59146	192.81	11.716
10.68146	194.76	11.773
10.76646	197.09	11.768
10.85446	199.24	11.794
10.94046	201.45	11.804
11.02946	203.41	11.859
11.11746	205.48	11.896
11.20746	208.11	11.871
11.29246	210.23	11.887
11.37946	212.53	11.894
11.46746	215.04	11.875
11.55746	217.71	11.839
11.64346	219.87	11.860
11.73246	221.93	11.903
11.81646	224.36	11.875
11.90546	226.42	11.918
11.99346	228.56	11.946
12.08046	230.74	11.964
12.16646	233.17	11.950
12.25446	235.27	11.987
12.34046	237.54	11.985
12.41496	239.41	12.007
12.48946	241.56	11.983
12.57546	243.87	11.984
12.66346	246.13	11.992
12.75146	248.64	11.982
12.83846	251.02	11.970
12.92546	253.43	11.958
13.01446	256.18	11.912
13.10146	258.68	11.888
13.19046	261.13	11.877
13.27746	263.49	11.881
13.36646	265.65	11.907
13.45246	268.07	11.890
13.54046	270.23	11.919
13.63046	272.81	11.895
13.72146	275.92	11.808
13.80846	278.37	11.795
13.89946	280.33	11.856
13.98646	282.77	11.841
14.07646	285.60	11.784
14.16546	288.40	11.732
14.25346	291.03	11.697
14.35646	293.54	11.732
14.44546	295.93	11.728
14.53546	298.97	11.645
14.62146	301.45	11.624
14.70946	304.24	11.568
14.79746	306.89	11.531
14.88246	309.27	11.523
14.97246	312.02	11.473
15.05946	314.62	11.437
15.14646	317.09	11.422
15.23246	319.76	11.373
15.32346	322.03	11.393
15.40946	324.61	11.364
15.49546	327.23	11.322
15.58246	329.91	11.276
15.66846	332.41	11.249
15.75546	335.14	11.200
15.84446	337.79	11.167
15.93246	340.51	11.121
16.02146	343.52	11.036
16.10946	346.22	10.992
16.19946	348.43	11.015
16.28746	350.88	11.009
16.37546	353.42	10.984
16.46146	355.95	10.958
16.55146	358.84	10.893
16.64146	361.87	10.813
16.73146	364.07	10.842
16.81846	366.44	10.835
16.90846	368.98	10.816
16.99846	372.02	10.742
17.08646	374.69	10.698
17.17246	377.14	10.676
17.26147	379.53	10.677
17.34546	382.06	10.640
17.43946	384.21	10.686
17.52646	386.65	10.675
17.61446	389.29	10.638
17.70346	392.22	10.565
17.79146	394.86	10.528
17.88046	397.28	10.524
17.96746	399.64	10.524
18.06746	402.28	10.535
18.15746	404.78	10.516
18.24546	407.54	10.463
18.33346	410.18	10.428
18.41946	412.58	10.417
18.50946	415.33	10.371
18.60046	417.26	10.440
18.68746	419.77	10.416
18.77646	422.35	10.387
18.86046	424.62	10.385
18.94846	427.29	10.349
19.03346	429.72	10.326
19.12247	432.34	10.297
19.20746	434.77	10.279
19.29546	437.41	10.241
19.38046	439.87	10.215
19.46947	442.53	10.180
19.55746	445.41	10.113
19.64546	448.16	10.062
19.73446	450.95	10.012
19.82346	453.25	10.019
19.91146	455.82	9.9953
20.00346	458.97	9.9072
20.08946	461.47	9.8797
20.18147	464.41	9.8238
20.27046	466.81	9.8223
20.35946	469.45	9.7813
20.44446	472.09	9.7357
20.53246	474.93	9.6742
20.61646	477.57	9.6237
20.70296	480.43	9.5590
20.79046	483.15	9.5116
20.88346	486.61	9.3788
20.97246	489.62	9.3004
21.05946	492.50	9.2320
21.14746	495.47	9.1531
21.23746	498.23	9.1070
21.32346	501.18	9.0257
21.41446	504.81	8.8703
21.49946	507.69	8.7893
21.58846	510.91	8.6830
