# Supplementary material for: Experimental and Statistical Study of the Fracture Mechanism of Sn96.5Ag3Cu0.5 Solder Joints via Ball Shear Test
Source: Materials (Basel). 2022 Mar 26;15(7):2455. doi: 10.3390/ma15072455 (PMC9000201; doi:10.3390/ma15072455)
Supplement: Supplementary file 1 [file materials-15-02455-s001.zip › 20um/4-2ú¿20umú⌐.csv]

TESTER	4000Plus	20087812
DATE	11/05/2020
TIME	17:02:13
TESTGROUP	DIE SHEAR
试验报告编号	GFJGJL2051209020521
样品编号	1~5：20μm/s
USERFIELD3
USERFIELD4
USERFIELD5
USERFIELD6
USERFIELD7
USERFIELD8
USERFIELD9
USERFIELD10
OPERATOR	何志刚
SAMPLE	2692
LOADUNIT	N
CARTRIDGE	2.0000 kg	20037312	球推力
TESTTYPE	Destruct
TESTSPEED	20.000	um/s
SHEARHEIGHT	50.000	um
TESTLOAD	0.000000	N
PROFILE	TIME/DIST/FORCE	248
TIME (s)	DIST (um)	FORCE (N)
0	0.000000	0.000000
0.1336895	0.47196	0.43696
0.2236895	0.58317	0.73519
0.3116895	0.98965	0.98164
0.3996895	1.0438	1.2780
0.4896895	1.5408	1.5266
0.5776895	1.8928	1.7847
0.6656895	2.1065	2.0605
0.7556895	2.0264	2.3834
0.8436895	2.6001	2.6129
0.9316895	3.1227	2.8490
1.02169	3.5655	3.0999
1.109689	3.9410	3.3596
1.19769	4.7152	3.5587
1.287689	5.2641	3.7960
1.37569	5.5852	4.0626
1.463689	6.0926	4.2961
1.553689	6.9996	4.4919
1.64169	7.5219	4.7326
1.729689	8.0685	4.9610
1.81969	8.5139	5.2117
1.92169	9.3268	5.4610
2.01169	10.063	5.6788
2.09969	10.948	5.8636
2.18769	11.690	6.0761
2.27569	12.155	6.3150
2.36569	12.959	6.5240
2.45369	13.886	6.7081
2.54169	14.743	6.8966
2.63169	15.722	7.0832
2.71969	16.651	7.2715
2.80769	17.453	7.4671
2.89769	18.478	7.6477
2.98569	19.566	7.8110
3.07369	20.627	7.9778
3.16369	21.889	8.1233
3.25169	23.145	8.2697
3.33969	24.300	8.4199
3.42969	25.513	8.5716
3.51769	26.839	8.7090
3.60569	28.391	8.8126
3.69569	29.942	8.9209
3.783689	31.337	9.0494
3.87169	32.760	9.1649
3.96169	34.287	9.2810
4.049689	35.685	9.4045
4.13769	37.640	9.4561
4.227689	39.091	9.5820
4.31569	40.908	9.6514
4.403689	42.672	9.7232
4.491689	44.149	9.8365
4.581689	45.867	9.9280
4.669689	47.996	9.9573
4.757689	49.835	10.024
4.847689	51.319	10.146
4.935689	53.136	10.211
5.023689	55.001	10.274
5.113689	56.934	10.338
5.201689	58.912	10.386
5.28969	60.995	10.422
5.379689	62.687	10.516
5.46769	64.290	10.609
5.555689	66.220	10.664
5.659689	68.872	10.686
5.747689	70.855	10.729
5.837689	72.380	10.846
5.925689	74.346	10.900
6.01369	76.149	10.967
6.103689	78.450	10.984
6.191689	80.642	11.000
6.279689	82.491	11.070
6.369689	84.079	11.174
6.457689	86.030	11.231
6.54569	87.906	11.283
6.635689	90.251	11.294
6.72369	92.662	11.292
6.811689	94.188	11.394
6.899689	95.989	11.470
6.989689	98.004	11.524
7.077689	99.839	11.586
7.165689	101.86	11.630
7.255689	104.24	11.631
7.343689	106.47	11.648
7.431689	108.26	11.725
7.521689	109.93	11.823
7.609689	112.08	11.845
7.69769	114.26	11.867
7.787689	116.52	11.884
7.87569	118.58	11.922
7.963689	120.55	11.972
8.05369	122.16	12.078
8.141689	124.18	12.122
8.22969	126.40	12.139
8.31969	129.13	12.100
8.40819	130.85	12.182
8.496189	132.49	12.275
8.586189	134.70	12.303
8.67419	136.36	12.388
8.762189	137.67	12.522
8.850689	139.56	12.583
8.940689	141.29	12.672
9.028689	142.66	12.799
9.11669	144.24	12.904
9.20669	146.52	12.918
9.308689	149.11	12.935
9.398689	150.73	13.034
9.48669	152.59	13.098
9.574689	154.55	13.153
9.664689	156.75	13.178
9.753189	159.11	13.178
9.841189	161.45	13.185
9.93119	163.19	13.274
10.01919	164.87	13.356
10.10719	167.18	13.362
10.19719	169.67	13.359
10.28519	171.75	13.390
10.37319	174.24	13.373
10.46319	176.33	13.416
10.55119	178.11	13.491
10.63919	180.20	13.525
10.72919	182.87	13.490
10.81719	185.22	13.491
10.90519	187.36	13.519
10.99319	189.54	13.542
11.08319	191.32	13.620
11.17119	193.28	13.675
11.25919	195.58	13.683
11.34919	198.42	13.622
11.43719	200.61	13.643
11.52569	202.68	13.689
11.61569	204.42	13.772
11.70369	206.60	13.796
11.79169	208.83	13.812
11.88169	211.48	13.779
11.96969	213.69	13.797
12.05769	215.76	13.835
12.14769	217.36	13.937
12.23569	219.43	13.973
12.32369	221.72	13.983
12.41369	224.50	13.938
12.50169	226.72	13.955
12.58969	228.90	13.978
12.67769	230.86	14.029
12.76769	232.81	14.090
12.85569	235.27	14.077
12.94369	237.85	14.048
13.04769	240.67	14.039
13.13569	242.72	14.079
13.22619	244.86	14.115
13.31419	247.30	14.109
13.40219	249.92	14.076
13.49219	252.51	14.051
13.57019	253.83	14.153
13.65419	256.70	14.072
13.74219	258.96	14.085
13.83219	261.15	14.111
13.92019	263.80	14.073
14.00819	266.53	14.026
14.09819	269.22	13.987
14.18619	271.54	13.991
14.27419	273.77	14.008
14.36419	276.12	14.023
14.45219	278.97	13.960
14.54019	281.68	13.909
14.62819	284.41	13.862
14.71819	286.83	13.863
14.80619	289.11	13.872
14.89419	291.43	13.877
14.98419	294.24	13.828
15.07219	297.08	13.762
15.16019	299.75	13.721
15.25019	302.19	13.720
15.33819	304.40	13.734
15.42619	306.65	13.752
15.53019	310.16	13.659
15.61819	312.77	13.622
15.70819	315.10	13.634
15.79619	317.38	13.645
15.88419	319.76	13.641
15.97419	322.48	13.605
16.06219	325.23	13.553
16.15019	328.00	13.496
16.24019	330.33	13.508
16.32819	332.52	13.530
16.41619	334.90	13.523
16.50469	337.40	13.509
16.59519	340.61	13.412
16.68319	343.26	13.370
16.77119	345.68	13.363
16.86119	347.68	13.418
16.94919	350.19	13.398
17.03719	352.85	13.359
17.12719	355.94	13.274
17.21519	358.53	13.240
17.30319	361.05	13.218
17.39319	362.99	13.281
17.48119	365.55	13.255
17.56919	368.15	13.223
17.65919	371.30	13.132
17.74719	373.85	13.101
17.83519	376.33	13.086
17.92519	378.47	13.123
18.01319	380.96	13.106
18.10119	383.54	13.077
18.18919	386.32	13.023
18.27919	389.35	12.940
18.36719	391.78	12.931
18.45519	394.12	12.933
18.54519	396.42	12.950
18.63319	398.94	12.930
18.72119	401.77	12.869
18.81119	404.79	12.788
18.89919	407.25	12.775
18.98719	409.56	12.785
19.07719	411.77	12.803
19.16519	414.45	12.767
19.26919	418.08	12.659
19.35719	420.53	12.642
19.44519	422.92	12.643
19.53519	425.15	12.663
19.62319	427.92	12.610
19.71119	430.66	12.561
19.80119	433.72	12.479
19.88919	436.23	12.460
19.97719	438.65	12.452
20.06519	441.15	12.433
20.15519	443.97	12.378
20.24319	446.90	12.309
20.33119	449.86	12.227
20.42119	452.76	12.166
20.50919	455.20	12.156
20.59719	457.69	12.139
20.68719	460.74	12.053
20.77519	463.70	11.981
20.86319	466.76	11.891
20.95319	469.69	11.821
21.04119	472.47	11.767
21.12919	475.15	11.725
21.21919	478.44	11.609
21.30719	481.81	11.485
21.39519	485.13	11.360
21.48319	488.47	11.229
21.57319	491.54	11.147
21.66119	494.70	11.038
21.74919	498.11	10.904
21.83919	502.22	10.687
21.92719	506.06	10.496
22.01519	509.73	10.328
