# Supplementary material for: Experimental and Statistical Study of the Fracture Mechanism of Sn96.5Ag3Cu0.5 Solder Joints via Ball Shear Test
Source: Materials (Basel). 2022 Mar 26;15(7):2455. doi: 10.3390/ma15072455 (PMC9000201; doi:10.3390/ma15072455)
Supplement: Supplementary file 1 [file materials-15-02455-s001.zip › 20um/4-3ú¿20umú⌐.csv]

TESTER	4000Plus	20087812
DATE	11/05/2020
TIME	17:02:13
TESTGROUP	DIE SHEAR
试验报告编号	GFJGJL2051209020521
样品编号	1~5：20μm/s
USERFIELD3
USERFIELD4
USERFIELD5
USERFIELD6
USERFIELD7
USERFIELD8
USERFIELD9
USERFIELD10
OPERATOR	何志刚
SAMPLE	2692
LOADUNIT	N
CARTRIDGE	2.0000 kg	20037312	球推力
TESTTYPE	Destruct
TESTSPEED	20.000	um/s
SHEARHEIGHT	50.000	um
TESTLOAD	0.000000	N
PROFILE	TIME/DIST/FORCE	248
TIME (s)	DIST (um)	FORCE (N)
0	0.000000	0.000000
0.1206445	0.48699	0.38867
0.1881445	0.91645	0.55862
0.2531445	0.90462	0.78536
0.3211445	1.3285	0.96062
0.3901445	1.5845	1.1667
0.4556445	1.9276	1.3523
0.5231445	2.4091	1.5202
0.5901445	2.4216	1.7484
0.6601446	3.0302	1.9137
0.7291446	3.3022	2.1131
0.7961445	3.7352	2.2872
0.8601445	3.7241	2.5092
0.9291445	4.5672	2.6397
0.9961445	4.6194	2.8674
1.064144	5.4222	2.9985
1.132645	5.4724	3.2310
1.199145	6.1450	3.3697
1.266145	6.4825	3.5561
1.337144	7.1082	3.7237
1.404145	7.3751	3.9146
1.482145	7.8740	4.1216
1.549145	8.4676	4.2796
1.616145	8.6021	4.4875
1.684144	9.4179	4.6215
1.750145	9.4845	4.8428
1.817145	10.266	4.9674
1.886145	10.624	5.1604
1.954145	11.402	5.2946
2.022145	11.859	5.4702
2.092144	12.659	5.6108
2.159144	13.215	5.7691
2.230145	13.892	5.9301
2.298144	14.656	6.0663
2.368145	15.239	6.2302
2.440145	16.215	6.3529
2.508144	16.797	6.5123
2.575145	17.636	6.6342
2.644644	18.388	6.7810
2.712144	19.203	6.9013
2.778144	19.919	7.0435
2.847144	20.853	7.1578
2.911144	21.599	7.2824
2.976645	22.253	7.4235
3.048144	23.282	7.5347
3.117144	24.248	7.6540
3.187145	24.943	7.8034
3.256644	25.981	7.9089
3.324144	26.957	8.0177
3.394145	27.898	8.1356
3.463145	29.157	8.2126
3.530144	30.008	8.3329
3.597144	31.148	8.4160
3.666144	32.132	8.5284
3.735144	33.499	8.5914
3.803144	34.397	8.7102
3.873144	35.745	8.7804
3.943144	36.821	8.8809
4.010145	38.178	8.9361
4.079144	39.350	9.0243
4.147145	40.536	9.1060
4.216645	41.936	9.1649
4.289145	43.133	9.2591
4.368145	44.843	9.3147
4.434144	45.851	9.4103
4.501145	47.421	9.4380
4.571145	48.656	9.5227
4.638144	50.263	9.5456
4.707145	51.450	9.6319
4.777144	52.966	9.6804
4.844645	54.426	9.7269
4.911145	55.745	9.7870
4.979145	57.253	9.8228
5.045145	58.777	9.8563
5.111145	60.318	9.8833
5.183145	61.840	9.9356
5.251145	63.027	10.017
5.318145	64.899	10.006
5.389145	66.162	10.087
5.456145	67.657	10.129
5.525145	69.003	10.190
5.594145	70.282	10.265
5.662145	71.913	10.289
5.728145	73.385	10.330
5.798145	74.817	10.384
5.865145	76.100	10.449
5.932145	77.527	10.500
6.000645	79.053	10.542
6.068645	80.583	10.575
6.134145	82.083	10.608
6.202145	83.348	10.679
6.268645	85.004	10.700
6.338145	86.260	10.773
6.406145	88.041	10.778
6.473145	89.227	10.860
6.543145	91.063	10.867
6.610145	92.309	10.932
6.678144	94.143	10.931
6.746145	95.410	11.002
6.813145	97.343	10.983
6.880645	98.420	11.084
6.951145	100.41	11.066
7.016145	101.54	11.146
7.082145	103.34	11.144
7.163145	105.00	11.207
7.230145	106.65	11.224
7.298145	108.16	11.264
7.364145	109.55	11.315
7.434144	111.36	11.321
7.504145	113.14	11.336
7.570145	114.49	11.392
7.637145	116.02	11.425
7.706145	117.56	11.461
7.775145	119.41	11.462
7.844145	121.00	11.496
7.913145	122.79	11.500
7.981145	124.06	11.575
8.049145	126.17	11.539
8.119144	127.60	11.599
8.186145	129.39	11.593
8.258144	131.13	11.618
8.326144	132.47	11.679
8.391145	134.12	11.693
8.462145	135.80	11.720
8.528145	137.59	11.715
8.597145	139.14	11.759
8.667145	141.13	11.747
8.734144	142.40	11.808
8.802145	144.45	11.779
8.872145	145.81	11.847
8.938145	147.78	11.819
9.004145	149.27	11.857
9.073145	150.96	11.878
9.141145	152.52	11.912
9.206144	153.99	11.948
9.274145	156.08	11.908
9.340145	157.28	11.984
9.407145	159.29	11.955
9.477144	160.65	12.019
9.544145	162.79	11.973
9.612144	164.08	12.042
9.683145	166.22	12.015
9.749145	167.61	12.066
9.816145	169.67	12.030
9.884145	170.68	12.135
9.951144	172.46	12.135
10.03014	173.85	12.227
10.09614	175.25	12.278
10.16714	176.79	12.323
10.23414	178.61	12.323
10.30114	180.28	12.338
10.37315	182.17	12.339
10.44014	183.21	12.439
10.50714	185.25	12.407
10.57664	186.57	12.480
10.64415	188.73	12.432
10.71114	189.87	12.514
10.78314	192.02	12.491
10.85214	193.63	12.518
10.92015	195.28	12.541
10.99115	197.49	12.499
11.05914	198.55	12.597
11.12714	201.05	12.510
11.19514	202.27	12.588
11.26314	204.67	12.513
11.29214	204.63	12.624
11.35415	206.66	12.569
11.42414	208.87	12.529
11.49014	210.31	12.568
11.55715	212.28	12.545
11.62614	214.00	12.562
11.69214	215.95	12.541
11.75914	218.23	12.478
11.82815	219.92	12.499
11.89664	221.81	12.495
11.96714	224.33	12.410
12.03614	225.49	12.499
12.10214	228.08	12.391
12.16914	229.73	12.414
12.23664	231.89	12.370
12.30314	234.06	12.315
12.36914	235.61	12.346
12.43714	238.24	12.237
12.50515	239.73	12.279
12.57314	242.54	12.157
12.64214	244.02	12.202
12.70964	246.87	12.069
12.78815	248.96	12.067
12.85614	251.43	11.987
12.92314	253.51	11.950
12.99214	256.19	11.845
13.06415	258.26	11.825
13.13514	260.75	11.749
13.20214	263.44	11.633
13.26814	265.90	11.546
13.33814	268.29	11.478
13.40514	270.70	11.401
13.47114	272.73	11.370
13.54014	275.66	11.227
13.60714	277.46	11.226
13.67414	280.29	11.091
13.74214	282.08	11.096
13.80914	284.93	10.958
13.87614	286.80	10.947
13.94615	289.70	10.823
14.01414	291.43	10.834
14.08114	294.18	10.705
14.15214	296.20	10.694
14.21814	299.01	10.557
14.28614	300.66	10.579
14.35614	303.69	10.433
14.42414	305.64	10.417
14.49214	308.34	10.303
14.56214	310.56	10.261
14.62914	312.93	10.182
14.69914	315.47	10.098
14.77214	317.66	10.064
14.83814	320.08	9.9828
14.90414	321.75	9.9983
14.97414	324.58	9.8728
15.04114	326.19	9.8997
15.10714	328.86	9.7808
15.17614	330.64	9.7913
15.24414	333.31	9.6819
15.31114	335.03	9.6908
15.37814	337.42	9.6132
15.44414	339.64	9.5517
15.51314	341.56	9.5445
15.57914	344.01	9.4636
15.65914	346.02	9.4755
15.72714	348.65	9.3719
15.79264	350.17	9.4010
15.86214	352.68	9.3214
15.92914	354.35	9.3319
15.99914	356.86	9.2532
16.06714	358.21	9.3129
16.13414	360.67	9.2312
16.20214	362.31	9.2501
16.27314	364.72	9.1838
16.34015	366.34	9.2095
16.40615	368.60	9.1439
16.47515	370.34	9.1585
16.54364	372.81	9.0797
16.61115	374.39	9.1112
16.68315	376.75	9.0554
16.74814	378.51	9.0494
16.81515	380.89	8.9734
16.88214	382.53	8.9919
