# Supplementary material for: Experimental and Statistical Study of the Fracture Mechanism of Sn96.5Ag3Cu0.5 Solder Joints via Ball Shear Test
Source: Materials (Basel). 2022 Mar 26;15(7):2455. doi: 10.3390/ma15072455 (PMC9000201; doi:10.3390/ma15072455)
Supplement: Supplementary file 1 [file materials-15-02455-s001.zip › 20um/5-1ú¿20umú⌐.csv]

TESTER	4000Plus	20087812
DATE	11/05/2020
TIME	17:02:13
TESTGROUP	DIE SHEAR
试验报告编号	GFJGJL2051209020521
样品编号	1~5：20μm/s
USERFIELD3
USERFIELD4
USERFIELD5
USERFIELD6
USERFIELD7
USERFIELD8
USERFIELD9
USERFIELD10
OPERATOR	何志刚
SAMPLE	2692
LOADUNIT	N
CARTRIDGE	2.0000 kg	20037312	球推力
TESTTYPE	Destruct
TESTSPEED	20.000	um/s
SHEARHEIGHT	50.000	um
TESTLOAD	0.000000	N
PROFILE	TIME/DIST/FORCE	248
TIME (s)	DIST (um)	FORCE (N)
0	0.000000	0.000000
0.1349454	0.65987	0.39301
0.2169454	0.77656	0.66296
0.2989454	1.2402	0.88826
0.3809454	1.5180	1.1375
0.4629454	1.5675	1.4069
0.5449454	2.2110	1.6044
0.6269454	2.4899	1.8535
0.7089455	2.7007	2.1113
0.7909454	3.3169	2.3124
0.8729454	3.4471	2.5806
0.9569454	3.8166	2.8272
1.038945	4.5814	3.0046
1.120945	5.3493	3.1907
1.202945	5.4635	3.4610
1.284945	6.1476	3.6533
1.366945	6.3710	3.9050
1.448945	7.0466	4.1076
1.530945	7.7178	4.2970
1.612945	8.0785	4.5355
1.694945	8.8340	4.7187
1.790945	9.7192	4.9357
1.872945	10.289	5.1473
1.954945	11.042	5.3353
2.036945	11.792	5.5192
2.118945	12.368	5.7255
2.202945	13.324	5.8920
2.284945	14.047	6.0839
2.366945	14.668	6.2889
2.448945	15.559	6.4546
2.530945	16.348	6.6381
2.612945	17.104	6.8212
2.694945	18.190	6.9618
2.776945	19.068	7.1337
2.858945	20.043	7.2887
2.940945	21.259	7.4172
3.022945	22.099	7.5893
3.104945	23.251	7.7307
3.188945	24.617	7.8399
3.270945	25.659	7.9861
3.352945	26.773	8.1278
3.434945	28.287	8.2178
3.516945	29.437	8.3503
3.598945	30.741	8.4720
3.680945	32.237	8.5553
3.762945	33.454	8.6789
3.844945	35.087	8.7538
3.926945	36.634	8.8350
4.008945	37.849	8.9637
4.090946	39.664	9.0151
4.172945	41.163	9.1025
4.256946	42.708	9.1932
4.338945	44.442	9.2504
4.420946	46.121	9.3193
4.502945	47.607	9.4130
4.584946	49.557	9.4425
4.666945	51.147	9.5228
4.748946	52.760	9.5956
4.830945	54.749	9.6200
4.912946	56.410	9.6912
4.994946	57.992	9.7726
5.076946	60.152	9.7750
5.158946	61.771	9.8516
5.254946	63.626	9.9438
5.336946	65.794	9.9452
5.418946	67.258	10.037
5.502945	69.003	10.107
5.584946	71.106	10.116
5.666945	72.865	10.170
5.748946	74.439	10.253
5.830945	76.634	10.251
5.912946	78.261	10.326
5.994946	79.976	10.386
6.077446	82.219	10.382
6.158946	83.690	10.473
6.240945	85.584	10.515
6.322946	87.830	10.510
6.404945	89.310	10.600
6.488945	91.277	10.637
6.570946	93.549	10.629
6.652946	94.921	10.733
6.734946	97.077	10.736
6.816946	99.270	10.743
6.898945	100.74	10.830
6.980946	102.78	10.853
7.062945	104.80	10.873
7.144946	106.39	10.953
7.226945	108.72	10.933
7.308946	110.57	10.980
7.390945	112.09	11.070
7.472946	114.42	11.050
7.556945	116.41	11.084
7.638946	117.86	11.182
7.720945	120.17	11.165
7.802946	122.06	11.202
7.884945	123.73	11.277
7.966946	126.09	11.250
8.048945	127.80	11.314
8.130945	129.64	11.362
8.212945	131.92	11.349
8.294945	133.51	11.425
8.376945	135.50	11.459
8.458945	137.78	11.446
8.540945	139.35	11.523
8.636945	141.65	11.559
8.718946	144.04	11.536
8.802945	145.85	11.593
8.884945	147.58	11.650
8.966945	150.08	11.614
9.048945	151.69	11.682
9.130945	153.41	11.745
9.212945	155.29	11.789
9.294945	156.44	11.926
9.376945	158.11	11.991
9.458945	160.25	12.006
9.540945	161.47	12.124
9.622945	163.54	12.137
9.704945	165.65	12.151
9.786945	167.01	12.257
9.870945	169.14	12.277
9.952945	171.52	12.251
10.03495	172.91	12.357
10.11695	175.06	12.361
10.19895	177.41	12.339
10.28094	178.76	12.449
10.36294	181.24	12.411
10.44495	183.25	12.438
10.52695	184.71	12.534
10.60894	187.55	12.449
10.69094	189.24	12.512
10.77295	190.96	12.575
10.85495	193.60	12.517
10.93894	195.70	12.540
11.02095	197.21	12.627
11.08345	198.87	12.638
11.15695	200.92	12.618
11.23895	203.77	12.532
11.32094	205.70	12.567
11.40295	207.74	12.590
11.48495	210.41	12.527
11.56695	212.06	12.600
11.65094	214.21	12.613
11.73295	217.08	12.524
11.81495	218.93	12.565
11.89694	221.00	12.585
11.97894	223.77	12.509
12.06095	225.50	12.571
12.14295	227.97	12.538
12.22495	230.68	12.469
12.30694	232.37	12.537
12.38894	235.07	12.469
12.47095	237.43	12.447
12.55295	239.39	12.479
12.63494	242.28	12.392
12.71895	244.75	12.363
12.80095	246.60	12.406
12.89694	249.53	12.360
12.97894	252.33	12.280
13.06095	254.42	12.291
13.14295	257.04	12.243
13.22495	259.42	12.217
13.30694	261.54	12.225
13.38894	264.57	12.120
13.47095	266.92	12.103
13.55295	268.93	12.125
13.63494	271.83	12.032
13.71694	273.91	12.054
13.79895	276.32	12.024
13.88095	279.11	11.946
13.96494	281.27	11.956
14.04694	283.44	11.963
14.12895	286.51	11.848
14.21095	288.35	11.895
14.29294	290.71	11.872
14.37494	293.58	11.783
14.45695	295.49	11.822
14.53895	298.26	11.746
14.62094	300.71	11.716
14.70294	302.50	11.767
14.78495	305.44	11.678
14.86695	307.74	11.661
14.94895	309.71	11.689
15.03294	312.51	11.618
15.11495	315.01	11.581
15.19695	316.83	11.627
15.27894	319.71	11.541
15.36094	321.93	11.541
15.44295	323.96	11.555
15.52495	326.97	11.453
15.60695	328.83	11.494
15.68894	331.31	11.460
15.77095	334.05	11.387
15.85295	335.82	11.449
15.93495	338.60	11.368
16.01694	341.06	11.336
16.09895	342.79	11.393
16.18295	345.48	11.336
16.26495	348.12	11.282
16.36095	350.60	11.298
16.44295	352.88	11.286
16.52495	355.63	11.212
16.60745	357.57	11.247
16.68945	359.99	11.216
16.77145	362.60	11.160
16.85345	364.43	11.209
16.93545	367.23	11.139
17.01745	369.56	11.115
17.09945	371.44	11.158
17.18145	374.43	11.058
17.26345	376.43	11.081
17.34545	378.55	11.089
17.42945	381.47	11.007
17.51145	383.56	11.019
17.59345	385.59	11.038
17.67545	388.55	10.942
17.75745	390.36	10.989
17.83945	392.85	10.954
17.92145	395.52	10.890
18.00345	397.30	10.951
18.08545	400.03	10.880
18.16745	402.50	10.842
18.24945	404.26	10.896
18.33145	407.30	10.790
18.41345	409.43	10.796
18.49545	411.53	10.811
18.57945	414.55	10.717
18.66145	416.81	10.701
18.74345	418.83	10.727
18.82545	421.96	10.609
18.90745	423.92	10.637
18.98945	426.24	10.619
19.07145	429.20	10.527
19.15345	431.13	10.555
19.23545	433.93	10.479
19.31745	436.70	10.403
19.39945	438.79	10.419
19.48145	441.95	10.293
19.56345	444.48	10.257
19.64745	447.02	10.220
19.74145	450.59	10.077
19.82545	453.74	9.9616
19.90745	456.05	9.9492
19.98945	459.30	9.8114
20.07145	462.49	9.6851
20.15345	464.90	9.6600
20.23545	468.49	9.4788
20.31745	471.52	9.3687
20.39945	474.38	9.2863
