# Supplementary material for: Experimental and Statistical Study of the Fracture Mechanism of Sn96.5Ag3Cu0.5 Solder Joints via Ball Shear Test
Source: Materials (Basel). 2022 Mar 26;15(7):2455. doi: 10.3390/ma15072455 (PMC9000201; doi:10.3390/ma15072455)
Supplement: Supplementary file 1 [file materials-15-02455-s001.zip › 20um/5-3ú¿20umú⌐.csv]

TESTER	4000Plus	20087812
DATE	11/05/2020
TIME	17:02:13
TESTGROUP	DIE SHEAR
试验报告编号	GFJGJL2051209020521
样品编号	1~5：20μm/s
USERFIELD3
USERFIELD4
USERFIELD5
USERFIELD6
USERFIELD7
USERFIELD8
USERFIELD9
USERFIELD10
OPERATOR	何志刚
SAMPLE	2692
LOADUNIT	N
CARTRIDGE	2.0000 kg	20037312	球推力
TESTTYPE	Destruct
TESTSPEED	20.000	um/s
SHEARHEIGHT	50.000	um
TESTLOAD	0.000000	N
PROFILE	TIME/DIST/FORCE	248
TIME (s)	DIST (um)	FORCE (N)
0	0.000000	0.000000
0.1200783	0.40941	0.37518
0.1920783	0.75494	0.57431
0.2620783	0.91189	0.79771
0.3340783	0.85020	1.0538
0.4040783	1.2104	1.2465
0.4760783	1.6714	1.4400
0.5460783	1.6786	1.6780
0.6180783	1.9056	1.9016
0.6880783	2.2045	2.0976
0.7600783	2.6650	2.2865
0.8300783	2.6386	2.5335
0.9020783	2.9108	2.7467
0.9720783	3.2932	2.9365
1.044078	3.8147	3.1175
1.116078	4.1570	3.3263
1.186078	4.3172	3.5447
1.258078	4.9710	3.7087
1.328078	5.5419	3.8789
1.400078	5.9895	4.0648
1.470078	6.3050	4.2678
1.554078	6.9035	4.4804
1.624078	7.6488	4.6281
1.696078	7.9818	4.8334
1.766078	8.5002	5.0011
1.838078	9.1628	5.1686
1.908078	9.8616	5.3177
1.980078	10.309	5.5083
2.050078	10.933	5.6716
2.122078	11.766	5.8127
2.192578	12.492	5.9674
2.264078	13.174	6.1232
2.336078	13.743	6.2982
2.406078	14.578	6.4297
2.478078	15.382	6.5745
2.548078	16.060	6.7262
2.620078	16.815	6.8773
2.690078	17.679	7.0096
2.762078	18.721	7.1284
2.832078	19.382	7.2777
2.904078	20.426	7.3915
2.974078	21.455	7.4981
3.046078	22.561	7.6086
3.116578	23.571	7.7221
3.188578	24.537	7.8460
3.258578	25.709	7.9388
3.330578	26.910	8.0278
3.400578	27.951	8.1375
3.472578	29.082	8.2401
3.544578	30.344	8.3259
3.614578	31.791	8.3833
3.686578	33.021	8.4687
3.757078	34.264	8.5568
3.829078	35.624	8.6300
3.899078	37.198	8.6665
3.971078	38.544	8.7415
4.041079	39.771	8.8226
4.113079	41.213	8.8898
4.183078	42.808	8.9234
4.255579	44.312	8.9735
4.325579	45.483	9.0710
4.397578	47.188	9.0998
4.467578	48.571	9.1607
4.551579	50.272	9.2315
4.621579	51.809	9.2773
4.693578	53.181	9.3489
4.765578	55.182	9.3396
4.835578	56.464	9.4182
4.907578	58.054	9.4572
4.977579	59.655	9.4901
5.049579	61.385	9.5156
5.119578	63.088	9.5401
5.192079	64.514	9.6047
5.262078	66.263	9.6233
5.334078	67.874	9.6641
5.404579	69.643	9.6801
5.476079	71.195	9.7239
5.546079	72.862	9.7530
5.618079	74.698	9.7649
5.688078	76.252	9.8086
5.760078	78.000	9.8318
5.830079	79.358	9.8960
5.902079	81.176	9.9148
5.974079	82.878	9.9394
6.044078	84.285	9.9974
6.116078	85.874	10.041
6.186079	87.565	10.067
6.258079	89.418	10.077
6.328078	90.654	10.157
6.400078	92.277	10.196
6.470078	94.135	10.205
6.542078	95.890	10.223
6.612079	97.287	10.282
6.684079	98.867	10.332
6.754078	100.79	10.324
6.826078	102.53	10.348
6.896079	103.90	10.414
6.968079	105.43	10.466
7.040079	107.26	10.479
7.110078	109.22	10.465
7.182078	110.80	10.505
7.252079	112.21	10.572
7.324079	113.94	10.598
7.394578	115.97	10.575
7.478579	117.93	10.614
7.549078	119.32	10.683
7.621078	121.02	10.707
7.691079	123.14	10.678
7.763079	124.84	10.703
7.833579	126.29	10.764
7.906078	128.01	10.791
7.976579	130.12	10.764
8.051579	131.84	10.803
8.123578	133.91	10.781
8.197578	135.71	10.806
8.272578	137.55	10.827
8.348578	139.19	10.879
8.423079	140.99	10.904
8.494079	143.13	10.868
8.566579	144.92	10.895
8.637078	146.31	10.959
8.709079	148.07	10.976
8.779578	150.17	10.949
8.851579	152.19	10.938
8.922078	153.63	10.996
8.994079	155.35	11.023
9.064078	157.44	10.997
9.137578	159.37	11.003
9.210078	161.41	10.987
9.284578	163.20	11.015
9.356579	165.01	11.030
9.430578	166.81	11.051
9.504079	168.69	11.063
9.578579	170.54	11.087
9.651579	172.36	11.105
9.724078	174.09	11.131
9.796079	175.41	11.208
9.866078	177.39	11.193
9.938079	179.22	11.201
10.00808	180.52	11.282
10.08008	182.11	11.325
10.15008	184.45	11.267
10.22208	186.41	11.264
10.29208	187.77	11.327
10.36408	189.45	11.360
10.43408	191.87	11.287
10.51108	193.37	11.366
10.57608	195.32	11.335
10.64808	197.13	11.350
10.72008	199.28	11.327
10.79008	201.72	11.252
10.86208	203.57	11.257
10.93208	205.07	11.307
11.00408	207.35	11.262
11.07408	209.75	11.193
11.14608	211.55	11.209
11.21608	213.23	11.237
11.28808	215.57	11.183
11.35808	217.96	11.115
11.43058	219.94	11.108
11.50058	221.60	11.138
11.57258	223.95	11.083
11.64258	226.41	11.007
11.71458	228.41	10.997
11.78458	230.17	11.019
11.85658	232.63	10.946
11.92858	235.22	10.861
11.99858	237.24	10.839
12.08258	239.60	10.830
12.15258	242.10	10.747
12.22458	244.69	10.662
12.29458	246.62	10.658
12.36658	248.70	10.638
12.43658	251.15	10.557
12.50858	253.77	10.472
12.57858	255.69	10.464
12.65058	257.62	10.464
12.72058	260.10	10.385
12.79258	262.62	10.308
12.86308	264.72	10.290
12.93508	266.63	10.289
13.00508	269.03	10.223
13.07708	271.46	10.159
13.14958	273.77	10.105
13.21958	275.55	10.120
13.29158	277.68	10.093
13.36158	280.29	10.001
13.43358	282.57	9.9566
13.50358	284.32	9.9693
13.57558	286.42	9.9481
13.64558	288.98	9.8616
13.71758	291.37	9.8032
13.78758	293.05	9.8251
13.85958	295.00	9.8221
13.93008	297.57	9.7407
14.00258	300.00	9.6703
14.07258	301.83	9.6784
14.14458	303.92	9.6584
14.21458	306.41	9.5809
14.28658	308.85	9.5162
14.35858	310.95	9.4894
14.42858	312.71	9.5102
14.50058	315.05	9.4530
14.57058	317.70	9.3514
14.64258	319.72	9.3393
14.71258	321.64	9.3353
14.78458	323.93	9.2893
14.85458	326.57	9.1884
14.92658	328.59	9.1771
14.99658	330.38	9.1901
15.08058	333.30	9.1033
15.15058	335.66	9.0388
15.22258	337.76	9.0214
15.29258	339.56	9.0284
15.36458	342.01	8.9619
15.43458	344.50	8.8807
15.50658	346.47	8.8797
15.57708	348.54	8.8567
15.64908	350.78	8.8128
15.72158	353.23	8.7445
15.79158	355.30	8.7226
15.86408	357.39	8.7060
15.93408	359.60	8.6612
16.00608	361.95	8.6065
16.07608	364.01	8.5853
16.14858	365.99	8.5738
16.21908	368.13	8.5470
16.29108	370.52	8.4866
16.36208	372.84	8.4362
16.43408	374.82	8.4307
16.50408	376.70	8.4268
16.57608	378.90	8.3966
16.64658	381.19	8.3368
16.71858	383.10	8.3389
16.79108	385.03	8.3430
16.86108	386.96	8.3338
16.93308	389.28	8.2881
17.00358	391.26	8.2684
17.07558	393.12	8.2806
17.14608	395.02	8.2849
17.21808	397.22	8.2458
17.28808	399.35	8.2145
17.36008	401.31	8.2114
17.43008	403.23	8.2073
17.50208	405.42	8.1687
17.57208	407.70	8.1192
17.64458	409.75	8.1079
17.71458	411.74	8.0863
