# Supplementary material for: Experimental and Statistical Study of the Fracture Mechanism of Sn96.5Ag3Cu0.5 Solder Joints via Ball Shear Test
Source: Materials (Basel). 2022 Mar 26;15(7):2455. doi: 10.3390/ma15072455 (PMC9000201; doi:10.3390/ma15072455)
Supplement: Supplementary file 1 [file materials-15-02455-s001.zip › 30um/1-1ú¿30umú⌐.csv]

TESTER	4000Plus	20087812
DATE	11/05/2020
TIME	17:40:14
TESTGROUP	DIE SHEAR
试验报告编号	GFJGJL2051209020521
样品编号	1~5：30μm/s
USERFIELD3
USERFIELD4
USERFIELD5
USERFIELD6
USERFIELD7
USERFIELD8
USERFIELD9
USERFIELD10
OPERATOR	何志刚
SAMPLE	2693
LOADUNIT	N
CARTRIDGE	2.0000 kg	20037312	球推力
TESTTYPE	Destruct
TESTSPEED	30.000	um/s
SHEARHEIGHT	50.000	um
TESTLOAD	0.000000	N
PROFILE	TIME/DIST/FORCE	248
TIME (s)	DIST (um)	FORCE (N)
0	0.000000	0.000000
0.0813579	0.67470	0.29752
0.1193579	0.89307	0.43948
0.1558579	1.0560	0.58857
0.1938579	1.2259	0.74136
0.2328579	1.5037	0.88487
0.2688579	1.7152	1.0185
0.3068579	1.9209	1.1713
0.3448579	2.1061	1.3267
0.3818579	2.4102	1.4530
0.4198579	2.5077	1.6106
0.4583579	2.5900	1.7838
0.4948579	2.8575	1.9149
0.5333579	3.0235	2.0728
0.5718579	3.2301	2.2208
0.6078579	3.5162	2.3495
0.646358	3.9188	2.4769
0.6843579	4.1336	2.6239
0.720358	4.2949	2.7732
0.7583579	4.7217	2.8929
0.7963579	5.0889	3.0158
0.8383579	5.3870	3.1658
0.8763579	5.7228	3.3019
0.9148579	5.8559	3.4594
0.9508579	6.1784	3.5834
0.9888579	6.4405	3.7243
1.027358	6.8768	3.8474
1.063358	7.1997	3.9713
1.101358	7.3990	4.1203
1.139858	7.8400	4.2428
1.176358	8.2571	4.3592
1.214358	8.5819	4.4875
1.252358	9.0202	4.6057
1.289858	9.4748	4.7173
1.328858	9.9350	4.8373
1.367358	10.420	4.9541
1.404358	10.854	5.0684
1.442858	11.168	5.2026
1.480358	11.693	5.3097
1.516858	12.070	5.4266
1.555858	12.386	5.5698
1.593358	13.116	5.6459
1.629358	13.395	5.7755
1.667858	13.949	5.8788
1.705858	14.352	6.0016
1.742358	14.876	6.0996
1.780358	15.441	6.2015
1.819358	16.134	6.2963
1.855358	16.672	6.3925
1.894858	17.406	6.4772
1.931358	17.720	6.6069
1.969358	18.529	6.6821
2.007858	19.187	6.7674
2.043858	19.704	6.8663
2.082858	20.374	6.9594
2.120858	20.932	7.0623
2.157858	21.645	7.1405
2.196358	22.110	7.2600
2.234358	22.775	7.3491
2.270858	23.404	7.4336
2.308858	24.003	7.5311
2.347358	24.675	7.6239
2.383858	25.467	7.6874
2.428358	26.659	7.7409
2.466858	27.309	7.8319
2.502858	28.090	7.8923
2.541358	28.792	7.9857
2.580358	29.497	8.0743
2.616358	30.305	8.1312
2.654858	31.121	8.2008
2.693858	32.019	8.2690
2.729858	32.753	8.3400
2.768858	33.743	8.3920
2.806358	34.697	8.4437
2.842358	35.497	8.5063
2.880358	36.433	8.5559
2.918358	37.519	8.5954
2.954858	38.330	8.6565
2.994358	39.532	8.6857
3.033858	40.605	8.7268
3.069858	41.481	8.7795
3.108858	42.404	8.8400
3.147358	43.401	8.8955
3.183858	44.305	8.9401
3.221358	45.343	8.9812
3.259858	46.405	9.0191
3.296858	47.338	9.0691
3.334858	48.423	9.1041
3.372858	49.606	9.1266
3.408858	50.466	9.1767
3.447858	51.797	9.1893
3.485858	52.953	9.2152
3.521858	53.862	9.2637
3.559858	55.076	9.2866
3.598358	56.308	9.3028
3.634358	57.335	9.3360
3.672358	58.482	9.3632
3.710858	59.630	9.3900
3.747858	60.711	9.4209
3.786858	61.850	9.4537
3.824858	62.760	9.5112
3.860858	63.875	9.5332
3.898858	64.971	9.5667
3.937858	65.868	9.6306
3.980858	67.606	9.6046
4.018858	68.846	9.6197
4.056858	70.018	9.6435
4.093358	71.093	9.6752
4.131358	72.229	9.7037
4.169358	73.251	9.7468
4.205358	74.504	9.7510
4.243358	75.520	9.7949
4.282858	76.573	9.8386
4.318858	77.674	9.8671
4.356858	78.790	9.8980
4.395358	79.997	9.9219
4.432358	81.222	9.9343
4.470358	82.354	9.9588
4.508358	83.636	9.9684
4.544858	84.772	9.9877
4.582858	86.124	9.9883
4.621358	87.529	9.9868
4.657358	88.549	10.021
4.695358	89.933	10.017
4.731858	90.998	10.051
4.770358	92.339	10.057
4.808358	93.667	10.056
4.844858	94.844	10.070
4.882858	96.004	10.096
4.921858	97.129	10.130
4.957858	98.462	10.124
4.995858	99.646	10.146
5.033858	100.75	10.179
5.069858	102.06	10.176
5.108858	103.14	10.217
5.147358	104.21	10.257
5.183358	105.47	10.261
5.221358	106.71	10.276
5.259358	107.99	10.287
5.296858	109.24	10.295
5.334858	110.47	10.312
5.372858	111.86	10.307
5.409358	112.95	10.337
5.448358	114.49	10.318
5.486358	115.84	10.319
5.522358	116.94	10.347
5.566858	117.92	10.424
5.604858	119.38	10.406
5.641858	120.42	10.442
5.679858	121.76	10.444
5.718358	123.27	10.429
5.754858	124.40	10.449
5.793858	125.83	10.444
5.833358	127.24	10.447
5.869858	128.40	10.458
5.907858	129.59	10.485
5.946858	130.80	10.513
5.983858	131.96	10.533
6.021858	133.03	10.565
6.060358	134.30	10.581
6.097358	135.50	10.593
6.135858	136.89	10.593
6.173858	138.01	10.623
6.210858	139.05	10.660
6.248858	140.66	10.622
6.286858	142.08	10.619
6.322858	143.25	10.639
6.361858	144.52	10.649
6.399358	146.19	10.609
6.435358	147.03	10.666
6.473358	148.64	10.635
6.511858	149.70	10.673
6.547858	150.89	10.685
6.586358	152.24	10.690
6.624858	153.30	10.724
6.660858	154.54	10.730
6.698858	155.86	10.739
6.739358	157.08	10.775
6.775358	158.05	10.816
6.813358	159.83	10.758
6.851358	160.69	10.821
6.888858	162.37	10.774
6.927858	163.58	10.798
6.964358	165.11	10.771
7.002858	166.47	10.771
7.040858	167.85	10.768
7.076858	168.98	10.789
7.121858	170.34	10.820
7.160858	171.84	10.806
7.194358	172.68	10.858
7.228358	174.59	10.760
7.267358	175.49	10.828
7.303358	177.17	10.778
7.341358	178.23	10.815
7.379358	179.62	10.812
7.415358	180.93	10.808
7.453858	182.30	10.806
7.492358	183.72	10.804
7.528858	184.96	10.814
7.567358	186.52	10.792
7.605858	187.91	10.784
7.643358	189.62	10.738
7.681858	190.85	10.754
7.719358	192.54	10.711
7.755358	193.87	10.705
7.795358	195.37	10.696
7.833358	196.68	10.702
7.869358	198.40	10.647
7.908858	199.69	10.660
7.947358	200.89	10.689
7.983858	202.46	10.648
8.028358	204.63	10.576
8.066359	206.23	10.545
8.102859	207.67	10.525
8.140358	209.38	10.479
8.178858	210.84	10.466
8.214858	212.62	10.402
8.252858	214.22	10.367
8.292358	215.64	10.372
8.328858	217.54	10.293
8.366358	219.29	10.248
8.404358	220.99	10.198
8.441858	222.73	10.145
8.480858	224.92	10.043
8.519359	226.98	9.9566
8.555358	228.71	9.8998
8.593358	230.88	9.7942
8.631858	232.97	9.7001
8.667858	234.73	9.6397
8.706859	237.02	9.5240
8.744858	239.22	9.4201
8.780858	240.99	9.3526
8.819358	243.10	9.2611
8.857358	245.22	9.1631
8.893358	247.22	9.0708
8.932858	249.18	8.9980
8.970859	251.27	8.9038
9.006858	253.32	8.8051
9.044858	255.44	8.7068
9.082858	257.60	8.6036
9.118858	259.70	8.5036
9.156858	261.90	8.3948
9.193358	263.85	8.3092
9.231858	266.28	8.1714
9.269858	268.34	8.0806
9.306358	270.50	7.9771
9.345358	272.71	7.8721
9.383859	275.01	7.7458
