# Supplementary material for: Experimental and Statistical Study of the Fracture Mechanism of Sn96.5Ag3Cu0.5 Solder Joints via Ball Shear Test
Source: Materials (Basel). 2022 Mar 26;15(7):2455. doi: 10.3390/ma15072455 (PMC9000201; doi:10.3390/ma15072455)
Supplement: Supplementary file 1 [file materials-15-02455-s001.zip › 30um/1-2ú¿30umú⌐.csv]

TESTER	4000Plus	20087812
DATE	11/05/2020
TIME	17:40:14
TESTGROUP	DIE SHEAR
试验报告编号	GFJGJL2051209020521
样品编号	1~5：30μm/s
USERFIELD3
USERFIELD4
USERFIELD5
USERFIELD6
USERFIELD7
USERFIELD8
USERFIELD9
USERFIELD10
OPERATOR	何志刚
SAMPLE	2693
LOADUNIT	N
CARTRIDGE	2.0000 kg	20037312	球推力
TESTTYPE	Destruct
TESTSPEED	30.000	um/s
SHEARHEIGHT	50.000	um
TESTLOAD	0.000000	N
PROFILE	TIME/DIST/FORCE	248
TIME (s)	DIST (um)	FORCE (N)
0	0.000000	0.000000
0.09659673	0.42215	0.40359
0.1610967	0.72959	0.65819
0.2255967	1.0813	0.91168
0.2895967	1.0442	1.2106
0.3540967	1.2209	1.4774
0.4180968	1.5094	1.7345
0.4830967	2.1482	1.9556
0.5490968	2.1275	2.2616
0.6130968	2.6035	2.4899
0.6780968	2.9809	2.7447
0.7430968	3.7303	2.9470
0.8070967	3.9912	3.2030
0.8720967	4.3717	3.4574
0.9380968	4.9188	3.6903
1.004097	5.4038	3.9313
1.072097	5.8376	4.1926
1.139097	6.5943	4.3986
1.205097	7.0039	4.6492
1.271097	7.6474	4.8697
1.339097	8.3838	5.0829
1.419097	9.0970	5.3634
1.486097	10.173	5.5375
1.551097	10.561	5.7817
1.618097	11.564	5.9606
1.684097	12.216	6.1800
1.751097	12.991	6.3882
1.821097	13.921	6.5903
1.888097	14.888	6.7738
1.956097	15.625	6.9915
2.022097	16.634	7.1650
2.090097	17.689	7.3372
2.156097	18.756	7.5031
2.223597	20.050	7.6538
2.291097	20.958	7.8449
2.358097	22.423	7.9644
2.425097	23.642	8.1154
2.492097	25.019	8.2461
2.559097	26.513	8.3618
2.626097	27.838	8.4992
2.693097	29.413	8.5998
2.762097	30.964	8.7221
2.832097	32.511	8.8446
2.900097	34.158	8.9453
2.968097	35.587	9.0693
3.035097	37.383	9.1507
3.104097	39.053	9.2530
3.172097	40.986	9.3167
3.241097	42.635	9.4216
3.307097	44.718	9.4568
3.375097	46.544	9.5344
3.442097	48.612	9.5762
3.509097	50.508	9.6402
3.575097	52.245	9.7154
3.642097	54.414	9.7489
3.711097	56.043	9.8517
3.779097	58.135	9.8950
3.848097	59.989	9.9781
3.917097	61.961	10.042
3.983597	64.014	10.085
4.053097	65.861	10.160
4.118097	67.842	10.209
4.188097	69.942	10.260
4.267597	72.497	10.304
4.338097	74.328	10.385
4.405097	76.657	10.393
4.472097	78.369	10.481
4.540097	80.631	10.502
4.607097	82.273	10.599
4.675097	84.471	10.633
4.743097	86.430	10.689
4.810097	88.530	10.727
4.877097	90.571	10.772
4.945097	92.406	10.848
5.011097	94.611	10.868
5.082097	97.050	10.880
5.151097	98.579	10.996
5.221097	100.93	11.020
5.289097	102.80	11.092
5.356097	105.31	11.077
5.422097	106.53	11.224
5.487097	108.20	11.307
5.555097	110.89	11.274
5.623097	112.73	11.350
5.692097	114.53	11.435
5.759097	117.05	11.419
5.827097	119.26	11.450
5.895097	121.25	11.507
5.963097	123.36	11.544
6.030097	125.32	11.599
6.097097	127.79	11.590
6.165097	129.55	11.671
6.231097	131.85	11.683
6.298097	133.72	11.750
6.365097	136.08	11.755
6.432097	138.08	11.805
6.500097	140.18	11.848
6.567097	142.23	11.891
6.638097	144.18	11.972
6.704097	145.12	12.149
6.770097	147.04	12.206
6.837097	149.20	12.235
6.904097	150.56	12.368
6.970097	152.93	12.362
7.048097	154.79	12.491
7.116097	157.04	12.509
7.185097	158.77	12.599
7.252097	161.04	12.619
7.319097	162.89	12.689
7.387597	165.15	12.716
7.454097	167.28	12.744
7.521097	168.84	12.851
7.591097	171.13	12.879
7.658097	173.27	12.907
7.728097	175.22	12.978
7.795097	177.70	12.966
7.862097	179.59	13.040
7.929097	181.57	13.089
7.995597	184.06	13.076
8.062097	185.49	13.196
8.129096	188.33	13.138
8.198096	189.81	13.265
8.264096	192.54	13.217
8.332096	194.05	13.335
8.401096	196.94	13.280
8.468097	198.42	13.393
8.535096	201.02	13.371
8.602097	202.92	13.434
8.670096	205.20	13.458
8.738096	207.22	13.502
8.805097	209.32	13.539
8.873096	211.40	13.588
8.941096	214.03	13.563
9.012096	215.68	13.677
9.079096	218.32	13.650
9.146096	219.68	13.778
9.214096	222.51	13.726
9.280096	223.99	13.839
9.347096	226.28	13.852
9.413096	228.85	13.825
9.479096	230.04	13.980
9.547096	232.86	13.925
9.615096	234.48	14.029
9.684096	237.32	13.980
9.753097	238.90	14.095
9.821096	241.43	14.081
9.904097	244.21	14.104
9.972096	245.79	14.214
10.0401	248.91	14.125
10.1061	250.91	14.171
10.1721	252.68	14.246
10.2391	255.53	14.187
10.3061	257.10	14.294
10.3736	259.97	14.237
10.4421	261.64	14.335
10.5091	264.57	14.265
10.5776	266.17	14.377
10.6441	269.13	14.299
10.7111	271.17	14.344
10.7771	273.37	14.365
10.8481	275.83	14.370
10.9096	277.78	14.408
10.9716	280.28	14.371
11.0401	283.37	14.287
11.1081	285.26	14.355
11.1756	288.60	14.239
11.2401	290.58	14.278
11.3071	292.62	14.323
11.3731	295.82	14.215
11.4411	297.70	14.285
11.5081	301.05	14.162
11.5756	302.92	14.235
11.6421	305.53	14.197
11.7091	308.23	14.157
11.7781	310.82	14.141
11.8461	313.05	14.171
11.9121	315.61	14.145
11.9801	318.42	14.097
12.0471	320.46	14.142
12.1131	323.72	14.025
12.1811	325.43	14.118
12.2491	328.81	14.000
12.3161	330.60	14.072
12.3941	334.14	13.976
12.4601	336.73	13.946
12.5291	338.87	13.988
12.5961	341.80	13.918
12.6631	343.63	13.995
12.7331	346.70	13.918
12.7981	348.66	13.964
12.8661	352.06	13.839
12.9311	354.00	13.888
12.9981	356.73	13.844
13.0651	359.47	13.800
13.1311	361.62	13.823
13.2001	364.80	13.731
13.2691	367.14	13.750
13.3341	370.18	13.658
13.4031	372.19	13.717
13.4711	375.43	13.613
13.5391	377.41	13.669
13.6071	380.84	13.541
13.6751	382.80	13.602
13.7451	385.84	13.532
13.8111	388.28	13.521
13.8801	391.38	13.444
13.9461	394.02	13.402
14.0121	396.93	13.332
14.0796	399.13	13.362
14.1511	402.50	13.250
14.2181	404.64	13.287
14.2831	407.67	13.195
14.3521	409.96	13.217
14.4201	413.34	13.095
14.4871	415.33	13.147
14.5541	418.66	13.021
14.6201	421.33	12.986
14.6871	423.59	13.008
14.7541	426.78	12.900
14.8221	429.36	12.881
14.8881	432.20	12.814
14.9556	434.53	12.832
15.0221	437.45	12.759
15.0911	440.11	12.735
15.1601	443.33	12.636
15.2401	446.13	12.644
15.3081	449.68	12.500
15.3756	451.67	12.552
15.4461	455.41	12.397
15.5121	457.61	12.416
15.5796	461.31	12.253
15.6461	463.36	12.293
15.7121	466.59	12.180
15.7801	469.27	12.143
15.8491	472.55	12.043
15.9161	475.24	12.005
15.9821	478.11	11.939
16.0511	481.31	11.844
16.1191	484.44	11.749
16.1881	487.58	11.667
16.2551	490.86	11.553
16.3221	494.32	11.415
16.3901	497.55	11.308
16.4571	501.09	11.165
16.5241	504.01	11.096
16.5916	508.13	10.880
16.6591	511.13	10.805
16.7291	515.48	10.564
