# Supplementary material for: Experimental and Statistical Study of the Fracture Mechanism of Sn96.5Ag3Cu0.5 Solder Joints via Ball Shear Test
Source: Materials (Basel). 2022 Mar 26;15(7):2455. doi: 10.3390/ma15072455 (PMC9000201; doi:10.3390/ma15072455)
Supplement: Supplementary file 1 [file materials-15-02455-s001.zip › 30um/1-3ú¿30umú⌐.csv]

TESTER	4000Plus	20087812
DATE	11/05/2020
TIME	17:40:14
TESTGROUP	DIE SHEAR
试验报告编号	GFJGJL2051209020521
样品编号	1~5：30μm/s
USERFIELD3
USERFIELD4
USERFIELD5
USERFIELD6
USERFIELD7
USERFIELD8
USERFIELD9
USERFIELD10
OPERATOR	何志刚
SAMPLE	2693
LOADUNIT	N
CARTRIDGE	2.0000 kg	20037312	球推力
TESTTYPE	Destruct
TESTSPEED	30.000	um/s
SHEARHEIGHT	50.000	um
TESTLOAD	0.000000	N
PROFILE	TIME/DIST/FORCE	248
TIME (s)	DIST (um)	FORCE (N)
0	0.000000	0.000000
0.09929122	0.42670	0.42825
0.1672912	0.46736	0.73556
0.2372912	0.72337	1.0243
0.3052912	0.83814	1.3221
0.3732912	1.3677	1.5711
0.4432912	1.5559	1.8640
0.5112912	1.9250	2.1291
0.5792912	2.2640	2.3980
0.6497912	2.5327	2.6852
0.7177912	3.2261	2.9085
0.7857912	3.5677	3.1816
0.8557912	4.1663	3.4217
0.9237912	4.5769	3.6814
0.9917912	5.3764	3.8911
1.062291	6.0215	4.1344
1.130291	6.4648	4.3899
1.198291	7.3774	4.5850
1.268291	7.8410	4.8471
1.336791	8.6872	5.0507
1.404791	9.2844	5.2864
1.486791	10.173	5.5489
1.554791	11.143	5.7413
1.622791	11.636	5.9857
1.692791	12.826	6.1543
1.760791	13.251	6.4122
1.828791	14.465	6.5685
1.898791	15.165	6.8002
1.966791	16.266	6.9756
2.034791	16.882	7.2043
2.104791	18.078	7.3720
2.172791	19.147	7.5471
2.240791	20.263	7.7160
2.310791	21.625	7.8624
2.378791	22.913	8.0138
2.446791	24.359	8.1357
2.517291	25.694	8.2902
2.585291	27.050	8.4283
2.653291	28.520	8.5470
2.723291	29.978	8.6857
2.791291	31.626	8.7815
2.859291	33.041	8.9120
2.929291	34.686	9.0266
2.997291	36.485	9.1077
3.065291	38.072	9.2159
3.135291	39.985	9.2961
3.203291	41.448	9.4112
3.271791	43.429	9.4734
3.341791	45.147	9.5740
3.409791	46.970	9.6565
3.477791	48.797	9.7293
3.547791	50.551	9.8299
3.615791	52.792	9.8495
3.683791	54.230	9.9770
3.754291	56.513	10.009
3.822291	58.257	10.093
3.890791	60.129	10.169
3.960791	62.298	10.216
4.029291	63.903	10.322
4.097291	66.210	10.334
4.167291	68.126	10.413
4.235291	70.055	10.477
4.303291	71.965	10.540
4.383291	74.306	10.611
4.453291	76.323	10.668
4.521291	78.183	10.741
4.589291	80.529	10.757
4.659291	82.182	10.861
4.727291	84.610	10.870
4.795291	86.356	10.958
4.865291	88.394	11.013
4.933291	90.657	11.034
5.001291	92.421	11.120
5.071291	94.810	11.134
5.139291	96.480	11.236
5.207291	98.924	11.230
5.277291	100.79	11.312
5.345791	102.77	11.369
5.413791	104.96	11.399
5.483791	106.75	11.491
5.551791	109.20	11.493
5.619791	110.92	11.579
5.689791	113.33	11.591
5.758791	115.61	11.615
5.826791	117.40	11.701
5.896791	119.84	11.705
5.964791	121.59	11.797
6.032791	124.13	11.778
6.102791	125.93	11.868
6.170791	127.94	11.921
6.238791	130.12	11.954
6.308791	131.26	12.129
6.377291	133.05	12.220
6.445291	134.01	12.405
6.515291	135.85	12.485
6.583291	137.61	12.570
6.651291	139.22	12.680
6.721291	141.34	12.730
6.789291	142.62	12.873
6.857291	145.30	12.845
6.927291	146.65	12.989
6.995291	148.85	13.017
7.063291	150.53	13.119
7.133291	152.48	13.189
7.213291	155.27	13.199
7.281291	156.90	13.297
7.351291	159.56	13.280
7.419791	161.04	13.403
7.487791	163.65	13.379
7.557791	165.63	13.447
7.625791	167.45	13.525
7.694291	169.85	13.533
7.764291	171.57	13.634
7.832291	174.27	13.598
7.900291	175.79	13.715
7.970291	178.13	13.736
8.038291	180.30	13.765
8.106291	182.25	13.830
8.176291	184.96	13.804
8.244291	186.38	13.928
8.312291	189.18	13.886
8.382291	190.81	13.998
8.450291	193.33	13.981
8.518291	195.23	14.054
8.588791	197.03	14.144
8.656791	199.91	14.086
8.724792	201.29	14.221
8.794791	204.07	14.185
8.862791	205.70	14.287
8.930791	208.17	14.283
9.001291	210.47	14.312
9.069291	211.98	14.431
9.137291	214.83	14.382
9.207291	216.34	14.504
9.275291	218.94	14.477
9.343291	220.69	14.569
9.413291	222.88	14.609
9.481291	225.48	14.587
9.549291	227.11	14.694
9.619291	230.12	14.629
9.687291	231.68	14.735
9.755291	234.44	14.688
9.825291	236.53	14.745
9.893291	238.37	14.817
9.961291	240.82	14.820
10.03179	242.80	14.886
10.11179	246.13	14.825
10.17979	247.71	14.935
10.24779	250.63	14.871
10.31779	252.56	14.945
10.38579	254.98	14.946
10.45379	257.07	14.989
10.52429	259.06	15.059
10.59229	262.14	14.976
10.66029	263.61	15.099
10.73029	266.51	15.052
10.79829	268.55	15.097
10.86629	270.98	15.098
10.93629	273.58	15.084
11.00429	275.19	15.185
11.07229	278.28	15.101
11.14229	280.12	15.194
11.21029	283.03	15.128
11.27829	284.89	15.200
11.34829	287.45	15.188
11.41629	290.18	15.155
11.48429	292.12	15.217
11.54629	294.11	15.250
11.61029	296.61	15.218
11.68029	299.52	15.166
11.74829	301.90	15.172
11.81679	304.15	15.194
11.88679	307.27	15.115
11.95529	309.13	15.193
12.02329	312.24	15.105
12.09329	314.42	15.142
12.16129	316.95	15.133
12.22929	319.59	15.106
12.29929	321.61	15.163
12.36729	324.95	15.055
12.43529	326.70	15.138
12.50529	329.81	15.059
12.57329	332.17	15.068
12.64129	334.61	15.062
12.71129	337.57	15.007
12.77979	339.37	15.094
12.84779	342.67	14.977
12.91779	344.68	15.045
12.98629	347.55	14.992
13.06629	350.40	14.989
13.13429	353.18	14.943
13.20429	356.03	14.898
13.27229	358.01	14.955
13.34229	361.38	14.839
13.41029	363.34	14.899
13.47829	366.75	14.777
13.54879	369.30	14.776
13.61679	371.72	14.772
13.68479	374.75	14.695
13.75479	376.88	14.747
13.82279	380.39	14.603
13.89079	382.43	14.653
13.96079	385.60	14.572
14.02879	388.36	14.524
14.09679	390.96	14.502
14.16729	394.20	14.412
14.23529	396.10	14.475
14.30329	399.55	14.348
14.37329	402.00	14.360
14.44129	404.99	14.283
14.50929	407.39	14.286
14.57979	410.00	14.272
14.64779	413.38	14.149
14.71629	415.52	14.191
14.78629	418.94	14.077
14.85529	421.68	14.038
14.92329	424.42	13.997
14.99329	427.61	13.904
15.06129	429.91	13.925
15.12929	433.41	13.792
15.19979	435.90	13.788
15.26779	439.11	13.688
15.33629	441.89	13.643
15.40629	444.71	13.606
15.47429	448.28	13.459
15.54229	450.59	13.479
15.61229	454.13	13.336
15.68029	456.64	13.326
15.74829	460.09	13.198
15.81829	463.02	13.143
15.88629	465.84	13.093
15.96629	469.66	12.968
16.03429	472.55	12.909
16.10479	476.34	12.744
16.17329	478.88	12.734
16.24129	482.64	12.558
16.31129	485.69	12.491
16.37929	488.77	12.408
16.44729	492.15	12.286
16.51729	495.16	12.219
16.58529	499.04	12.032
16.65329	501.63	12.012
16.72329	505.46	11.845
16.79179	508.74	11.732
16.85979	512.21	11.597
16.93029	516.32	11.395
16.99829	519.18	11.339
17.06629	523.47	11.100
