# Supplementary material for: Experimental and Statistical Study of the Fracture Mechanism of Sn96.5Ag3Cu0.5 Solder Joints via Ball Shear Test
Source: Materials (Basel). 2022 Mar 26;15(7):2455. doi: 10.3390/ma15072455 (PMC9000201; doi:10.3390/ma15072455)
Supplement: Supplementary file 1 [file materials-15-02455-s001.zip › 30um/2-1ú¿30umú⌐.csv]

TESTER	4000Plus	20087812
DATE	11/05/2020
TIME	17:40:14
TESTGROUP	DIE SHEAR
试验报告编号	GFJGJL2051209020521
样品编号	1~5：30μm/s
USERFIELD3
USERFIELD4
USERFIELD5
USERFIELD6
USERFIELD7
USERFIELD8
USERFIELD9
USERFIELD10
OPERATOR	何志刚
SAMPLE	2693
LOADUNIT	N
CARTRIDGE	2.0000 kg	20037312	球推力
TESTTYPE	Destruct
TESTSPEED	30.000	um/s
SHEARHEIGHT	50.000	um
TESTLOAD	0.000000	N
PROFILE	TIME/DIST/FORCE	248
TIME (s)	DIST (um)	FORCE (N)
0	0.000000	0.000000
0.09447383	1.0811	0.27012
0.1244738	1.5345	0.33127
0.1574738	1.6727	0.44678
0.1894738	2.0940	0.52125
0.2184738	2.1837	0.62921
0.2514738	2.4645	0.72176
0.2814738	2.6459	0.82252
0.3124738	3.0619	0.89309
0.3434739	3.1071	1.0114
0.3724738	3.3414	1.1007
0.4044738	3.3970	1.2223
0.4334738	3.6646	1.3027
0.4654738	3.7667	1.4183
0.4964738	3.9309	1.5166
0.5254738	4.0841	1.6164
0.5574738	4.3085	1.7163
0.5874738	4.4013	1.8238
0.6174738	4.7738	1.8954
0.6484738	4.8570	2.0134
0.6804738	5.1455	2.1049
0.7154738	5.5003	2.2017
0.7464738	5.3703	2.3426
0.7784738	5.7144	2.4224
0.8084738	5.7896	2.5368
0.8394738	6.0385	2.6289
0.8714738	6.3520	2.7172
0.9014738	6.4141	2.8333
0.9344738	6.7545	2.9182
0.9644738	6.6168	3.0600
0.9964738	7.2957	3.1014
1.028474	7.2229	3.2394
1.056474	7.5199	3.3115
1.087474	7.4680	3.4423
1.116474	7.7113	3.5305
1.147474	7.9440	3.6200
1.182474	8.2686	3.7207
1.213474	8.4119	3.8264
1.244474	8.7700	3.9044
1.274474	8.8972	4.0122
1.304474	9.3357	4.0752
1.336474	9.3750	4.1989
1.365474	9.7243	4.2688
1.397474	9.8333	4.3835
1.428474	10.321	4.4448
1.457474	10.214	4.5735
1.488474	10.858	4.6193
1.519474	10.884	4.7400
1.553474	11.129	4.8419
1.584474	11.532	4.9186
1.615474	11.750	5.0148
1.647474	12.295	5.0732
1.679474	12.331	5.1973
1.709474	12.770	5.2603
1.741474	12.839	5.3801
1.770474	13.574	5.4051
1.801474	13.531	5.5393
1.834474	14.056	5.6004
1.863474	14.308	5.6829
1.896474	14.691	5.7668
1.925474	14.963	5.8467
1.958474	15.297	5.9371
1.989474	15.873	5.9871
2.024474	16.211	6.0860
2.054474	16.569	6.1595
2.086474	16.805	6.2578
2.118474	17.234	6.3313
2.147474	17.737	6.3815
2.178474	18.033	6.4721
2.208474	18.420	6.5464
2.241474	18.748	6.6374
2.272474	19.316	6.6838
2.301474	19.576	6.7652
2.332474	20.144	6.8163
2.364474	20.321	6.9221
2.396474	21.107	6.9498
2.427474	21.333	7.0447
2.457474	21.854	7.0972
2.490474	22.217	7.1838
2.521474	22.809	7.2363
2.550474	23.052	7.3199
2.581474	23.552	7.3797
2.612474	23.963	7.4509
2.642474	24.553	7.4944
2.673474	24.893	7.5794
2.701974	25.419	7.6312
2.734974	25.711	7.7223
2.764474	26.433	7.7443
2.796474	26.741	7.8379
2.828474	27.274	7.8934
2.856474	27.555	7.9722
2.888474	28.296	8.0055
2.919474	28.717	8.0755
2.949474	29.482	8.0965
2.980474	29.419	8.2286
3.011474	30.360	8.2318
3.042474	30.919	8.2885
3.075474	31.540	8.3419
3.104474	31.704	8.4356
3.136474	32.515	8.4645
3.164474	32.953	8.5185
3.195474	33.711	8.5450
3.226474	34.080	8.6217
3.256474	34.674	8.6647
3.291474	35.582	8.6857
3.323474	35.966	8.7650
3.353474	36.623	8.8000
3.383474	37.074	8.8660
3.415474	38.130	8.8588
3.444474	38.395	8.9396
3.476474	39.223	8.9617
3.507474	39.705	9.0239
3.537474	40.668	9.0193
3.568474	41.101	9.0923
3.598474	41.860	9.1188
3.630474	42.461	9.1702
3.662474	43.341	9.1810
3.693474	44.047	9.2142
3.723474	44.659	9.2550
3.754474	45.457	9.2809
3.783474	46.277	9.2904
3.815474	46.842	9.3463
3.845474	47.610	9.3669
3.876474	48.160	9.4249
3.908474	49.071	9.4364
3.937474	49.720	9.4678
3.969474	50.513	9.4898
3.999474	51.081	9.5408
4.030474	52.025	9.5480
4.062474	52.780	9.5795
4.091474	53.357	9.6201
4.123474	54.128	9.6450
4.155474	54.979	9.6642
4.185474	55.873	9.6687
4.216474	56.441	9.7243
4.246474	57.322	9.7304
4.276474	58.015	9.7607
4.308474	58.938	9.7707
4.339474	59.496	9.8275
4.372474	60.513	9.8253
4.401474	61.017	9.8754
4.433474	62.193	9.8527
4.465474	62.641	9.9237
4.494474	63.557	9.9253
4.525474	64.359	9.9555
4.556474	65.341	9.9532
4.592474	66.188	9.9820
4.622474	66.780	10.025
4.653474	67.862	10.010
4.681474	68.383	10.053
4.712474	69.386	10.053
4.745474	69.960	10.108
4.774474	71.064	10.085
4.806474	71.677	10.135
4.838474	72.704	10.132
4.867474	73.284	10.177
4.899474	74.362	10.167
4.929474	74.997	10.204
4.960474	75.896	10.213
4.991474	76.564	10.251
5.019474	77.487	10.242
5.049474	78.234	10.266
5.079474	79.075	10.282
5.111474	79.876	10.307
5.143474	80.930	10.300
5.172474	81.557	10.334
5.204474	82.643	10.323
5.235474	83.152	10.382
5.265474	84.267	10.358
5.297474	84.914	10.403
5.328474	86.053	10.381
5.360474	86.618	10.437
5.392474	87.738	10.426
5.420474	88.317	10.462
5.452474	89.413	10.454
5.481474	90.218	10.465
5.513474	91.195	10.468
5.544474	92.000	10.489
5.574474	93.025	10.476
5.605474	93.772	10.504
5.637474	94.658	10.519
5.665474	95.545	10.520
5.696474	96.514	10.519
5.725974	97.131	10.559
5.757474	98.223	10.543
5.788474	98.916	10.578
5.817474	99.939	10.566
5.853474	100.98	10.575
5.884474	101.66	10.615
5.914474	102.54	10.621
5.945474	103.47	10.626
5.978474	104.47	10.627
6.007474	105.03	10.673
6.039474	106.29	10.636
6.070474	106.88	10.683
6.101474	107.96	10.673
6.132474	108.85	10.682
6.161474	109.84	10.670
6.192474	110.45	10.721
6.222474	111.67	10.683
6.251474	112.25	10.723
6.283474	113.49	10.693
6.313474	114.17	10.729
6.345474	115.28	10.715
6.363474	115.48	10.767
6.392474	116.69	10.721
6.424474	117.57	10.737
6.453474	118.50	10.733
6.484474	119.38	10.743
6.515474	120.48	10.725
6.548474	121.24	10.762
6.581474	122.52	10.729
6.610474	123.28	10.752
6.642474	124.35	10.738
6.675474	125.59	10.711
6.704474	126.44	10.717
6.735474	127.39	10.724
6.764474	128.57	10.691
6.796474	129.55	10.694
6.829474	130.39	10.719
6.860474	131.70	10.669
6.891474	132.52	10.688
6.922474	133.89	10.641
6.953474	134.77	10.652
6.985474	136.14	10.604
7.014474	136.97	10.612
7.051474	138.32	10.591
7.081474	139.75	10.525
7.113474	140.69	10.534
7.141474	141.97	10.479
7.173474	143.06	10.468
7.201474	144.24	10.426
7.231474	145.53	10.384
7.261474	146.67	10.361
7.290474	148.11	10.291
7.322474	149.28	10.264
7.352474	150.71	10.204
7.383474	151.99	10.164
7.414474	153.64	10.080
7.444474	154.98	10.022
7.476474	156.80	9.9171
7.508474	158.44	9.8343
7.537474	160.42	9.6993
7.569474	162.53	9.5560
7.599474	164.78	9.3869
7.631474	167.62	9.1494
7.664474	171.44	8.7913
7.694474	175.81	8.3536
