# Supplementary material for: Experimental and Statistical Study of the Fracture Mechanism of Sn96.5Ag3Cu0.5 Solder Joints via Ball Shear Test
Source: Materials (Basel). 2022 Mar 26;15(7):2455. doi: 10.3390/ma15072455 (PMC9000201; doi:10.3390/ma15072455)
Supplement: Supplementary file 1 [file materials-15-02455-s001.zip › 30um/2-2ú¿30umú⌐.csv]

TESTER	4000Plus	20087812
DATE	11/05/2020
TIME	17:40:14
TESTGROUP	DIE SHEAR
试验报告编号	GFJGJL2051209020521
样品编号	1~5：30μm/s
USERFIELD3
USERFIELD4
USERFIELD5
USERFIELD6
USERFIELD7
USERFIELD8
USERFIELD9
USERFIELD10
OPERATOR	何志刚
SAMPLE	2693
LOADUNIT	N
CARTRIDGE	2.0000 kg	20037312	球推力
TESTTYPE	Destruct
TESTSPEED	30.000	um/s
SHEARHEIGHT	50.000	um
TESTLOAD	0.000000	N
PROFILE	TIME/DIST/FORCE	248
TIME (s)	DIST (um)	FORCE (N)
0	0.000000	0.000000
0.09192346	0.62807	0.31879
0.1404235	1.0150	0.46204
0.1859235	1.3392	0.60416
0.2339235	1.6775	0.75826
0.2819235	1.8356	0.92636
0.3279234	2.0283	1.0808
0.3764234	2.1536	1.2623
0.4219235	2.2466	1.4342
0.4699235	2.6062	1.5810
0.5179235	2.9961	1.7238
0.5639235	3.2977	1.8689
0.6119235	3.5745	2.0263
0.6579235	3.5487	2.2181
0.7059235	3.8482	2.3726
0.7539235	4.0310	2.5375
0.7999235	4.6037	2.6522
0.8479235	4.8688	2.8111
0.8944235	5.1066	2.9644
0.9419235	5.3206	3.1299
0.9899235	5.6161	3.2849
1.043923	6.4030	3.4043
1.091923	6.5529	3.5780
1.137923	6.9304	3.7133
1.185923	7.1295	3.8807
1.231923	7.5402	4.0071
1.279923	8.3045	4.1064
1.327924	8.6959	4.2490
1.373924	9.2592	4.3604
1.421924	9.4454	4.5295
1.467924	9.9243	4.6517
1.515924	10.301	4.7963
1.563923	10.897	4.9172
1.609923	11.713	5.0007
1.657923	12.068	5.1434
1.704424	12.513	5.2746
1.751923	12.793	5.4270
1.799924	13.334	5.5504
1.845924	14.103	5.6353
1.893924	14.454	5.7832
1.939924	15.282	5.8650
1.987924	15.786	5.9886
2.035923	16.371	6.1110
2.081923	16.546	6.2724
2.129923	17.426	6.3475
2.175923	18.069	6.4532
2.223923	18.989	6.5278
2.271923	19.425	6.6647
2.317923	19.997	6.7750
2.365923	20.771	6.8685
2.411923	21.257	6.9898
2.459923	22.378	7.0385
2.507923	22.717	7.1926
2.553923	23.780	7.2396
2.601923	24.261	7.3707
2.647923	25.181	7.4362
2.695923	25.787	7.5512
2.743923	26.756	7.6196
2.789923	27.534	7.7078
2.837923	28.675	7.7541
2.883923	29.258	7.8630
2.931923	30.023	7.9574
2.979923	30.957	8.0304
3.033923	32.046	8.1016
3.081923	33.197	8.1511
3.127923	33.776	8.2605
3.175923	34.787	8.3234
3.223923	35.792	8.3871
3.269923	36.760	8.4464
3.317923	37.964	8.4844
3.363923	38.984	8.5370
3.411923	39.691	8.6437
3.459923	40.952	8.6744
3.505923	41.731	8.7581
3.554423	42.832	8.8094
3.599923	44.204	8.8167
3.647923	44.973	8.9107
3.696423	46.232	8.9418
3.741923	47.121	9.0112
3.789923	48.133	9.0740
3.835923	49.449	9.0931
3.883923	50.488	9.1570
3.931923	51.809	9.1754
3.977923	52.854	9.2249
4.025923	53.827	9.2880
4.072423	55.115	9.3107
4.119924	56.240	9.3544
4.167923	57.396	9.4033
4.213923	58.894	9.3943
4.261924	59.961	9.4501
4.307924	60.990	9.5061
4.355924	62.316	9.5330
4.403924	63.255	9.6006
4.449924	64.646	9.6055
4.497923	65.924	9.6341
4.543923	66.922	9.6895
4.591924	68.276	9.7083
4.639924	69.294	9.7703
4.685924	70.513	9.7973
4.733923	71.861	9.8169
4.779923	72.989	9.8601
4.827924	74.453	9.8648
4.875924	75.567	9.9098
4.921924	76.471	9.9774
4.977923	78.188	9.9862
5.023923	79.419	10.012
5.071924	80.719	10.037
5.117924	81.612	10.106
5.165924	82.926	10.130
5.213923	84.103	10.172
5.259923	85.584	10.170
5.307924	86.856	10.199
5.354424	88.240	10.205
5.402423	89.375	10.247
5.450424	90.607	10.286
5.496424	91.725	10.326
5.544424	92.929	10.364
5.590424	94.521	10.348
5.638423	95.889	10.360
5.686424	97.132	10.398
5.732424	98.569	10.397
5.780424	99.343	10.486
5.826424	100.61	10.510
5.874424	102.37	10.477
5.922924	103.38	10.541
5.968924	104.82	10.539
6.016923	106.14	10.563
6.062923	107.02	10.637
6.110924	108.43	10.649
6.158924	109.68	10.681
6.204924	111.35	10.655
6.252923	112.70	10.669
6.298923	113.74	10.724
6.346924	115.10	10.742
6.394924	116.27	10.780
6.440924	117.37	10.826
6.489424	119.18	10.787
6.534924	120.52	10.798
6.582923	121.84	10.826
6.630924	123.14	10.852
6.676924	124.06	10.917
6.724924	125.51	10.923
6.770924	127.06	10.908
6.818923	128.52	10.909
6.866924	129.92	10.921
6.912924	130.93	10.981
6.968924	132.47	11.007
7.014924	134.13	10.972
7.062923	135.58	10.988
7.110924	137.01	10.997
7.156924	137.93	11.058
7.204924	139.35	11.068
7.250924	140.78	11.068
7.298923	142.31	11.065
7.346924	143.96	11.045
7.392924	145.24	11.069
7.440924	146.53	11.096
7.486924	147.74	11.124
7.535424	149.16	11.138
7.583424	150.81	11.120
7.629924	152.40	11.099
7.677924	153.93	11.100
7.723924	155.21	11.119
7.771924	156.49	11.142
7.819923	157.98	11.148
7.865923	159.33	11.159
7.914423	161.06	11.129
7.959924	162.77	11.092
7.976923	162.69	11.176
8.023923	164.57	11.118
8.069923	166.10	11.105
8.117924	167.64	11.100
8.165924	169.01	11.117
8.211924	170.20	11.153
8.259924	171.82	11.136
8.305923	173.50	11.105
8.354424	175.09	11.093
8.401923	176.77	11.069
8.447924	177.96	11.104
8.495924	179.53	11.096
8.541924	180.93	11.095
8.590424	182.56	11.078
8.638424	184.25	11.053
8.684423	185.86	11.030
8.732424	187.45	11.023
8.778423	188.63	11.056
8.826424	190.00	11.068
8.874924	191.67	11.055
8.920923	193.29	11.030
8.968924	194.96	11.009
9.022923	196.30	11.052
9.070924	197.77	11.055
9.117424	199.52	11.019
9.165423	201.15	11.002
9.213424	202.86	10.975
9.259423	203.99	11.014
9.307424	205.45	11.019
9.353424	206.92	11.013
9.401423	208.65	10.988
9.449424	210.41	10.950
9.496424	212.18	10.912
9.543923	213.69	10.910
9.590424	215.00	10.925
9.637923	216.67	10.903
9.685924	218.17	10.903
9.731924	220.06	10.844
9.779923	221.97	10.790
9.825924	223.58	10.772
9.874924	225.31	10.743
9.922924	226.99	10.720
9.969423	228.56	10.706
10.01842	230.44	10.662
10.06442	232.22	10.617
10.11242	234.40	10.529
10.16042	236.39	10.466
10.20692	238.27	10.413
10.25492	240.29	10.350
10.30192	242.15	10.298
10.35042	244.31	10.210
10.40042	246.64	10.112
10.44742	248.76	10.028
10.49742	251.12	9.9258
10.54492	253.28	9.8415
10.59492	255.53	9.7543
10.64492	257.66	9.6775
10.69192	259.90	9.5824
10.74042	262.08	9.4985
10.78792	264.34	9.3965
10.83692	266.40	9.3245
10.88492	268.39	9.2620
10.93142	270.23	9.2129
10.97942	272.14	9.1606
11.03342	274.47	9.0768
11.08192	276.55	9.0068
11.13042	278.57	8.9397
11.17642	280.26	8.9105
11.22442	282.18	8.8561
11.27092	284.04	8.8015
11.31942	286.02	8.7390
11.36842	288.23	8.6522
11.41492	290.42	8.5586
11.46342	292.47	8.4883
11.50892	294.46	8.4158
11.55792	296.61	8.3368
11.60642	298.53	8.2873
11.65342	300.51	8.2214
11.70342	302.89	8.1168
11.75042	304.80	8.0549
