# Supplementary material for: Experimental and Statistical Study of the Fracture Mechanism of Sn96.5Ag3Cu0.5 Solder Joints via Ball Shear Test
Source: Materials (Basel). 2022 Mar 26;15(7):2455. doi: 10.3390/ma15072455 (PMC9000201; doi:10.3390/ma15072455)
Supplement: Supplementary file 1 [file materials-15-02455-s001.zip › 30um/2-3ú¿30umú⌐.csv]

TESTER	4000Plus	20087812
DATE	11/05/2020
TIME	17:40:14
TESTGROUP	DIE SHEAR
试验报告编号	GFJGJL2051209020521
样品编号	1~5：30μm/s
USERFIELD3
USERFIELD4
USERFIELD5
USERFIELD6
USERFIELD7
USERFIELD8
USERFIELD9
USERFIELD10
OPERATOR	何志刚
SAMPLE	2693
LOADUNIT	N
CARTRIDGE	2.0000 kg	20037312	球推力
TESTTYPE	Destruct
TESTSPEED	30.000	um/s
SHEARHEIGHT	50.000	um
TESTLOAD	0.000000	N
PROFILE	TIME/DIST/FORCE	248
TIME (s)	DIST (um)	FORCE (N)
0	0.000000	0.000000
0.10035	0.47462	0.36062
0.16235	0.71555	0.57781
0.22435	0.88709	0.80393
0.28635	1.2903	1.0002
0.34835	1.6197	1.2106
0.41035	2.0246	1.4067
0.47235	2.3755	1.6098
0.53435	2.9800	1.7848
0.59635	3.1949	2.0007
0.65835	3.6497	2.1950
0.72035	3.8893	2.4123
0.78235	4.3052	2.6116
0.84435	4.4775	2.8330
0.90635	4.9232	3.0239
0.96835	5.2049	3.2450
1.03035	5.5406	3.4454
1.09235	5.9770	3.6374
1.15435	6.6431	3.8045
1.21635	6.9402	4.0145
1.27835	7.7587	4.1619
1.35035	8.2781	4.3846
1.41235	8.8263	4.5669
1.47435	9.4351	4.7321
1.53635	10.028	4.9040
1.59835	10.545	5.0857
1.66035	11.319	5.2342
1.72235	12.013	5.3978
1.78435	12.708	5.5565
1.84635	13.269	5.7371
1.90835	14.202	5.8652
1.97035	14.620	6.0550
2.03235	15.422	6.2046
2.09435	16.048	6.3722
2.15635	16.790	6.5250
2.21835	17.461	6.6869
2.28035	18.116	6.8553
2.34235	19.079	6.9842
2.40435	19.701	7.1523
2.46635	20.589	7.2863
2.52835	21.623	7.4013
2.59035	22.447	7.5436
2.65235	23.375	7.6723
2.71435	24.413	7.7916
2.77635	25.500	7.9044
2.83835	26.572	8.0147
2.90035	27.737	8.1129
2.96235	28.765	8.2288
3.02435	29.963	8.3228
3.08635	31.070	8.4331
3.14835	32.245	8.5302
3.21035	33.597	8.6089
3.27235	34.730	8.7113
3.33435	35.984	8.7935
3.39635	37.280	8.8750
3.45835	38.692	8.9460
3.52035	40.017	9.0238
3.58235	41.282	9.1091
3.64435	42.771	9.1657
3.70635	44.243	9.2336
3.76835	45.680	9.2923
3.83035	47.057	9.3633
3.89235	48.534	9.4260
3.96435	50.174	9.5045
4.02635	51.860	9.5403
4.08835	53.352	9.5964
4.15035	55.002	9.6324
4.21235	56.513	9.6815
4.27435	57.960	9.7434
4.33635	59.604	9.7846
4.39835	61.331	9.8106
4.46035	62.801	9.8743
4.52235	64.369	9.9207
4.58435	66.015	9.9616
4.64635	67.613	10.004
4.70835	69.179	10.046
4.77035	70.821	10.088
4.83235	72.508	10.123
4.89435	73.991	10.181
4.95635	75.833	10.192
5.01835	77.423	10.235
5.08035	79.213	10.258
5.14235	80.819	10.295
5.20435	82.705	10.300
5.26635	84.397	10.335
5.32835	86.069	10.368
5.39035	87.879	10.384
5.45235	89.539	10.418
5.51435	91.190	10.458
5.57635	92.926	10.483
5.63835	94.562	10.521
5.70035	96.293	10.551
5.76035	97.972	10.574
5.82235	99.688	10.606
5.88435	101.29	10.648
5.94635	102.91	10.688
6.00835	104.53	10.727
6.07035	106.23	10.756
6.13235	107.99	10.779
6.19435	109.67	10.815
6.25635	111.31	10.852
6.31835	113.12	10.868
6.38035	114.77	10.903
6.44235	116.42	10.944
6.51635	118.44	10.977
6.57635	120.06	11.012
6.63835	121.87	11.029
6.70035	123.48	11.069
6.76235	125.31	11.087
6.82435	126.99	11.119
6.88635	129.01	11.111
6.94835	130.56	11.159
7.01035	132.16	11.202
7.07235	133.71	11.252
7.13435	135.42	11.279
7.19635	136.86	11.343
7.25835	138.55	11.373
7.32035	140.24	11.408
7.38235	141.87	11.451
7.44435	143.55	11.483
7.50635	145.30	11.505
7.56835	147.06	11.527
7.63035	148.64	11.572
7.69235	150.45	11.593
7.75435	151.98	11.644
7.81635	153.20	11.739
7.87835	154.53	11.812
7.94035	155.91	11.887
8.00235	157.32	11.954
8.06435	158.74	12.019
8.12635	160.09	12.098
8.18835	161.63	12.143
8.25035	162.91	12.237
8.31235	164.45	12.282
8.374351	165.94	12.339
8.43635	167.53	12.382
8.49835	169.08	12.431
8.56035	170.94	12.444
8.62235	172.50	12.491
8.68435	174.27	12.516
8.74635	176.11	12.528
8.808351	177.89	12.547
8.87035	179.76	12.555
8.93235	181.57	12.575
8.99435	183.36	12.592
9.05635	185.03	12.625
9.12835	187.15	12.643
9.190351	188.86	12.675
9.25235	190.69	12.683
9.31435	192.43	12.712
9.37635	194.14	12.741
9.43835	195.93	12.763
9.50035	197.47	12.808
9.56235	199.35	12.819
9.624351	200.98	12.858
9.68635	202.90	12.863
9.74835	204.64	12.883
9.81035	206.53	12.892
9.87235	208.40	12.899
9.93435	210.37	12.895
9.99635	212.34	12.889
10.06585	214.15	12.941
10.12035	216.39	12.868
10.18235	218.53	12.842
10.24435	220.45	12.848
10.30635	222.47	12.836
10.36835	224.38	12.838
10.43035	226.21	12.850
10.49235	228.14	12.850
10.55435	230.01	12.867
10.61635	232.01	12.854
10.67835	233.86	12.863
10.74035	235.84	12.856
10.80235	237.84	12.853
10.86435	239.94	12.829
10.92635	241.92	12.824
10.98835	243.89	12.823
11.05035	246.22	12.771
11.11235	248.24	12.759
11.17435	250.59	12.705
11.23635	252.79	12.671
11.29835	255.07	12.629
11.36035	257.32	12.588
11.42235	259.52	12.558
11.48435	261.60	12.538
11.54635	263.73	12.512
11.60835	265.78	12.497
11.68035	268.50	12.436
11.74235	270.57	12.422
11.80435	272.88	12.373
11.86635	274.91	12.361
11.92835	277.06	12.336
11.99035	279.20	12.305
12.05235	281.30	12.282
12.11435	283.46	12.257
12.17635	285.74	12.212
12.23835	287.95	12.181
12.30035	290.25	12.128
12.36235	292.58	12.081
12.42435	294.89	12.037
12.48635	297.23	11.979
12.54835	299.53	11.931
12.61035	301.85	11.881
12.67235	304.21	11.830
12.73435	306.46	11.789
12.79635	308.66	11.754
12.85835	310.80	11.731
12.92035	313.08	11.686
12.98235	315.05	11.685
13.04435	317.18	11.660
13.10435	319.44	11.613
13.16635	321.37	11.607
13.22835	323.58	11.576
13.29035	325.61	11.563
13.35235	327.84	11.523
13.41435	329.93	11.503
13.47635	332.16	11.469
13.53835	334.34	11.437
13.60035	336.56	11.399
13.66235	338.75	11.361
13.72435	340.95	11.335
13.78635	343.20	11.298
13.84835	345.37	11.262
13.91035	347.69	11.217
13.97235	349.92	11.178
14.03435	352.37	11.111
14.09635	354.62	11.070
14.15835	356.99	11.017
14.22035	359.25	10.979
14.29235	362.15	10.886
14.35435	364.39	10.846
14.41635	366.76	10.794
14.47835	368.88	10.770
14.54035	371.22	10.717
14.60235	373.40	10.689
14.66435	375.88	10.623
14.72635	378.14	10.575
14.78835	380.75	10.492
14.85035	383.21	10.424
14.91235	385.92	10.323
14.97435	388.66	10.218
15.03635	391.30	10.128
15.09835	394.20	10.012
15.16035	397.04	9.8889
15.22235	399.89	9.7714
15.28435	402.81	9.6429
15.34635	405.73	9.5208
15.40835	408.72	9.3842
