# Supplementary material for: Experimental and Statistical Study of the Fracture Mechanism of Sn96.5Ag3Cu0.5 Solder Joints via Ball Shear Test
Source: Materials (Basel). 2022 Mar 26;15(7):2455. doi: 10.3390/ma15072455 (PMC9000201; doi:10.3390/ma15072455)
Supplement: Supplementary file 1 [file materials-15-02455-s001.zip › 30um/3-2ú¿30umú⌐.csv]

TESTER	4000Plus	20087812
DATE	11/05/2020
TIME	17:40:14
TESTGROUP	DIE SHEAR
试验报告编号	GFJGJL2051209020521
样品编号	1~5：30μm/s
USERFIELD3
USERFIELD4
USERFIELD5
USERFIELD6
USERFIELD7
USERFIELD8
USERFIELD9
USERFIELD10
OPERATOR	何志刚
SAMPLE	2693
LOADUNIT	N
CARTRIDGE	2.0000 kg	20037312	球推力
TESTTYPE	Destruct
TESTSPEED	30.000	um/s
SHEARHEIGHT	50.000	um
TESTLOAD	0.000000	N
PROFILE	TIME/DIST/FORCE	248
TIME (s)	DIST (um)	FORCE (N)
0	0.000000	0.000000
0.08876598	0.88064	0.26444
0.120766	1.2243	0.34891
0.150766	1.2681	0.46277
0.182766	1.5944	0.54488
0.212766	1.6216	0.66548
0.242766	1.9848	0.73824
0.274766	2.0932	0.85298
0.304766	2.2648	0.95500
0.336766	2.3721	1.0699
0.366766	2.6883	1.1487
0.398766	2.6479	1.2826
0.428766	2.7554	1.3883
0.458766	2.8884	1.4906
0.490766	3.1030	1.5917
0.520766	3.0634	1.7209
0.552766	3.1562	1.8377
0.583266	3.1810	1.9586
0.615266	3.6923	2.0215
0.645266	3.6344	2.1484
0.675266	3.7851	2.2485
0.711266	4.0708	2.3542
0.743266	4.2094	2.4651
0.773266	4.3765	2.5677
0.805266	4.5274	2.6770
0.835266	4.7311	2.7749
0.867266	4.9814	2.8667
0.897266	5.0659	2.9754
0.927266	5.0447	3.0976
0.959266	5.6051	3.1588
0.989266	5.7324	3.2619
1.021266	5.9310	3.3696
1.051266	6.2372	3.4451
1.081266	6.4780	3.5382
1.113266	6.5775	3.6495
1.143266	6.9421	3.7221
1.175266	7.1451	3.8247
1.205266	7.4053	3.9107
1.237266	7.5143	4.0254
1.267266	7.8405	4.1075
1.297266	8.3458	4.1620
1.329266	8.2211	4.3067
1.359266	9.0490	4.3196
1.391266	8.8825	4.4698
1.421266	9.7567	4.4814
1.453266	9.3313	4.6648
1.483766	10.144	4.6843
1.513766	10.175	4.7998
1.545766	10.593	4.8701
1.575766	10.659	4.9858
1.607766	11.192	5.0459
1.637766	11.456	5.1314
1.669766	11.754	5.2217
1.699766	12.058	5.3021
1.729766	12.485	5.3713
1.761766	12.977	5.4366
1.791766	13.240	5.5222
1.823766	13.579	5.6073
1.853766	13.868	5.6896
1.883766	14.169	5.7750
1.915766	14.669	5.8394
1.945766	14.971	5.9200
1.977766	15.458	5.9860
2.013766	15.801	6.0844
2.043766	16.527	6.1104
2.075766	16.658	6.2222
2.105766	17.266	6.2635
2.135766	17.544	6.3519
2.167766	18.102	6.4041
2.197766	18.515	6.4750
2.229766	19.073	6.5320
2.259766	19.533	6.5923
2.291766	19.745	6.6937
2.321766	20.174	6.7579
2.351766	20.753	6.8076
2.383766	21.239	6.8783
2.413766	21.763	6.9303
2.445766	21.972	7.0276
2.475766	22.752	7.0467
2.507766	23.101	7.1305
2.537766	23.715	7.1755
2.567766	23.654	7.3028
2.599766	24.678	7.2998
2.629766	24.861	7.3957
2.661766	25.654	7.4224
2.691766	25.912	7.5087
2.721766	26.504	7.5520
2.753766	27.161	7.5962
2.783766	27.496	7.6772
2.815766	28.219	7.7127
2.845766	28.450	7.8071
2.877766	29.478	7.7990
2.907766	29.615	7.9008
2.937766	30.313	7.9304
2.969766	30.932	7.9795
2.999766	31.647	8.0070
3.031766	32.150	8.0709
3.061766	32.801	8.1113
3.093766	33.386	8.1647
3.123766	33.974	8.2085
3.153766	34.664	8.2393
3.185766	35.248	8.2927
3.215766	35.905	8.3277
3.247766	36.715	8.3568
3.283766	37.554	8.4004
3.313766	37.621	8.5068
3.345766	38.780	8.4863
3.375766	39.187	8.5535
3.405766	39.871	8.5848
3.437766	40.617	8.6175
3.467766	41.180	8.6646
3.499766	41.978	8.6906
3.529766	42.544	8.7419
3.559766	43.345	8.7583
3.591766	43.735	8.8368
3.621766	44.658	8.8376
3.653766	45.304	8.8831
3.683766	46.079	8.9029
3.716266	46.694	8.9570
3.745766	47.422	8.9828
3.775766	48.233	8.9979
3.807766	48.924	9.0376
3.837766	49.673	9.0608
3.869766	50.318	9.1064
3.899766	51.201	9.1123
3.931766	52.048	9.1320
3.961766	52.382	9.2086
3.991766	53.458	9.1942
4.023766	53.903	9.2657
4.053766	55.118	9.2287
4.085766	55.383	9.3233
4.115766	56.662	9.2783
4.147766	57.067	9.3548
4.177766	58.280	9.3229
4.207766	58.545	9.4128
4.239766	59.691	9.3894
4.269766	60.193	9.4443
4.301766	61.275	9.4338
4.331766	61.840	9.4806
4.361766	62.932	9.4595
4.393766	63.500	9.5197
4.423766	64.448	9.5172
4.455766	65.253	9.5422
4.485766	66.113	9.5512
4.517766	66.887	9.5803
4.547766	67.582	9.6102
4.583766	68.767	9.6049
4.613766	69.320	9.6532
4.645766	70.322	9.6575
4.675766	71.098	9.6772
4.707766	71.953	9.6959
4.737766	72.809	9.7006
4.769766	73.559	9.7328
4.799766	74.664	9.7146
4.830266	75.413	9.7378
4.861766	76.403	9.7391
4.891766	76.973	9.7851
4.923766	78.209	9.7548
4.953766	78.676	9.8142
4.985766	79.874	9.7887
5.015766	80.374	9.8439
5.045766	81.593	9.8111
5.077766	82.133	9.8703
5.107766	83.275	9.8475
5.139766	83.902	9.8955
5.169766	85.135	9.8563
5.199766	85.607	9.9149
5.231766	86.915	9.8754
5.261766	87.419	9.9300
5.293766	88.627	9.9032
5.323766	89.218	9.9467
5.355766	90.469	9.9144
5.385766	91.078	9.9602
5.415766	92.318	9.9200
5.447766	92.898	9.9741
5.477766	94.084	9.9409
5.509766	94.872	9.9683
5.539766	95.863	9.9648
5.571766	96.765	9.9774
5.601766	97.685	9.9831
5.631766	98.407	10.005
5.663766	99.467	9.9974
5.693766	100.37	9.9962
5.725766	101.30	10.010
5.751766	101.99	10.027
5.782266	103.41	9.9639
5.812266	103.90	10.020
5.844266	105.35	9.9666
5.874266	105.86	10.021
5.906266	107.27	9.9679
5.936266	107.86	10.012
5.966266	109.25	9.9514
5.998266	109.94	9.9959
6.028266	111.35	9.9346
6.060266	112.19	9.9600
6.090266	113.47	9.9093
6.122266	114.30	9.9311
6.152266	115.53	9.8928
6.182766	116.34	9.9132
6.214766	117.56	9.8837
6.244766	118.51	9.8815
6.276766	119.64	9.8643
6.306766	120.77	9.8388
6.336766	121.92	9.8155
6.368766	122.91	9.8160
6.398766	123.91	9.8065
6.435266	125.28	9.7731
6.466766	126.24	9.7834
6.496766	127.44	9.7528
6.528766	128.51	9.7385
6.558766	129.57	9.7224
6.588766	130.53	9.7183
6.620766	131.67	9.7002
6.650766	132.87	9.6649
6.682766	133.93	9.6620
6.712766	135.37	9.5968
6.745266	136.19	9.6191
6.774766	137.86	9.5241
6.804766	138.88	9.5125
6.836766	140.46	9.4374
6.866766	141.33	9.4445
6.898766	143.26	9.3300
6.928766	144.22	9.3262
6.960766	146.10	9.2129
6.990766	147.26	9.1829
7.020766	149.17	9.0565
7.052766	150.43	9.0237
7.082766	152.53	8.8724
7.114766	154.06	8.8039
7.144766	156.16	8.6575
7.174766	158.04	8.5358
7.206766	160.08	8.4013
7.236766	161.27	8.3679
7.268766	163.21	8.2474
7.299266	164.67	8.1827
7.330766	166.47	8.0799
7.360766	167.96	8.0076
7.390766	169.76	7.9003
7.422766	171.36	7.8191
7.452766	172.95	7.7334
7.484766	174.54	7.6579
7.514766	176.07	7.5803
7.546766	177.80	7.4868
7.576766	179.24	7.4253
7.606766	180.56	7.3752
7.638766	182.23	7.2834
7.668766	183.82	7.2029
7.700766	185.34	7.1362
