# Supplementary material for: Experimental and Statistical Study of the Fracture Mechanism of Sn96.5Ag3Cu0.5 Solder Joints via Ball Shear Test
Source: Materials (Basel). 2022 Mar 26;15(7):2455. doi: 10.3390/ma15072455 (PMC9000201; doi:10.3390/ma15072455)
Supplement: Supplementary file 1 [file materials-15-02455-s001.zip › 30um/3-3ú¿30umú⌐.csv]

TESTER	4000Plus	20087812
DATE	11/05/2020
TIME	17:40:14
TESTGROUP	DIE SHEAR
试验报告编号	GFJGJL2051209020521
样品编号	1~5：30μm/s
USERFIELD3
USERFIELD4
USERFIELD5
USERFIELD6
USERFIELD7
USERFIELD8
USERFIELD9
USERFIELD10
OPERATOR	何志刚
SAMPLE	2693
LOADUNIT	N
CARTRIDGE	2.0000 kg	20037312	球推力
TESTTYPE	Destruct
TESTSPEED	30.000	um/s
SHEARHEIGHT	50.000	um
TESTLOAD	0.000000	N
PROFILE	TIME/DIST/FORCE	248
TIME (s)	DIST (um)	FORCE (N)
0	0.000000	0.000000
0.1110566	0.89305	0.34249
0.1795566	1.3574	0.55851
0.2455566	1.7537	0.77409
0.3140566	2.1577	0.99787
0.3800566	2.4584	1.2212
0.4480566	2.9406	1.4303
0.5150566	3.1115	1.6795
0.5830566	3.7432	1.8739
0.6490566	3.9062	2.1150
0.7170566	4.4459	2.3213
0.7830566	4.7055	2.5544
0.8520566	5.3827	2.7431
0.9195566	5.7526	2.9666
0.9870566	6.3919	3.1555
1.055057	6.8937	3.3667
1.121557	7.6544	3.5354
1.189557	8.0804	3.7564
1.256557	8.8368	3.9302
1.325057	9.3789	4.1270
1.392057	10.062	4.3103
1.470057	10.756	4.5335
1.538557	11.578	4.7081
1.605057	12.094	4.9037
1.673057	13.038	5.0625
1.740057	13.561	5.2618
1.808557	14.376	5.4328
1.874557	14.958	5.6244
1.943557	15.895	5.7842
2.010056	16.433	5.9769
2.078557	17.355	6.1387
2.145057	17.947	6.3291
2.211057	19.007	6.4546
2.282057	19.704	6.6498
2.348557	20.628	6.7976
2.417557	21.515	6.9638
2.485057	22.385	7.1183
2.554057	23.418	7.2658
2.621057	24.245	7.4306
2.689057	25.556	7.5330
2.755057	26.443	7.6855
2.824057	27.906	7.7730
2.890057	28.825	7.9213
2.959057	30.304	8.0114
3.026057	31.340	8.1445
3.094057	32.957	8.2123
3.160057	33.916	8.3508
3.227057	35.506	8.4173
3.295057	36.468	8.5647
3.361057	37.954	8.6401
3.429057	39.258	8.7480
3.495057	40.755	8.8219
3.564557	42.047	8.9361
3.630557	43.788	8.9786
3.698557	45.126	9.0775
3.765057	46.680	9.1442
3.834057	48.141	9.2320
3.900057	49.901	9.2720
3.969057	51.139	9.3931
4.035057	53.146	9.3967
4.103557	54.409	9.5099
4.170056	56.434	9.5159
4.236056	57.716	9.6176
4.316056	60.036	9.6406
4.383057	61.444	9.7261
4.449057	63.101	9.7841
4.519056	64.968	9.8241
4.587057	67.061	9.8259
4.656557	68.628	9.9093
4.722557	70.655	9.9104
4.791057	72.125	9.9923
4.857057	74.153	9.9979
4.925056	75.707	10.074
4.992056	77.654	10.090
5.060556	79.319	10.156
5.127556	81.455	10.148
5.196056	82.985	10.226
5.262557	85.125	10.218
5.329056	86.546	10.306
5.397556	88.785	10.294
5.465056	90.167	10.382
5.533556	92.409	10.374
5.599556	93.892	10.450
5.668556	96.065	10.446
5.735557	97.708	10.506
5.805057	99.728	10.526
5.872056	101.63	10.548
5.941056	103.34	10.603
6.007556	105.35	10.612
6.077056	107.02	10.677
6.143557	109.16	10.667
6.213057	110.74	10.745
6.279057	112.84	10.742
6.346056	114.29	10.821
6.415056	116.52	10.810
6.481556	117.98	10.894
6.551056	120.17	10.892
6.617056	121.65	10.964
6.685056	123.90	10.950
6.751056	125.28	11.039
6.820056	127.58	11.019
6.886056	129.02	11.095
6.954056	131.24	11.085
7.020556	132.62	11.179
7.100057	135.21	11.162
7.167556	136.63	11.256
7.234056	138.79	11.240
7.302557	140.28	11.328
7.369056	142.92	11.250
7.438056	144.13	11.375
7.505056	146.19	11.377
7.572556	147.53	11.480
7.641057	149.87	11.455
7.707057	151.29	11.533
7.775557	153.53	11.521
7.842056	155.05	11.593
7.911057	157.29	11.580
7.977556	158.72	11.667
8.045557	161.06	11.641
8.113056	162.53	11.723
8.181056	164.53	11.733
8.247557	166.22	11.786
8.315557	168.41	11.781
8.382056	169.82	11.860
8.450056	172.02	11.853
8.517556	173.66	11.918
8.584557	175.81	11.908
8.654057	177.07	12.021
8.721056	178.28	12.138
8.789557	179.95	12.198
8.856056	181.28	12.294
8.924056	182.97	12.347
8.991056	184.40	12.440
9.061056	186.63	12.432
9.128057	187.59	12.575
9.196556	190.14	12.528
9.264056	191.21	12.661
9.332557	193.42	12.653
9.399556	194.73	12.755
9.466557	197.05	12.727
9.536057	198.66	12.791
9.602057	200.54	12.816
9.670056	202.07	12.890
9.736056	204.27	12.873
9.804056	205.68	12.968
9.870557	207.97	12.941
9.950056	209.60	13.052
10.01806	212.07	13.005
10.08506	213.30	13.119
10.15356	215.62	13.096
10.22056	217.13	13.173
10.28906	219.28	13.167
10.35556	220.90	13.229
10.42406	223.02	13.227
10.49106	224.68	13.285
10.55906	226.82	13.286
10.62706	228.82	13.304
10.69356	230.59	13.343
10.76206	232.68	13.346
10.82806	234.39	13.392
10.89706	236.40	13.409
10.96306	238.01	13.468
11.03206	240.23	13.458
11.09906	241.66	13.545
11.16856	244.19	13.500
11.23656	245.34	13.624
11.30456	247.98	13.564
11.37306	249.43	13.648
11.44206	251.50	13.658
11.50756	253.23	13.698
11.57656	255.45	13.691
11.64406	257.73	13.665
11.71256	259.38	13.738
11.78056	262.29	13.634
11.84756	263.67	13.723
11.91556	266.53	13.631
11.98256	268.05	13.707
12.05156	271.05	13.597
12.11806	272.51	13.670
12.18806	275.41	13.582
12.25456	277.38	13.600
12.32356	280.05	13.532
12.39006	282.00	13.543
12.45856	284.69	13.477
12.52456	286.78	13.471
12.59106	289.63	13.370
12.66106	291.73	13.385
12.73856	294.99	13.278
12.80556	296.80	13.316
12.87406	299.95	13.182
12.94106	301.97	13.193
13.00906	305.11	13.060
13.07506	307.14	13.070
13.14356	310.38	12.929
13.21006	312.36	12.936
13.27906	315.45	12.814
13.34556	317.58	12.811
13.41406	320.51	12.705
13.48006	322.51	12.715
13.54906	325.52	12.607
13.61606	327.84	12.580
13.68406	330.60	12.496
13.75506	333.46	12.413
13.82106	335.22	12.448
13.88906	338.37	12.319
13.95806	340.19	12.364
14.02706	343.12	12.269
14.09306	345.29	12.251
14.16106	348.12	12.157
14.22806	350.22	12.158
14.29756	352.88	12.097
14.36356	355.18	12.067
14.43206	357.90	11.988
14.49906	360.27	11.960
14.56556	363.01	11.868
14.63406	365.27	11.853
14.70056	367.92	11.783
14.76956	370.35	11.747
14.83556	372.91	11.684
14.90356	375.32	11.649
14.97006	378.02	11.569
15.03806	380.28	11.544
15.10456	383.02	11.463
15.17306	385.28	11.447
15.23906	387.90	11.373
15.30756	390.08	11.368
15.37456	392.80	11.294
15.44306	395.10	11.273
15.51006	397.69	11.206
15.59056	400.69	11.142
15.65706	403.11	11.097
15.72556	405.85	11.025
15.79256	408.19	10.995
15.86106	411.09	10.898
15.92756	413.36	10.868
15.99556	416.19	10.779
16.06206	418.48	10.747
16.13056	421.42	10.649
16.19706	423.64	10.630
16.26506	426.49	10.533
16.33156	429.05	10.475
16.39956	431.89	10.381
16.46656	434.41	10.328
16.53306	437.11	10.247
16.60156	439.86	10.169
16.66806	442.67	10.074
16.73856	445.51	9.9984
16.80506	448.78	9.8390
