# Supplementary material for: Experimental and Statistical Study of the Fracture Mechanism of Sn96.5Ag3Cu0.5 Solder Joints via Ball Shear Test
Source: Materials (Basel). 2022 Mar 26;15(7):2455. doi: 10.3390/ma15072455 (PMC9000201; doi:10.3390/ma15072455)
Supplement: Supplementary file 1 [file materials-15-02455-s001.zip › 30um/4-1ú¿30umú⌐.csv]

TESTER	4000Plus	20087812
DATE	11/05/2020
TIME	17:40:14
TESTGROUP	DIE SHEAR
试验报告编号	GFJGJL2051209020521
样品编号	1~5：30μm/s
USERFIELD3
USERFIELD4
USERFIELD5
USERFIELD6
USERFIELD7
USERFIELD8
USERFIELD9
USERFIELD10
OPERATOR	何志刚
SAMPLE	2693
LOADUNIT	N
CARTRIDGE	2.0000 kg	20037312	球推力
TESTTYPE	Destruct
TESTSPEED	30.000	um/s
SHEARHEIGHT	50.000	um
TESTLOAD	0.000000	N
PROFILE	TIME/DIST/FORCE	248
TIME (s)	DIST (um)	FORCE (N)
0	0.000000	0.000000
0.08794313	0.58710	0.30392
0.1319431	0.77648	0.45421
0.1779431	1.0390	0.60887
0.2239431	0.95180	0.80394
0.2699431	0.93216	0.99032
0.3159431	1.3096	1.1256
0.3599431	1.5156	1.2783
0.4059431	1.3817	1.4794
0.4519431	1.7088	1.6258
0.4979431	2.1520	1.7526
0.5439431	2.3842	1.9066
0.5899432	2.4175	2.0861
0.6339431	2.7950	2.2122
0.6799431	3.2889	2.3371
0.7259431	3.4392	2.5016
0.7719432	3.5400	2.6770
0.8179432	4.0704	2.7926
0.8639432	4.5089	2.9201
0.9079431	4.5032	3.1001
0.9539431	4.8534	3.2388
1.007943	5.3332	3.3931
1.053943	5.5638	3.5473
1.097943	6.3413	3.6265
1.143943	6.4188	3.8004
1.189943	6.8698	3.9262
1.235943	7.1658	4.0765
1.281943	7.7511	4.1850
1.327943	8.3332	4.2940
1.371943	8.2990	4.4776
1.417943	9.2077	4.5445
1.463943	9.8103	4.6508
1.509943	10.065	4.8019
1.555943	10.444	4.9370
1.601943	11.142	5.0356
1.645943	11.677	5.1413
1.691943	12.083	5.2730
1.737943	12.779	5.3719
1.783943	13.401	5.4757
1.829943	14.190	5.5626
1.873943	14.397	5.7106
1.919943	15.281	5.7807
1.965943	16.067	5.8633
2.011943	16.416	6.0023
2.057943	17.139	6.0977
2.103943	17.838	6.1916
2.147943	18.624	6.2697
2.193943	19.170	6.3787
2.239943	19.902	6.4729
2.285943	20.739	6.5537
2.331943	21.595	6.6228
2.377943	21.990	6.7604
2.421943	23.082	6.7991
2.467943	23.867	6.8773
2.513943	24.407	6.9963
2.559943	25.238	7.0732
2.605943	26.162	7.1381
2.649943	27.004	7.2090
2.695943	27.719	7.3009
2.741943	28.541	7.3835
2.787943	29.575	7.4297
2.833943	30.485	7.5010
2.879943	31.204	7.5923
2.931943	32.529	7.6286
2.977943	33.127	7.7402
3.023943	33.969	7.8157
3.069943	35.321	7.8255
3.113943	35.837	7.9338
3.159943	36.797	7.9986
3.205943	38.028	8.0241
3.251943	38.927	8.0968
3.297943	39.896	8.1513
3.343943	40.927	8.2071
3.387943	41.877	8.2595
3.433943	43.017	8.3012
3.479943	44.041	8.3533
3.525943	44.939	8.4216
3.571943	46.279	8.4375
3.617943	47.440	8.4766
3.661943	48.247	8.5474
3.707943	49.410	8.5769
3.753943	50.715	8.5929
3.799943	51.802	8.6415
3.845943	52.819	8.6944
3.889943	54.024	8.7186
3.935943	55.176	8.7542
3.981943	56.221	8.8035
4.028443	57.312	8.8516
4.074443	58.668	8.8655
4.120443	59.984	8.8799
4.164443	60.886	8.9386
4.210443	62.105	8.9655
4.256443	63.408	8.9817
4.302443	64.682	9.0062
4.348443	65.687	9.0607
4.394443	66.824	9.0982
4.438443	68.276	9.0906
4.484443	69.253	9.1487
4.530443	70.668	9.1551
4.576443	71.780	9.1958
4.622443	73.113	9.2081
4.668443	74.526	9.2101
4.712443	75.411	9.2709
4.758443	76.887	9.2694
4.812443	78.111	9.3232
4.858443	79.581	9.3225
4.902443	80.858	9.3329
4.948443	81.941	9.3819
4.994443	83.152	9.4145
5.040443	84.579	9.4147
5.086443	85.938	9.4190
5.132443	87.131	9.4493
5.176443	88.296	9.4787
5.222443	89.716	9.4798
5.268443	90.996	9.5036
5.314443	92.096	9.5458
5.360443	93.330	9.5709
5.404443	94.861	9.5531
5.450443	95.984	9.5971
5.496443	97.178	9.6272
5.542443	98.488	9.6378
5.588443	100.07	9.6185
5.634443	101.14	9.6689
5.678443	102.33	9.6902
5.724443	103.85	9.6785
5.770443	104.98	9.7221
5.816443	106.18	9.7516
5.862443	107.60	9.7522
5.908443	108.94	9.7678
5.952443	110.30	9.7726
5.998443	111.15	9.8419
6.044443	112.80	9.8178
6.090443	114.46	9.7882
6.136443	115.32	9.8614
6.180443	116.66	9.8689
6.226443	118.27	9.8454
6.272443	119.41	9.8866
6.318443	120.67	9.9083
6.364443	122.05	9.9193
6.410443	123.44	9.9243
6.454443	124.63	9.9454
6.500443	125.77	9.9832
6.546443	127.12	9.9927
6.592443	128.54	9.9940
6.638443	129.77	10.020
6.684443	130.84	10.066
6.736443	132.45	10.071
6.782443	133.79	10.082
6.828443	135.13	10.098
6.874443	136.52	10.102
6.918443	137.61	10.141
6.964443	138.96	10.148
7.010443	140.33	10.159
7.056443	141.62	10.177
7.102443	142.78	10.211
7.148443	144.11	10.228
7.192443	145.60	10.212
7.238443	146.63	10.268
7.284443	147.71	10.312
7.330443	149.13	10.318
7.376443	150.56	10.314
7.422443	151.65	10.361
7.466443	152.70	10.401
7.512443	154.24	10.387
7.558443	155.53	10.409
7.604443	156.63	10.452
7.650443	157.82	10.482
7.694443	159.29	10.468
7.740943	160.56	10.497
7.786943	161.63	10.543
7.832943	162.76	10.577
7.878943	164.34	10.563
7.924943	165.71	10.570
7.968943	166.61	10.634
8.014943	168.09	10.627
8.060943	169.45	10.636
8.106943	170.49	10.686
8.152943	171.68	10.716
8.198943	173.12	10.719
8.242943	174.42	10.731
8.288943	175.58	10.766
8.334943	176.81	10.787
8.380943	178.36	10.775
8.426943	179.88	10.764
8.470942	180.66	10.843
8.516943	182.07	10.845
8.562943	183.63	10.829
8.616943	184.78	10.901
8.662943	186.32	10.887
8.706943	187.55	10.907
8.752943	188.61	10.954
8.799443	190.00	10.960
8.845443	191.57	10.946
8.891443	192.91	10.958
8.935443	193.89	11.006
8.981443	195.38	11.003
9.027443	196.90	10.987
9.073443	198.04	11.028
9.119443	199.05	11.087
9.165443	200.66	11.063
9.209443	202.16	11.045
9.255443	203.06	11.113
9.301443	204.45	11.118
9.347443	206.20	11.082
9.393443	207.45	11.105
9.439443	208.55	11.146
9.483443	210.00	11.134
9.529443	211.51	11.129
9.575443	212.74	11.159
9.621443	213.96	11.186
9.667443	215.42	11.182
9.711443	216.90	11.166
9.757443	218.10	11.199
9.803443	219.40	11.216
9.849443	221.14	11.177
9.895443	222.48	11.187
9.941443	223.54	11.235
9.985443	225.08	11.217
9.999943	225.33	11.249
10.03944	226.68	11.231
10.08544	228.04	11.240
10.13144	229.80	11.197
10.17544	231.05	11.212
10.22144	232.27	11.238
10.26744	233.95	11.210
10.31344	235.80	11.161
10.35944	236.99	11.191
10.40544	238.35	11.200
10.44944	240.10	11.149
10.49544	241.68	11.139
10.54144	243.06	11.141
10.58744	244.52	11.137
10.63344	246.28	11.094
10.67944	248.13	11.040
10.72344	249.31	11.062
10.76944	251.11	11.020
10.81544	253.15	10.941
10.86144	254.87	10.907
10.90744	256.34	10.902
10.95144	258.56	10.795
11.00544	260.95	10.710
11.05144	266.00	10.238
11.09744	269.50	9.9725
11.14344	272.88	9.7210
11.18744	276.28	9.4623
11.23344	280.33	9.1248
11.27944	284.04	8.8318
11.32544	287.29	8.6015
