# Supplementary material for: Experimental and Statistical Study of the Fracture Mechanism of Sn96.5Ag3Cu0.5 Solder Joints via Ball Shear Test
Source: Materials (Basel). 2022 Mar 26;15(7):2455. doi: 10.3390/ma15072455 (PMC9000201; doi:10.3390/ma15072455)
Supplement: Supplementary file 1 [file materials-15-02455-s001.zip › 30um/4-2ú¿30umú⌐.csv]

TESTER	4000Plus	20087812
DATE	11/05/2020
TIME	17:40:14
TESTGROUP	DIE SHEAR
试验报告编号	GFJGJL2051209020521
样品编号	1~5：30μm/s
USERFIELD3
USERFIELD4
USERFIELD5
USERFIELD6
USERFIELD7
USERFIELD8
USERFIELD9
USERFIELD10
OPERATOR	何志刚
SAMPLE	2693
LOADUNIT	N
CARTRIDGE	2.0000 kg	20037312	球推力
TESTTYPE	Destruct
TESTSPEED	30.000	um/s
SHEARHEIGHT	50.000	um
TESTLOAD	0.000000	N
PROFILE	TIME/DIST/FORCE	248
TIME (s)	DIST (um)	FORCE (N)
0	0.000000	0.000000
0.1155877	0.74509	0.40810
0.1835877	0.64703	0.69190
0.2540877	1.2803	0.89078
0.3220876	1.5587	1.1307
0.3910877	1.7918	1.3765
0.4610876	2.2546	1.5973
0.5300876	2.4119	1.8528
0.5980877	2.7542	2.0846
0.6690877	3.1584	2.3175
0.7370877	3.3154	2.5685
0.8060877	3.7479	2.7978
0.8765877	4.5444	2.9757
0.9445877	4.5704	3.2435
1.013088	5.0628	3.4559
1.083088	5.7005	3.6542
1.151588	6.0746	3.8864
1.219588	6.8655	4.0604
1.290088	7.3494	4.2785
1.358088	7.8739	4.4822
1.426588	8.5776	4.6674
1.508588	9.1683	4.9223
1.578088	9.8774	5.1068
1.646088	10.583	5.2918
1.716088	11.149	5.5039
1.783588	11.925	5.6706
1.852088	12.660	5.8519
1.923088	13.341	6.0537
1.991088	14.372	6.1922
2.059588	14.887	6.4018
2.130088	15.819	6.5714
2.198088	16.732	6.7205
2.266088	17.424	6.9025
2.336588	18.489	7.0551
2.404588	19.421	7.2063
2.473588	20.245	7.3760
2.544088	21.280	7.5231
2.612088	22.346	7.6664
2.680088	23.155	7.8289
2.750088	24.639	7.9228
2.818088	25.255	8.1147
2.886088	26.488	8.2318
2.957088	27.733	8.3565
3.025088	28.390	8.5478
3.093088	29.915	8.6273
3.163088	31.035	8.7589
3.231588	31.979	8.9132
3.299588	33.539	8.9883
3.370088	34.634	9.1277
3.438088	35.810	9.2476
3.506088	37.302	9.3359
3.576088	38.453	9.4681
3.644588	40.106	9.5357
3.712588	41.368	9.6399
3.782588	42.669	9.7575
3.850588	44.491	9.7988
3.919088	45.642	9.9219
3.990088	47.160	10.011
4.057588	49.074	10.041
4.125587	50.079	10.183
4.195588	52.011	10.214
4.263587	53.521	10.296
4.331588	54.948	10.383
4.412088	57.057	10.434
4.482088	58.478	10.536
4.550087	60.417	10.557
4.618088	61.737	10.659
4.688588	63.460	10.727
4.756588	65.509	10.734
4.825088	66.814	10.842
4.895088	68.684	10.886
4.963088	70.659	10.899
5.031088	72.057	10.995
5.102087	74.076	11.020
5.170588	75.775	11.077
5.238588	77.274	11.160
5.309088	79.459	11.159
5.377088	80.869	11.258
5.446088	82.784	11.282
5.516088	84.855	11.296
5.585088	86.235	11.399
5.652588	88.336	11.400
5.722588	90.232	11.441
5.790588	91.694	11.528
5.859588	93.970	11.511
5.929588	95.585	11.579
5.998088	97.257	11.640
6.065588	99.309	11.651
6.135588	100.87	11.731
6.204088	102.89	11.742
6.272088	104.52	11.813
6.342587	106.27	11.868
6.411088	108.59	11.845
6.479088	110.00	11.935
6.549088	111.87	11.975
6.617088	114.02	11.974
6.685088	115.38	12.075
6.755588	117.59	12.075
6.823588	119.44	12.104
6.892087	121.11	12.164
6.962088	123.36	12.155
7.030087	124.86	12.238
7.098088	126.90	12.247
7.168087	129.01	12.264
7.248588	130.71	12.363
7.316587	133.14	12.326
7.386588	134.77	12.396
7.454587	136.66	12.429
7.523088	138.77	12.428
7.593088	140.39	12.505
7.661588	142.48	12.512
7.729588	144.10	12.575
7.800087	144.98	12.741
7.868088	146.95	12.764
7.936088	148.04	12.899
8.006087	149.60	12.975
8.074087	151.81	12.971
8.142087	152.79	13.115
8.212587	154.97	13.120
8.280587	156.96	13.139
8.348587	158.44	13.220
8.418587	161.00	13.172
8.486588	162.26	13.284
8.554587	164.64	13.254
8.624587	166.79	13.253
8.692587	168.10	13.360
8.760587	170.89	13.273
8.831587	172.73	13.326
8.899588	174.46	13.375
8.968087	177.09	13.306
9.038087	178.74	13.384
9.106087	181.05	13.358
9.182087	182.92	13.425
9.244087	184.99	13.403
9.312087	187.80	13.316
9.381087	189.41	13.385
9.451087	191.46	13.406
9.519588	194.44	13.299
9.588587	195.88	13.389
9.658587	198.20	13.371
9.726587	200.90	13.299
9.794587	202.44	13.372
9.864587	205.36	13.281
9.932588	207.13	13.329
10.00109	209.41	13.302
10.07109	212.30	13.215
10.15209	214.22	13.294
10.22009	216.87	13.225
10.28809	218.89	13.236
10.35809	220.99	13.255
10.42659	224.09	13.132
10.49459	225.74	13.186
10.56459	228.22	13.153
10.63259	230.85	13.085
10.70059	232.63	13.132
10.77109	235.46	13.047
10.83909	237.57	13.052
10.90759	239.74	13.049
10.97759	242.62	12.963
11.04609	244.32	13.019
11.11409	247.13	12.925
11.18459	249.72	12.877
11.25259	251.36	12.941
11.32159	254.35	12.837
11.39159	256.75	12.804
11.45959	258.59	12.842
11.52759	261.53	12.736
11.59759	263.47	12.770
11.66559	266.16	12.696
11.73409	268.54	12.670
11.80459	270.56	12.690
11.87259	273.46	12.588
11.94059	275.49	12.602
12.01059	277.78	12.588
12.07859	280.73	12.485
12.14659	282.45	12.534
12.21659	285.35	12.445
12.28459	287.58	12.430
12.35309	289.78	12.423
12.42309	292.77	12.319
12.49109	294.47	12.371
12.55909	297.29	12.279
12.62909	299.79	12.242
12.69709	301.48	12.301
12.76509	304.55	12.177
12.83509	306.38	12.222
12.90309	308.76	12.192
12.98309	311.49	12.161
13.05309	313.59	12.171
13.12159	316.49	12.078
13.18959	318.45	12.097
13.26009	320.80	12.076
13.32809	323.90	11.952
13.39609	325.63	12.001
13.46609	328.39	11.926
13.53409	330.84	11.887
13.60209	332.82	11.907
13.67259	335.78	11.812
13.74109	337.54	11.857
13.80909	340.02	11.813
13.87959	342.84	11.735
13.94759	344.51	11.791
14.01559	347.41	11.694
14.08559	349.69	11.680
14.15359	351.51	11.718
14.22159	354.53	11.605
14.29159	356.38	11.647
14.35959	358.88	11.597
14.42759	361.07	11.590
14.49759	363.09	11.616
14.56609	366.09	11.500
14.63409	367.74	11.560
14.70409	370.20	11.523
14.77209	373.12	11.423
14.84009	374.85	11.471
14.91009	377.93	11.360
14.97809	380.13	11.353
15.04609	382.64	11.301
15.11609	385.54	11.208
15.18459	387.29	11.258
15.25259	390.46	11.126
15.32259	392.90	11.093
15.39059	397.88	10.728
15.45909	400.51	10.660
15.52909	401.91	10.765
15.59759	403.82	10.790
15.66559	406.38	10.737
15.73609	408.22	10.780
15.80409	411.00	10.698
15.88459	413.80	10.669
15.95259	416.15	10.634
16.02359	419.10	10.539
16.09209	421.18	10.546
16.16009	423.81	10.479
16.23059	426.74	10.387
16.29859	428.49	10.438
16.36659	431.69	10.302
16.43659	434.21	10.258
16.50459	436.29	10.261
16.57259	439.38	10.139
16.64259	441.49	10.148
16.71059	444.41	10.049
16.77859	446.87	10.007
16.84859	449.32	9.9680
16.91659	452.68	9.8106
16.98459	454.74	9.8168
17.05459	457.75	9.7107
17.12309	460.72	9.6044
