# Supplementary material for: Experimental and Statistical Study of the Fracture Mechanism of Sn96.5Ag3Cu0.5 Solder Joints via Ball Shear Test
Source: Materials (Basel). 2022 Mar 26;15(7):2455. doi: 10.3390/ma15072455 (PMC9000201; doi:10.3390/ma15072455)
Supplement: Supplementary file 1 [file materials-15-02455-s001.zip › 30um/4-3ú¿30umú⌐.csv]

TESTER	4000Plus	20087812
DATE	11/05/2020
TIME	17:40:14
TESTGROUP	DIE SHEAR
试验报告编号	GFJGJL2051209020521
样品编号	1~5：30μm/s
USERFIELD3
USERFIELD4
USERFIELD5
USERFIELD6
USERFIELD7
USERFIELD8
USERFIELD9
USERFIELD10
OPERATOR	何志刚
SAMPLE	2693
LOADUNIT	N
CARTRIDGE	2.0000 kg	20037312	球推力
TESTTYPE	Destruct
TESTSPEED	30.000	um/s
SHEARHEIGHT	50.000	um
TESTLOAD	0.000000	N
PROFILE	TIME/DIST/FORCE	248
TIME (s)	DIST (um)	FORCE (N)
0	0.000000	0.000000
0.1107401	0.51737	0.38987
0.1827401	0.84780	0.63231
0.2547401	0.97045	0.90609
0.3267401	1.0644	1.1836
0.3987401	1.2324	1.4561
0.4707401	1.3916	1.7206
0.5427401	1.7607	1.9718
0.6147401	2.1912	2.2014
0.68674	2.6661	2.4298
0.7587401	3.0779	2.6664
0.83074	3.5236	2.8986
0.9027401	3.7592	3.1579
0.9747401	4.0006	3.4164
1.04674	4.4359	3.6499
1.11874	4.9071	3.8788
1.19074	5.7025	4.0614
1.26274	6.1336	4.3001
1.33474	7.0445	4.4679
1.40674	7.4022	4.7160
1.47874	7.7071	4.9663
1.56274	8.5492	5.1980
1.63474	8.8618	5.4428
1.70674	9.8411	5.6063
1.77874	10.410	5.8273
1.85074	10.977	6.0392
1.92274	12.085	6.1909
1.99474	12.782	6.3861
2.06674	13.607	6.5695
2.14074	14.298	6.7747
2.21274	15.096	6.9662
2.28474	15.858	7.1577
2.35674	16.689	7.3449
2.42874	17.596	7.5132
2.50074	18.501	7.6862
2.57274	19.703	7.8211
2.64474	20.662	7.9872
2.71674	21.857	8.1231
2.78874	23.014	8.2683
2.86074	23.941	8.4339
2.93274	25.268	8.5528
3.00474	26.176	8.7208
3.07674	27.457	8.8502
3.14874	28.778	8.9652
3.22074	30.235	9.0717
3.29274	31.753	9.1660
3.36474	33.340	9.2512
3.43674	34.817	9.3508
3.50874	36.189	9.4638
3.58074	37.641	9.5665
3.65274	39.088	9.6698
3.72474	40.723	9.7490
3.79674	42.394	9.8234
3.86874	44.200	9.8806
3.94074	46.013	9.9368
4.01274	47.781	9.9989
4.08474	49.572	10.053
4.15874	51.347	10.128
4.23074	53.102	10.192
4.30274	54.675	10.275
4.37474	56.352	10.348
4.44674	58.125	10.410
4.51874	59.954	10.468
4.60274	62.196	10.520
4.67474	64.127	10.557
4.74674	66.183	10.581
4.81874	68.060	10.629
4.89074	69.735	10.699
4.96274	71.489	10.767
5.03474	73.218	10.834
5.10674	75.026	10.891
5.17874	76.896	10.940
5.25074	78.940	10.967
5.32274	80.940	10.999
5.39474	82.950	11.030
5.46674	84.829	11.077
5.53874	86.623	11.141
5.61074	88.313	11.208
5.68274	90.065	11.272
5.75474	91.892	11.327
5.82674	93.830	11.367
5.89874	95.882	11.392
5.97074	97.889	11.424
6.04274	99.942	11.454
6.11474	101.73	11.508
6.18874	103.82	11.538
6.26074	105.56	11.604
6.33274	107.30	11.669
6.40474	109.09	11.729
6.47674	110.90	11.785
6.54874	112.92	11.815
6.62074	114.93	11.846
6.69274	117.12	11.853
6.76474	119.08	11.891
6.83674	121.02	11.930
6.90874	122.35	12.053
6.98074	123.38	12.206
7.05274	124.63	12.335
7.12474	125.95	12.454
7.19674	127.63	12.528
7.26874	129.43	12.581
7.34074	131.51	12.607
7.41274	133.45	12.647
7.48474	135.19	12.708
7.56874	137.17	12.794
7.64074	138.75	12.880
7.71274	140.48	12.947
7.78474	142.14	13.023
7.85674	144.13	13.061
7.92874	146.20	13.079
8.00074	148.40	13.086
8.072741	150.49	13.106
8.14474	152.32	13.161
8.216741	154.29	13.197
8.29074	156.32	13.239
8.362741	158.07	13.298
8.43474	159.88	13.356
8.506741	161.70	13.410
8.57874	163.84	13.425
8.650741	165.90	13.444
8.72274	168.19	13.444
8.79524	170.47	13.445
8.86724	172.61	13.459
8.93974	174.64	13.487
9.011741	176.52	13.535
9.08424	178.36	13.587
9.15624	180.21	13.639
9.228741	182.18	13.680
9.30074	184.21	13.708
9.37324	186.24	13.736
9.44524	188.62	13.720
9.517241	190.91	13.719
9.58924	193.13	13.718
9.661241	195.22	13.744
9.73324	197.13	13.788
9.805241	198.84	13.852
9.87724	200.67	13.911
9.94974	202.63	13.948
10.02174	204.56	13.984
10.09374	206.77	13.994
10.16574	209.19	13.972
10.23774	211.37	13.981
10.31224	213.29	14.034
10.38424	215.51	14.037
10.45624	217.56	14.063
10.52874	219.46	14.107
10.61324	221.73	14.161
10.68574	223.69	14.197
10.75974	226.05	14.188
10.83424	228.49	14.177
10.90974	230.84	14.179
10.98474	232.83	14.221
11.05874	235.09	14.233
11.10924	236.12	14.303
11.18224	238.67	14.265
11.25574	240.91	14.271
11.32774	243.62	14.211
11.40024	246.08	14.184
11.47224	248.56	14.164
11.54424	250.92	14.150
11.61774	253.20	14.146
11.69024	255.46	14.144
11.76224	257.54	14.172
11.83424	259.52	14.202
11.90674	261.85	14.196
11.98074	264.20	14.197
12.05424	266.67	14.168
12.12974	269.37	14.124
12.20424	271.85	14.104
12.27874	274.40	14.074
12.35124	276.55	14.091
12.42624	279.03	14.080
12.49824	281.27	14.077
12.57024	283.29	14.107
12.64224	285.47	14.116
12.72624	287.80	14.152
12.79824	290.11	14.149
12.87024	292.39	14.144
12.94224	294.89	14.108
13.01424	297.37	14.083
13.08674	299.76	14.060
13.15874	301.99	14.063
13.23074	304.04	14.089
13.30274	305.99	14.132
13.37524	308.21	14.140
13.44724	310.29	14.157
13.51924	312.59	14.150
13.59124	315.11	14.120
13.66324	317.69	14.074
13.73524	320.32	14.029
13.80724	322.64	14.020
13.87924	324.82	14.025
13.95124	326.89	14.049
14.02374	329.17	14.044
14.09574	331.37	14.051
14.16774	333.78	14.030
14.23974	336.43	13.983
14.31174	339.24	13.906
14.38374	341.97	13.845
14.45774	344.45	13.824
14.52974	347.22	13.762
14.60174	349.64	13.736
14.67424	352.22	13.702
14.74624	354.59	13.682
14.81874	356.96	13.666
14.89074	359.42	13.640
14.96274	361.94	13.605
15.03524	364.73	13.540
15.10724	367.65	13.454
15.17924	370.69	13.357
15.25124	373.52	13.278
15.32324	376.14	13.230
15.39524	378.67	13.193
15.46724	381.12	13.168
15.53924	383.81	13.111
15.61124	386.65	13.036
15.68324	389.69	12.934
15.76724	393.27	12.808
15.83924	396.22	12.719
15.91124	399.08	12.644
15.98374	401.92	12.565
16.05574	404.45	12.533
16.12824	407.13	12.478
16.20024	409.74	12.431
16.27224	412.42	12.376
16.34474	415.23	12.308
16.41674	418.21	12.209
16.49174	420.92	12.169
16.56374	423.95	12.064
16.63624	427.14	11.947
16.70824	430.21	11.841
16.78074	433.35	11.728
16.85274	436.16	11.655
16.92474	438.90	11.588
16.99674	441.35	11.567
17.06874	444.08	11.505
17.14124	446.88	11.439
17.21324	449.87	11.343
17.28524	452.91	11.242
17.35724	455.94	11.141
17.42924	459.37	10.989
17.50124	462.39	10.890
17.57324	465.19	10.820
17.64524	467.99	10.745
17.71724	470.68	10.687
17.78924	473.65	10.595
17.86124	476.76	10.489
17.93324	480.00	10.361
