# Supplementary material for: Experimental and Statistical Study of the Fracture Mechanism of Sn96.5Ag3Cu0.5 Solder Joints via Ball Shear Test
Source: Materials (Basel). 2022 Mar 26;15(7):2455. doi: 10.3390/ma15072455 (PMC9000201; doi:10.3390/ma15072455)
Supplement: Supplementary file 1 [file materials-15-02455-s001.zip › 30um/5-1ú¿30umú⌐.csv]

TESTER	4000Plus	20087812
DATE	11/05/2020
TIME	17:40:14
TESTGROUP	DIE SHEAR
试验报告编号	GFJGJL2051209020521
样品编号	1~5：30μm/s
USERFIELD3
USERFIELD4
USERFIELD5
USERFIELD6
USERFIELD7
USERFIELD8
USERFIELD9
USERFIELD10
OPERATOR	何志刚
SAMPLE	2693
LOADUNIT	N
CARTRIDGE	2.0000 kg	20037312	球推力
TESTTYPE	Destruct
TESTSPEED	30.000	um/s
SHEARHEIGHT	50.000	um
TESTLOAD	0.000000	N
PROFILE	TIME/DIST/FORCE	248
TIME (s)	DIST (um)	FORCE (N)
0	0.000000	0.000000
0.09592795	0.79702	0.30692
0.1544279	1.0847	0.50430
0.212928	1.4571	0.69539
0.269428	1.1815	0.95606
0.3279279	1.6743	1.1271
0.385928	2.0026	1.3146
0.4439279	2.0416	1.5440
0.4999279	2.1666	1.7531
0.557928	2.6722	1.9225
0.6159279	3.0344	2.1103
0.673928	2.9506	2.3555
0.731928	3.4262	2.5241
0.789928	3.8432	2.7048
0.8469279	4.2933	2.8767
0.904928	4.4251	3.0941
0.9629279	5.0719	3.2453
1.019428	5.4412	3.4276
1.077928	5.7590	3.6165
1.135928	6.1759	3.8019
1.191928	6.7863	3.9439
1.260928	7.1001	4.1793
1.318928	7.7177	4.3343
1.375928	8.3263	4.4811
1.434428	8.6651	4.6765
1.492928	9.1758	4.8452
1.548928	9.8464	4.9841
1.607928	10.508	5.1380
1.666428	10.946	5.3161
1.722428	11.627	5.4537
1.781428	12.261	5.6110
1.839928	12.891	5.7644
1.898928	13.335	5.9416
1.954928	13.892	6.0951
2.013428	14.852	6.2153
2.071928	15.365	6.3837
2.128928	15.767	6.5571
2.186928	16.496	6.6931
2.244928	17.572	6.7890
2.301928	17.938	6.9717
2.359428	18.747	7.1020
2.417928	19.677	7.2121
2.474928	20.532	7.3366
2.533428	21.189	7.4910
2.592428	22.040	7.6159
2.648428	23.136	7.7001
2.707428	23.880	7.8387
2.766428	24.679	7.9749
2.824928	25.621	8.0880
2.881928	26.775	8.1694
2.940428	27.716	8.2872
2.998928	28.530	8.4123
3.055428	29.508	8.5116
3.113428	30.903	8.5665
3.172928	31.933	8.6730
3.229428	32.636	8.8124
3.287928	33.983	8.8734
3.345928	35.337	8.9289
3.402428	36.200	9.0523
3.460428	37.333	9.1363
3.518928	38.814	9.1801
3.575428	39.964	9.2573
3.633428	41.070	9.3493
3.702428	42.864	9.3989
3.758428	44.113	9.4633
3.816428	45.223	9.5549
3.875428	46.721	9.6011
3.931428	48.284	9.6205
3.989928	49.434	9.7070
4.048428	50.667	9.7827
4.104928	52.442	9.7795
4.162928	53.736	9.8474
4.220928	54.860	9.9326
4.276928	56.637	9.9337
4.334928	58.059	9.9851
4.393928	59.304	10.059
4.451928	60.685	10.116
4.508928	62.591	10.101
4.566928	64.018	10.151
4.624928	65.220	10.231
4.681428	66.995	10.232
4.740928	68.649	10.254
4.798928	70.074	10.305
4.856428	71.333	10.373
4.914928	73.058	10.385
4.974428	74.895	10.392
5.030928	76.317	10.435
5.089428	77.666	10.500
5.148928	79.312	10.522
5.205928	81.278	10.499
5.264928	82.768	10.546
5.322928	84.164	10.597
5.380928	85.706	10.633
5.437928	87.877	10.583
5.495928	89.213	10.646
5.554428	90.624	10.698
5.610928	92.501	10.682
5.669428	94.255	10.695
5.727928	95.741	10.738
5.784928	97.235	10.771
5.842428	99.108	10.765
5.900928	100.75	10.788
5.957928	102.09	10.845
6.017428	103.82	10.866
6.087928	106.08	10.851
6.145428	107.71	10.881
6.204928	109.18	10.925
6.263428	110.64	10.977
6.319928	112.67	10.940
6.377928	114.39	10.953
6.436928	115.85	11.000
6.493428	117.48	11.021
6.551428	119.37	11.011
6.609928	121.15	11.017
6.665928	122.40	11.082
6.725928	124.29	11.077
6.784428	126.17	11.070
6.842928	127.89	11.082
6.898928	128.80	11.191
6.956928	130.93	11.150
7.014928	132.71	11.157
7.071428	134.18	11.197
7.129428	135.74	11.226
7.187428	137.61	11.219
7.244928	138.87	11.287
7.302928	140.53	11.309
7.360428	142.84	11.245
7.416928	144.45	11.263
7.475928	145.88	11.313
7.534428	147.53	11.340
7.590928	149.59	11.300
7.648928	151.23	11.324
7.707428	152.84	11.351
7.765928	154.64	11.353
7.822428	156.65	11.324
7.880928	158.06	11.373
7.939428	159.61	11.412
7.995428	161.83	11.351
8.053928	163.59	11.360
8.111928	165.23	11.383
8.146928	166.04	11.422
8.198428	167.90	11.389
8.255428	169.71	11.386
8.313428	171.83	11.347
8.371428	173.63	11.346
8.428928	175.12	11.388
8.487429	177.13	11.365
8.545928	179.41	11.301
8.601929	180.97	11.325
8.660929	182.89	11.316
8.718928	185.06	11.272
8.777928	187.10	11.244
8.833928	188.63	11.272
8.892928	190.53	11.271
8.951928	192.80	11.214
9.007928	194.84	11.176
9.065928	196.40	11.206
9.123928	198.36	11.187
9.180928	200.67	11.115
9.238928	202.40	11.127
9.297428	204.05	11.154
9.353428	206.32	11.092
9.421928	208.39	11.096
9.479928	210.18	11.100
9.536928	212.58	11.022
9.594928	214.47	11.007
9.652928	216.05	11.038
9.708928	218.09	11.002
9.767428	220.15	10.975
9.825929	221.96	10.977
9.881928	223.74	10.973
9.940429	225.98	10.919
9.998428	227.81	10.918
10.05443	229.30	10.951
10.11343	231.51	10.906
10.17143	233.75	10.848
10.22993	235.43	10.865
10.28593	237.22	10.866
10.34493	239.43	10.810
10.40293	241.52	10.776
10.45993	243.06	10.807
10.51793	245.18	10.770
10.57693	247.50	10.705
10.63393	249.37	10.694
10.69193	251.08	10.709
10.74993	253.24	10.664
10.80743	255.61	10.594
10.86593	257.40	10.593
10.92493	259.37	10.579
10.98243	261.52	10.537
11.04093	263.86	10.470
11.09943	265.86	10.448
11.15793	267.57	10.466
11.21393	269.81	10.404
11.27293	272.04	10.351
11.33093	273.87	10.345
11.38693	275.56	10.352
11.44593	278.08	10.267
11.50493	280.10	10.242
11.56193	281.63	10.275
11.61993	283.67	10.251
11.67893	285.90	10.199
11.73693	288.17	10.136
11.79493	289.85	10.159
11.86343	292.32	10.117
11.92043	294.62	10.051
11.97893	296.33	10.061
12.03693	298.07	10.072
12.09443	300.61	9.9831
12.15243	302.75	9.9374
12.21093	304.50	9.9426
12.26743	306.49	9.9156
12.32543	308.79	9.8543
12.38393	310.72	9.8351
12.43993	312.43	9.8460
12.49793	314.78	9.7734
12.55643	316.97	9.7346
12.61243	318.52	9.7551
12.67043	320.87	9.6874
12.72893	323.27	9.6086
12.78693	325.29	9.5828
12.84343	327.15	9.5730
12.90193	329.72	9.4777
12.95993	332.03	9.4145
13.01643	333.70	9.4298
13.07593	336.03	9.3635
13.13393	338.55	9.2745
13.19143	340.70	9.2275
13.25093	342.73	9.2045
13.30993	344.88	9.1669
13.36793	347.24	9.0930
13.42793	349.59	9.0342
13.48793	352.08	8.9580
13.54443	354.08	8.9299
13.60343	356.09	8.9053
13.66143	358.44	8.8371
13.72043	360.96	8.7516
13.77693	362.93	8.7241
13.83593	365.07	8.6831
13.89493	367.36	8.6275
13.95293	369.89	8.5360
14.01293	372.31	8.4631
14.07293	374.54	8.4200
14.13093	376.38	8.4136
14.19043	378.73	8.3545
14.25993	381.67	8.2520
14.31643	383.93	8.1859
14.37443	385.81	8.1882
