# Supplementary material for: Experimental and Statistical Study of the Fracture Mechanism of Sn96.5Ag3Cu0.5 Solder Joints via Ball Shear Test
Source: Materials (Basel). 2022 Mar 26;15(7):2455. doi: 10.3390/ma15072455 (PMC9000201; doi:10.3390/ma15072455)
Supplement: Supplementary file 1 [file materials-15-02455-s001.zip › 40um/1-1ú¿40umú⌐.csv]

TESTER	4000Plus	20087812
DATE	11/05/2020
TIME	18:01:13
TESTGROUP	DIE SHEAR
试验报告编号	GFJGJL2051209020521
样品编号	1~5：40μm/s
USERFIELD3
USERFIELD4
USERFIELD5
USERFIELD6
USERFIELD7
USERFIELD8
USERFIELD9
USERFIELD10
OPERATOR	何志刚
SAMPLE	2694
LOADUNIT	N
CARTRIDGE	2.0000 kg	20037312	球推力
TESTTYPE	Destruct
TESTSPEED	40.000	um/s
SHEARHEIGHT	50.000	um
TESTLOAD	0.000000	N
PROFILE	TIME/DIST/FORCE	248
TIME (s)	DIST (um)	FORCE (N)
0	0.000000	0.000000
0.06197444	0.47539	0.31774
0.08997444	0.62311	0.45959
0.1199744	0.95689	0.59129
0.1484744	0.85825	0.76946
0.1784744	1.2230	0.89258
0.2064745	1.3747	1.0339
0.2364745	1.4291	1.1970
0.2644745	1.7760	1.3178
0.2944745	1.7087	1.4965
0.3224744	1.9524	1.6306
0.3524745	2.3319	1.7519
0.3804744	2.3028	1.9165
0.4109744	2.7527	2.0332
0.4389744	2.9189	2.1727
0.4689744	3.0478	2.3262
0.4989744	3.5560	2.4354
0.5269744	3.5936	2.5915
0.5569744	4.0487	2.7029
0.5849744	4.3122	2.8299
0.6149744	4.4014	2.9931
0.6489744	4.7142	3.1505
0.6769744	5.0700	3.2655
0.7069744	5.7378	3.3497
0.7349744	5.7233	3.5078
0.7649744	6.3338	3.6039
0.7929744	6.7232	3.7146
0.8229744	6.8573	3.8674
0.8509744	7.4233	3.9555
0.8809744	7.6620	4.0994
0.9089744	8.0768	4.2023
0.9389744	8.6534	4.3028
0.9669744	8.8674	4.4407
0.9969744	9.5044	4.5288
1.024974	9.9372	4.6339
1.054974	10.166	4.7745
1.082974	10.740	4.8616
1.112975	11.190	4.9782
1.142974	11.737	5.0826
1.170974	12.410	5.1568
1.200974	12.635	5.2979
1.228974	13.295	5.3739
1.258974	13.902	5.4704
1.286974	14.217	5.5907
1.316975	15.104	5.6513
1.344975	15.421	5.7667
1.374974	16.117	5.8518
1.402974	16.836	5.9201
1.432974	17.093	6.0571
1.460974	17.887	6.1158
1.490974	18.545	6.2058
1.518974	19.026	6.3048
1.548975	19.773	6.3786
1.576975	20.250	6.4782
1.606974	20.881	6.5716
1.636974	21.719	6.6385
1.664974	22.134	6.7412
1.694974	22.970	6.8084
1.722974	23.589	6.8850
1.752975	24.190	6.9822
1.780975	25.015	7.0370
1.810974	25.541	7.1439
1.838974	26.252	7.2132
1.872975	27.059	7.3025
1.902974	27.895	7.3695
1.930974	28.584	7.4417
1.961474	29.222	7.5343
1.989475	30.229	7.5655
2.019475	30.819	7.6597
2.047474	31.552	7.7263
2.077474	32.451	7.7806
2.105474	33.100	7.8625
2.135474	34.096	7.9044
2.163474	34.760	7.9798
2.193474	35.570	8.0457
2.221474	36.727	8.0668
2.251474	37.372	8.1539
2.281474	38.425	8.1884
2.309474	39.205	8.2489
2.339474	39.984	8.3187
2.367974	41.009	8.3523
2.397974	41.711	8.4319
2.425974	42.649	8.4721
2.455974	43.776	8.5017
2.483974	44.556	8.5622
2.513974	45.550	8.6043
2.541974	46.355	8.6663
2.571974	47.264	8.7239
2.600474	48.315	8.7495
2.630474	49.133	8.8190
2.658474	50.046	8.8577
2.688474	51.152	8.8900
2.716474	51.982	8.9395
2.746474	53.144	8.9600
2.774474	54.053	9.0085
2.804474	54.976	9.0643
2.834474	56.220	9.0742
2.862474	56.982	9.1371
2.892474	58.193	9.1605
2.920474	59.228	9.1881
2.950474	60.153	9.2346
2.978474	61.392	9.2406
3.008474	62.285	9.2911
3.036474	63.358	9.3186
3.070474	64.630	9.3524
3.100474	65.897	9.3595
3.128974	66.965	9.3828
3.158474	68.010	9.4185
3.186474	69.230	9.4223
3.216474	70.219	9.4696
3.244474	71.452	9.4764
3.274474	72.748	9.4751
3.302474	73.723	9.5106
3.332474	75.079	9.5107
3.360474	76.221	9.5200
3.390974	77.437	9.5382
3.418974	78.732	9.5324
3.448974	79.852	9.5583
3.478974	81.067	9.5766
3.506974	82.290	9.5846
3.536974	83.321	9.6221
3.564974	84.598	9.6185
3.594974	85.730	9.6429
3.622974	86.877	9.6607
3.652974	88.325	9.6445
3.680974	89.394	9.6678
3.710974	90.753	9.6676
3.738974	92.007	9.6670
3.768974	93.061	9.7014
3.796974	94.483	9.6794
3.826974	95.615	9.7083
3.854974	96.816	9.7146
3.884974	98.371	9.6845
3.912974	99.379	9.7157
3.942974	100.82	9.7047
3.970974	102.21	9.6866
4.000975	103.30	9.7166
4.031475	104.90	9.6899
4.048975	105.43	9.7228
4.079474	107.06	9.6834
4.107474	108.18	9.6994
4.137475	109.51	9.7036
4.165474	110.97	9.6770
4.195474	112.04	9.7128
4.223475	113.50	9.6865
4.253474	114.91	9.6751
4.281475	116.10	9.6878
4.311474	117.66	9.6566
4.341475	118.80	9.6802
4.369474	120.16	9.6662
4.399474	121.67	9.6464
4.427474	122.82	9.6546
4.457474	124.29	9.6403
4.485475	125.52	9.6429
4.515474	126.82	9.6494
4.543474	128.32	9.6176
4.573474	129.61	9.6221
4.601474	130.89	9.6173
4.631474	132.51	9.5838
4.659474	133.68	9.5942
4.693974	135.38	9.5682
4.723974	136.84	9.5552
4.751975	138.41	9.5139
4.781974	139.69	9.5192
4.809974	141.13	9.4998
4.839974	142.72	9.4651
4.867974	144.12	9.4459
4.897974	145.81	9.3976
4.925974	147.28	9.3702
4.955975	148.61	9.3736
4.985974	150.25	9.3371
5.013974	151.50	9.3371
5.043974	153.09	9.3024
5.071974	154.41	9.2929
5.102474	155.82	9.2917
5.130475	157.30	9.2621
5.160474	158.51	9.2765
5.188474	159.80	9.2712
5.218975	161.44	9.2349
5.246974	162.64	9.2408
5.276974	164.21	9.2086
5.304975	165.49	9.2050
5.334974	166.78	9.2131
5.362974	168.36	9.1662
5.392974	169.65	9.1754
5.420974	170.96	9.1671
5.450974	172.50	9.1446
5.478974	173.63	9.1596
5.508975	175.30	9.1144
5.538974	176.60	9.1170
5.566974	177.93	9.1068
5.596974	179.53	9.0751
5.624974	180.73	9.0823
5.654974	182.41	9.0412
5.682974	183.69	9.0372
5.712975	184.96	9.0437
5.740974	186.54	9.0011
5.770974	187.84	9.0085
5.798975	189.20	8.9935
5.828974	190.83	8.9551
5.856974	191.98	8.9677
5.886974	193.59	8.9305
5.920974	195.13	8.9296
5.948974	196.59	8.9028
5.978974	197.84	8.9120
6.006974	199.30	8.8851
6.036974	200.80	8.8659
6.064974	202.02	8.8701
6.094975	203.60	8.8411
6.122974	205.04	8.8172
6.152974	206.34	8.8194
6.180974	207.83	8.7890
6.210974	209.23	8.7831
6.240974	210.85	8.7444
6.268974	212.34	8.7135
6.298975	213.61	8.7248
6.326974	215.18	8.6839
6.356974	216.65	8.6651
6.385474	218.17	8.6393
6.415474	219.83	8.6000
6.443474	221.06	8.5987
6.473475	222.81	8.5480
6.501975	224.30	8.5124
6.531974	225.74	8.4972
6.559974	227.41	8.4433
6.589974	228.88	8.4288
6.617974	230.48	8.3840
6.647974	232.29	8.3213
6.675974	233.65	8.3064
6.705975	235.55	8.2371
6.733974	237.29	8.1787
6.763974	238.97	8.1316
6.793974	241.14	8.0273
6.821974	242.75	7.9760
6.851974	244.84	7.8817
6.879974	246.77	7.7945
6.909975	248.47	7.7465
6.937974	250.41	7.6575
6.967974	252.36	7.5807
6.995975	254.15	7.5116
7.025974	256.34	7.4048
7.053974	257.92	7.3616
7.083974	259.88	7.2792
7.117974	261.87	7.2166
7.145974	263.76	7.1345
7.175974	265.58	7.0743
7.203974	267.28	7.0165
7.233974	269.26	6.9325
