# Supplementary material for: Experimental and Statistical Study of the Fracture Mechanism of Sn96.5Ag3Cu0.5 Solder Joints via Ball Shear Test
Source: Materials (Basel). 2022 Mar 26;15(7):2455. doi: 10.3390/ma15072455 (PMC9000201; doi:10.3390/ma15072455)
Supplement: Supplementary file 1 [file materials-15-02455-s001.zip › 40um/1-2ú¿40umú⌐.csv]

TESTER	4000Plus	20087812
DATE	11/05/2020
TIME	18:01:13
TESTGROUP	DIE SHEAR
试验报告编号	GFJGJL2051209020521
样品编号	1~5：40μm/s
USERFIELD3
USERFIELD4
USERFIELD5
USERFIELD6
USERFIELD7
USERFIELD8
USERFIELD9
USERFIELD10
OPERATOR	何志刚
SAMPLE	2694
LOADUNIT	N
CARTRIDGE	2.0000 kg	20037312	球推力
TESTTYPE	Destruct
TESTSPEED	40.000	um/s
SHEARHEIGHT	50.000	um
TESTLOAD	0.000000	N
PROFILE	TIME/DIST/FORCE	248
TIME (s)	DIST (um)	FORCE (N)
0	0.000000	0.000000
0.06152482	0.82518	0.29128
0.08952482	0.82739	0.45186
0.1195248	0.96950	0.60823
0.1475248	1.2323	0.73528
0.1775248	1.1734	0.91292
0.2055248	1.5557	1.0292
0.2355248	1.5496	1.2046
0.2635248	1.6624	1.3510
0.2935248	2.1853	1.4492
0.3215248	2.1227	1.6181
0.3515248	2.4622	1.7490
0.3795248	2.7557	1.8721
0.4095248	2.6770	2.0523
0.4375248	3.1573	2.1514
0.4675248	3.2521	2.3138
0.4955248	3.2983	2.4688
0.5255248	3.7279	2.5835
0.5555248	3.7827	2.7511
0.5835248	4.1717	2.8620
0.6135248	4.3967	2.9985
0.6475248	4.7174	3.1548
0.6755248	4.9070	3.2959
0.7055248	5.2802	3.4179
0.7335248	5.5508	3.5440
0.7635248	5.6222	3.7094
0.7915248	6.0772	3.8117
0.8215248	6.4883	3.9289
0.8495248	6.4487	4.0949
0.8795248	7.0467	4.1972
0.9075248	7.3049	4.3202
0.9375248	7.6260	4.4443
0.9655248	8.2351	4.5314
0.9955248	8.2391	4.7056
1.023525	8.6078	4.8144
1.053525	9.2677	4.9041
1.081525	9.4271	5.0445
1.111525	10.130	5.1287
1.139525	10.336	5.2584
1.169525	10.733	5.3820
1.197525	11.457	5.4543
1.227525	11.549	5.6125
1.257525	12.264	5.6905
1.285525	12.754	5.7884
1.315525	13.107	5.9176
1.343525	13.724	5.9990
1.373525	13.995	6.1343
1.401525	14.455	6.2359
1.431525	15.312	6.3003
1.459525	15.670	6.4150
1.489525	16.338	6.5037
1.517525	16.836	6.6005
1.547525	17.323	6.7079
1.575525	18.123	6.7659
1.605525	18.571	6.8783
1.633525	19.085	6.9730
1.663525	19.888	7.0396
1.691525	20.345	7.1464
1.721525	21.101	7.2191
1.749525	21.729	7.2992
1.779525	22.111	7.4201
1.807525	23.035	7.4666
1.837525	23.677	7.5586
1.871525	24.550	7.6393
1.899525	25.010	7.7410
1.929525	25.933	7.7923
1.957525	26.670	7.8583
1.987525	27.175	7.9680
2.017525	28.197	8.0111
2.045525	28.956	8.0743
2.075525	29.773	8.1392
2.103525	30.443	8.2139
2.133525	31.124	8.3009
2.161525	32.063	8.3409
2.191525	32.818	8.4138
2.219525	33.424	8.4967
2.249525	33.758	8.6237
2.277525	35.469	8.5644
2.307525	35.404	8.7475
2.335525	36.872	8.7194
2.365525	38.079	8.7341
2.393525	38.917	8.7871
2.423525	39.773	8.8516
2.451525	40.288	8.9462
2.481525	41.490	8.9662
2.509525	42.007	9.0605
2.539525	43.085	9.0919
2.569525	44.053	9.1373
2.597525	44.757	9.2076
2.627525	45.797	9.2484
2.655525	46.565	9.3104
2.685525	47.540	9.3550
2.713525	48.651	9.3729
2.743525	49.413	9.4495
2.771525	50.235	9.5045
2.801525	51.425	9.5261
2.829525	52.377	9.5644
2.859525	53.442	9.5974
2.887525	54.329	9.6441
2.917525	55.258	9.6947
2.945525	56.466	9.7000
2.975525	57.306	9.7666
3.003525	58.326	9.7962
3.033525	59.418	9.8257
3.067525	60.681	9.8609
3.095525	61.653	9.8966
3.125525	62.627	9.9459
3.153525	63.695	9.9694
3.183525	64.608	10.022
3.211525	65.687	10.044
3.241525	66.931	10.054
3.269525	67.759	10.108
3.299525	69.026	10.120
3.329525	70.033	10.160
3.357525	70.995	10.197
3.387525	72.333	10.200
3.415525	73.099	10.267
3.445525	74.707	10.230
3.473525	75.372	10.305
3.503525	76.622	10.314
3.531525	77.864	10.315
3.561525	78.904	10.351
3.589525	80.200	10.346
3.619525	80.912	10.429
3.647525	82.476	10.388
3.677525	83.439	10.434
3.705525	84.727	10.429
3.735525	85.552	10.498
3.763525	86.787	10.504
3.793525	88.413	10.465
3.821525	88.989	10.547
3.851525	90.567	10.519
3.879525	91.397	10.573
3.909525	92.832	10.558
3.939525	94.096	10.570
3.967525	94.845	10.635
3.997525	96.432	10.601
4.025525	97.355	10.647
4.055525	98.816	10.634
4.083525	99.911	10.654
4.113525	100.77	10.713
4.141525	102.28	10.676
4.171525	103.29	10.720
4.199525	104.53	10.721
4.229525	105.68	10.743
4.257524	106.70	10.773
4.291525	108.39	10.754
4.321525	109.32	10.803
4.349524	110.70	10.787
4.379525	111.59	10.847
4.407525	112.81	10.851
4.437525	114.23	10.839
4.465525	115.10	10.887
4.495525	116.49	10.883
4.523525	117.58	10.904
4.553524	118.79	10.923
4.581525	120.05	10.916
4.611525	121.03	10.965
4.641525	122.30	10.971
4.669525	123.62	10.962
4.699525	124.58	11.014
4.727525	125.81	11.016
4.757524	126.93	11.042
4.785525	128.04	11.060
4.815525	129.65	11.027
4.843525	130.50	11.079
4.873525	131.73	11.090
4.901525	133.18	11.065
4.931525	134.07	11.125
4.959525	135.45	11.108
4.989525	136.64	11.126
5.017525	137.63	11.164
5.047525	139.32	11.121
5.075525	140.14	11.171
5.105525	141.58	11.161
5.133525	142.95	11.145
5.163525	143.84	11.201
5.191525	145.37	11.164
5.221525	146.45	11.196
5.251525	147.76	11.201
5.279525	149.22	11.175
5.309525	150.14	11.231
5.337525	151.43	11.226
5.367525	152.83	11.221
5.395525	153.77	11.255
5.425525	155.47	11.207
5.453525	156.58	11.225
5.487525	158.16	11.220
5.517525	159.11	11.267
5.545525	160.62	11.234
5.575525	162.00	11.231
5.603525	163.07	11.254
5.633525	164.68	11.217
5.638525	164.52	11.275
5.667525	166.02	11.242
5.695525	167.51	11.211
5.725525	168.44	11.262
5.753525	170.08	11.211
5.783525	171.33	11.225
5.811525	172.48	11.238
5.841525	174.21	11.185
5.869524	175.28	11.213
5.899525	176.69	11.202
5.927525	178.29	11.157
5.957525	179.29	11.203
5.985525	180.76	11.175
6.015525	182.21	11.162
6.043525	183.35	11.171
6.073524	185.18	11.107
6.103525	186.27	11.141
6.131525	187.75	11.112
6.161525	189.36	11.075
6.189525	190.49	11.090
6.219525	192.37	11.022
6.247525	193.64	11.020
6.281525	195.55	10.967
6.311525	196.76	10.990
6.339525	198.49	10.929
6.369524	200.03	10.896
6.397525	201.32	10.891
6.427525	203.34	10.806
6.455525	204.83	10.774
6.485525	206.44	10.738
6.513525	208.37	10.655
6.543525	209.83	10.636
6.571525	211.77	10.548
6.601525	213.89	10.450
6.629525	215.44	10.411
6.659525	217.85	10.271
6.687525	219.89	10.170
6.717525	221.88	10.083
6.745525	224.22	9.9426
6.775525	226.12	9.8727
6.803524	228.22	9.7636
6.833525	230.52	9.6430
6.863525	232.38	9.5736
6.891525	234.61	9.4466
6.921525	236.56	9.3712
6.949525	238.50	9.2816
6.979525	240.81	9.1596
7.007524	242.65	9.0792
7.037525	244.93	8.9602
7.065525	247.09	8.8382
7.095525	249.23	8.7383
7.123525	251.55	8.5998
7.153525	253.79	8.4815
7.181525	256.06	8.3551
7.211524	258.70	8.1849
