# Supplementary material for: Experimental and Statistical Study of the Fracture Mechanism of Sn96.5Ag3Cu0.5 Solder Joints via Ball Shear Test
Source: Materials (Basel). 2022 Mar 26;15(7):2455. doi: 10.3390/ma15072455 (PMC9000201; doi:10.3390/ma15072455)
Supplement: Supplementary file 1 [file materials-15-02455-s001.zip › 40um/1-3ú¿40umú⌐.csv]

TESTER	4000Plus	20087812
DATE	11/05/2020
TIME	18:01:13
TESTGROUP	DIE SHEAR
试验报告编号	GFJGJL2051209020521
样品编号	1~5：40μm/s
USERFIELD3
USERFIELD4
USERFIELD5
USERFIELD6
USERFIELD7
USERFIELD8
USERFIELD9
USERFIELD10
OPERATOR	何志刚
SAMPLE	2694
LOADUNIT	N
CARTRIDGE	2.0000 kg	20037312	球推力
TESTTYPE	Destruct
TESTSPEED	40.000	um/s
SHEARHEIGHT	50.000	um
TESTLOAD	0.000000	N
PROFILE	TIME/DIST/FORCE	248
TIME (s)	DIST (um)	FORCE (N)
0	0.000000	0.000000
0.08145481	1.6313	0.39494
0.1374548	1.2296	0.76378
0.1914548	2.3991	0.93042
0.2454548	2.4032	1.2378
0.3014548	2.8326	1.5043
0.3554548	2.2421	1.8929
0.4094548	3.2992	2.0648
0.4654548	3.8005	2.3220
0.5194548	4.3577	2.5628
0.5734549	4.4499	2.8589
0.6294549	4.6083	3.1602
0.6834549	5.3807	3.3688
0.7374548	5.4463	3.6729
0.7934548	6.4752	3.8622
0.8474548	6.7771	4.1359
0.9014549	7.4809	4.3533
0.9574549	7.2346	4.7067
1.011455	9.0417	4.7821
1.065455	8.7790	5.1285
1.121455	10.069	5.2842
1.185455	10.075	5.6511
1.239455	11.338	5.7965
1.293455	11.937	6.0320
1.349455	12.570	6.2723
1.403455	13.863	6.4138
1.457455	13.922	6.7188
1.513455	15.790	6.8000
1.567455	15.965	7.0856
1.621455	17.307	7.2253
1.677455	18.136	7.4405
1.731455	19.097	7.6247
1.785455	20.350	7.7760
1.841455	20.938	8.0220
1.895455	22.434	8.1374
1.949455	23.073	8.3678
2.005455	24.661	8.4851
2.059455	25.588	8.6738
2.113455	26.911	8.8160
2.169455	28.519	8.9309
2.223455	29.600	9.0996
2.277455	31.214	9.2046
2.333455	32.566	9.3522
2.387455	34.225	9.4513
2.441455	35.686	9.5758
2.497455	37.162	9.7030
2.551455	39.043	9.7689
2.605455	40.331	9.9157
2.661455	42.563	9.9455
2.715455	43.809	10.098
2.769455	46.034	10.124
2.825455	47.555	10.250
2.879455	49.763	10.278
2.933455	51.413	10.374
2.989455	53.420	10.437
3.043455	54.947	10.553
3.097455	56.674	10.644
3.153455	58.625	10.710
3.207455	60.314	10.800
3.261455	62.372	10.848
3.317455	64.244	10.929
3.371455	66.168	10.994
3.425455	67.922	11.076
3.489455	70.375	11.128
3.545455	72.166	11.219
3.599455	74.319	11.250
3.653455	76.306	11.307
3.709455	78.453	11.357
3.763455	80.293	11.424
3.817455	82.322	11.475
3.873455	84.316	11.536
3.927455	86.506	11.571
3.981455	88.556	11.615
4.037455	90.581	11.681
4.091455	92.778	11.706
4.145454	94.613	11.778
4.201455	96.931	11.801
4.255455	98.809	11.872
4.309454	101.13	11.881
4.365455	102.90	11.980
4.419455	105.41	11.965
4.473454	107.05	12.061
4.529455	109.57	12.059
4.583455	111.16	12.162
4.637455	113.64	12.156
4.693455	115.44	12.246
4.747455	117.85	12.243
4.801455	119.70	12.318
4.857455	122.01	12.343
4.911455	123.89	12.409
4.965455	125.83	12.476
5.021455	128.11	12.500
5.075455	130.14	12.546
5.129455	132.41	12.566
5.185454	134.33	12.641
5.239455	136.64	12.652
5.293455	138.40	12.739
5.349454	140.86	12.744
5.403455	142.47	12.844
5.457455	144.11	12.946
5.513454	145.09	13.142
5.567455	147.12	13.192
5.621455	148.23	13.362
5.677454	150.58	13.377
5.739455	152.48	13.486
5.795455	153.97	13.617
5.849454	156.10	13.655
5.905455	157.69	13.772
5.959455	159.88	13.803
6.013454	161.30	13.928
6.069455	163.80	13.927
6.123455	165.19	14.056
6.177454	167.81	14.032
6.233455	169.30	14.162
6.287455	171.84	14.148
6.341455	173.25	14.275
6.397455	176.02	14.239
6.451455	177.35	14.377
6.505455	179.94	14.356
6.561455	181.52	14.474
6.615455	184.28	14.432
6.669455	186.20	14.492
6.725455	188.45	14.524
6.779455	190.29	14.600
6.833455	192.22	14.659
6.889455	194.53	14.689
6.943455	196.53	14.739
6.997455	199.03	14.725
7.053454	200.89	14.808
7.107455	203.54	14.775
7.161455	205.21	14.868
7.217454	208.00	14.835
7.271455	209.52	14.952
7.325455	212.49	14.878
7.381454	214.02	15.002
7.435454	217.29	14.894
7.489455	218.74	15.016
7.545455	221.74	14.951
7.599454	223.15	15.077
7.653455	226.05	15.017
7.709455	228.03	15.084
7.763454	230.72	15.050
7.817455	232.97	15.069
7.873455	235.25	15.102
7.927454	237.72	15.087
7.981454	239.79	15.133
8.045455	243.23	15.059
8.099455	244.95	15.149
8.155455	247.92	15.088
8.209455	249.95	15.140
8.234454	250.66	15.195
8.283455	253.12	15.150
8.337455	256.00	15.087
8.391455	258.48	15.081
8.447454	260.98	15.081
8.501454	263.34	15.094
8.555454	265.59	15.113
8.611455	268.57	15.052
8.665455	270.70	15.084
8.719455	273.83	14.990
8.775455	275.80	15.058
8.829454	278.97	14.968
8.883454	280.51	15.073
8.939455	283.91	14.956
8.993455	285.57	15.056
9.047955	288.81	14.952
9.103954	290.67	15.034
9.157954	293.82	14.941
9.211955	295.58	15.022
9.267955	298.74	14.938
9.321955	300.63	15.007
9.375955	303.29	14.972
9.439955	306.54	14.922
9.493955	307.99	15.047
9.549954	311.36	14.935
9.603954	312.99	15.034
9.657954	315.93	14.968
9.713955	317.69	15.059
9.767955	320.60	14.997
9.821955	322.72	15.037
9.877954	325.61	14.982
9.931954	327.66	15.030
9.985954	329.87	15.059
10.04195	332.26	15.072
10.09595	334.86	15.051
10.14995	337.83	14.976
10.20595	339.93	15.027
10.25995	342.72	14.977
10.31395	344.35	15.080
10.36996	347.65	14.972
10.42395	349.59	15.039
10.47795	352.91	14.920
10.53395	354.65	15.017
10.58795	358.01	14.893
10.64195	360.15	14.930
10.69795	363.43	14.830
10.75196	365.26	14.902
10.80595	368.28	14.826
10.86195	370.77	14.828
10.91595	373.93	14.730
10.96995	376.75	14.674
11.02595	379.52	14.639
11.07995	382.55	14.566
11.13396	385.01	14.557
11.18995	388.36	14.448
11.24395	390.84	14.438
11.29795	394.26	14.305
11.35395	396.64	14.326
11.40795	400.40	14.153
11.46196	402.73	14.162
11.51795	406.70	13.972
11.57195	408.93	13.993
11.62595	412.65	13.823
11.68195	415.19	13.818
11.74595	419.19	13.676
11.79995	422.78	13.522
11.85395	425.44	13.491
11.90996	429.27	13.320
11.96395	431.94	13.284
12.01795	435.80	13.100
12.07395	438.64	13.056
12.12795	442.41	12.879
12.18195	444.96	12.863
12.23795	448.57	12.716
12.29195	451.18	12.688
12.34595	454.52	12.576
12.40195	457.43	12.519
12.45645	460.49	12.442
12.51045	463.27	12.391
12.56645	467.01	12.232
12.62045	470.38	12.111
12.67445	472.72	12.123
12.73045	475.90	12.030
12.78445	478.69	11.983
12.83845	482.67	11.779
12.89445	484.87	11.819
12.94845	488.42	11.674
13.00245	490.52	11.716
13.05845	494.27	11.555
13.11245	496.94	11.520
13.16645	499.97	11.437
13.22246	502.68	11.411
13.27645	505.86	11.314
13.33045	508.89	11.236
13.38645	512.26	11.119
13.44045	514.74	11.109
13.49445	517.95	11.008
13.55045	520.83	10.959
