# Supplementary material for: Experimental and Statistical Study of the Fracture Mechanism of Sn96.5Ag3Cu0.5 Solder Joints via Ball Shear Test
Source: Materials (Basel). 2022 Mar 26;15(7):2455. doi: 10.3390/ma15072455 (PMC9000201; doi:10.3390/ma15072455)
Supplement: Supplementary file 1 [file materials-15-02455-s001.zip › 40um/2-1ú¿40umú⌐.csv]

TESTER	4000Plus	20087812
DATE	11/05/2020
TIME	18:01:13
TESTGROUP	DIE SHEAR
试验报告编号	GFJGJL2051209020521
样品编号	1~5：40μm/s
USERFIELD3
USERFIELD4
USERFIELD5
USERFIELD6
USERFIELD7
USERFIELD8
USERFIELD9
USERFIELD10
OPERATOR	何志刚
SAMPLE	2694
LOADUNIT	N
CARTRIDGE	2.0000 kg	20037312	球推力
TESTTYPE	Destruct
TESTSPEED	40.000	um/s
SHEARHEIGHT	50.000	um
TESTLOAD	0.000000	N
PROFILE	TIME/DIST/FORCE	248
TIME (s)	DIST (um)	FORCE (N)
0	0.000000	0.000000
0.07867312	0.26589	0.43887
0.1286731	0.52610	0.69035
0.1791731	0.72959	0.94913
0.2291731	1.0094	1.2027
0.2816731	1.2436	1.4759
0.3316731	1.4290	1.7416
0.3816731	1.6853	1.9982
0.4336731	1.9242	2.2616
0.4836731	2.2377	2.5062
0.5341731	2.7025	2.7360
0.5836731	3.0507	2.9761
0.6356731	3.3407	3.2375
0.6861731	3.6149	3.4918
0.7361732	4.0330	3.7276
0.7881731	4.4240	3.9714
0.8381732	4.8953	4.2003
0.8881731	5.5030	4.4071
0.9381731	6.0933	4.6207
0.9906731	6.5704	4.8626
1.040673	6.9307	5.1058
1.101173	7.6623	5.3564
1.151173	8.1521	5.5783
1.201673	8.8597	5.7814
1.251673	9.4176	5.9946
1.303673	10.421	6.1643
1.354673	11.184	6.3648
1.404673	11.914	6.5558
1.457173	12.501	6.7791
1.507173	13.138	6.9820
1.557173	14.081	7.1502
1.607173	14.874	7.3331
1.660173	15.903	7.5086
1.711673	16.863	7.6792
1.762673	17.526	7.8880
1.815173	18.679	8.0385
1.866673	19.958	8.1725
1.917173	20.981	8.3260
1.967673	22.077	8.4836
2.021673	23.215	8.6451
2.073173	24.718	8.7459
2.125673	26.049	8.8779
2.179173	27.264	9.0249
2.229673	28.860	9.1137
2.280673	30.408	9.2087
2.330673	31.916	9.3041
2.383173	33.470	9.3983
2.433173	34.880	9.5018
2.483173	36.506	9.5821
2.536673	38.215	9.6701
2.587173	39.965	9.7345
2.639173	41.598	9.8277
2.689173	43.304	9.8931
2.742173	45.138	9.9604
2.793173	46.868	10.032
2.845173	48.894	10.070
2.898673	50.525	10.168
2.949173	52.322	10.231
3.000173	54.249	10.272
3.051673	56.180	10.318
3.104173	57.824	10.405
3.154173	59.464	10.484
3.204673	61.238	10.545
3.264673	63.411	10.615
3.316173	65.438	10.648
3.365673	67.358	10.686
3.419173	69.302	10.739
3.469173	71.141	10.792
3.519673	72.868	10.859
3.574173	75.043	10.892
3.624673	76.947	10.941
3.675673	78.804	10.992
3.727173	80.443	11.075
3.780173	82.509	11.112
3.831673	84.668	11.133
3.882173	86.519	11.184
3.937173	88.216	11.283
3.988673	90.448	11.295
4.039673	92.544	11.315
4.090673	94.424	11.367
4.142673	96.005	11.462
4.193173	98.017	11.493
4.244173	99.953	11.538
4.296673	102.26	11.544
4.347173	104.03	11.601
4.397673	105.83	11.663
4.448173	107.53	11.731
4.501173	109.72	11.752
4.553173	111.95	11.767
4.604673	113.62	11.852
4.657673	115.54	11.908
4.707673	117.62	11.925
4.760173	119.86	11.940
4.812673	121.59	12.021
4.866173	123.49	12.085
4.915673	125.65	12.087
4.965673	127.63	12.121
5.018173	129.68	12.156
5.068173	131.09	12.265
5.118673	132.11	12.423
5.169173	133.39	12.547
5.220673	135.28	12.604
5.271173	137.07	12.658
5.322173	138.74	12.738
5.382173	140.79	12.819
5.432673	142.50	12.892
5.483173	143.97	12.993
5.536173	145.66	13.079
5.587673	147.89	13.086
5.639173	149.96	13.113
5.691173	151.30	13.240
5.743673	153.16	13.303
5.795173	155.40	13.309
5.847173	157.42	13.353
5.901173	158.81	13.477
5.955173	161.52	13.441
6.007173	163.19	13.525
6.061173	164.91	13.617
6.112173	167.26	13.609
6.165173	169.34	13.644
6.217173	170.93	13.734
6.272173	173.45	13.726
6.326173	175.03	13.831
6.377173	176.85	13.891
6.432173	179.61	13.853
6.484173	181.10	13.964
6.538173	183.48	13.966
6.591173	185.68	13.985
6.646173	187.33	14.090
6.698173	189.88	14.061
6.752173	191.68	14.142
6.807173	193.95	14.167
6.860173	196.15	14.183
6.914173	197.85	14.272
6.966173	200.19	14.274
7.020173	202.29	14.312
7.073173	204.06	14.392
7.123173	206.12	14.416
7.179173	208.39	14.442
7.231173	210.06	14.526
7.284173	212.77	14.484
7.337173	214.58	14.554
7.391673	216.54	14.620
7.442173	218.77	14.623
7.494173	220.91	14.641
7.548173	222.26	14.780
7.609173	224.57	14.832
7.661173	226.97	14.818
7.717173	228.97	14.887
7.769173	230.91	14.935
7.821173	233.55	14.895
7.877173	235.05	15.023
7.927173	237.08	15.051
7.981173	239.88	14.995
8.033174	241.60	15.076
8.087173	243.63	15.128
8.141173	246.37	15.083
8.193173	247.85	15.191
8.246174	250.13	15.201
8.298174	252.86	15.148
8.350174	254.80	15.197
8.403173	256.63	15.270
8.458174	259.63	15.196
8.513173	261.29	15.300
8.564174	264.06	15.238
8.620173	266.08	15.295
8.673174	268.52	15.289
8.725174	271.34	15.225
8.778173	273.14	15.296
8.835174	276.27	15.220
8.891173	277.97	15.323
8.942174	280.61	15.277
8.998174	282.97	15.296
9.011173	283.24	15.343
9.061173	285.67	15.311
9.113173	288.43	15.254
9.168174	291.10	15.229
9.221173	293.23	15.258
9.276174	296.40	15.161
9.328174	298.27	15.225
9.381173	301.14	15.159
9.435174	304.24	15.068
9.489174	306.16	15.133
9.543174	309.62	14.995
9.596173	311.72	15.029
9.649174	314.12	15.027
9.702173	317.38	14.911
9.756173	319.56	14.940
9.809174	322.31	14.893
9.861174	325.23	14.816
9.918174	327.38	14.865
9.973173	330.72	14.753
10.02517	332.68	14.799
10.07917	335.92	14.690
10.13317	338.32	14.694
10.19317	341.37	14.641
10.24817	343.69	14.660
10.30017	346.87	14.554
10.35417	348.95	14.594
10.40517	351.17	14.603
10.46017	354.77	14.457
10.51417	356.50	14.543
10.56767	360.07	14.390
10.62117	362.41	14.398
10.67317	364.67	14.405
10.72517	367.28	14.364
10.77717	370.38	14.263
10.83417	372.82	14.281
10.88517	375.62	14.209
10.93717	378.42	14.158
10.99217	380.51	14.201
11.04417	383.59	14.098
11.09617	386.45	14.029
11.14917	388.60	14.061
11.20317	391.83	13.952
11.25717	394.39	13.936
11.30917	396.70	13.937
11.36317	400.04	13.816
11.41617	402.38	13.818
11.46917	405.12	13.768
11.52117	408.15	13.681
11.57417	410.63	13.666
11.62717	413.35	13.619
11.67917	416.55	13.506
11.73317	419.06	13.496
11.78517	421.76	13.447
11.83717	424.97	13.333
11.89117	427.93	13.265
11.94517	430.54	13.237
11.99817	433.86	13.113
12.05017	436.57	13.062
12.10417	439.34	13.019
12.15717	442.89	12.860
12.21117	445.23	12.877
12.26117	448.17	12.783
12.31517	451.86	12.617
12.36817	454.62	12.569
12.42917	458.18	12.460
12.48417	461.64	12.331
12.53817	465.04	12.207
12.59017	467.84	12.140
12.64617	471.99	11.928
12.69717	474.99	11.837
12.74917	478.00	11.748
12.80417	482.12	11.530
12.85517	485.31	11.418
12.90817	488.35	11.326
12.96117	492.34	11.116
