# Supplementary material for: Experimental and Statistical Study of the Fracture Mechanism of Sn96.5Ag3Cu0.5 Solder Joints via Ball Shear Test
Source: Materials (Basel). 2022 Mar 26;15(7):2455. doi: 10.3390/ma15072455 (PMC9000201; doi:10.3390/ma15072455)
Supplement: Supplementary file 1 [file materials-15-02455-s001.zip › 40um/2-3ú¿40umú⌐.csv]

TESTER	4000Plus	20087812
DATE	11/05/2020
TIME	18:01:13
TESTGROUP	DIE SHEAR
试验报告编号	GFJGJL2051209020521
样品编号	1~5：40μm/s
USERFIELD3
USERFIELD4
USERFIELD5
USERFIELD6
USERFIELD7
USERFIELD8
USERFIELD9
USERFIELD10
OPERATOR	何志刚
SAMPLE	2694
LOADUNIT	N
CARTRIDGE	2.0000 kg	20037312	球推力
TESTTYPE	Destruct
TESTSPEED	40.000	um/s
SHEARHEIGHT	50.000	um
TESTLOAD	0.000000	N
PROFILE	TIME/DIST/FORCE	248
TIME (s)	DIST (um)	FORCE (N)
0	0.000000	0.000000
0.069169	0.57351	0.34512
0.099169	0.90961	0.47652
0.132169	0.96392	0.66257
0.163169	1.2302	0.80756
0.197669	1.5559	0.96328
0.231169	1.3728	1.1753
0.262169	1.7345	1.3080
0.295169	1.9893	1.4637
0.326169	1.9828	1.6437
0.359169	2.3664	1.7828
0.391169	2.6880	1.9299
0.422169	2.7027	2.1026
0.455669	3.1361	2.2445
0.487169	3.2494	2.4092
0.520169	3.5213	2.5580
0.554169	3.9348	2.7025
0.584169	3.9338	2.8726
0.618169	4.2939	3.0193
0.650169	4.7340	3.1466
0.683169	4.9366	3.3135
0.720169	5.3134	3.4765
0.756169	5.6194	3.6439
0.787169	5.9555	3.7799
0.821169	6.3419	3.9278
0.856169	6.6540	4.0899
0.887169	6.8620	4.2378
0.919169	7.3213	4.3625
0.954169	7.6749	4.5192
0.986169	7.8226	4.6841
1.019669	8.3621	4.8123
1.051169	8.6774	4.9464
1.085169	9.0403	5.0973
1.118169	9.5185	5.2288
1.149169	10.082	5.3310
1.184169	10.443	5.4867
1.215169	10.798	5.6157
1.248169	11.433	5.7224
1.281169	11.732	5.8770
1.311169	12.373	5.9645
1.346169	12.991	6.0872
1.376169	13.221	6.2277
1.410169	13.892	6.3389
1.443669	14.606	6.4448
1.476169	15.030	6.5740
1.509169	15.629	6.6854
1.540169	16.429	6.7571
1.575169	17.072	6.8766
1.608169	17.624	6.9940
1.639169	18.451	7.0668
1.672169	18.897	7.1979
1.705169	19.554	7.3063
1.736169	20.423	7.3737
1.769169	20.953	7.4941
1.801169	21.654	7.5877
1.835169	22.564	7.6635
1.869169	23.366	7.7580
1.901169	23.900	7.8685
1.934169	24.697	7.9590
1.966169	25.577	8.0296
2.001169	26.345	8.1284
2.034169	27.049	8.2309
2.065169	27.963	8.2925
2.103169	29.154	8.3599
2.135669	29.824	8.4620
2.170169	30.688	8.5439
2.201169	31.671	8.5967
2.234169	32.622	8.6627
2.266169	33.490	8.7348
2.299169	34.693	8.7730
2.332169	35.486	8.8595
2.364169	36.472	8.9164
2.398169	37.545	8.9714
2.429169	38.523	9.0248
2.463169	39.387	9.1066
2.497169	40.611	9.1467
2.529169	41.756	9.1832
2.561169	42.563	9.2586
2.594169	43.676	9.3084
2.624169	44.687	9.3484
2.659169	45.880	9.3971
2.690169	46.864	9.4497
2.723669	48.029	9.4974
2.757169	49.069	9.5520
2.788169	50.287	9.5745
2.821169	51.350	9.6262
2.852169	52.084	9.7063
2.885169	53.621	9.6970
2.921169	55.041	9.7256
2.952169	55.786	9.8090
2.985169	56.946	9.8482
3.017169	58.308	9.8568
3.051169	59.576	9.8912
3.085169	60.410	9.9770
3.116169	61.892	9.9655
3.149169	62.973	10.015
3.180169	64.260	10.024
3.213169	65.356	10.071
3.245169	66.486	10.114
3.276169	67.707	10.132
3.311169	69.291	10.130
3.343169	70.122	10.212
3.374169	71.365	10.231
3.407169	72.844	10.229
3.446169	74.202	10.275
3.481169	75.483	10.312
3.512169	76.438	10.369
3.545169	77.803	10.381
3.576169	79.028	10.398
3.613169	80.296	10.451
3.647169	81.595	10.482
3.679169	82.802	10.510
3.713169	84.293	10.511
3.743669	85.185	10.571
3.776169	86.597	10.573
3.810169	88.131	10.574
3.842169	88.836	10.667
3.875169	90.274	10.670
3.908169	91.752	10.668
3.943169	93.122	10.694
3.977169	94.064	10.771
4.007669	95.635	10.748
4.042169	97.115	10.750
4.075169	97.981	10.827
4.107169	99.264	10.846
4.141169	100.94	10.824
4.172169	101.88	10.881
4.205169	103.18	10.903
4.239169	104.78	10.895
4.271169	105.92	10.931
4.304169	107.10	10.973
4.335169	108.73	10.943
4.368169	109.81	10.992
4.403169	111.07	11.027
4.435169	112.73	10.998
4.471169	114.19	11.017
4.502169	115.14	11.074
4.535169	116.47	11.090
4.570169	118.06	11.084
4.602169	119.43	11.096
4.637169	120.71	11.138
4.668169	122.03	11.143
4.701169	123.58	11.132
4.735169	124.84	11.167
4.764669	126.19	11.163
4.798169	127.67	11.162
4.836169	129.24	11.180
4.870169	130.51	11.210
4.903169	131.65	11.251
4.938169	133.14	11.267
4.968169	134.68	11.239
5.003169	135.99	11.273
5.036169	137.30	11.292
5.067169	138.96	11.253
5.099169	139.97	11.307
5.132169	141.54	11.297
5.162169	142.90	11.293
5.195169	144.05	11.333
5.227169	145.85	11.285
5.259669	147.16	11.310
5.293169	148.32	11.349
5.305169	148.88	11.351
5.334169	150.60	11.290
5.368169	151.76	11.334
5.402169	153.24	11.341
5.433169	155.09	11.283
5.467169	156.45	11.301
5.498169	157.71	11.317
5.533169	159.42	11.299
5.566169	161.14	11.271
5.597169	162.16	11.319
5.630169	164.04	11.266
5.661169	165.11	11.303
5.694169	166.75	11.280
5.728169	168.55	11.246
5.761169	169.92	11.258
5.795169	171.34	11.268
5.826169	173.10	11.221
5.859169	174.52	11.227
5.891169	175.78	11.248
5.921169	177.60	11.194
5.955169	178.85	11.222
5.988169	180.27	11.231
6.026169	182.00	11.225
6.059169	183.72	11.192
6.092169	185.37	11.172
6.125169	186.61	11.202
6.158169	188.16	11.191
6.191169	189.98	11.145
6.221669	191.08	11.187
6.257169	192.61	11.187
6.292169	194.35	11.165
6.323169	196.03	11.124
6.357169	197.36	11.151
6.387169	199.02	11.107
6.420169	200.52	11.107
6.455169	202.07	11.106
6.487169	203.59	11.094
6.522169	205.39	11.064
6.554169	206.85	11.060
6.586169	208.19	11.071
6.619669	210.14	11.019
6.651169	211.59	11.006
6.684169	213.08	11.007
6.716169	215.11	10.931
6.749169	216.51	10.938
6.782169	218.08	10.925
6.815169	219.98	10.869
6.849169	221.86	10.825
6.882169	223.46	10.811
6.913169	225.05	10.782
6.946169	227.08	10.709
6.979169	228.39	10.729
7.012169	230.27	10.676
7.047169	232.46	10.596
7.079169	234.39	10.530
7.113169	236.11	10.507
7.143169	238.31	10.394
7.177169	240.28	10.338
7.210169	242.16	10.290
7.241169	244.52	10.160
7.274169	246.55	10.087
7.305169	248.63	9.9992
7.337669	251.14	9.8689
7.371169	253.30	9.7757
7.408169	256.00	9.6435
7.439669	258.27	9.5349
7.474169	260.81	9.4011
7.506169	263.06	9.3004
7.536169	265.00	9.2204
7.570169	267.28	9.1209
7.603169	269.08	9.0771
7.636169	271.02	9.0203
7.671169	273.15	8.9444
7.702169	275.01	8.8839
7.735169	276.80	8.8416
7.765169	278.75	8.7615
7.797169	280.25	8.7513
7.830169	282.15	8.7047
7.861169	284.16	8.6216
7.895169	285.85	8.5961
7.927669	287.84	8.5332
7.959169	289.76	8.4611
7.994169	291.79	8.4015
8.025169	293.66	8.3413
8.059169	295.80	8.2581
8.092169	297.69	8.2077
8.12367	299.43	8.1676
