# Supplementary material for: Experimental and Statistical Study of the Fracture Mechanism of Sn96.5Ag3Cu0.5 Solder Joints via Ball Shear Test
Source: Materials (Basel). 2022 Mar 26;15(7):2455. doi: 10.3390/ma15072455 (PMC9000201; doi:10.3390/ma15072455)
Supplement: Supplementary file 1 [file materials-15-02455-s001.zip › 40um/3-1ú¿40umú⌐.csv]

TESTER	4000Plus	20087812
DATE	11/05/2020
TIME	18:01:13
TESTGROUP	DIE SHEAR
试验报告编号	GFJGJL2051209020521
样品编号	1~5：40μm/s
USERFIELD3
USERFIELD4
USERFIELD5
USERFIELD6
USERFIELD7
USERFIELD8
USERFIELD9
USERFIELD10
OPERATOR	何志刚
SAMPLE	2694
LOADUNIT	N
CARTRIDGE	2.0000 kg	20037312	球推力
TESTTYPE	Destruct
TESTSPEED	40.000	um/s
SHEARHEIGHT	50.000	um
TESTLOAD	0.000000	N
PROFILE	TIME/DIST/FORCE	248
TIME (s)	DIST (um)	FORCE (N)
0	0.000000	0.000000
0.06296924	0.64091	0.31048
0.09896924	0.55585	0.52826
0.1349692	0.70098	0.72101
0.1709692	0.92960	0.89382
0.2089692	1.1388	1.0875
0.2449692	1.2286	1.2828
0.2809692	1.5746	1.4451
0.3169692	1.6707	1.6396
0.3549692	1.9702	1.8216
0.3909692	2.2775	1.9843
0.4274692	2.6534	2.1520
0.4634692	2.8312	2.3359
0.5014693	3.1823	2.5022
0.5374692	3.6075	2.6543
0.5734692	3.8121	2.8348
0.6094692	4.2719	2.9870
0.6454692	4.5614	3.1566
0.6839693	5.0546	3.3092
0.7199692	5.3321	3.4803
0.7559692	5.7082	3.6433
0.7979692	6.6333	3.7678
0.8359692	7.0473	3.9306
0.8719692	7.4149	4.0901
0.9079692	7.9313	4.2259
0.9439692	8.5341	4.3551
0.9819692	8.9771	4.5187
1.017969	9.5104	4.6569
1.053969	10.118	4.7902
1.089969	10.528	4.9442
1.127969	11.124	5.0836
1.163969	11.868	5.1946
1.200469	12.409	5.3319
1.236469	12.936	5.4754
1.274469	13.626	5.6027
1.310469	14.268	5.7268
1.346469	14.858	5.8532
1.382469	15.439	5.9898
1.418469	16.185	6.1052
1.456469	16.927	6.2212
1.492469	17.589	6.3474
1.528469	18.349	6.4519
1.564469	19.025	6.5717
1.602969	19.957	6.6724
1.638969	20.715	6.7817
1.674969	21.514	6.8856
1.710969	22.273	6.9994
1.748969	23.251	7.0896
1.784969	24.138	7.1822
1.820969	24.939	7.2860
1.856969	25.770	7.3859
1.894969	26.892	7.4575
1.930969	27.755	7.5533
1.966969	28.614	7.6495
2.003469	29.605	7.7335
2.039469	30.503	7.8293
2.077469	31.784	7.8851
2.113469	32.653	7.9755
2.149469	33.759	8.0400
2.185469	34.750	8.1193
2.223469	35.975	8.1823
2.259469	36.945	8.2596
2.295469	38.065	8.3223
2.337469	39.549	8.3749
2.375469	40.629	8.4565
2.411469	41.871	8.4990
2.447469	42.995	8.5611
2.483469	44.189	8.6143
2.522469	45.253	8.7026
2.558469	46.512	8.7475
2.594469	47.701	8.8012
2.630469	49.048	8.8347
2.668469	50.052	8.9215
2.704469	51.350	8.9659
2.740469	52.584	9.0140
2.776469	53.928	9.0478
2.812469	55.196	9.0914
2.850469	56.323	9.1624
2.886469	57.680	9.1946
2.922469	58.934	9.2400
2.958469	60.391	9.2594
2.996469	61.433	9.3459
3.032469	62.982	9.3580
3.068469	64.166	9.4032
3.104469	65.485	9.4448
3.142969	66.881	9.4813
3.178469	68.197	9.5187
3.214469	69.499	9.5535
3.250469	70.912	9.5784
3.288469	72.182	9.6356
3.324469	73.642	9.6591
3.360469	74.966	9.6955
3.396969	76.245	9.7377
3.432969	77.661	9.7624
3.470969	79.039	9.8011
3.506969	80.412	9.8312
3.542969	81.630	9.8813
3.578969	83.086	9.9007
3.616969	84.535	9.9394
3.652969	85.953	9.9638
3.688969	87.184	10.008
3.724969	88.679	10.022
3.762969	89.997	10.073
3.798969	91.512	10.085
3.840969	92.700	10.171
3.876969	94.144	10.192
3.914969	95.423	10.248
3.950969	96.982	10.254
3.986969	98.349	10.285
4.022969	99.779	10.303
4.060969	101.14	10.349
4.09697	102.57	10.371
4.132969	103.93	10.404
4.16897	105.43	10.417
4.20547	106.98	10.429
4.243469	108.19	10.489
4.279469	109.71	10.505
4.315469	111.19	10.522
4.35147	112.70	10.534
4.38947	113.98	10.580
4.425469	115.40	10.606
4.46147	116.99	10.612
4.497469	117.96	10.694
4.53547	119.64	10.694
4.571469	121.44	10.674
4.60747	122.60	10.726
4.643469	124.02	10.750
4.681469	125.42	10.791
4.71747	126.90	10.807
4.753469	127.77	10.902
4.789469	131.14	10.675
4.825469	130.52	10.962
4.86347	133.25	10.827
4.899469	133.13	11.054
4.93547	137.14	10.745
4.971469	136.84	10.984
5.00947	138.27	11.021
5.045469	140.82	10.895
5.08147	141.07	11.074
5.117469	143.49	10.966
5.155469	144.20	11.095
5.19147	145.94	11.073
5.227469	147.36	11.102
5.26347	148.87	11.119
5.301469	150.14	11.167
5.33747	151.82	11.162
5.379469	152.92	11.259
5.41547	154.53	11.259
5.453469	156.02	11.288
5.489969	157.51	11.303
5.52597	158.77	11.348
5.561969	160.41	11.348
5.59797	161.92	11.360
5.636469	163.27	11.403
5.67247	164.92	11.402
5.708469	166.39	11.419
5.744969	167.86	11.433
5.782969	169.22	11.478
5.818969	170.95	11.463
5.85497	172.25	11.502
5.890969	173.89	11.498
5.928969	175.18	11.553
5.96497	176.90	11.538
6.001969	178.30	11.569
6.037469	179.79	11.584
6.075469	181.36	11.602
6.111469	182.86	11.612
6.147969	184.41	11.624
6.183969	185.78	11.654
6.219969	187.32	11.663
6.257969	188.78	11.692
6.29397	190.28	11.705
6.329969	191.66	11.735
6.36597	193.51	11.703
6.403969	194.72	11.763
6.43997	196.45	11.748
6.475969	197.85	11.774
6.51197	199.61	11.759
6.54997	200.89	11.815
6.585969	202.59	11.798
6.62197	204.15	11.804
6.657969	205.39	11.851
6.69597	206.59	11.918
6.731969	208.24	11.912
6.76797	209.10	12.003
6.803969	210.67	12.013
6.83997	212.16	12.029
6.883969	214.15	12.025
6.91997	215.41	12.065
6.955969	216.73	12.103
6.99197	218.21	12.119
7.02997	219.95	12.115
7.065969	221.49	12.124
7.101969	222.81	12.160
7.137969	224.35	12.169
7.17597	226.07	12.169
7.211969	227.69	12.162
7.24797	229.15	12.186
7.283969	230.74	12.188
7.317969	232.04	12.223
7.351969	234.07	12.151
7.387969	235.85	12.129
7.423969	237.63	12.106
7.45997	239.29	12.103
7.49797	240.98	12.102
7.533969	242.97	12.053
7.56997	244.55	12.052
7.605969	246.44	12.015
7.64397	248.21	12.008
7.679969	250.00	11.984
7.71597	251.85	11.949
7.751969	253.63	11.927
7.789969	255.49	11.913
7.826469	257.28	11.893
7.86247	259.29	11.837
7.898469	261.16	11.803
7.93447	262.96	11.778
7.97297	265.04	11.731
8.008969	267.04	11.681
8.04497	269.01	11.634
8.08097	270.88	11.601
8.124969	272.88	11.600
8.16097	274.73	11.565
8.196969	276.83	11.501
8.232969	278.78	11.457
8.270969	280.91	11.398
8.30697	282.89	11.350
8.34297	284.98	11.288
8.378969	287.01	11.234
8.416969	289.13	11.182
8.45297	291.16	11.128
8.48897	293.39	11.047
8.524969	295.66	10.962
8.560969	297.95	10.874
8.598969	300.08	10.816
8.63497	302.45	10.722
8.670969	304.85	10.615
8.706969	307.21	10.519
8.744969	309.58	10.439
8.78097	312.10	10.322
8.81697	314.59	10.204
8.852969	317.24	10.070
8.890969	319.92	9.9400
8.92697	322.66	9.7943
8.96297	325.77	9.6013
8.998969	329.03	9.3881
9.036969	332.06	9.2192
9.072969	335.41	8.9995
