# Supplementary material for: Experimental and Statistical Study of the Fracture Mechanism of Sn96.5Ag3Cu0.5 Solder Joints via Ball Shear Test
Source: Materials (Basel). 2022 Mar 26;15(7):2455. doi: 10.3390/ma15072455 (PMC9000201; doi:10.3390/ma15072455)
Supplement: Supplementary file 1 [file materials-15-02455-s001.zip › 40um/3-2ú¿40umú⌐.csv]

TESTER	4000Plus	20087812
DATE	11/05/2020
TIME	18:01:13
TESTGROUP	DIE SHEAR
试验报告编号	GFJGJL2051209020521
样品编号	1~5：40μm/s
USERFIELD3
USERFIELD4
USERFIELD5
USERFIELD6
USERFIELD7
USERFIELD8
USERFIELD9
USERFIELD10
OPERATOR	何志刚
SAMPLE	2694
LOADUNIT	N
CARTRIDGE	2.0000 kg	20037312	球推力
TESTTYPE	Destruct
TESTSPEED	40.000	um/s
SHEARHEIGHT	50.000	um
TESTLOAD	0.000000	N
PROFILE	TIME/DIST/FORCE	248
TIME (s)	DIST (um)	FORCE (N)
0	0.000000	0.000000
0.0592978	0.49917	0.29729
0.09329779	0.51130	0.48877
0.1272978	0.58697	0.67208
0.1612978	0.95734	0.82205
0.1932978	0.89289	1.0142
0.2272978	0.92745	1.2028
0.2612978	1.1033	1.3732
0.2932978	1.4979	1.5109
0.3272978	1.4588	1.7089
0.3612978	1.5599	1.8982
0.3932978	1.9653	2.0252
0.4272978	2.2893	2.1812
0.4612978	2.1577	2.3866
0.4952978	2.3571	2.5585
0.5272978	2.9089	2.6714
0.5612978	3.0786	2.8472
0.5952978	3.2622	3.0166
0.6272978	3.5343	3.1700
0.6612978	3.9605	3.3128
0.6952978	4.1951	3.4757
0.7332978	4.6411	3.6343
0.7672978	4.7292	3.8160
0.8012978	5.0291	3.9704
0.8332978	5.4123	4.1050
0.8672978	5.8427	4.2472
0.9012977	5.9788	4.4273
0.9332978	6.4141	4.5552
0.9672978	6.7735	4.7066
1.001298	7.2166	4.8472
1.033298	7.2989	5.0158
1.067298	7.9203	5.1289
1.101298	8.3721	5.2684
1.135298	8.9708	5.3844
1.167298	9.0663	5.5606
1.201298	9.7644	5.6638
1.235298	10.260	5.7976
1.267298	10.484	5.9527
1.301298	11.151	6.0645
1.335298	11.791	6.1751
1.367298	12.169	6.3102
1.401298	12.523	6.4579
1.435298	13.187	6.5653
1.469298	13.892	6.6723
1.501298	14.442	6.7853
1.535298	14.732	6.9410
1.569298	15.631	7.0184
1.601298	16.335	7.1117
1.635298	16.724	7.2593
1.669298	17.437	7.3651
1.701298	18.302	7.4330
1.735298	18.996	7.5460
1.769298	19.608	7.6602
1.803298	20.321	7.7661
1.835298	21.274	7.8227
1.869298	22.005	7.9218
1.903298	22.721	8.0272
1.935298	23.676	8.0927
1.969298	24.595	8.1721
2.003298	25.306	8.2691
2.035298	26.151	8.3442
2.069298	27.041	8.4272
2.103298	27.921	8.5071
2.141298	28.918	8.5948
2.175298	29.980	8.6557
2.209298	31.043	8.7119
2.241298	31.658	8.8212
2.275298	32.783	8.8741
2.309298	33.997	8.9109
2.343298	34.921	8.9851
2.375298	35.777	9.0633
2.409298	37.007	9.0935
2.443298	38.328	9.1211
2.475298	39.279	9.1827
2.509298	40.191	9.2582
2.543298	41.453	9.2934
2.575298	42.687	9.3232
2.609298	43.600	9.3987
2.643298	44.582	9.4653
2.677298	45.945	9.4876
2.709298	47.173	9.5088
2.743298	47.995	9.6052
2.777298	49.046	9.6584
2.809298	50.343	9.6754
2.843298	51.546	9.7135
2.877298	52.454	9.7990
2.909298	53.598	9.8402
2.943298	55.044	9.8471
2.977298	56.105	9.9036
3.011298	57.004	9.9855
3.043298	58.357	9.9907
3.077298	59.726	10.012
3.111298	60.815	10.070
3.143298	61.657	10.141
3.177298	63.149	10.146
3.211298	64.594	10.153
3.243298	65.417	10.236
3.277298	66.376	10.301
3.311298	67.883	10.304
3.345298	69.427	10.299
3.377298	70.045	10.403
3.411298	71.353	10.432
3.445298	72.869	10.435
3.477298	74.142	10.455
3.517298	75.492	10.511
3.551298	76.741	10.548
3.583298	77.818	10.593
3.617298	78.971	10.638
3.651298	80.477	10.637
3.683298	81.771	10.659
3.717298	82.761	10.725
3.751298	84.111	10.744
3.783298	85.466	10.758
3.817298	86.678	10.795
3.851298	87.727	10.858
3.885298	89.069	10.878
3.917298	90.405	10.895
3.951298	91.659	10.926
3.985298	92.806	10.972
4.017298	94.253	10.969
4.051298	95.635	10.989
4.085298	96.664	11.050
4.117298	97.837	11.078
4.151298	99.467	11.066
4.185298	100.66	11.114
4.219298	101.77	11.160
4.251298	103.13	11.169
4.285298	104.57	11.177
4.319298	105.98	11.193
4.351298	106.81	11.269
4.385298	108.24	11.284
4.419298	109.97	11.253
4.451298	111.12	11.294
4.485298	111.61	11.424
4.519298	113.82	11.337
4.553298	114.97	11.382
4.585298	116.32	11.393
4.619298	117.15	11.484
4.653298	119.21	11.411
4.685298	119.94	11.501
4.719298	121.70	11.468
4.753298	122.42	11.573
4.785298	124.67	11.467
4.819298	125.45	11.565
4.853298	126.89	11.577
4.887298	128.08	11.617
4.925298	129.74	11.624
4.959298	131.02	11.652
4.991298	132.99	11.582
5.025298	133.82	11.669
5.059298	135.07	11.701
5.091298	136.75	11.669
5.125298	138.24	11.674
5.159298	139.29	11.736
5.193298	140.57	11.765
5.225298	142.22	11.737
5.259298	143.90	11.719
5.293298	144.74	11.803
5.325298	146.14	11.807
5.359298	147.92	11.775
5.393298	149.15	11.809
5.425298	150.20	11.859
5.459298	151.68	11.866
5.493298	153.39	11.838
5.527298	154.80	11.851
5.559298	155.64	11.926
5.593298	157.20	11.923
5.627298	159.09	11.878
5.659298	159.88	11.955
5.693298	161.29	11.971
5.727298	162.80	11.970
5.759298	164.41	11.952
5.793298	165.55	12.002
5.827298	166.81	12.029
5.861298	168.38	12.025
5.893298	170.12	11.983
5.927298	171.04	12.059
5.961298	172.40	12.081
5.993298	173.99	12.060
6.027298	175.14	12.106
6.061298	175.85	12.211
6.093298	177.24	12.221
6.127298	178.78	12.216
6.161298	180.21	12.225
6.195298	180.96	12.326
6.227298	182.49	12.313
6.261298	184.30	12.273
6.299298	185.71	12.308
6.333298	187.37	12.292
6.367298	188.73	12.310
6.398798	189.62	12.384
6.427298	191.22	12.339
6.461298	192.62	12.356
6.495298	194.50	12.307
6.529298	196.49	12.244
6.561298	197.39	12.313
6.595298	199.04	12.298
6.629298	200.91	12.250
6.661298	202.58	12.214
6.695298	203.83	12.251
6.729298	205.40	12.247
6.761298	207.51	12.159
6.795298	209.04	12.160
6.829298	210.23	12.195
6.863298	211.88	12.180
6.895298	214.08	12.085
6.929298	215.58	12.085
6.963298	216.90	12.114
6.995298	218.73	12.057
7.029298	220.76	11.993
7.063298	222.29	11.995
7.095298	223.53	12.018
7.135298	225.91	11.942
7.169298	227.39	11.944
7.201298	229.80	11.818
7.235298	231.54	11.787
7.269298	233.13	11.780
7.301298	234.83	11.745
7.335298	237.13	11.647
7.369298	239.06	11.591
7.403298	240.61	11.590
7.435298	242.46	11.531
7.469298	244.91	11.414
7.503298	246.69	11.381
7.535298	248.09	11.386
7.569298	250.28	11.296
7.603298	252.63	11.187
7.635298	254.18	11.176
7.669298	255.87	11.157
7.703298	258.32	11.034
7.737298	260.71	10.919
7.769298	262.15	10.914
7.803298	264.08	10.867
7.837298	266.59	10.737
7.869298	268.72	10.642
7.903298	270.84	10.567
7.937298	273.08	10.477
7.969298	276.09	10.273
8.003298	278.63	10.139
8.037297	281.11	10.022
8.071298	284.06	9.8356
8.103297	287.12	9.6214
8.137298	289.67	9.4952
8.171297	292.08	9.3783
8.203298	294.71	9.2234
8.237298	297.21	9.0952
8.271297	299.42	9.0081
8.303298	301.44	8.9323
