# Supplementary material for: Experimental and Statistical Study of the Fracture Mechanism of Sn96.5Ag3Cu0.5 Solder Joints via Ball Shear Test
Source: Materials (Basel). 2022 Mar 26;15(7):2455. doi: 10.3390/ma15072455 (PMC9000201; doi:10.3390/ma15072455)
Supplement: Supplementary file 1 [file materials-15-02455-s001.zip › 40um/3-3ú¿40umú⌐.csv]

TESTER	4000Plus	20087812
DATE	11/05/2020
TIME	18:01:13
TESTGROUP	DIE SHEAR
试验报告编号	GFJGJL2051209020521
样品编号	1~5：40μm/s
USERFIELD3
USERFIELD4
USERFIELD5
USERFIELD6
USERFIELD7
USERFIELD8
USERFIELD9
USERFIELD10
OPERATOR	何志刚
SAMPLE	2694
LOADUNIT	N
CARTRIDGE	2.0000 kg	20037312	球推力
TESTTYPE	Destruct
TESTSPEED	40.000	um/s
SHEARHEIGHT	50.000	um
TESTLOAD	0.000000	N
PROFILE	TIME/DIST/FORCE	248
TIME (s)	DIST (um)	FORCE (N)
0	0.000000	0.000000
0.0688547	0.47847	0.34735
0.1028547	0.87009	0.49459
0.1348547	1.1398	0.64373
0.1668547	1.0434	0.83999
0.2008547	1.4142	0.98531
0.2328547	1.7849	1.1261
0.2648547	1.8552	1.3009
0.2988547	2.1622	1.4544
0.3308547	2.5123	1.5886
0.3648547	2.7591	1.7545
0.3968547	2.9743	1.9106
0.4288547	3.3376	2.0477
0.4628547	3.5940	2.2124
0.4948547	3.7065	2.3771
0.5288547	4.1246	2.5210
0.5608547	4.2031	2.6993
0.5928547	4.3906	2.8590
0.6268547	4.9682	2.9777
0.6588547	5.2481	3.1210
0.6928547	5.3015	3.3117
0.7308547	5.7863	3.4700
0.7628548	6.0705	3.6172
0.7948547	6.7072	3.7191
0.8288547	6.8474	3.8941
0.8608547	7.0715	4.0537
0.8948547	7.7664	4.1574
0.9268547	8.0767	4.3013
0.9588547	8.2357	4.4647
0.9928547	8.9381	4.5673
1.024855	9.4226	4.6888
1.058855	9.6585	4.8561
1.090855	10.254	4.9633
1.122855	10.859	5.0647
1.156855	11.176	5.2215
1.188855	11.616	5.3487
1.220855	12.081	5.4774
1.254855	12.751	5.5841
1.286855	13.346	5.6915
1.320855	13.776	5.8291
1.352855	14.295	5.9463
1.384855	14.969	6.0434
1.418855	15.689	6.1438
1.450855	16.086	6.2765
1.484855	16.664	6.3997
1.516855	17.551	6.4740
1.548855	18.076	6.5903
1.582855	18.539	6.7192
1.614855	19.530	6.7801
1.648855	20.241	6.8816
1.680855	20.641	7.0140
1.712855	21.563	7.0792
1.746855	22.386	7.1708
1.778855	22.985	7.2731
1.810855	23.732	7.3654
1.844855	24.444	7.4714
1.876855	25.068	7.5749
1.910855	26.012	7.6464
1.942855	26.687	7.7434
1.974855	27.621	7.8071
2.008855	28.066	7.9429
2.040855	29.294	7.9686
2.074855	29.789	8.1027
2.112855	31.128	8.1463
2.144855	31.478	8.2897
2.176855	32.742	8.3110
2.210855	33.408	8.4182
2.242855	34.322	8.4844
2.276855	35.211	8.5631
2.308855	36.243	8.6141
2.340855	37.201	8.6747
2.374855	38.083	8.7542
2.406855	39.103	8.8068
2.440855	40.392	8.8385
2.472855	41.001	8.9440
2.504855	42.226	8.9748
2.538855	43.272	9.0332
2.570855	44.191	9.0989
2.602855	45.273	9.1435
2.636855	46.393	9.1923
2.668855	47.188	9.2739
2.702855	48.587	9.2915
2.734855	49.603	9.3446
2.766855	50.406	9.4251
2.800855	51.804	9.4427
2.832855	52.970	9.4766
2.866855	54.019	9.5347
2.898855	55.109	9.5782
2.930855	56.379	9.5987
2.964855	57.431	9.6563
2.996855	58.580	9.6923
3.030855	59.727	9.7377
3.062855	61.058	9.7503
3.094855	62.164	9.7964
3.128855	63.436	9.8303
3.160855	64.533	9.8684
3.192855	65.650	9.9084
3.226855	67.095	9.9201
3.258855	68.232	9.9577
3.292855	69.289	10.015
3.324855	70.584	10.032
3.356855	71.994	10.034
3.390855	72.942	10.105
3.422855	74.153	10.138
3.460855	75.578	10.175
3.494855	76.853	10.204
3.526855	78.180	10.217
3.558855	79.172	10.273
3.592855	80.501	10.295
3.624855	81.779	10.315
3.658855	82.723	10.386
3.690855	84.094	10.394
3.722855	85.359	10.415
3.756855	86.439	10.478
3.788855	87.574	10.516
3.822855	89.029	10.521
3.854855	90.019	10.578
3.886855	91.197	10.610
3.920855	92.533	10.631
3.952855	93.781	10.655
3.984855	94.707	10.719
4.018855	96.232	10.721
4.050855	97.453	10.747
4.084855	98.557	10.803
4.116855	99.922	10.806
4.148855	101.22	10.823
4.182855	102.29	10.883
4.214855	103.62	10.896
4.248855	105.09	10.899
4.280855	105.95	10.973
4.312855	107.27	10.987
4.346855	108.77	10.987
4.378855	109.86	11.035
4.412855	110.89	11.100
4.444855	112.53	11.069
4.476855	113.62	11.112
4.510855	114.75	11.164
4.542855	116.24	11.156
4.574855	117.52	11.176
4.608855	118.60	11.234
4.640855	120.01	11.232
4.674855	121.51	11.236
4.706855	122.47	11.302
4.738855	123.99	11.289
4.772855	125.30	11.310
4.804855	126.33	11.360
4.842855	127.86	11.379
4.876855	129.14	11.413
4.908855	130.59	11.410
4.940855	131.83	11.434
4.974855	132.93	11.486
5.006855	134.44	11.476
5.040855	135.97	11.481
5.072855	136.90	11.545
5.104855	138.35	11.537
5.138855	139.86	11.536
5.170855	140.85	11.593
5.204855	142.09	11.630
5.236855	143.82	11.592
5.268855	144.78	11.653
5.302855	146.05	11.687
5.334855	147.71	11.656
5.366855	148.85	11.698
5.400855	150.03	11.740
5.432855	151.70	11.704
5.467355	153.06	11.726
5.499355	154.07	11.781
5.531355	155.64	11.762
5.565355	157.18	11.767
5.597355	158.13	11.828
5.631355	159.56	11.837
5.663355	161.27	11.805
5.695355	162.13	11.878
5.729355	163.53	11.891
5.761355	165.23	11.851
5.795355	166.48	11.888
5.827355	167.49	11.938
5.859355	169.29	11.894
5.893355	170.57	11.927
5.925355	171.57	11.978
5.957355	173.36	11.931
5.991355	174.75	11.955
6.023355	175.66	12.017
6.057355	177.29	12.005
6.089355	178.84	11.984
6.121355	179.78	12.047
6.155355	181.48	12.027
6.193355	182.94	12.054
6.225355	184.66	12.017
6.259355	186.01	12.037
6.291355	187.04	12.088
6.323355	188.95	12.030
6.357355	190.38	12.044
6.389355	191.38	12.094
6.423355	192.99	12.085
6.437355	193.49	12.104
6.465355	194.97	12.073
6.499355	196.29	12.096
6.531355	198.13	12.043
6.565355	199.62	12.045
6.597355	200.80	12.077
6.629355	202.60	12.034
6.663355	204.25	12.014
6.695355	205.32	12.061
6.729355	206.98	12.035
6.761855	208.82	11.987
6.793855	209.95	12.025
6.827855	211.66	12.002
6.859855	213.58	11.939
6.891855	214.81	11.966
6.925855	216.23	11.976
6.957855	218.31	11.896
6.991855	219.80	11.897
7.023855	221.01	11.926
7.055855	223.05	11.847
7.089855	224.59	11.843
7.121855	225.95	11.851
7.159855	227.80	11.834
7.193855	229.61	11.798
7.225855	231.56	11.727
7.257855	233.03	11.725
7.291855	234.56	11.726
7.323855	236.83	11.614
7.357855	238.61	11.582
7.389855	240.01	11.581
7.421855	242.25	11.477
7.455855	244.18	11.426
7.487855	245.77	11.405
7.521855	247.82	11.335
7.553855	250.08	11.227
7.585855	251.53	11.229
7.619855	253.92	11.120
7.651855	256.11	11.017
7.683855	257.87	10.974
7.717855	259.98	10.895
7.749855	262.58	10.749
7.783855	264.55	10.689
7.815855	266.57	10.612
7.847855	269.19	10.460
7.881855	271.60	10.347
7.913855	273.81	10.246
7.947855	276.84	10.054
7.979855	279.70	9.8651
8.011854	282.27	9.7186
8.045855	285.54	9.4908
8.077854	288.66	9.2769
8.109855	291.37	9.1125
8.143854	294.70	8.8773
