# Supplementary material for: Experimental and Statistical Study of the Fracture Mechanism of Sn96.5Ag3Cu0.5 Solder Joints via Ball Shear Test
Source: Materials (Basel). 2022 Mar 26;15(7):2455. doi: 10.3390/ma15072455 (PMC9000201; doi:10.3390/ma15072455)
Supplement: Supplementary file 1 [file materials-15-02455-s001.zip › 40um/4-1ú¿40umú⌐.csv]

TESTER	4000Plus	20087812
DATE	11/05/2020
TIME	18:01:13
TESTGROUP	DIE SHEAR
试验报告编号	GFJGJL2051209020521
样品编号	1~5：40μm/s
USERFIELD3
USERFIELD4
USERFIELD5
USERFIELD6
USERFIELD7
USERFIELD8
USERFIELD9
USERFIELD10
OPERATOR	何志刚
SAMPLE	2694
LOADUNIT	N
CARTRIDGE	2.0000 kg	20037312	球推力
TESTTYPE	Destruct
TESTSPEED	40.000	um/s
SHEARHEIGHT	50.000	um
TESTLOAD	0.000000	N
PROFILE	TIME/DIST/FORCE	248
TIME (s)	DIST (um)	FORCE (N)
0	0.000000	0.000000
0.0831861	0.59684	0.41210
0.1371861	0.82336	0.69090
0.1891861	1.0388	0.96192
0.2431861	1.4067	1.2271
0.2976861	1.5571	1.5157
0.3516861	1.7846	1.8036
0.4056861	2.2347	2.0490
0.4581861	2.4020	2.3308
0.5121861	2.8585	2.5846
0.5661861	3.0552	2.8673
0.6201861	3.4081	3.1344
0.6746861	3.8540	3.3896
0.7261861	3.9875	3.6665
0.7801861	4.7676	3.8787
0.8351861	4.9478	4.1726
0.8891861	5.6351	4.3921
0.9441861	5.9734	4.6657
0.9961861	6.5850	4.8904
1.050186	7.3042	5.1012
1.104186	7.8097	5.3487
1.166186	8.5960	5.6014
1.220686	9.2804	5.8258
1.274686	13.568	5.5820
1.328686	11.678	6.1377
1.380686	12.996	6.2669
1.434686	12.257	6.6745
1.488686	13.440	6.8303
1.542686	13.950	7.0726
1.597186	15.395	7.2038
1.649186	15.870	7.4459
1.703186	17.029	7.6048
1.757686	18.037	7.7831
1.811186	18.857	7.9901
1.865186	20.173	8.1285
1.917186	21.276	8.2854
1.971186	22.293	8.4717
2.026686	23.808	8.5846
2.080186	24.939	8.7516
2.134186	26.757	8.8302
2.186186	27.946	8.9759
2.240186	29.383	9.1036
2.295186	31.049	9.2063
2.349186	32.518	9.3205
2.403186	34.439	9.3813
2.455186	35.834	9.5051
2.509186	37.624	9.5827
2.563186	39.497	9.6542
2.617186	41.342	9.7248
2.671186	43.280	9.7878
2.723186	44.664	9.9085
2.777186	46.440	9.9879
2.831186	48.242	10.068
2.885186	49.858	10.173
2.939186	52.001	10.210
2.991186	53.522	10.308
3.045186	57.552	10.098
3.099186	58.479	10.286
3.153186	59.658	10.447
3.207186	61.203	10.561
3.259186	62.665	10.671
3.314186	65.261	10.654
3.368186	66.956	10.744
3.430686	69.066	10.831
3.484686	71.397	10.839
3.538686	73.140	10.927
3.593186	75.285	10.964
3.647186	77.497	10.992
3.699186	79.125	11.081
3.753186	81.444	11.090
3.808186	83.290	11.165
3.862186	85.600	11.185
3.916186	87.565	11.240
3.968186	89.510	11.289
4.022186	92.019	11.274
4.077186	93.764	11.366
4.131186	96.319	11.350
4.185186	98.198	11.421
4.237186	100.05	11.477
4.291686	102.61	11.460
4.345686	104.33	11.547
4.399686	106.94	11.523
4.454186	108.73	11.605
4.506686	110.84	11.637
4.561686	113.27	11.636
4.616186	115.31	11.691
4.671686	117.79	11.690
4.726186	119.84	11.743
4.779186	122.38	11.719
4.833686	124.06	11.816
4.888686	126.76	11.780
4.944686	128.73	11.849
5.001686	131.17	11.861
5.053686	133.09	11.913
5.108186	135.73	11.890
5.162686	137.59	11.963
5.216686	140.24	11.930
5.270686	142.17	11.990
5.322686	144.25	12.025
5.376686	146.87	11.996
5.430686	148.76	12.066
5.485186	151.35	12.050
5.539186	153.18	12.122
5.594686	155.88	12.091
5.661186	158.20	12.174
5.716186	160.80	12.157
5.772186	162.71	12.238
5.829686	165.41	12.216
5.885686	167.70	12.243
5.939686	169.99	12.256
5.991686	171.73	12.331
6.046686	174.62	12.276
6.100686	176.41	12.358
6.154686	178.97	12.338
6.209186	180.96	12.394
6.261686	182.62	12.478
6.316686	184.95	12.496
6.371686	186.41	12.625
6.427186	188.90	12.627
6.481186	190.70	12.703
6.534686	193.29	12.677
6.590186	194.90	12.792
6.645186	197.77	12.739
6.701186	199.71	12.812
6.757186	201.93	12.848
6.810186	204.01	12.883
6.865186	206.71	12.849
6.919186	208.61	12.917
6.973186	211.45	12.860
7.027186	213.03	12.968
7.079186	215.32	12.973
7.133686	217.95	12.942
7.188686	219.87	13.013
7.244186	222.50	12.995
7.299686	224.74	13.025
7.353186	227.02	13.039
7.408186	228.98	13.109
7.463686	231.49	13.098
7.518186	233.80	13.117
7.575186	236.10	13.148
7.628686	238.59	13.131
7.682686	240.91	13.145
7.736686	242.83	13.205
7.791186	245.82	13.134
7.846686	247.61	13.225
7.898686	250.38	13.168
7.962686	253.06	13.186
8.015186	254.89	13.258
8.069687	257.73	13.205
8.124187	259.50	13.290
8.178686	262.19	13.251
8.233686	264.30	13.296
8.285686	266.63	13.295
8.340687	269.51	13.247
8.394687	271.00	13.363
8.450686	273.96	13.303
8.504686	275.93	13.358
8.556686	278.92	13.272
8.612686	280.71	13.364
8.668687	283.84	13.287
8.726686	285.97	13.340
8.781687	288.37	13.348
8.837187	291.34	13.287
8.894687	293.21	13.378
8.950686	296.21	13.309
9.001686	297.81	13.406
9.055687	300.76	13.330
9.110686	303.14	13.340
9.167686	306.10	13.286
9.222687	308.10	13.346
9.279687	311.04	13.298
9.337687	313.94	13.256
9.394687	316.07	13.308
9.451687	319.03	13.253
9.506686	321.43	13.262
9.562687	323.76	13.279
9.620687	327.00	13.202
9.678686	329.63	13.195
9.736687	331.79	13.247
9.791686	334.83	13.174
9.846686	337.01	13.210
9.902686	339.86	13.166
9.960687	342.94	13.104
10.01669	344.77	13.186
10.07169	347.99	13.088
10.12769	350.11	13.138
10.18569	352.53	13.157
10.25269	356.13	13.084
10.31069	358.45	13.116
10.36669	360.89	13.124
10.42469	364.01	13.058
10.48269	366.36	13.087
10.54069	368.69	13.118
10.59869	371.54	13.086
10.65469	374.58	13.017
10.71269	376.83	13.058
10.76669	379.87	12.980
10.82369	382.26	12.999
10.87969	384.57	13.023
10.93769	387.79	12.944
10.99469	390.51	12.921
11.04869	393.08	12.898
11.10769	396.33	12.819
11.16569	399.02	12.804
11.22869	402.30	12.749
11.28669	404.90	12.746
11.34369	407.56	12.731
11.40069	411.15	12.594
11.45669	413.83	12.571
11.51869	416.95	12.523
11.57569	419.71	12.504
11.63169	423.40	12.346
11.68969	426.20	12.316
11.74769	429.02	12.290
11.80669	432.29	12.208
11.86569	435.75	12.108
11.91969	438.79	12.025
11.97869	441.93	11.956
12.03869	445.30	11.867
12.09769	448.83	11.749
12.15369	452.26	11.629
12.20969	454.83	11.624
12.26869	458.41	11.500
12.32369	461.78	11.382
12.37969	464.35	11.374
12.43669	468.13	11.214
12.49069	470.49	11.227
12.54969	473.88	11.126
12.60769	477.41	11.003
12.67369	480.49	10.983
12.73069	483.94	10.865
12.78869	487.26	10.774
12.84569	489.90	10.765
12.90169	493.24	10.657
12.95769	496.47	10.563
13.01469	499.02	10.562
13.07069	502.77	10.401
13.12569	505.21	10.403
13.17969	508.61	10.274
13.23569	511.26	10.254
13.29369	514.14	10.214
13.35269	517.68	10.100
13.40869	520.98	9.9971
13.46369	523.80	9.9557
13.52069	527.26	9.8318
13.57869	530.30	9.7766
13.63669	533.04	9.7541
13.69469	536.57	9.6358
