# Supplementary material for: Experimental and Statistical Study of the Fracture Mechanism of Sn96.5Ag3Cu0.5 Solder Joints via Ball Shear Test
Source: Materials (Basel). 2022 Mar 26;15(7):2455. doi: 10.3390/ma15072455 (PMC9000201; doi:10.3390/ma15072455)
Supplement: Supplementary file 1 [file materials-15-02455-s001.zip › 40um/4-3ú¿40umú⌐.csv]

TESTER	4000Plus	20087812
DATE	11/05/2020
TIME	18:01:13
TESTGROUP	DIE SHEAR
试验报告编号	GFJGJL2051209020521
样品编号	1~5：40μm/s
USERFIELD3
USERFIELD4
USERFIELD5
USERFIELD6
USERFIELD7
USERFIELD8
USERFIELD9
USERFIELD10
OPERATOR	何志刚
SAMPLE	2694
LOADUNIT	N
CARTRIDGE	2.0000 kg	20037312	球推力
TESTTYPE	Destruct
TESTSPEED	40.000	um/s
SHEARHEIGHT	50.000	um
TESTLOAD	0.000000	N
PROFILE	TIME/DIST/FORCE	248
TIME (s)	DIST (um)	FORCE (N)
0	0.000000	0.000000
0.0832338	0.25661	0.46052
0.1422338	0.43421	0.77779
0.2002338	0.81489	1.0597
0.2582338	0.84197	1.3918
0.3152338	1.1441	1.6792
0.3742338	1.5586	1.9660
0.4322338	2.0372	2.2399
0.4902338	2.3896	2.5255
0.5482338	2.6751	2.8243
0.6062338	3.2909	3.0806
0.6642338	4.1086	3.3017
0.7202338	4.4956	3.5736
0.7762338	5.0586	3.8229
0.8332338	5.6273	4.0760
0.8882338	6.1267	4.3335
0.9452338	7.0882	4.5361
1.004234	7.8829	4.7739
1.064234	8.6263	5.0230
1.120234	9.3218	5.2552
1.176234	10.090	5.4735
1.241234	10.864	5.7507
1.300234	11.872	5.9565
1.360234	12.827	6.1784
1.420234	13.752	6.4041
1.477234	14.520	6.6315
1.535234	15.389	6.8598
1.592234	16.483	7.0454
1.652234	17.425	7.2688
1.710234	18.531	7.4575
1.767234	19.535	7.6547
1.828234	20.875	7.8314
1.885234	22.371	7.9745
1.941234	23.345	8.1662
2.002234	24.788	8.3298
2.057234	26.133	8.4739
2.115234	27.714	8.6014
2.172234	28.937	8.7749
2.230234	30.404	8.9171
2.286234	32.032	9.0293
2.342234	33.359	9.1803
2.402234	35.005	9.3130
2.459234	36.822	9.4057
2.517234	38.736	9.4994
2.573234	40.127	9.6376
2.630234	42.260	9.6894
2.688234	44.181	9.7731
2.745234	45.868	9.8823
2.802234	47.690	9.9787
2.860234	49.757	10.048
2.920234	51.938	10.112
2.977234	53.537	10.233
3.036234	55.511	10.319
3.092234	57.808	10.340
3.148234	59.597	10.436
3.208234	61.669	10.515
3.265234	63.814	10.565
3.324234	65.920	10.629
3.380234	68.057	10.676
3.435234	70.033	10.739
3.492234	72.436	10.761
3.550234	74.368	10.843
3.609234	76.385	10.923
3.676234	79.497	10.909
3.733234	81.262	11.008
3.792234	83.156	11.105
3.850234	85.756	11.101
3.905234	87.943	11.137
3.964234	90.084	11.197
4.020234	92.121	11.256
4.079234	94.446	11.297
4.136234	96.613	11.349
4.195234	98.724	11.413
4.251234	101.17	11.425
4.308234	103.40	11.464
4.367734	105.56	11.530
4.424234	107.41	11.619
4.484234	109.86	11.644
4.541234	112.32	11.654
4.599234	114.40	11.717
4.656234	116.38	11.793
4.714234	118.86	11.805
4.774234	121.37	11.831
4.830234	123.22	11.910
4.888234	125.35	11.971
4.944234	127.95	11.959
5.000234	129.91	12.028
5.060234	132.21	12.077
5.116234	134.70	12.078
5.174234	137.01	12.116
5.229234	138.69	12.213
5.287234	141.26	12.217
5.343234	143.63	12.230
5.399234	145.24	12.353
5.457734	147.22	12.434
5.515234	149.02	12.524
5.574234	150.95	12.616
5.632234	152.60	12.740
5.690234	155.02	12.763
5.748234	157.65	12.756
5.805734	159.58	12.838
5.864234	161.55	12.916
5.922234	164.03	12.932
5.979234	166.77	12.906
6.044234	169.02	12.993
6.101234	171.82	12.959
6.160234	174.02	13.016
6.220234	176.46	13.046
6.275234	178.84	13.058
6.332234	181.64	13.028
6.391234	183.74	13.093
6.450234	186.21	13.111
6.506734	188.94	13.086
6.563234	191.63	13.062
6.621234	193.84	13.108
6.655234	195.22	13.137
6.706234	197.64	13.115
6.765234	200.28	13.112
6.823234	203.29	13.055
6.882234	206.13	13.030
6.940234	208.49	13.057
6.995234	211.02	13.052
7.053234	214.14	12.982
7.110734	216.54	13.009
7.167234	218.89	13.023
7.226234	222.14	12.946
7.282234	224.72	12.935
7.343234	227.58	12.921
7.400234	229.86	12.949
7.459234	232.90	12.898
7.515234	236.06	12.817
7.572234	238.16	12.874
7.631234	241.00	12.848
7.687234	244.29	12.742
7.745234	246.78	12.757
7.802234	248.98	12.801
7.860234	252.14	12.729
7.929234	255.69	12.673
7.989234	258.43	12.659
8.045234	260.93	12.660
8.104234	264.13	12.588
8.161234	266.95	12.555
8.220234	269.51	12.561
8.276234	272.27	12.533
8.333234	275.61	12.426
8.392234	278.15	12.438
8.447233	280.53	12.445
8.507234	283.68	12.384
8.564234	286.65	12.333
8.622233	289.15	12.342
8.680234	291.84	12.331
8.736234	295.10	12.234
8.795234	297.82	12.223
8.851733	300.11	12.255
8.910233	303.15	12.199
8.970234	306.50	12.108
9.028234	309.51	12.056
9.087234	312.12	12.056
9.144234	314.52	12.073
9.203234	317.58	12.024
9.258734	320.68	11.947
9.319234	323.61	11.915
9.377234	326.09	11.926
9.435233	329.03	11.884
9.493234	332.31	11.792
9.552234	335.14	11.773
9.610733	337.83	11.762
9.666233	340.51	11.731
9.725233	343.72	11.657
9.782233	346.12	11.675
9.840234	348.67	11.681
9.900233	351.57	11.653
9.957233	354.72	11.575
10.01723	357.67	11.539
10.07623	360.45	11.521
10.13123	362.67	11.549
10.19023	365.73	11.499
10.24623	368.66	11.440
10.30423	370.85	11.493
10.37323	374.56	11.411
10.43123	377.50	11.363
10.48923	379.95	11.384
10.54523	382.55	11.376
10.60323	385.68	11.303
10.66323	388.56	11.277
10.72023	390.95	11.296
10.78123	393.73	11.288
10.83723	396.46	11.263
10.89723	399.36	11.230
10.95523	402.33	11.179
11.01223	404.70	11.200
11.07123	407.39	11.194
11.12823	410.55	11.118
11.18623	413.36	11.092
11.24223	415.58	11.123
11.29923	418.76	11.040
11.36023	421.78	11.006
11.41523	424.11	11.024
11.47323	426.65	11.032
11.53123	430.00	10.932
11.59023	432.99	10.882
11.64823	435.76	10.862
11.70623	438.19	10.879
11.76623	441.16	10.842
11.82223	444.53	10.735
11.88023	447.41	10.696
11.93623	449.86	10.701
11.99423	453.34	10.584
12.05323	456.58	10.507
12.11023	459.22	10.499
12.17073	462.47	10.430
12.22823	465.65	10.347
12.28823	468.90	10.273
12.34623	472.55	10.135
12.40523	475.57	10.087
12.46323	478.47	10.048
12.51923	481.77	9.9412
12.58223	485.03	9.8841
12.63823	488.62	9.7488
12.69523	491.41	9.7162
12.76423	494.43	9.7269
12.82223	496.20	9.8260
12.87923	497.04	10.044
12.93823	497.84	10.281
12.99723	499.34	10.429
13.05623	500.97	10.559
13.11223	502.86	10.637
13.17073	504.21	10.804
13.22823	505.97	10.903
13.28523	508.07	10.959
13.34523	510.09	11.045
13.40123	511.53	11.185
13.45923	514.03	11.190
13.51723	517.10	11.130
13.57723	520.05	11.095
13.63423	522.25	11.134
13.69123	525.18	11.092
13.75023	528.37	11.017
13.80723	531.44	10.949
13.86823	534.64	10.891
13.92523	537.16	10.892
13.98423	540.59	10.791
14.04323	544.30	10.654
14.09923	547.73	10.534
14.15923	551.21	10.426
14.21623	554.86	10.288
14.27723	558.93	10.114
14.33523	563.52	9.8582
