# Supplementary material for: Experimental and Statistical Study of the Fracture Mechanism of Sn96.5Ag3Cu0.5 Solder Joints via Ball Shear Test
Source: Materials (Basel). 2022 Mar 26;15(7):2455. doi: 10.3390/ma15072455 (PMC9000201; doi:10.3390/ma15072455)
Supplement: Supplementary file 1 [file materials-15-02455-s001.zip › 40um/5-1ú¿40umú⌐.csv]

TESTER	4000Plus	20087812
DATE	11/05/2020
TIME	18:01:13
TESTGROUP	DIE SHEAR
试验报告编号	GFJGJL2051209020521
样品编号	1~5：40μm/s
USERFIELD3
USERFIELD4
USERFIELD5
USERFIELD6
USERFIELD7
USERFIELD8
USERFIELD9
USERFIELD10
OPERATOR	何志刚
SAMPLE	2694
LOADUNIT	N
CARTRIDGE	2.0000 kg	20037312	球推力
TESTTYPE	Destruct
TESTSPEED	40.000	um/s
SHEARHEIGHT	50.000	um
TESTLOAD	0.000000	N
PROFILE	TIME/DIST/FORCE	248
TIME (s)	DIST (um)	FORCE (N)
0	0.000000	0.000000
0.0688623	0.77190	0.31002
0.1068623	1.1612	0.48054
0.1428623	1.4533	0.64518
0.1808623	1.8211	0.81388
0.2168623	1.9319	1.0064
0.2548623	2.0446	1.2126
0.2928623	2.4762	1.3776
0.3288623	2.6836	1.5578
0.3668623	2.7625	1.7636
0.4048623	2.9191	1.9641
0.4408623	3.3667	2.1133
0.4788623	3.4087	2.3240
0.5148623	3.5779	2.5090
0.5528623	4.1814	2.6520
0.5908623	4.1846	2.8722
0.6268623	4.4584	3.0438
0.6648623	4.9147	3.2011
0.7008623	5.3447	3.3526
0.7388623	5.7234	3.5244
0.7768623	6.1008	3.6919
0.8188623	6.8333	3.8366
0.8568623	6.9032	4.0483
0.8948623	7.3031	4.2128
0.9308623	7.8134	4.3540
0.9688623	8.3764	4.5021
1.004862	8.5854	4.6775
1.042862	9.1796	4.8216
1.080862	9.7172	4.9731
1.116862	10.107	5.1298
1.154862	10.625	5.2790
1.190862	11.309	5.4025
1.228862	11.831	5.5514
1.266862	12.055	5.7431
1.302862	13.000	5.8237
1.340862	13.583	5.9694
1.378862	14.041	6.1310
1.414862	14.580	6.2685
1.452862	15.674	6.3437
1.488862	15.784	6.5364
1.526862	16.467	6.6645
1.564862	17.273	6.7814
1.600862	18.220	6.8664
1.638862	18.327	7.0687
1.674862	19.654	7.1046
1.712862	20.176	7.2581
1.750862	20.932	7.3769
1.786862	21.684	7.4869
1.824862	22.668	7.5809
1.860862	23.415	7.6916
1.898862	23.919	7.8427
1.936862	25.460	7.8650
1.972862	25.874	8.0186
2.010862	26.884	8.1093
2.048862	27.571	8.2369
2.084862	28.880	8.2751
2.122862	29.515	8.4095
2.158862	30.547	8.4835
2.196862	31.559	8.5740
2.234862	32.595	8.6566
2.270862	33.468	8.7511
2.308862	34.590	8.8273
2.344862	35.692	8.8923
2.388862	36.929	8.9859
2.426862	38.184	9.0405
2.462862	39.093	9.1302
2.500862	40.350	9.1892
2.538862	41.211	9.2943
2.574862	42.545	9.3249
2.612862	43.605	9.4090
2.648862	44.749	9.4732
2.686862	46.026	9.5296
2.724862	47.286	9.5788
2.760862	48.543	9.6285
2.798862	49.795	9.6833
2.834862	51.105	9.7216
2.872862	52.354	9.7816
2.910862	53.874	9.7974
2.946862	54.976	9.8670
2.984862	56.393	9.9098
3.022862	57.539	9.9783
3.058862	58.851	10.016
3.096862	60.098	10.072
3.132862	61.305	10.123
3.170862	62.645	10.171
3.208862	64.248	10.181
3.244862	65.793	10.189
3.282862	67.069	10.246
3.318862	68.419	10.279
3.356862	69.810	10.316
3.394862	71.325	10.337
3.430862	72.475	10.396
3.468862	74.094	10.408
3.504862	75.360	10.452
3.542862	76.878	10.472
3.580862	78.378	10.500
3.616862	79.687	10.538
3.654862	81.198	10.565
3.692862	82.436	10.621
3.728862	83.937	10.635
3.766862	85.134	10.697
3.802862	86.582	10.717
3.840862	87.890	10.770
3.878862	89.370	10.795
3.920862	91.386	10.779
3.958862	92.898	10.805
3.994862	94.364	10.824
4.032862	95.790	10.856
4.070862	97.184	10.893
4.106862	98.645	10.912
4.144862	99.973	10.961
4.182862	101.38	10.997
4.218862	102.85	11.014
4.256862	104.29	11.053
4.292862	105.73	11.071
4.330862	107.18	11.100
4.368862	108.93	11.095
4.404862	110.20	11.134
4.442862	111.94	11.131
4.478862	113.29	11.164
4.516862	115.04	11.159
4.554862	116.65	11.172
4.590862	118.08	11.196
4.628862	119.68	11.206
4.664862	121.16	11.222
4.702862	122.68	11.242
4.740862	124.02	11.290
4.776862	125.57	11.298
4.814862	127.00	11.330
4.852862	128.40	11.366
4.888862	129.96	11.376
4.926862	131.56	11.392
4.962862	133.08	11.402
5.000862	134.83	11.393
5.038862	136.51	11.394
5.074862	137.98	11.411
5.112862	139.78	11.400
5.148862	141.29	11.412
5.186862	143.10	11.395
5.224862	144.87	11.388
5.260862	146.24	11.418
5.298862	148.08	11.398
5.327862	148.96	11.459
5.360862	150.83	11.402
5.398862	152.31	11.428
5.434862	154.04	11.412
5.472862	155.65	11.426
5.508862	157.34	11.415
5.546862	158.84	11.442
5.584862	160.60	11.432
5.620862	162.39	11.409
5.658862	164.22	11.393
5.694862	165.93	11.380
5.732862	167.62	11.378
5.770862	169.57	11.348
5.806862	171.17	11.349
5.844862	173.13	11.318
5.880862	174.74	11.317
5.918862	176.74	11.276
5.956862	178.57	11.256
5.992862	180.33	11.237
6.030862	182.08	11.228
6.066862	183.89	11.202
6.104862	185.67	11.189
6.148862	187.76	11.177
6.184862	189.37	11.181
6.222862	191.47	11.127
6.260862	193.40	11.095
6.296862	195.08	11.085
6.334862	197.06	11.047
6.370862	198.76	11.035
6.408862	200.61	11.018
6.446862	202.31	11.014
6.482862	204.23	10.978
6.520862	205.88	10.983
6.558862	207.70	10.968
6.594862	209.58	10.934
6.632862	211.35	10.922
6.668862	213.27	10.882
6.706862	215.08	10.870
6.744862	217.21	10.811
6.780862	218.92	10.798
6.818862	221.15	10.737
6.854862	222.91	10.711
6.892862	225.01	10.657
6.930862	227.01	10.621
6.966862	229.00	10.572
7.004862	230.87	10.547
7.040862	232.77	10.510
7.078862	234.81	10.463
7.116862	236.53	10.463
7.152862	238.54	10.415
7.190862	240.31	10.403
7.226862	242.27	10.353
7.264862	244.14	10.333
7.302862	246.17	10.287
7.338862	247.95	10.265
7.376862	250.05	10.215
7.414862	252.06	10.174
7.450862	254.02	10.132
7.488862	256.06	10.086
7.524862	257.91	10.055
7.562862	260.08	9.9914
7.600862	262.17	9.9429
7.636862	264.10	9.9013
7.674862	266.05	9.8709
7.718862	268.14	9.8554
7.754862	270.02	9.8204
7.792862	272.24	9.7546
7.828862	274.09	9.7191
7.866862	276.34	9.6459
7.904862	278.49	9.5889
7.940862	280.42	9.5483
7.978862	282.50	9.4961
8.014862	284.37	9.4625
8.052862	286.49	9.4096
8.090862	288.34	9.3924
8.126863	290.35	9.3407
8.164863	292.31	9.3045
8.200862	294.29	9.2564
8.238862	296.12	9.2370
8.276862	298.23	9.1863
8.312862	300.18	9.1417
8.350863	302.15	9.1087
8.386862	304.16	9.0572
8.424862	306.31	9.0007
8.462862	308.41	8.9469
8.498862	310.20	8.9184
8.536862	312.39	8.8575
8.574862	314.57	8.7928
8.610862	316.42	8.7621
8.648862	318.49	8.7158
8.684862	320.36	8.6773
8.722862	322.27	8.6528
8.760862	324.21	8.6239
8.796863	326.18	8.5773
8.834862	327.98	8.5617
8.870862	329.93	8.5221
8.908862	331.79	8.4984
8.946862	333.85	8.4541
8.982862	335.73	8.4138
9.020863	337.72	8.3790
9.056862	339.63	8.3442
9.094862	341.68	8.2963
9.132862	343.68	8.2555
9.168862	345.62	8.2121
9.206862	347.71	8.1595
9.250862	349.77	8.1470
