# Supplementary material for: Experimental and Statistical Study of the Fracture Mechanism of Sn96.5Ag3Cu0.5 Solder Joints via Ball Shear Test
Source: Materials (Basel). 2022 Mar 26;15(7):2455. doi: 10.3390/ma15072455 (PMC9000201; doi:10.3390/ma15072455)
Supplement: Supplementary file 1 [file materials-15-02455-s001.zip › 40um/5-2ú¿40umú⌐.csv]

TESTER	4000Plus	20087812
DATE	11/05/2020
TIME	18:01:13
TESTGROUP	DIE SHEAR
试验报告编号	GFJGJL2051209020521
样品编号	1~5：40μm/s
USERFIELD3
USERFIELD4
USERFIELD5
USERFIELD6
USERFIELD7
USERFIELD8
USERFIELD9
USERFIELD10
OPERATOR	何志刚
SAMPLE	2694
LOADUNIT	N
CARTRIDGE	2.0000 kg	20037312	球推力
TESTTYPE	Destruct
TESTSPEED	40.000	um/s
SHEARHEIGHT	50.000	um
TESTLOAD	0.000000	N
PROFILE	TIME/DIST/FORCE	248
TIME (s)	DIST (um)	FORCE (N)
0	0.000000	0.000000
0.06893463	1.0131	0.27237
0.09493463	1.2316	0.39133
0.1229346	1.4231	0.52297
0.1509346	1.8035	0.63487
0.1769346	2.0073	0.76032
0.2049346	2.2520	0.88970
0.2329346	2.2631	1.0491
0.2589346	2.5504	1.1592
0.2869346	2.9272	1.2716
0.3129346	3.1536	1.3942
0.3409346	3.0930	1.5628
0.3689346	3.4151	1.6822
0.3949346	3.7343	1.7928
0.4229346	4.0037	1.9190
0.4489346	4.1697	2.0448
0.4769346	4.1251	2.2114
0.5049346	4.8420	2.2800
0.5309346	5.1609	2.3860
0.5589346	4.9567	2.5732
0.5869346	5.3281	2.6908
0.6169346	5.6658	2.8174
0.6449346	6.0938	2.9232
0.6729346	6.0091	3.0950
0.6989346	6.2060	3.2213
0.7269346	6.9387	3.2879
0.7549346	6.7810	3.4645
0.7809346	7.3806	3.5390
0.8089346	7.5857	3.6735
0.8349346	7.9532	3.7732
0.8629346	8.4996	3.8638
0.8909346	8.5833	4.0139
0.9169346	9.0480	4.1057
0.9449346	9.3797	4.2239
0.9709346	9.8779	4.3069
0.9989346	10.273	4.4170
1.026935	10.482	4.5554
1.052935	10.929	4.6497
1.080935	11.561	4.7246
1.108935	11.838	4.8498
1.134935	12.300	4.9374
1.162935	12.752	5.0401
1.188935	13.317	5.1191
1.216935	13.763	5.2226
1.244935	14.260	5.3195
1.270935	14.846	5.3912
1.298935	15.341	5.4883
1.324935	15.917	5.5658
1.352935	16.347	5.6713
1.380935	16.842	5.7686
1.406935	17.511	5.8295
1.434935	18.081	5.9217
1.462935	18.511	6.0226
1.488935	19.074	6.1018
1.516935	19.738	6.1772
1.542935	20.391	6.2403
1.570935	20.737	6.3566
1.598935	21.371	6.4359
1.624935	22.037	6.4973
1.652935	22.643	6.5847
1.678935	23.224	6.6616
1.706935	23.602	6.7739
1.734935	24.402	6.8317
1.766935	25.105	6.9206
1.792935	25.560	7.0136
1.820935	26.378	7.0692
1.846935	26.954	7.1421
1.874935	27.634	7.2155
1.902935	28.327	7.2873
1.928935	28.864	7.3698
1.956935	29.831	7.4063
1.982935	30.432	7.4805
2.010935	31.090	7.5568
2.038935	31.867	7.6130
2.064934	32.499	7.6833
2.092935	33.352	7.7344
2.120934	34.088	7.8006
2.146935	34.768	7.8602
2.174935	35.698	7.9059
2.200935	36.487	7.9515
2.228935	37.258	8.0085
2.256935	38.046	8.0680
2.282935	38.766	8.1270
2.310935	39.739	8.1673
2.336935	40.527	8.2129
2.364935	41.238	8.2823
2.392935	42.210	8.3181
2.418935	43.071	8.3590
2.446935	43.932	8.4044
2.474935	44.756	8.4593
2.500935	45.610	8.5010
2.528935	46.647	8.5283
2.554935	47.484	8.5723
2.582935	48.254	8.6341
2.610934	49.189	8.6747
2.636935	50.095	8.7097
2.664935	51.108	8.7402
2.690935	51.971	8.7763
2.718935	52.718	8.8410
2.746935	53.909	8.8440
2.772935	54.861	8.8731
2.800935	55.646	8.9330
2.828935	56.531	8.9799
2.854935	57.461	9.0074
2.886935	58.716	9.0297
2.914935	59.567	9.0810
2.940935	60.459	9.1225
2.968935	61.719	9.1212
2.996935	62.597	9.1645
3.022935	63.476	9.1985
3.050935	64.509	9.2310
3.076935	65.551	9.2440
3.104935	66.655	9.2628
3.132935	67.586	9.3038
3.158935	68.591	9.3215
3.186935	69.740	9.3346
3.212934	70.771	9.3535
3.240935	71.743	9.3893
3.268934	72.801	9.4186
3.294935	73.884	9.4263
3.322935	75.092	9.4271
3.350935	76.059	9.4636
3.376935	77.122	9.4784
3.404935	78.382	9.4772
3.430935	79.375	9.4964
3.458935	80.365	9.5299
3.486935	81.348	9.5643
3.512935	82.459	9.5683
3.540935	83.731	9.5701
3.566935	84.664	9.6017
3.594935	85.589	9.6435
3.622935	86.792	9.6496
3.648935	88.050	9.6348
3.676935	89.225	9.6444
3.704935	90.077	9.6957
3.730935	91.183	9.7004
3.758934	92.575	9.6821
3.784935	93.697	9.6894
3.812935	94.558	9.7394
3.840935	95.763	9.7452
3.866935	96.958	9.7386
3.894935	98.279	9.7340
3.920935	99.271	9.7580
3.948935	100.27	9.7851
3.976935	101.63	9.7711
4.002935	102.88	9.7578
4.034935	103.95	9.8046
4.062934	105.34	9.7860
4.088934	106.50	9.7881
4.116935	107.51	9.8187
4.144935	108.58	9.8429
4.170935	109.75	9.8387
4.198935	111.18	9.8156
4.226934	112.14	9.8573
4.252934	113.22	9.8700
4.280935	114.56	9.8542
4.306935	115.73	9.8553
4.334935	116.90	9.8658
4.362935	117.94	9.8923
4.388935	119.00	9.9035
4.416934	120.46	9.8760
4.442935	121.70	9.8679
4.470934	122.61	9.9120
4.498935	123.74	9.9231
4.524935	125.09	9.9056
4.552935	126.41	9.8959
4.580935	127.36	9.9353
4.606935	128.51	9.9336
4.634934	129.92	9.9088
4.660934	131.13	9.9044
4.688935	132.32	9.9132
4.716935	133.34	9.9424
4.740435	134.38	9.9508
4.766934	135.63	9.9377
4.792934	136.98	9.9104
4.820935	138.39	9.8898
4.846935	139.48	9.9014
4.874935	140.41	9.9418
4.902935	141.95	9.9052
4.928935	143.27	9.8825
4.956934	144.44	9.8921
4.982934	145.64	9.8900
5.010935	146.91	9.8826
5.038935	148.48	9.8409
5.064935	149.71	9.8345
5.092935	150.78	9.8582
5.120934	152.10	9.8496
5.146935	153.56	9.8133
5.174934	155.05	9.7864
5.200934	156.22	9.7835
5.228935	157.43	9.7879
5.256935	158.97	9.7457
5.282935	160.39	9.7156
5.310935	161.66	9.7128
5.342935	163.38	9.6747
5.368935	164.79	9.6403
5.396935	165.95	9.6516
5.424934	167.26	9.6442
5.450934	168.79	9.5943
5.478935	170.46	9.5448
5.504935	171.67	9.5407
5.532935	172.92	9.5411
5.560935	174.60	9.4807
5.586935	176.10	9.4393
5.614934	177.54	9.4160
5.642935	178.76	9.4194
5.668935	180.28	9.3714
5.696935	181.92	9.3205
5.722935	183.38	9.2793
5.750935	184.57	9.2872
5.778934	186.14	9.2504
5.804935	187.71	9.1965
5.832934	189.37	9.1477
5.858934	190.66	9.1293
5.886935	191.97	9.1205
5.914935	193.78	9.0438
5.940935	195.38	8.9903
5.968935	196.76	8.9733
5.996934	198.13	8.9585
6.022934	199.69	8.9087
6.050935	201.45	8.8428
6.076935	202.96	8.7958
6.104935	204.19	8.7985
6.132935	205.96	8.7369
6.158935	207.62	8.6698
6.186934	209.27	8.6185
6.212934	210.63	8.5902
6.240934	212.16	8.5548
6.268935	214.13	8.4614
6.294935	215.89	8.3862
6.322935	217.23	8.3748
6.350935	219.01	8.3069
6.376935	220.73	8.2326
6.404934	222.64	8.1482
6.430934	224.23	8.0942
6.458935	225.78	8.0608
6.490934	228.18	7.9319
6.516934	229.74	7.8772
6.544935	231.33	7.8333
6.572935	233.44	7.7231
6.598935	235.11	7.6558
6.626935	236.93	7.5817
6.654934	238.57	7.5318
6.680934	240.34	7.4556
6.708935	242.48	7.3406
6.734935	244.19	7.2677
6.762935	245.95	7.2066
6.790935	247.85	7.1237
