# Supplementary material for: Experimental and Statistical Study of the Fracture Mechanism of Sn96.5Ag3Cu0.5 Solder Joints via Ball Shear Test
Source: Materials (Basel). 2022 Mar 26;15(7):2455. doi: 10.3390/ma15072455 (PMC9000201; doi:10.3390/ma15072455)
Supplement: Supplementary file 1 [file materials-15-02455-s001.zip › 50um/1-1ú¿50umú⌐.csv]

TESTER	4000Plus	20087812
DATE	11/05/2020
TIME	18:11:18
TESTGROUP	DIE SHEAR
试验报告编号	GFJGJL2051209020521
样品编号	1~5：50μm/s
USERFIELD3
USERFIELD4
USERFIELD5
USERFIELD6
USERFIELD7
USERFIELD8
USERFIELD9
USERFIELD10
OPERATOR	何志刚
SAMPLE	2695
LOADUNIT	N
CARTRIDGE	2.0000 kg	20037312	球推力
TESTTYPE	Destruct
TESTSPEED	50.000	um/s
SHEARHEIGHT	50.000	um
TESTLOAD	0.000000	N
PROFILE	TIME/DIST/FORCE	248
TIME (s)	DIST (um)	FORCE (N)
0	0.000000	0.000000
0.06596936	0.80309	0.37460
0.1039694	1.2602	0.57775
0.1399693	1.4707	0.79886
0.1779694	1.6931	1.0322
0.2139693	1.8029	1.2663
0.2519694	2.1659	1.4816
0.2899694	2.0857	1.7585
0.3259693	2.5132	1.9516
0.3639694	2.8154	2.1747
0.4019693	3.3248	2.3712
0.4379694	3.6786	2.5738
0.4759693	4.2468	2.7581
0.5119694	4.5844	2.9628
0.5499694	5.0078	3.1703
0.5879694	5.7226	3.3403
0.6239694	5.9951	3.5535
0.6619694	6.5967	3.7426
0.6979694	6.8898	3.9485
0.7359694	7.5567	4.1247
0.7739694	8.0435	4.3286
0.8159693	8.4367	4.5676
0.8539694	8.9159	4.7633
0.8919694	9.6380	4.9323
0.9279694	10.157	5.1184
0.9659694	10.828	5.2940
1.001969	11.427	5.4650
1.039969	11.931	5.6622
1.077969	12.702	5.8250
1.113969	13.149	6.0110
1.151969	13.789	6.1907
1.187969	14.275	6.3809
1.225969	15.288	6.5125
1.263969	15.563	6.7392
1.299969	16.544	6.8565
1.337969	17.084	7.0489
1.375969	17.975	7.2009
1.411969	18.611	7.3673
1.449969	19.507	7.5139
1.485969	20.204	7.6724
1.523969	21.083	7.8167
1.561969	22.117	7.9456
1.597969	22.892	8.0940
1.635969	23.781	8.2416
1.671969	24.597	8.3848
1.709969	25.652	8.5156
1.747969	26.231	8.7031
1.783969	27.343	8.8082
1.821969	28.205	8.9592
1.857969	29.165	9.0793
1.895969	30.082	9.2233
1.933969	31.190	9.3426
1.969969	32.272	9.4562
2.007969	33.232	9.5947
2.045969	34.711	9.6663
2.081969	35.781	9.7721
2.119969	37.138	9.8595
2.155969	38.247	9.9651
2.193969	39.860	10.019
2.231969	41.100	10.122
2.267969	42.466	10.199
2.305969	43.863	10.281
2.341969	45.299	10.344
2.385969	46.424	10.498
2.423969	48.217	10.534
2.459969	49.444	10.624
2.497969	50.990	10.687
2.535969	52.791	10.718
2.571969	54.106	10.797
2.609969	55.816	10.839
2.645969	57.104	10.916
2.683969	58.801	10.960
2.721969	60.061	11.060
2.757969	61.669	11.101
2.795969	63.103	11.183
2.831969	64.722	11.218
2.869969	66.164	11.295
2.907969	67.706	11.358
2.943969	69.222	11.411
2.981969	70.935	11.453
3.019969	72.606	11.500
3.055969	74.190	11.549
3.093969	76.116	11.563
3.129969	77.465	11.638
3.167969	79.323	11.660
3.205969	81.062	11.694
3.241969	82.732	11.727
3.279969	84.238	11.795
3.315969	85.878	11.837
3.353969	87.504	11.890
3.391969	89.039	11.954
3.427969	90.689	11.990
3.465969	92.249	12.051
3.501969	93.823	12.092
3.539969	95.318	12.167
3.577969	97.347	12.168
3.613969	98.705	12.241
3.651969	100.42	12.282
3.689969	102.53	12.272
3.725969	104.08	12.317
3.763969	105.65	12.376
3.799969	107.45	12.393
3.837969	109.23	12.426
3.875969	110.86	12.483
3.917969	112.43	12.566
3.955969	114.26	12.598
3.993969	116.06	12.628
4.029969	117.68	12.667
4.067969	119.57	12.686
4.103969	121.03	12.746
4.141969	123.13	12.742
4.179969	124.54	12.818
4.215969	125.50	12.943
4.253969	126.47	13.080
4.289969	127.53	13.192
4.327969	128.64	13.306
4.365969	129.67	13.436
4.401969	131.10	13.505
4.439969	132.33	13.604
4.475969	133.86	13.655
4.513969	135.15	13.756
4.551969	136.89	13.793
4.587969	138.30	13.860
4.625969	140.15	13.885
4.663969	141.83	13.930
4.699969	143.50	13.964
4.737969	145.06	14.025
4.773969	146.88	14.034
4.811969	148.57	14.079
4.849969	149.71	14.193
4.885969	151.65	14.193
4.923969	153.02	14.283
4.959969	154.94	14.284
4.997969	156.33	14.367
5.035969	157.90	14.427
5.071969	159.75	14.437
5.109969	161.19	14.513
5.145969	163.17	14.506
5.183969	164.82	14.556
5.221969	166.97	14.542
5.257969	168.43	14.598
5.295969	170.65	14.574
5.333969	172.66	14.577
5.369969	174.43	14.598
5.407969	176.49	14.594
5.443969	178.24	14.622
5.487969	179.95	14.705
5.525969	181.91	14.711
5.561969	183.74	14.722
5.599969	185.97	14.703
5.637969	188.17	14.681
5.673969	189.98	14.696
5.711969	192.12	14.688
5.747969	193.94	14.697
5.785969	195.92	14.704
5.823969	197.74	14.728
5.859969	199.56	14.741
5.897969	201.29	14.781
5.933969	203.23	14.779
5.971969	205.02	14.811
6.009969	206.68	14.864
6.045969	208.75	14.846
6.083969	210.72	14.854
6.119969	212.67	14.852
6.143469	213.85	14.865
6.175969	216.55	14.738
6.213969	218.21	14.787
6.251969	220.08	14.808
6.287969	222.24	14.779
6.325969	224.03	14.810
6.361969	226.19	14.781
6.399969	228.21	14.778
6.437969	230.57	14.735
6.473969	232.62	14.720
6.511969	235.09	14.668
6.547969	237.20	14.646
6.585969	239.84	14.568
6.623969	242.45	14.494
6.659969	244.66	14.457
6.697969	247.17	14.396
6.735969	249.64	14.336
6.771969	252.07	14.276
6.809969	254.49	14.227
6.845969	257.05	14.141
6.883969	259.61	14.073
6.921969	262.28	13.992
6.963969	265.75	13.835
7.001969	269.03	13.675
7.039969	272.24	13.528
7.075969	275.24	13.390
7.113969	278.48	13.235
7.149969	281.59	13.083
7.187969	284.69	12.946
7.225969	287.67	12.824
7.261969	290.67	12.687
7.299969	293.24	12.619
7.335969	295.87	12.528
7.373969	298.42	12.461
7.411969	301.03	12.383
7.447969	303.31	12.338
7.485969	305.94	12.262
7.521969	308.18	12.221
7.559969	310.82	12.144
7.597969	313.46	12.071
7.633969	315.68	12.033
7.671969	318.34	11.953
7.709969	320.73	11.907
7.745969	323.05	11.856
7.783969	325.39	11.817
7.819969	327.74	11.763
7.857969	329.91	11.746
7.895969	332.10	11.726
7.931969	334.34	11.685
7.969969	336.46	11.670
8.005969	338.80	11.617
8.04397	340.97	11.600
8.081969	343.49	11.538
8.11797	345.55	11.525
8.15597	348.07	11.463
8.19197	350.18	11.436
8.22997	352.74	11.372
8.26797	355.27	11.309
8.303969	357.43	11.279
8.341969	359.81	11.230
8.37797	361.92	11.211
8.41597	364.25	11.173
8.45397	366.40	11.159
8.48997	368.58	11.121
8.53397	370.86	11.132
8.57197	373.51	11.057
8.607969	375.51	11.043
8.645969	377.99	10.991
8.68197	380.10	10.968
8.71997	382.37	10.937
8.75797	384.46	10.930
8.79397	386.72	10.883
8.831969	388.88	10.867
8.869969	390.88	10.872
8.90597	393.16	10.831
8.94397	395.34	10.813
8.97997	397.47	10.787
9.01797	399.74	10.756
9.05597	402.05	10.716
9.091969	404.25	10.681
9.12997	406.64	10.637
9.16597	408.77	10.614
9.20397	411.33	10.547
9.24197	413.85	10.484
