# Supplementary material for: Experimental and Statistical Study of the Fracture Mechanism of Sn96.5Ag3Cu0.5 Solder Joints via Ball Shear Test
Source: Materials (Basel). 2022 Mar 26;15(7):2455. doi: 10.3390/ma15072455 (PMC9000201; doi:10.3390/ma15072455)
Supplement: Supplementary file 1 [file materials-15-02455-s001.zip › 50um/1-2ú¿50umú⌐.csv]

TESTER	4000Plus	20087812
DATE	11/05/2020
TIME	18:11:18
TESTGROUP	DIE SHEAR
试验报告编号	GFJGJL2051209020521
样品编号	1~5：50μm/s
USERFIELD3
USERFIELD4
USERFIELD5
USERFIELD6
USERFIELD7
USERFIELD8
USERFIELD9
USERFIELD10
OPERATOR	何志刚
SAMPLE	2695
LOADUNIT	N
CARTRIDGE	2.0000 kg	20037312	球推力
TESTTYPE	Destruct
TESTSPEED	50.000	um/s
SHEARHEIGHT	50.000	um
TESTLOAD	0.000000	N
PROFILE	TIME/DIST/FORCE	248
TIME (s)	DIST (um)	FORCE (N)
0	0.000000	0.000000
0.0675913	1.1460	0.32748
0.1115913	1.4607	0.58574
0.1535913	2.1589	0.79005
0.1975913	2.4216	1.0550
0.2395913	2.8088	1.2993
0.2835913	3.2462	1.5464
0.3255913	3.7209	1.7703
0.3695913	4.0783	2.0276
0.4115913	4.3274	2.2851
0.4535913	4.8138	2.5121
0.4975913	5.0004	2.7914
0.5395913	5.6437	3.0028
0.5835913	5.7796	3.2841
0.6255913	6.3961	3.4943
0.6695913	6.5449	3.7785
0.7115912	7.2901	3.9722
0.7555913	7.3596	4.2666
0.7975913	8.0322	4.4742
0.8415914	8.4326	4.7260
0.8835913	8.9272	4.9473
0.9335912	9.4871	5.2199
0.9775913	10.205	5.4309
1.019591	10.565	5.6741
1.061591	11.205	5.8859
1.105591	11.667	6.1298
1.147591	12.400	6.3251
1.191591	12.774	6.5803
1.233591	13.655	6.7565
1.277591	14.036	7.0108
1.319591	15.006	7.1756
1.363591	15.487	7.4170
1.405591	16.501	7.5715
1.449591	17.142	7.7923
1.491591	18.123	7.9556
1.533591	18.786	8.1598
1.577591	19.922	8.3216
1.619591	20.810	8.4969
1.663591	21.976	8.6456
1.705591	23.077	8.7981
1.749591	24.164	8.9569
1.791591	25.493	9.0800
1.835591	26.491	9.2549
1.877591	28.083	9.3397
1.921591	29.187	9.5010
1.963591	30.835	9.5738
2.005591	31.819	9.7368
2.049591	33.689	9.7994
2.091591	34.780	9.9486
2.135591	36.664	10.014
2.177591	37.828	10.154
2.221591	39.773	10.207
2.263591	41.111	10.324
2.307591	42.909	10.396
2.349591	44.560	10.469
2.393591	46.323	10.550
2.435591	48.116	10.609
2.477591	49.804	10.681
2.521591	51.709	10.734
2.563591	53.220	10.830
2.607591	55.380	10.855
2.649591	56.926	10.950
2.693591	59.110	10.972
2.743591	61.313	11.034
2.785591	62.720	11.142
2.829591	64.899	11.165
2.871591	66.430	11.253
2.915591	68.598	11.282
2.957591	70.259	11.358
3.001591	72.229	11.403
3.043591	74.111	11.450
3.085591	76.072	11.487
3.129591	78.022	11.540
3.171591	79.845	11.599
3.215591	81.960	11.631
3.257591	83.584	11.711
3.301591	85.854	11.718
3.343591	87.467	11.800
3.387591	89.823	11.800
3.429591	91.316	11.902
3.473591	93.719	11.896
3.515591	95.262	11.987
3.557591	97.585	11.973
3.601591	99.184	12.071
3.643591	101.47	12.066
3.687591	103.13	12.155
3.729591	105.40	12.157
3.773591	107.24	12.224
3.815591	109.26	12.254
3.859591	111.37	12.286
3.901591	113.19	12.341
3.945591	115.40	12.355
3.987591	117.07	12.435
4.029592	119.22	12.447
4.073591	121.13	12.505
4.115591	123.39	12.500
4.159591	125.14	12.577
4.201591	127.51	12.562
4.245591	129.13	12.661
4.287591	131.66	12.625
4.331591	133.35	12.707
4.373591	135.52	12.717
4.417591	136.60	12.881
4.459591	138.38	12.941
4.509591	139.96	13.088
4.551591	141.66	13.159
4.595591	143.37	13.242
4.637591	145.44	13.265
4.681591	146.94	13.375
4.723591	149.20	13.369
4.767591	150.73	13.475
4.809591	153.20	13.452
4.853591	154.49	13.584
4.895591	157.20	13.531
4.939591	158.56	13.659
4.981591	161.11	13.615
5.023591	162.40	13.739
5.067591	165.11	13.698
5.109591	166.54	13.804
5.153591	168.88	13.806
5.195591	170.64	13.864
5.239591	172.74	13.897
5.281591	174.71	13.933
5.325591	176.73	13.981
5.367591	179.24	13.948
5.411591	181.08	14.010
5.453591	183.38	14.009
5.497591	184.56	14.159
5.539591	187.36	14.084
5.581591	188.72	14.203
5.625591	191.71	14.122
5.667591	192.99	14.241
5.711591	195.94	14.161
5.753591	197.24	14.283
5.797591	200.00	14.236
5.839592	201.57	14.324
5.883591	204.03	14.311
5.925591	205.82	14.370
5.969591	208.30	14.354
6.011591	210.33	14.387
6.053591	212.74	14.366
6.097591	214.91	14.390
6.139591	217.03	14.407
6.183591	219.62	14.377
6.214592	220.57	14.475
6.255591	223.24	14.408
6.297591	225.52	14.399
6.339592	227.41	14.445
6.383591	230.06	14.412
6.425591	232.37	14.405
6.469591	234.66	14.413
6.511591	237.45	14.340
6.555591	239.38	14.394
6.597591	242.28	14.310
6.641591	244.21	14.370
6.683591	247.37	14.253
6.727591	249.32	14.305
6.769591	252.46	14.186
6.811591	254.28	14.242
6.855591	257.62	14.115
6.897591	259.41	14.174
6.941591	262.69	14.060
6.983591	264.67	14.095
7.027591	267.78	13.998
7.069591	270.12	13.987
7.113591	273.02	13.916
7.163591	275.84	13.894
7.205591	278.84	13.801
7.249591	281.12	13.812
7.291591	284.27	13.696
7.333591	286.44	13.701
7.377591	289.64	13.593
7.419591	291.62	13.628
7.463591	295.15	13.482
7.505591	296.97	13.536
7.549591	300.43	13.395
7.591591	302.39	13.428
7.635592	305.71	13.308
7.677591	307.79	13.325
7.721591	310.87	13.237
7.763591	313.38	13.204
7.805591	316.35	13.111
7.849591	318.78	13.097
7.891591	321.66	13.016
7.935591	324.16	12.998
7.977591	326.71	12.960
8.021591	329.54	12.903
8.063591	331.56	12.932
8.107592	334.84	12.813
8.149591	336.61	12.875
8.193591	339.91	12.749
8.235591	341.84	12.795
8.277592	344.80	12.704
8.321591	346.79	12.747
8.363591	350.04	12.622
8.407591	351.98	12.672
8.449592	355.03	12.568
8.493591	357.24	12.588
8.535591	360.13	12.510
8.579591	362.34	12.524
8.621592	365.04	12.466
8.665591	367.50	12.457
8.707591	369.67	12.467
8.749591	371.99	12.454
8.793591	374.47	12.443
8.835591	376.90	12.415
8.879591	379.30	12.409
8.921591	382.09	12.341
8.971591	385.11	12.296
9.015592	387.08	12.346
9.057591	390.10	12.252
9.101591	392.12	12.295
9.143591	395.11	12.195
9.187592	397.09	12.248
9.229591	400.23	12.134
9.271591	401.91	12.207
9.315591	404.90	12.126
9.357592	407.31	12.105
9.401591	410.10	12.049
9.443591	412.47	12.029
9.487592	415.04	12.002
9.529592	418.09	11.898
9.573591	420.24	11.926
9.615591	423.40	11.813
9.659592	425.83	11.804
9.701591	428.93	11.694
9.743591	431.06	11.709
9.787591	434.42	11.576
9.829591	436.28	11.630
9.873591	439.74	11.489
9.915591	441.72	11.524
9.959591	444.89	11.419
10.00159	447.15	11.413
10.04559	450.30	11.311
10.08759	452.69	11.298
10.13159	455.64	11.222
10.17359	458.29	11.170
10.21559	461.23	11.077
10.25959	464.08	11.013
10.30159	466.47	10.995
10.34559	469.68	10.890
10.38759	472.01	10.879
10.43159	475.69	10.710
10.47359	477.73	10.736
10.51759	481.24	10.583
10.55959	483.65	10.568
10.60359	486.85	10.454
10.64559	489.42	10.418
