# Supplementary material for: Experimental and Statistical Study of the Fracture Mechanism of Sn96.5Ag3Cu0.5 Solder Joints via Ball Shear Test
Source: Materials (Basel). 2022 Mar 26;15(7):2455. doi: 10.3390/ma15072455 (PMC9000201; doi:10.3390/ma15072455)
Supplement: Supplementary file 1 [file materials-15-02455-s001.zip › 50um/2-1ú¿50umú⌐.csv]

TESTER	4000Plus	20087812
DATE	11/05/2020
TIME	18:11:18
TESTGROUP	DIE SHEAR
试验报告编号	GFJGJL2051209020521
样品编号	1~5：50μm/s
USERFIELD3
USERFIELD4
USERFIELD5
USERFIELD6
USERFIELD7
USERFIELD8
USERFIELD9
USERFIELD10
OPERATOR	何志刚
SAMPLE	2695
LOADUNIT	N
CARTRIDGE	2.0000 kg	20037312	球推力
TESTTYPE	Destruct
TESTSPEED	50.000	um/s
SHEARHEIGHT	50.000	um
TESTLOAD	0.000000	N
PROFILE	TIME/DIST/FORCE	248
TIME (s)	DIST (um)	FORCE (N)
0	0.000000	0.000000
0.065532	0.98325	0.34703
0.105532	1.3833	0.57132
0.147532	1.5152	0.84391
0.188532	2.0705	1.0574
0.229532	2.3605	1.3005
0.266532	2.4711	1.5390
0.306532	2.8078	1.7715
0.346532	3.4031	1.9706
0.385532	3.6995	2.1991
0.425532	3.8605	2.4587
0.465532	4.2776	2.6808
0.504532	4.8500	2.8737
0.542532	5.2376	3.0858
0.581532	5.7563	3.2903
0.620532	5.9044	3.5378
0.661532	6.5810	3.7357
0.702532	7.3568	3.9208
0.742532	7.4678	4.1777
0.781532	8.1108	4.3661
0.819532	8.7755	4.5426
0.865532	9.2787	4.7904
0.904532	9.9817	4.9711
0.943532	10.759	5.1376
0.982532	11.382	5.3333
1.024532	11.690	5.5786
1.066532	12.804	5.7247
1.105532	13.198	5.9406
1.144532	13.680	6.1497
1.184532	14.608	6.3061
1.224532	15.510	6.4704
1.266532	15.887	6.7114
1.306532	16.876	6.8553
1.349532	17.630	7.0570
1.386532	18.228	7.2329
1.428532	19.478	7.3616
1.468532	20.046	7.5643
1.509532	20.507	7.7899
1.549532	21.799	7.8993
1.592532	22.661	8.0826
1.633532	23.521	8.2524
1.672532	24.777	8.3618
1.714532	25.631	8.5415
1.755532	26.723	8.6859
1.797532	28.014	8.8094
1.837532	28.846	8.9780
1.879532	30.462	9.0597
1.920532	31.330	9.2283
1.959532	32.212	9.3814
2.002532	33.768	9.4799
2.042532	35.211	9.5746
2.082532	36.708	9.6531
2.125532	38.281	9.7494
2.166532	39.560	9.8651
2.204532	41.147	9.9230
2.246532	42.927	9.9834
2.286532	43.953	10.127
2.329532	45.943	10.170
2.368532	47.548	10.230
2.409532	48.640	10.370
2.454532	50.774	10.408
2.492532	52.251	10.479
2.532532	53.659	10.574
2.580532	55.607	10.659
2.619532	57.431	10.691
2.661532	59.254	10.746
2.703532	60.785	10.838
2.745532	62.759	10.874
2.786532	64.122	10.979
2.825532	65.802	11.034
2.865532	67.907	11.039
2.904532	69.392	11.114
2.946532	70.930	11.206
2.987532	73.149	11.205
3.026532	74.615	11.283
3.067532	76.226	11.356
3.107532	78.189	11.384
3.149532	79.840	11.461
3.188532	81.468	11.518
3.228532	83.434	11.541
3.269532	85.364	11.577
3.309532	86.872	11.659
3.348532	88.704	11.694
3.389532	90.820	11.702
3.429532	92.411	11.773
3.469532	94.118	11.825
3.507532	95.957	11.855
3.548532	97.924	11.882
3.588532	99.433	11.964
3.627532	101.16	12.013
3.668532	103.45	12.002
3.709532	105.01	12.082
3.750532	106.88	12.122
3.791532	108.96	12.135
3.831532	110.49	12.218
3.873532	112.74	12.218
3.910532	114.46	12.255
3.951532	116.29	12.299
3.990532	117.04	12.469
4.029532	118.09	12.600
4.069532	119.75	12.663
4.110532	120.65	12.832
4.150532	121.77	12.963
4.188532	123.37	13.025
4.234532	124.70	13.166
4.274532	126.66	13.189
4.316532	128.20	13.281
4.356532	129.56	13.381
4.396532	131.59	13.396
4.438532	133.10	13.496
4.476532	134.56	13.565
4.517532	136.62	13.585
4.556532	138.63	13.592
4.598532	139.79	13.733
4.638532	141.82	13.748
4.677532	143.83	13.756
4.717532	145.16	13.864
4.756532	146.65	13.939
4.796532	148.77	13.947
4.837532	151.40	13.889
4.877532	152.54	14.018
4.916532	154.26	14.064
4.956532	156.47	14.059
4.997532	157.86	14.161
5.035532	159.30	14.242
5.075532	161.31	14.255
5.118532	163.29	14.294
5.160532	165.02	14.361
5.199532	167.35	14.327
5.240532	168.91	14.416
5.276532	170.61	14.441
5.319532	172.72	14.469
5.359532	174.98	14.449
5.399532	176.33	14.551
5.438532	178.17	14.585
5.479532	180.79	14.533
5.519532	182.39	14.603
5.558532	183.97	14.666
5.597532	186.07	14.667
5.638532	188.68	14.612
5.677532	190.19	14.684
5.717532	191.83	14.748
5.760532	194.76	14.671
5.800532	196.18	14.768
5.839532	197.98	14.802
5.880532	200.91	14.710
5.927532	202.98	14.766
5.966532	205.30	14.733
6.006532	206.44	14.863
6.018532	206.65	14.928
6.055532	209.64	14.791
6.096532	211.41	14.844
6.136532	214.27	14.752
6.177532	215.91	14.825
6.214532	217.58	14.864
6.254532	219.81	14.848
6.295532	222.59	14.779
6.335532	224.09	14.862
6.375532	226.09	14.881
6.416532	229.02	14.789
6.455532	230.86	14.818
6.495532	232.47	14.887
6.536532	235.23	14.811
6.575532	237.95	14.733
6.615532	239.48	14.812
6.656532	241.86	14.785
6.697532	244.55	14.720
6.736532	246.16	14.784
6.776532	248.30	14.780
6.815532	250.79	14.731
6.854532	253.51	14.652
6.901532	255.99	14.659
6.941532	258.32	14.635
6.981532	260.09	14.682
7.020532	262.52	14.637
7.058532	264.83	14.601
7.097532	267.36	14.547
7.136532	269.88	14.493
7.177532	271.66	14.545
7.217532	274.67	14.429
7.256532	277.27	14.366
7.293532	279.31	14.355
7.333532	281.31	14.375
7.372532	283.47	14.367
7.413532	286.59	14.251
7.453532	288.72	14.253
7.493532	290.80	14.261
7.533532	293.64	14.171
7.573532	296.59	14.062
7.612532	298.49	14.090
7.652532	300.75	14.078
7.694532	303.92	13.956
7.735532	305.76	14.004
7.775532	308.39	13.941
7.816532	311.14	13.868
7.854532	313.38	13.841
7.893532	315.16	13.883
7.933032	317.49	13.859
7.976532	320.24	13.804
8.014532	322.17	13.818
8.053532	324.28	13.812
8.090531	326.33	13.807
8.130531	329.39	13.684
8.169532	331.62	13.668
8.209532	333.18	13.743
8.249532	335.43	13.729
8.289032	337.92	13.679
8.328531	339.89	13.697
8.366531	341.66	13.732
8.405532	343.23	13.796
8.446531	346.23	13.699
8.486531	348.74	13.653
8.526531	350.24	13.731
8.573531	353.27	13.667
8.614532	355.43	13.669
8.654531	358.28	13.583
8.692532	360.50	13.559
8.731531	362.19	13.608
8.772532	364.30	13.622
8.813532	367.21	13.528
8.852531	369.30	13.525
8.893532	370.82	13.610
8.931532	373.58	13.522
8.972531	376.51	13.424
9.013532	378.28	13.478
9.053532	381.21	13.380
9.094532	383.82	13.325
9.135531	385.67	13.372
9.175531	388.32	13.307
9.214532	391.48	13.166
9.257531	393.56	13.198
9.296532	396.75	13.058
9.336532	399.41	12.987
9.375531	401.15	13.029
9.414532	403.99	12.936
9.455531	407.17	12.811
9.493531	411.02	12.578
9.532532	413.99	12.467
9.572532	416.00	12.478
9.613532	419.11	12.363
9.653031	421.79	12.295
9.691531	425.79	12.041
9.729531	429.02	11.883
9.770532	432.18	11.767
9.812531	436.58	11.489
9.852531	439.62	11.370
9.894531	444.58	11.021
9.935532	447.44	10.938
