# Supplementary material for: Experimental and Statistical Study of the Fracture Mechanism of Sn96.5Ag3Cu0.5 Solder Joints via Ball Shear Test
Source: Materials (Basel). 2022 Mar 26;15(7):2455. doi: 10.3390/ma15072455 (PMC9000201; doi:10.3390/ma15072455)
Supplement: Supplementary file 1 [file materials-15-02455-s001.zip › 50um/2-2ú¿50umú⌐.csv]

TESTER	4000Plus	20087812
DATE	11/05/2020
TIME	18:11:18
TESTGROUP	DIE SHEAR
试验报告编号	GFJGJL2051209020521
样品编号	1~5：50μm/s
USERFIELD3
USERFIELD4
USERFIELD5
USERFIELD6
USERFIELD7
USERFIELD8
USERFIELD9
USERFIELD10
OPERATOR	何志刚
SAMPLE	2695
LOADUNIT	N
CARTRIDGE	2.0000 kg	20037312	球推力
TESTTYPE	Destruct
TESTSPEED	50.000	um/s
SHEARHEIGHT	50.000	um
TESTLOAD	0.000000	N
PROFILE	TIME/DIST/FORCE	248
TIME (s)	DIST (um)	FORCE (N)
0	0.000000	0.000000
0.06650029	0.69546	0.38081
0.1065003	0.91989	0.63229
0.1475003	1.1114	0.89262
0.1895003	1.5371	1.1228
0.2285003	1.6727	1.3719
0.2675003	1.8597	1.6190
0.3095003	2.3960	1.8396
0.3485003	2.6861	2.0734
0.3885003	2.8147	2.3373
0.4295003	3.3355	2.5506
0.4685003	3.8297	2.7536
0.5085003	4.2075	2.9807
0.5485003	4.4013	3.2270
0.5890003	5.2379	3.4043
0.6285003	5.6058	3.6281
0.6695003	5.9098	3.8740
0.7105003	6.5277	4.0748
0.7505003	7.0371	4.2850
0.7915003	7.2935	4.5324
0.8315003	7.9397	4.7250
0.8765003	8.4960	4.9660
0.9165003	9.1354	5.1594
0.9565003	9.7940	5.3505
0.9965003	10.193	5.5748
1.0375	10.894	5.7650
1.0775	11.684	5.9392
1.1165	12.247	6.1333
1.1555	12.810	6.3320
1.1965	13.703	6.5021
1.2375	14.409	6.6915
1.2765	15.018	6.8843
1.3175	15.909	7.0500
1.3595	16.768	7.2291
1.3985	17.536	7.3968
1.4405	18.594	7.5549
1.4815	19.450	7.7297
1.5205	20.301	7.8867
1.5615	21.308	8.0374
1.6015	22.313	8.1839
1.6405	23.215	8.3344
1.6785	24.193	8.4705
1.7195	25.525	8.5887
1.7595	26.712	8.7070
1.7995	27.767	8.8471
1.8395	29.091	8.9524
1.8785	30.543	9.0322
1.9175	31.778	9.1445
1.9565	32.996	9.2588
1.9975	34.565	9.3419
2.0355	36.142	9.3963
2.0755	37.631	9.4805
2.1155	38.996	9.5806
2.1555	40.642	9.6445
2.1945	42.204	9.7101
2.2345	43.653	9.8040
2.2745	45.040	9.9012
2.3125	46.569	9.9665
2.3515	48.229	10.019
2.3915	49.733	10.102
2.4325	51.155	10.204
2.4725	53.053	10.235
2.5155	54.475	10.351
2.5605	56.617	10.383
2.5995	57.978	10.475
2.6395	59.698	10.529
2.6785	61.521	10.566
2.7195	63.288	10.618
2.7595	64.774	10.703
2.8015	66.852	10.730
2.8405	68.550	10.778
2.8825	70.033	10.877
2.9225	72.093	10.887
2.9615	73.870	10.930
3.0015	75.327	11.018
3.0435	77.346	11.048
3.0845	79.146	11.096
3.1235	80.599	11.176
3.1625	82.339	11.219
3.2015	84.298	11.238
3.241	86.168	11.273
3.2805	87.623	11.352
3.3215	89.456	11.406
3.3615	91.413	11.425
3.4005	93.062	11.484
3.4425	94.820	11.547
3.4815	96.772	11.567
3.5225	98.595	11.613
3.5625	100.09	11.697
3.6025	102.20	11.700
3.6425	104.06	11.737
3.6835	105.48	11.835
3.7225	107.41	11.853
3.7625	109.40	11.877
3.8025	110.91	11.955
3.8425	112.62	12.015
3.8825	114.69	12.023
3.9225	116.37	12.083
3.963	117.94	12.162
4.0015	119.73	12.193
4.0425	121.87	12.203
4.0835	122.82	12.366
4.1235	123.91	12.501
4.1635	125.22	12.603
4.2115	126.72	12.742
4.2505	127.76	12.874
4.2915	128.81	13.024
4.3335	130.85	13.051
4.3745	131.76	13.219
4.4145	133.33	13.293
4.4555	135.33	13.320
4.4965	136.45	13.457
4.5375	138.27	13.507
4.5785	140.08	13.551
4.6215	141.43	13.675
4.6615	143.52	13.687
4.7015	144.68	13.808
4.7405	146.15	13.891
4.7805	148.24	13.892
4.8195	150.18	13.914
4.8585	151.54	14.006
4.8995	152.91	14.115
4.9385	154.92	14.127
4.9805	156.68	14.190
5.0215	158.44	14.248
5.0615	160.84	14.215
5.1025	162.27	14.312
5.1425	163.98	14.367
5.1835	166.48	14.331
5.2235	168.01	14.405
5.2655	169.92	14.454
5.3065	172.29	14.428
5.3475	173.55	14.547
5.3865	175.53	14.559
5.4255	177.99	14.513
5.4665	179.77	14.569
5.5065	181.48	14.624
5.5475	184.28	14.549
5.5865	186.22	14.566
5.6015	186.30	14.667
5.638	188.38	14.647
5.6785	190.73	14.620
5.7195	193.41	14.565
5.7615	194.95	14.652
5.8005	197.31	14.614
5.8415	200.09	14.542
5.8805	201.55	14.621
5.9205	203.71	14.613
5.9585	206.15	14.565
6.0015	208.47	14.566
6.0415	210.50	14.580
6.0815	213.25	14.503
6.1205	215.56	14.472
6.1605	217.01	14.561
6.2015	219.81	14.481
6.2415	222.40	14.428
6.2815	224.12	14.483
6.3225	226.51	14.456
6.3655	229.16	14.408
6.4045	231.01	14.441
6.4455	233.70	14.376
6.4915	236.19	14.372
6.5325	239.23	14.266
6.5715	241.17	14.283
6.6115	243.09	14.312
6.6505	245.66	14.252
6.6905	248.54	14.157
6.7305	250.57	14.172
6.7705	252.56	14.191
6.8105	255.73	14.064
6.8505	258.13	14.026
6.8895	260.33	14.009
6.9285	262.31	14.026
6.9685	265.02	13.948
7.0085	267.77	13.871
7.0475	269.81	13.884
7.0875	272.08	13.867
7.1265	274.94	13.766
7.1665	277.55	13.706
7.2065	279.30	13.757
7.2465	282.18	13.662
7.2865	285.38	13.525
7.3285	287.32	13.570
7.3685	289.94	13.504
7.4095	292.86	13.408
7.4495	294.79	13.436
7.4905	297.44	13.379
7.5305	300.36	13.274
7.5705	302.25	13.312
7.6095	304.46	13.299
7.6495	307.30	13.204
7.691	309.67	13.189
7.7305	311.64	13.207
7.7715	314.44	13.127
7.811	317.04	13.068
7.8525	318.77	13.135
7.8935	321.77	13.024
7.931	324.14	12.981
7.9715	326.08	13.007
8.0115	328.19	13.012
8.0515	331.12	12.911
8.0915	333.47	12.884
8.1315	335.32	12.926
8.1775	338.54	12.829
8.2165	340.38	12.859
8.259501	343.61	12.737
8.2995	345.68	12.747
8.3395	347.72	12.759
8.3795	350.66	12.662
8.4195	353.32	12.590
8.4595	355.35	12.605
8.4985	357.94	12.543
8.5385	360.91	12.436
8.5795	363.29	12.411
8.6195	365.58	12.392
8.6595	368.80	12.258
8.6995	371.25	12.218
8.738501	373.41	12.207
8.7795	376.13	12.137
8.8175	378.81	12.059
8.8565	381.41	11.995
8.896501	383.50	12.002
8.9375	386.26	11.927
8.9775	389.23	11.821
9.0185	391.26	11.840
9.0595	394.34	11.724
9.0995	397.18	11.635
9.1395	399.24	11.645
9.1785	401.52	11.623
9.2185	404.65	11.496
9.2585	407.39	11.419
9.2985	409.50	11.423
9.337501	412.12	11.358
9.377501	415.22	11.234
9.4175	417.67	11.194
9.4575	419.94	11.178
9.4975	423.08	11.050
9.5375	425.84	10.966
9.5775	427.81	10.987
9.6165	430.39	10.928
9.6565	433.41	10.809
9.6975	435.81	10.786
9.7395	438.42	10.744
9.7775	441.01	10.673
9.8255	443.99	10.620
9.8665	446.80	10.539
9.9055	448.96	10.527
9.9465	451.76	10.452
