# Supplementary material for: Experimental and Statistical Study of the Fracture Mechanism of Sn96.5Ag3Cu0.5 Solder Joints via Ball Shear Test
Source: Materials (Basel). 2022 Mar 26;15(7):2455. doi: 10.3390/ma15072455 (PMC9000201; doi:10.3390/ma15072455)
Supplement: Supplementary file 1 [file materials-15-02455-s001.zip › 50um/2-3ú¿50umú⌐.csv]

TESTER	4000Plus	20087812
DATE	11/05/2020
TIME	18:11:18
TESTGROUP	DIE SHEAR
试验报告编号	GFJGJL2051209020521
样品编号	1~5：50μm/s
USERFIELD3
USERFIELD4
USERFIELD5
USERFIELD6
USERFIELD7
USERFIELD8
USERFIELD9
USERFIELD10
OPERATOR	何志刚
SAMPLE	2695
LOADUNIT	N
CARTRIDGE	2.0000 kg	20037312	球推力
TESTTYPE	Destruct
TESTSPEED	50.000	um/s
SHEARHEIGHT	50.000	um
TESTLOAD	0.000000	N
PROFILE	TIME/DIST/FORCE	248
TIME (s)	DIST (um)	FORCE (N)
0	0.000000	0.000000
0.07086919	0.70629	0.42662
0.1088692	1.1361	0.63329
0.1488692	1.2414	0.89091
0.1868692	1.0871	1.1728
0.2268692	1.6452	1.3767
0.2648692	2.1668	1.5716
0.3048692	2.3617	1.8223
0.3428692	2.6342	2.0538
0.3828692	3.1591	2.2620
0.4208692	3.2853	2.5031
0.4608692	3.8927	2.7008
0.4988692	4.5511	2.8780
0.5388692	4.7246	3.1314
0.5788692	5.1785	3.3488
0.6168692	5.8175	3.5332
0.6568692	6.7373	3.6906
0.6948692	6.5640	3.9703
0.7348692	7.4633	4.1303
0.7728692	7.9537	4.3292
0.8128692	8.3324	4.5562
0.8568692	9.1720	4.7515
0.8968692	9.7276	4.9604
0.9348692	10.483	5.1252
0.9748692	10.970	5.3336
1.012869	11.539	5.5225
1.052869	11.668	5.7816
1.092869	13.140	5.8679
1.130869	13.983	6.0260
1.170869	14.085	6.2886
1.208869	15.221	6.3998
1.248869	15.859	6.5935
1.286869	17.081	6.6982
1.326869	17.654	6.9003
1.364869	18.470	7.0572
1.404869	19.367	7.2222
1.442869	20.322	7.3612
1.482869	21.510	7.4795
1.520869	22.396	7.6275
1.560869	23.224	7.7967
1.598869	23.948	7.9655
1.638869	25.585	8.0307
1.676869	26.598	8.1668
1.716869	27.493	8.3274
1.754869	28.627	8.4435
1.794869	29.730	8.5728
1.832869	30.969	8.6799
1.872869	32.296	8.7802
1.910869	33.411	8.8988
1.950869	34.386	9.0536
1.988869	35.839	9.1286
2.028869	37.537	9.1859
2.068869	38.634	9.3205
2.106869	39.953	9.4127
2.146869	41.505	9.4842
2.184869	43.104	9.5450
2.224869	44.738	9.6105
2.262869	46.159	9.6849
2.302869	47.531	9.7842
2.340869	49.065	9.8487
2.380869	51.015	9.8736
2.418869	52.687	9.9204
2.458869	54.047	10.021
2.502869	56.056	10.070
2.542869	57.905	10.108
2.582869	59.203	10.217
2.620869	61.169	10.226
2.660869	63.071	10.257
2.698869	64.768	10.296
2.738869	66.196	10.393
2.776869	67.954	10.428
2.816869	69.915	10.447
2.854869	71.798	10.467
2.894869	73.723	10.495
2.932869	74.998	10.593
2.972869	76.945	10.618
3.010869	78.772	10.649
3.050869	80.814	10.662
3.088869	82.563	10.695
3.128869	84.006	10.785
3.166869	85.899	10.803
3.206869	88.035	10.809
3.244869	89.952	10.824
3.284869	91.518	10.898
3.322869	93.233	10.939
3.362869	95.239	10.957
3.400869	97.084	10.977
3.440869	99.113	10.992
3.478869	100.66	11.054
3.518869	102.44	11.106
3.558869	104.53	11.112
3.596869	106.41	11.128
3.636869	108.13	11.183
3.674869	109.65	11.248
3.714869	111.80	11.248
3.752869	113.73	11.262
3.792869	115.73	11.284
3.830869	117.40	11.332
3.870869	119.18	11.378
3.908869	120.92	11.412
3.948869	123.25	11.387
3.986869	125.05	11.419
4.026869	126.64	11.489
4.064869	128.38	11.532
4.110869	130.72	11.547
4.150869	132.54	11.589
4.188869	134.42	11.609
4.228869	136.80	11.579
4.26687	138.43	11.631
4.30687	140.08	11.690
4.34487	141.84	11.731
4.38487	143.95	11.735
4.422869	146.04	11.723
4.462869	147.65	11.791
4.500869	149.46	11.820
4.540869	151.30	11.859
4.578869	153.47	11.842
4.618869	155.48	11.864
4.656869	157.29	11.892
4.696869	158.96	11.953
4.734869	160.75	11.985
4.774869	163.15	11.947
4.81287	164.90	11.989
4.85287	166.70	12.033
4.89087	168.30	12.089
4.93087	170.47	12.085
4.968869	172.44	12.094
5.008869	174.57	12.091
5.046869	176.20	12.143
5.086869	177.96	12.193
5.126869	180.27	12.176
5.164869	182.21	12.188
5.204869	183.95	12.236
5.242869	185.49	12.300
5.282869	187.20	12.355
5.320869	188.93	12.394
5.360869	190.75	12.436
5.39887	192.29	12.504
5.438869	193.85	12.579
5.47687	195.59	12.617
5.51687	197.90	12.595
5.554869	199.65	12.632
5.59487	201.10	12.717
5.632869	202.79	12.761
5.672869	204.85	12.777
5.710869	207.08	12.751
5.756869	208.67	12.859
5.796869	211.11	12.826
5.834869	212.94	12.852
5.874869	214.31	12.952
5.912869	216.02	12.994
5.952869	218.21	12.988
5.99087	220.38	12.970
6.030869	221.80	13.054
6.06887	223.57	13.093
6.10887	225.34	13.142
6.146869	227.29	13.148
6.186869	229.66	13.127
6.224869	231.16	13.197
6.264869	232.67	13.273
6.302869	234.61	13.286
6.342869	237.06	13.246
6.380869	238.80	13.284
6.420869	240.36	13.359
6.458869	242.25	13.382
6.498869	244.28	13.397
6.53687	246.34	13.389
6.576869	248.32	13.410
6.61487	250.05	13.450
6.65487	251.73	13.510
6.69487	254.22	13.465
6.732869	256.19	13.473
6.77287	257.78	13.549
6.810869	259.59	13.573
6.850869	261.79	13.565
6.888869	264.05	13.541
6.928869	266.22	13.538
6.966869	268.02	13.564
7.006869	269.75	13.622
7.02987	270.89	13.640
7.064869	273.12	13.587
7.10287	275.00	13.607
7.142869	277.34	13.582
7.18087	279.68	13.544
7.22087	282.00	13.515
7.26087	283.69	13.578
7.29887	285.92	13.554
7.33887	288.70	13.471
7.376869	290.99	13.434
7.416869	293.13	13.434
7.454869	295.27	13.426
7.494869	297.67	13.388
7.532869	300.33	13.312
7.572869	302.94	13.252
7.610869	305.20	13.219
7.650869	307.37	13.216
7.688869	309.88	13.154
7.728869	312.83	13.050
7.76687	315.45	12.976
7.80687	317.67	12.969
7.84487	319.92	12.943
7.89087	323.21	12.836
7.93087	325.54	12.812
7.968869	328.02	12.755
8.008869	331.13	12.631
8.046869	333.69	12.563
8.086869	335.75	12.574
8.124869	338.09	12.534
8.164869	341.08	12.426
8.202868	343.67	12.349
8.242869	346.31	12.285
8.280869	348.59	12.254
8.320868	351.13	12.203
8.358869	353.86	12.118
8.398869	357.02	11.988
8.436869	359.45	11.936
8.476869	361.78	11.912
8.514869	364.40	11.837
8.554869	367.50	11.710
8.592869	370.12	11.639
8.632869	372.57	11.600
8.670869	375.02	11.546
8.710869	377.65	11.483
8.748869	380.48	11.376
8.788869	383.26	11.295
8.826869	385.65	11.249
8.866869	387.92	11.233
8.906869	390.97	11.120
8.944869	393.70	11.031
8.984869	396.23	10.976
9.022869	398.64	10.929
9.062869	401.33	10.862
9.100869	404.18	10.753
9.140869	407.12	10.656
9.178869	409.74	10.581
9.218869	412.10	10.552
9.256869	414.58	10.495
9.296869	417.74	10.359
9.334868	420.43	10.275
9.374869	422.63	10.268
9.412868	425.04	10.220
9.452868	427.75	10.147
9.490869	430.49	10.056
9.536869	433.07	10.045
9.576869	436.14	9.9224
9.614869	438.63	9.8638
9.654869	440.81	9.8634
9.692869	443.33	9.8007
