# Supplementary material for: Experimental and Statistical Study of the Fracture Mechanism of Sn96.5Ag3Cu0.5 Solder Joints via Ball Shear Test
Source: Materials (Basel). 2022 Mar 26;15(7):2455. doi: 10.3390/ma15072455 (PMC9000201; doi:10.3390/ma15072455)
Supplement: Supplementary file 1 [file materials-15-02455-s001.zip › 50um/3-1ú¿50umú⌐.csv]

TESTER	4000Plus	20087812
DATE	11/05/2020
TIME	18:11:18
TESTGROUP	DIE SHEAR
试验报告编号	GFJGJL2051209020521
样品编号	1~5：50μm/s
USERFIELD3
USERFIELD4
USERFIELD5
USERFIELD6
USERFIELD7
USERFIELD8
USERFIELD9
USERFIELD10
OPERATOR	何志刚
SAMPLE	2695
LOADUNIT	N
CARTRIDGE	2.0000 kg	20037312	球推力
TESTTYPE	Destruct
TESTSPEED	50.000	um/s
SHEARHEIGHT	50.000	um
TESTLOAD	0.000000	N
PROFILE	TIME/DIST/FORCE	248
TIME (s)	DIST (um)	FORCE (N)
0	0.000000	0.000000
0.04689947	0.48695	0.28677
0.06889947	0.60597	0.42313
0.08889946	0.89944	0.52325
0.1108995	1.0490	0.65569
0.1308995	1.0206	0.79722
0.1528995	1.1633	0.93054
0.1728995	1.5472	1.0190
0.1948995	1.5688	1.1725
0.2148995	1.4955	1.3198
0.2368995	1.6736	1.4440
0.2568995	1.8987	1.5529
0.2788995	1.8461	1.7114
0.2988995	1.9195	1.8398
0.3208995	2.2844	1.9445
0.3408995	2.3117	2.0789
0.3628995	2.2043	2.2444
0.3828995	2.5505	2.3377
0.4048995	2.9336	2.4401
0.4248995	2.7703	2.5990
0.4468995	2.9147	2.7367
0.4708995	3.2738	2.8559
0.4908995	3.5568	2.9574
0.5128995	3.9607	3.0571
0.5328994	3.9756	3.1885
0.5548995	3.9888	3.3384
0.5748995	4.5521	3.4038
0.5968994	4.8967	3.5112
0.6168995	4.8625	3.6535
0.6388994	5.1223	3.7717
0.6588995	5.6942	3.8360
0.6808994	5.8108	3.9727
0.7008995	5.8867	4.1008
0.7228994	6.4080	4.1854
0.7428995	6.7567	4.2830
0.7648995	6.7599	4.4296
0.7848995	7.0873	4.5254
0.8068995	7.7531	4.5914
0.8268995	7.8597	4.7155
0.8488995	8.0086	4.8481
0.8688995	8.5641	4.9145
0.8908995	8.9828	5.0123
0.9108995	8.9277	5.1572
0.9328995	9.4404	5.2429
0.9528995	10.112	5.2944
0.9748995	10.258	5.4273
0.9948995	10.477	5.5416
1.016899	10.929	5.6350
1.0369	11.520	5.6923
1.058899	11.910	5.7938
1.078899	12.121	5.9045
1.100899	12.521	6.0047
1.120899	13.074	6.0715
1.1429	13.458	6.1737
1.162899	13.896	6.2552
1.1849	14.413	6.3403
1.2049	14.877	6.4185
1.226899	15.221	6.5259
1.246899	15.706	6.6014
1.268899	16.356	6.6740
1.288899	16.816	6.7527
1.310899	17.328	6.8385
1.330899	17.973	6.8934
1.356899	18.338	7.0211
1.376899	19.100	7.0609
1.3989	19.375	7.1772
1.4189	19.973	7.2381
1.440899	20.809	7.2867
1.460899	21.482	7.3334
1.482899	21.834	7.4398
1.502899	22.518	7.4897
1.524899	23.553	7.5127
1.544899	23.889	7.6074
1.5669	24.283	7.7038
1.5869	25.097	7.7369
1.608899	25.761	7.8031
1.6289	26.397	7.8592
1.650899	27.194	7.9037
1.670899	27.833	7.9593
1.692899	28.415	8.0407
1.712899	29.026	8.0999
1.7349	30.259	8.0930
1.7549	30.683	8.1763
1.7769	31.275	8.2518
1.7969	31.716	8.3374
1.818899	32.452	8.3945
1.838899	33.392	8.4113
1.860899	34.142	8.4666
1.880899	34.766	8.5241
1.9029	35.585	8.5704
1.922899	36.314	8.6144
1.9449	36.958	8.6833
1.9649	37.632	8.7298
1.986899	38.818	8.7289
2.006899	39.593	8.7671
2.028899	40.088	8.8550
2.048899	41.001	8.8800
2.070899	42.123	8.8873
2.090899	42.632	8.9597
2.1129	43.460	9.0048
2.1329	44.603	8.9955
2.1549	45.529	9.0234
2.1749	46.156	9.0806
2.196899	46.927	9.1331
2.2209	47.880	9.1758
2.2409	49.081	9.1592
2.2629	50.114	9.1779
2.2829	50.632	9.2491
2.304899	51.559	9.2816
2.324899	52.665	9.2772
2.3469	53.499	9.3261
2.366899	54.209	9.3680
2.3889	55.350	9.3728
2.4089	56.365	9.3801
2.4309	57.055	9.4430
2.4509	57.753	9.4910
2.472899	59.053	9.4753
2.492899	59.851	9.5106
2.514899	60.743	9.5474
2.534899	61.714	9.5604
2.5569	62.686	9.5870
2.5769	63.494	9.6209
2.5989	64.458	9.6531
2.6189	65.665	9.6357
2.640899	66.777	9.6442
2.6609	67.396	9.6978
2.682899	68.160	9.7512
2.702899	69.382	9.7318
2.7249	70.629	9.7229
2.7449	71.260	9.7797
2.7669	72.334	9.7931
2.7869	73.437	9.7891
2.8089	74.341	9.8244
2.8289	75.163	9.8564
2.850899	76.352	9.8552
2.870899	77.601	9.8369
2.8929	78.230	9.9030
2.912899	79.116	9.9269
2.9349	80.462	9.9053
2.9549	81.718	9.8816
2.9769	82.296	9.9589
2.9969	83.556	9.9346
3.018899	84.894	9.9141
3.038899	85.706	9.9474
3.060899	86.557	9.9896
3.080899	88.024	9.9387
3.106899	89.107	9.9786
3.126899	90.411	9.9533
3.1489	91.691	9.9402
3.1689	92.368	9.9910
3.1909	93.519	9.9945
3.2109	94.771	9.9667
3.232899	95.891	9.9742
3.252899	96.750	10.002
3.265399	97.352	10.021
3.284899	98.887	9.9471
3.304899	99.645	9.9875
3.3269	100.57	10.020
3.3469	102.15	9.9549
3.3689	103.50	9.9329
3.3889	104.14	9.9879
3.4109	105.58	9.9588
3.4309	106.99	9.9158
3.452899	108.02	9.9305
3.472899	108.89	9.9559
3.4949	110.59	9.8891
3.514899	111.90	9.8587
3.5369	112.88	9.8833
3.5569	113.94	9.8854
3.5789	115.30	9.8621
3.5989	116.52	9.8429
3.620899	117.74	9.8380
3.640899	119.06	9.8052
3.662899	120.34	9.7969
3.682899	121.22	9.8219
3.7049	122.38	9.8243
3.728899	123.85	9.7954
3.7509	125.11	9.7848
3.7709	126.66	9.7239
3.7929	127.69	9.7431
3.8129	128.45	9.7826
3.834899	130.02	9.7329
3.854899	131.50	9.6802
3.876899	132.54	9.6980
3.896899	133.77	9.6772
3.9189	135.28	9.6396
3.9389	136.38	9.6360
3.9609	137.56	9.6358
3.9809	138.99	9.5840
4.002899	140.57	9.5330
4.0229	141.56	9.5430
4.044899	142.84	9.5310
4.064899	144.42	9.4654
4.0869	145.72	9.4497
4.1069	146.80	9.4534
4.1289	148.23	9.4204
4.1489	149.71	9.3628
4.170899	150.93	9.3627
4.190899	151.96	9.3683
4.2129	153.55	9.3153
4.2329	155.03	9.2620
4.2529	156.13	9.2585
4.274899	157.51	9.2329
4.294899	158.94	9.1821
4.316899	160.33	9.1551
4.3369	161.38	9.1569
4.3589	162.95	9.1065
4.3789	164.52	9.0432
4.400899	165.84	9.0245
4.420899	166.92	9.0243
4.4429	168.47	8.9756
4.4629	170.06	8.9133
4.4849	171.47	8.8841
4.5049	172.83	8.8471
4.526899	174.51	8.7777
4.546899	175.92	8.7340
4.5689	177.24	8.7163
4.5889	178.78	8.6555
4.6149	180.63	8.5969
4.6349	182.42	8.5048
4.656899	183.94	8.4606
4.676899	185.05	8.4552
4.6989	186.87	8.3773
4.7189	188.66	8.2852
4.7409	190.33	8.2223
4.7609	191.69	8.1847
4.782899	193.47	8.1023
4.802899	195.07	8.0341
4.8249	196.58	7.9917
4.8449	198.09	7.9350
4.866899	199.88	7.8563
4.886899	201.40	7.7995
4.908899	202.75	7.7765
4.928899	204.26	7.7210
4.9509	205.88	7.6641
4.9709	207.17	7.6361
4.992899	208.64	7.6021
5.012899	210.31	7.5254
5.0349	211.91	7.4672
5.0549	213.02	7.4618
5.0769	214.52	7.4210
5.0969	216.24	7.3365
5.118899	217.71	7.2998
5.138899	218.97	7.2798
5.1609	220.46	7.2351
5.1809	222.06	7.1665
5.202899	223.47	7.1369
5.222899	224.89	7.0975
