# Supplementary material for: Experimental and Statistical Study of the Fracture Mechanism of Sn96.5Ag3Cu0.5 Solder Joints via Ball Shear Test
Source: Materials (Basel). 2022 Mar 26;15(7):2455. doi: 10.3390/ma15072455 (PMC9000201; doi:10.3390/ma15072455)
Supplement: Supplementary file 1 [file materials-15-02455-s001.zip › 50um/3-3ú¿50umú⌐.csv]

TESTER	4000Plus	20087812
DATE	11/05/2020
TIME	18:11:18
TESTGROUP	DIE SHEAR
试验报告编号	GFJGJL2051209020521
样品编号	1~5：50μm/s
USERFIELD3
USERFIELD4
USERFIELD5
USERFIELD6
USERFIELD7
USERFIELD8
USERFIELD9
USERFIELD10
OPERATOR	何志刚
SAMPLE	2695
LOADUNIT	N
CARTRIDGE	2.0000 kg	20037312	球推力
TESTTYPE	Destruct
TESTSPEED	50.000	um/s
SHEARHEIGHT	50.000	um
TESTLOAD	0.000000	N
PROFILE	TIME/DIST/FORCE	248
TIME (s)	DIST (um)	FORCE (N)
0	0.000000	0.000000
0.06410602	0.46543	0.39984
0.108106	0.77569	0.66326
0.150106	0.92382	0.93836
0.192106	1.1912	1.1889
0.234106	1.4694	1.4427
0.278106	1.7368	1.7070
0.320106	2.0755	1.9576
0.362106	2.2243	2.2234
0.406106	2.4624	2.5007
0.4481061	3.2093	2.6942
0.490106	3.2769	2.9750
0.534106	3.8678	3.2023
0.576106	4.2443	3.4434
0.618106	4.6174	3.6850
0.660106	5.3189	3.8889
0.704106	5.9416	4.1075
0.746106	6.0846	4.3741
0.788106	6.8324	4.5674
0.832106	7.4102	4.7964
0.874106	8.0018	5.0098
0.924106	8.8582	5.2535
0.966106	9.1945	5.4952
1.008106	10.080	5.6662
1.052106	10.644	5.8970
1.094106	11.641	6.0628
1.136106	12.149	6.2824
1.180106	13.118	6.4611
1.222106	13.771	6.6711
1.264106	14.854	6.8213
1.306106	15.489	7.0245
1.350106	16.439	7.2057
1.392106	17.123	7.4072
1.434106	18.327	7.5419
1.478106	19.134	7.7459
1.520106	20.183	7.9051
1.562106	21.223	8.0562
1.606106	22.613	8.1807
1.648106	23.673	8.3338
1.690106	25.115	8.4332
1.732106	26.180	8.5903
1.776106	27.851	8.6786
1.818106	28.976	8.8234
1.860106	30.434	8.9207
1.904106	31.830	9.0444
1.946106	33.481	9.1216
1.988106	34.760	9.2465
2.032106	36.726	9.3015
2.074106	38.150	9.4031
2.116106	39.857	9.4731
2.158106	41.417	9.5618
2.202106	43.444	9.6043
2.244106	45.203	9.6720
2.286106	47.343	9.6863
2.330106	49.050	9.7699
2.372106	50.897	9.8172
2.414106	52.460	9.9055
2.458106	54.263	9.9768
2.500106	55.932	10.052
2.542106	57.751	10.107
2.584106	59.193	10.216
2.628106	61.186	10.258
2.670106	62.881	10.329
2.720106	65.114	10.387
2.762106	66.926	10.443
2.804106	68.781	10.499
2.848106	70.565	10.568
2.890106	72.608	10.594
2.932106	74.377	10.656
2.976106	76.456	10.692
3.018106	78.069	10.774
3.060106	80.120	10.804
3.104106	81.880	10.881
3.146106	84.096	10.886
3.188106	85.670	10.968
3.230106	87.831	10.979
3.274106	89.606	11.054
3.316106	91.992	11.041
3.358106	93.470	11.141
3.402106	95.867	11.136
3.444106	97.524	11.207
3.486106	99.433	11.251
3.530106	101.45	11.295
3.572106	103.72	11.297
3.614106	105.34	11.378
3.656106	107.77	11.355
3.700106	109.39	11.450
3.742106	111.80	11.429
3.784106	113.51	11.498
3.828106	115.67	11.525
3.870106	117.64	11.560
3.912106	119.84	11.566
3.956106	121.48	11.655
3.998106	123.92	11.630
4.040106	125.42	11.731
4.082106	127.92	11.695
4.126106	129.58	11.788
4.168106	131.94	11.774
4.210106	133.58	11.848
4.254106	135.84	11.861
4.296106	137.89	11.887
4.338106	139.91	11.920
4.382106	141.94	11.963
4.424106	144.08	11.976
4.474106	146.33	12.027
4.516106	148.29	12.065
4.558106	150.52	12.067
4.602106	152.38	12.132
4.644106	154.60	12.135
4.686106	156.39	12.198
4.728106	158.63	12.201
4.772106	160.66	12.243
4.814106	162.64	12.277
4.856106	164.63	12.306
4.900106	166.79	12.340
4.942106	168.59	12.394
4.984106	169.92	12.507
5.028106	171.79	12.570
5.070106	173.30	12.666
5.112106	174.90	12.754
5.154106	177.02	12.770
5.198106	178.90	12.832
5.240106	180.38	12.931
5.282106	182.47	12.952
5.326106	184.33	13.011
5.368106	186.30	13.047
5.410106	188.17	13.095
5.454106	190.46	13.109
5.496106	191.97	13.204
5.538106	194.25	13.201
5.580106	195.95	13.267
5.624106	198.15	13.286
5.666106	199.71	13.376
5.708106	201.91	13.382
5.752106	203.55	13.479
5.794106	206.03	13.444
5.836106	207.47	13.549
5.880106	209.98	13.530
5.922106	211.56	13.620
5.964106	213.87	13.608
6.006106	215.43	13.702
6.050106	218.11	13.655
6.092106	219.37	13.782
6.134106	221.80	13.760
6.178106	223.41	13.861
6.220106	225.88	13.828
6.270106	228.26	13.870
6.312106	229.70	13.975
6.354106	232.15	13.944
6.398106	233.77	14.044
6.440106	236.32	14.005
6.482106	237.64	14.120
6.526106	240.33	14.082
6.568106	241.95	14.163
6.610106	244.32	14.143
6.652106	245.81	14.241
6.696106	248.47	14.202
6.738106	249.93	14.304
6.780106	252.62	14.247
6.824106	254.49	14.314
6.866106	256.79	14.308
6.908106	258.55	14.370
6.952106	261.21	14.332
6.994106	262.98	14.393
7.036106	265.59	14.343
7.078106	267.30	14.417
7.122106	269.87	14.389
7.164106	271.75	14.433
7.206106	274.35	14.388
7.250106	276.38	14.430
7.292106	278.73	14.417
7.330606	280.35	14.484
7.370106	282.71	14.447
7.412106	285.34	14.393
7.456106	287.44	14.431
7.498106	290.04	14.385
7.540106	291.81	14.443
7.584106	294.71	14.378
7.626106	296.80	14.399
7.668106	299.55	14.334
7.710106	301.51	14.367
7.754106	304.14	14.332
7.796106	306.53	14.314
7.838106	309.26	14.252
7.882106	311.57	14.263
7.924106	314.14	14.216
7.966106	316.26	14.234
8.010106	319.17	14.163
8.052106	321.72	14.128
8.094106	324.40	14.069
8.136106	326.72	14.064
8.180105	329.43	14.018
8.222106	331.92	13.988
8.272105	335.16	13.911
8.314106	337.54	13.894
8.356106	340.08	13.856
8.400105	342.47	13.852
8.442105	345.33	13.774
8.484106	347.84	13.740
8.528106	350.76	13.673
8.570106	352.94	13.677
8.612105	355.70	13.616
8.656106	358.05	13.617
8.698106	361.18	13.503
8.740106	363.40	13.503
8.782105	366.07	13.449
8.826105	368.52	13.437
8.868106	371.45	13.349
8.910106	373.67	13.353
8.954105	376.66	13.277
8.996105	378.90	13.273
9.038106	381.79	13.195
9.082106	384.07	13.206
9.124105	387.18	13.095
9.166105	389.36	13.099
9.208106	392.23	13.024
9.252106	394.64	13.018
9.294106	397.67	12.912
9.336105	400.01	12.900
9.380106	402.97	12.823
9.422106	405.25	12.819
9.464106	408.36	12.713
9.508105	410.53	12.737
9.550106	413.83	12.598
9.592106	415.88	12.623
9.634106	418.89	12.530
9.678105	421.28	12.526
9.720105	424.41	12.412
9.762106	426.49	12.434
9.806106	429.74	12.319
9.848105	431.57	12.369
9.890105	434.95	12.224
9.934106	437.04	12.258
9.976106	440.28	12.131
10.01811	442.27	12.168
10.06811	445.57	12.089
10.11011	448.89	11.947
10.15411	451.10	11.965
10.19611	454.26	11.848
10.23811	456.58	11.843
10.28011	459.85	11.713
10.32411	462.45	11.677
10.36611	465.59	11.561
10.40811	468.18	11.518
10.45211	471.61	11.380
10.49411	474.61	11.283
10.53611	478.31	11.102
10.58011	481.87	10.947
