# Supplementary material for: Experimental and Statistical Study of the Fracture Mechanism of Sn96.5Ag3Cu0.5 Solder Joints via Ball Shear Test
Source: Materials (Basel). 2022 Mar 26;15(7):2455. doi: 10.3390/ma15072455 (PMC9000201; doi:10.3390/ma15072455)
Supplement: Supplementary file 1 [file materials-15-02455-s001.zip › 50um/4-1ú¿50umú⌐.csv]

TESTER	4000Plus	20087812
DATE	11/05/2020
TIME	18:11:18
TESTGROUP	DIE SHEAR
试验报告编号	GFJGJL2051209020521
样品编号	1~5：50μm/s
USERFIELD3
USERFIELD4
USERFIELD5
USERFIELD6
USERFIELD7
USERFIELD8
USERFIELD9
USERFIELD10
OPERATOR	何志刚
SAMPLE	2695
LOADUNIT	N
CARTRIDGE	2.0000 kg	20037312	球推力
TESTTYPE	Destruct
TESTSPEED	50.000	um/s
SHEARHEIGHT	50.000	um
TESTLOAD	0.000000	N
PROFILE	TIME/DIST/FORCE	248
TIME (s)	DIST (um)	FORCE (N)
0	0.000000	0.000000
0.06854526	0.36067	0.44206
0.1145453	0.52050	0.73863
0.1605453	0.85920	1.0122
0.2070453	0.99705	1.3162
0.2530453	1.2552	1.6047
0.2990453	1.2438	1.9233
0.3455453	1.3849	2.2223
0.3910453	1.8514	2.4748
0.4375453	2.3584	2.7267
0.4835453	2.7634	2.9917
0.5295452	3.0565	3.2711
0.5765452	3.6122	3.5305
0.6225452	4.1703	3.7759
0.6665452	4.8832	3.9829
0.7135453	5.3430	4.2500
0.7595452	5.9380	4.4906
0.8055452	6.5584	4.7279
0.8515452	7.4038	4.9362
0.8975452	7.9531	5.1781
0.9435452	8.5533	5.4180
0.9975452	9.5156	5.6664
1.043545	10.125	5.9052
1.090045	10.841	6.1393
1.136045	11.631	6.3594
1.182045	12.371	6.5814
1.229545	13.295	6.7841
1.275045	14.432	6.9549
1.321045	15.201	7.1731
1.367045	16.092	7.3756
1.413045	17.108	7.5620
1.459045	18.253	7.7272
1.505045	19.439	7.8916
1.551045	20.562	8.0643
1.597045	21.745	8.2292
1.643545	23.181	8.3661
1.689545	24.670	8.4916
1.736545	26.048	8.6360
1.782545	27.366	8.7836
1.828545	28.692	8.9301
1.874545	30.167	9.0574
1.920545	31.909	9.1549
1.966545	33.436	9.2709
2.013045	35.074	9.3818
2.059045	36.559	9.5079
2.105045	38.315	9.5990
2.151545	40.140	9.6814
2.197545	42.000	9.7637
2.243545	43.690	9.8588
2.289545	45.444	9.9501
2.335545	47.387	10.017
2.381545	49.540	10.057
2.427545	51.449	10.133
2.473545	53.278	10.215
2.519545	54.984	10.313
2.565545	56.911	10.377
2.611545	58.923	10.435
2.657545	60.799	10.511
2.703545	62.462	10.619
2.749545	64.328	10.696
2.796045	66.387	10.753
2.842045	68.547	10.792
2.888045	70.515	10.856
2.942545	72.587	10.961
2.988545	74.701	11.011
3.035545	76.917	11.048
3.081545	78.741	11.125
3.127545	80.490	11.217
3.173545	82.504	11.275
3.217545	84.838	11.278
3.263545	86.704	11.360
3.309545	88.523	11.443
3.355545	90.583	11.495
3.401545	92.870	11.518
3.447545	95.053	11.554
3.493545	96.866	11.638
3.539545	98.718	11.717
3.585545	100.91	11.747
3.631545	103.25	11.763
3.677545	105.33	11.812
3.723545	107.21	11.887
3.770545	109.17	11.962
3.817045	111.37	12.005
3.863045	113.71	12.021
3.909045	115.83	12.061
3.955545	117.85	12.122
4.001545	119.65	12.208
4.047545	121.82	12.245
4.094045	124.18	12.264
4.140045	126.49	12.283
4.186045	128.41	12.354
4.232045	130.27	12.432
4.278045	132.36	12.479
4.324045	134.76	12.493
4.370045	136.95	12.524
4.416045	138.78	12.605
4.463045	140.87	12.662
4.509045	142.92	12.716
4.555045	145.10	12.752
4.601545	146.52	12.887
4.647545	147.76	13.039
4.693545	149.09	13.186
4.740045	150.51	13.329
4.786045	152.53	13.386
4.840045	154.49	13.511
4.886545	155.94	13.637
4.932545	158.19	13.664
4.978545	160.36	13.702
5.024545	162.11	13.794
5.070545	163.87	13.885
5.117045	165.55	13.994
5.163045	167.71	14.030
5.209045	169.98	14.055
5.255045	171.80	14.137
5.301045	173.42	14.246
5.347045	175.16	14.340
5.393045	177.52	14.358
5.439045	179.75	14.382
5.485045	181.51	14.474
5.531545	183.23	14.574
5.577545	185.15	14.643
5.623545	187.40	14.671
5.670045	189.90	14.676
5.716045	191.81	14.743
5.762045	193.31	14.867
5.808045	195.35	14.921
5.854045	197.80	14.923
5.901045	200.10	14.954
5.947045	202.16	15.006
5.993045	203.78	15.115
6.039545	205.54	15.205
6.085545	207.84	15.226
6.131545	210.41	15.212
6.177545	212.37	15.278
6.223545	214.06	15.377
6.269545	215.95	15.447
6.316045	218.42	15.456
6.360045	220.81	15.451
6.406045	222.46	15.556
6.452045	224.33	15.632
6.498045	226.90	15.619
6.544045	229.33	15.623
6.590045	231.41	15.677
6.636045	232.95	15.792
6.682045	234.92	15.855
6.728045	237.58	15.834
6.782045	239.65	15.935
6.828045	241.68	15.992
6.874045	244.24	15.979
6.920045	246.70	15.975
6.966045	248.66	16.045
7.012045	250.11	16.175
7.058045	252.39	16.199
7.104045	255.20	16.154
7.150045	257.49	16.177
7.196545	259.39	16.249
7.242545	261.06	16.356
7.288545	263.35	16.375
7.334545	266.23	16.320
7.380545	268.63	16.329
7.426545	270.27	16.434
7.472545	272.23	16.500
7.518545	274.86	16.479
7.564545	277.59	16.444
7.610545	279.72	16.487
7.656545	281.52	16.573
7.702545	283.73	16.605
7.749045	286.59	16.564
7.786545	288.19	16.629
7.833045	291.33	16.533
7.879045	293.95	16.509
7.925045	296.18	16.539
7.971545	298.31	16.581
8.017546	300.89	16.567
8.063545	304.05	16.481
8.109546	306.92	16.429
8.155545	308.82	16.502
8.201545	311.16	16.517
8.247545	314.06	16.457
8.293545	317.17	16.378
8.339545	319.73	16.362
8.386045	321.85	16.416
8.432045	323.95	16.462
8.478045	327.10	16.374
8.524045	330.02	16.315
8.570045	332.40	16.327
8.616045	334.54	16.368
8.662545	336.83	16.391
8.708546	339.88	16.315
8.754545	342.84	16.256
8.808545	345.01	16.349
8.854546	347.93	16.290
8.900545	350.97	16.216
8.946546	353.30	16.228
8.992545	355.31	16.287
9.038546	357.85	16.277
9.084545	360.97	16.194
9.130546	363.82	16.144
9.175045	365.64	16.218
9.221045	368.07	16.226
9.267045	371.24	16.135
9.313046	374.34	16.049
9.359045	376.63	16.075
9.405046	378.80	16.114
9.451045	381.59	16.067
9.497046	384.75	15.973
9.543045	387.61	15.932
9.589046	389.68	15.977
9.635045	391.95	16.007
9.682045	394.89	15.950
9.728045	398.08	15.857
9.774045	401.05	15.792
9.820045	403.33	15.811
9.866045	405.60	15.841
9.912045	408.70	15.764
9.958045	412.04	15.647
10.00405	414.78	15.610
10.05005	416.96	15.648
10.09605	419.53	15.633
10.14205	422.91	15.512
10.18855	426.21	15.412
10.23455	428.64	15.413
10.28055	431.25	15.394
10.32705	433.75	15.398
10.37304	436.96	15.302
10.41905	440.35	15.184
10.46504	442.79	15.186
10.51105	445.15	15.201
10.55704	448.13	15.124
10.60404	451.16	15.061
10.65005	454.71	14.926
10.69604	457.51	14.883
10.75004	460.59	14.863
10.79605	463.93	14.742
10.84204	466.98	14.671
10.88805	469.68	14.640
10.93404	472.61	14.581
10.98005	476.50	14.397
11.02604	480.10	14.251
11.07205	483.03	14.185
11.11804	486.58	14.051
11.16405	490.31	13.888
11.21004	494.43	13.675
11.25605	498.57	13.459
11.30204	502.29	13.293
11.34805	506.60	13.060
11.39404	511.77	12.712
11.44005	517.04	12.351
