# Supplementary material for: Experimental and Statistical Study of the Fracture Mechanism of Sn96.5Ag3Cu0.5 Solder Joints via Ball Shear Test
Source: Materials (Basel). 2022 Mar 26;15(7):2455. doi: 10.3390/ma15072455 (PMC9000201; doi:10.3390/ma15072455)
Supplement: Supplementary file 1 [file materials-15-02455-s001.zip › 50um/4-2ú¿50umú⌐.csv]

TESTER	4000Plus	20087812
DATE	11/05/2020
TIME	18:11:18
TESTGROUP	DIE SHEAR
试验报告编号	GFJGJL2051209020521
样品编号	1~5：50μm/s
USERFIELD3
USERFIELD4
USERFIELD5
USERFIELD6
USERFIELD7
USERFIELD8
USERFIELD9
USERFIELD10
OPERATOR	何志刚
SAMPLE	2695
LOADUNIT	N
CARTRIDGE	2.0000 kg	20037312	球推力
TESTTYPE	Destruct
TESTSPEED	50.000	um/s
SHEARHEIGHT	50.000	um
TESTLOAD	0.000000	N
PROFILE	TIME/DIST/FORCE	248
TIME (s)	DIST (um)	FORCE (N)
0	0.000000	0.000000
0.04324912	1.8488	0.28469
0.06424912	1.4929	0.46839
0.08624912	1.6800	0.59598
0.1082491	2.1153	0.69163
0.1292491	2.2463	0.82186
0.1502491	2.1902	0.97156
0.1702491	2.3785	1.0852
0.1892491	2.5100	1.2016
0.2102491	2.4546	1.3512
0.2322491	2.8223	1.4556
0.2517491	3.1665	1.5491
0.2722491	3.0492	1.7021
0.2932491	3.1367	1.8425
0.3142491	3.4935	1.9391
0.3342491	3.4643	2.0808
0.3562491	3.6204	2.2123
0.3762491	3.8699	2.3135
0.3962491	4.1494	2.4154
0.4172491	4.1159	2.5668
0.4372491	4.3521	2.6743
0.4622491	4.6282	2.8134
0.4822491	5.0120	2.9019
0.5022491	5.0362	3.0367
0.5222491	5.3664	3.1275
0.5432491	5.7045	3.2311
0.5632491	5.6238	3.3840
0.5842491	5.7969	3.5042
0.6052491	6.4544	3.5620
0.6262491	6.8225	3.6571
0.6482491	6.5048	3.8497
0.6702491	6.9277	3.9470
0.6912491	7.6935	3.9909
0.7112491	7.5568	4.1464
0.7332491	7.6416	4.2917
0.7542491	8.3741	4.3399
0.7742491	8.6521	4.4420
0.7952491	8.5456	4.6028
0.8162491	9.1180	4.6762
0.8362491	9.5798	4.7547
0.8572491	9.4578	4.9129
0.8792491	9.7406	5.0282
0.9002491	10.470	5.0813
0.9212491	10.811	5.1799
0.9422491	10.891	5.3168
0.9632491	11.144	5.4267
0.9812491	11.528	5.5014
1.003249	11.800	5.6181
1.025249	12.320	5.7028
1.046249	12.734	5.7966
1.066249	13.127	5.8838
1.087249	13.248	6.0108
1.109249	13.697	6.1094
1.129249	14.193	6.1787
1.151249	14.727	6.2617
1.171249	15.046	6.3586
1.192249	15.497	6.4430
1.213249	15.725	6.5607
1.235749	16.247	6.6498
1.256249	16.570	6.7462
1.279249	16.913	6.8628
1.300249	17.485	6.9317
1.321249	17.945	7.0150
1.343249	18.159	7.1437
1.363249	18.498	7.2426
1.386249	19.237	7.3037
1.408249	19.797	7.3834
1.430249	20.199	7.4834
1.451249	20.626	7.5708
1.472249	21.242	7.6386
1.492249	21.765	7.7093
1.513249	22.392	7.7710
1.534249	22.932	7.8487
1.555249	23.510	7.9168
1.576249	24.150	7.9814
1.597249	24.609	8.0648
1.617249	25.189	8.1327
1.639249	25.800	8.2012
1.660249	26.514	8.2563
1.683249	27.042	8.3446
1.703249	27.419	8.4340
1.723249	28.267	8.4627
1.745249	28.893	8.5339
1.764249	29.187	8.6247
1.786249	29.898	8.6849
1.807249	30.795	8.7166
1.827249	31.189	8.7992
1.848249	31.749	8.8742
1.869249	32.568	8.9158
1.890249	33.232	8.9774
1.911749	33.885	9.0451
1.933249	34.655	9.0885
1.953249	35.393	9.1314
1.974249	35.905	9.2080
1.995249	36.595	9.2662
2.015249	37.560	9.2799
2.037249	38.476	9.3137
2.059249	39.024	9.3949
2.079249	39.623	9.4557
2.100249	40.503	9.4895
2.121249	41.323	9.5265
2.142249	41.925	9.5960
2.162249	42.742	9.6289
2.183249	43.666	9.6570
2.205249	44.327	9.7190
2.225249	44.852	9.7894
2.247249	45.816	9.8170
2.268249	46.821	9.8301
2.288249	47.305	9.9057
2.309249	48.165	9.9420
2.331249	49.165	9.9651
2.351249	49.965	10.000
2.373249	50.601	10.065
2.394249	51.407	10.109
2.414249	52.616	10.095
2.435249	53.189	10.164
2.455249	53.891	10.212
2.477249	55.011	10.219
2.498249	55.984	10.237
2.519749	56.609	10.308
2.541249	57.438	10.348
2.559749	58.534	10.336
2.580249	59.144	10.395
2.601249	60.019	10.430
2.621249	61.128	10.425
2.642249	61.857	10.474
2.663249	62.648	10.519
2.683249	63.707	10.525
2.706249	64.725	10.550
2.728249	65.740	10.571
2.749249	66.299	10.642
2.770249	67.378	10.650
2.790249	68.542	10.638
2.811249	69.081	10.711
2.832249	69.878	10.751
2.853249	71.174	10.731
2.873749	71.874	10.784
2.894249	72.561	10.833
2.914749	73.802	10.821
2.936249	74.781	10.837
2.957249	75.440	10.900
2.978249	76.228	10.945
2.999249	77.488	10.926
3.020249	78.445	10.945
3.038249	78.917	11.013
3.060249	80.033	11.016
3.086249	81.235	11.041
3.106249	82.153	11.061
3.127249	82.953	11.105
3.147749	83.854	11.136
3.169249	84.930	11.140
3.189249	85.904	11.152
3.211249	86.788	11.195
3.233249	87.668	11.229
3.255249	88.870	11.226
3.277749	90.074	11.227
3.298249	90.800	11.271
3.319249	91.519	11.326
3.338249	92.902	11.277
3.359249	93.719	11.314
3.379249	94.371	11.373
3.400249	95.531	11.366
3.421249	96.601	11.375
3.443249	97.559	11.404
3.463749	98.353	11.448
3.485249	99.692	11.419
3.506249	100.79	11.425
3.527249	101.47	11.484
3.547249	102.48	11.487
3.569249	103.80	11.469
3.589249	104.64	11.499
3.610249	105.40	11.548
3.630249	106.77	11.510
3.651249	107.78	11.522
3.673249	108.55	11.579
3.694249	109.53	11.596
3.715249	110.89	11.564
3.735749	111.84	11.588
3.756249	112.45	11.647
3.777249	113.70	11.634
3.798249	115.08	11.598
3.817249	115.53	11.670
3.837249	116.78	11.646
3.858249	118.05	11.625
3.879249	118.69	11.690
3.900249	119.74	11.697
3.920249	121.22	11.645
3.945249	122.36	11.673
3.967249	123.32	11.700
3.988249	124.26	11.722
4.010249	125.25	11.751
4.03125	126.62	11.717
4.053249	127.88	11.707
4.074249	128.72	11.742
4.096249	129.77	11.758
4.117249	131.18	11.724
4.13625	132.15	11.727
4.15625	132.87	11.773
4.167249	133.39	11.788
4.18925	134.92	11.739
4.211249	136.20	11.725
4.232249	137.01	11.764
4.253249	138.02	11.781
4.27425	139.53	11.733
4.295249	140.75	11.724
4.315749	141.46	11.774
4.337249	142.79	11.746
4.358249	144.27	11.702
4.378249	145.24	11.716
4.39925	146.24	11.730
4.419749	147.63	11.693
4.442249	149.10	11.660
4.462249	149.91	11.689
4.483249	151.13	11.679
4.50425	152.77	11.611
4.526249	154.06	11.596
4.546249	154.88	11.633
4.567249	156.34	11.592
4.585249	157.44	11.570
4.606249	158.58	11.571
4.631249	160.15	11.539
4.652249	161.74	11.482
4.673249	163.33	11.419
4.694249	164.57	11.407
4.71525	165.76	11.396
4.736249	167.47	11.323
4.757249	169.21	11.242
4.779249	170.59	11.216
4.80125	172.08	11.175
4.823249	173.92	11.096
4.845249	175.90	10.988
4.86625	177.83	10.882
4.887249	179.23	10.848
4.907249	181.12	10.739
4.927249	183.17	10.617
4.948249	184.77	10.554
4.969249	186.82	10.437
4.990249	189.25	10.267
5.010249	191.10	10.167
5.03125	193.35	10.024
5.052249	195.80	9.8511
5.072249	198.18	9.6868
5.093249	200.39	9.5497
5.113249	202.86	9.3658
5.134249	205.37	9.1892
5.155249	207.66	9.0375
5.175749	210.08	8.8725
5.198249	212.92	8.6589
