# Supplementary material for: Experimental and Statistical Study of the Fracture Mechanism of Sn96.5Ag3Cu0.5 Solder Joints via Ball Shear Test
Source: Materials (Basel). 2022 Mar 26;15(7):2455. doi: 10.3390/ma15072455 (PMC9000201; doi:10.3390/ma15072455)
Supplement: Supplementary file 1 [file materials-15-02455-s001.zip › 50um/5-1ú¿50umú⌐.csv]

TESTER	4000Plus	20087812
DATE	11/05/2020
TIME	18:11:18
TESTGROUP	DIE SHEAR
试验报告编号	GFJGJL2051209020521
样品编号	1~5：50μm/s
USERFIELD3
USERFIELD4
USERFIELD5
USERFIELD6
USERFIELD7
USERFIELD8
USERFIELD9
USERFIELD10
OPERATOR	何志刚
SAMPLE	2695
LOADUNIT	N
CARTRIDGE	2.0000 kg	20037312	球推力
TESTTYPE	Destruct
TESTSPEED	50.000	um/s
SHEARHEIGHT	50.000	um
TESTLOAD	0.000000	N
PROFILE	TIME/DIST/FORCE	248
TIME (s)	DIST (um)	FORCE (N)
0	0.000000	0.000000
0.05369141	0.81743	0.35312
0.0836914	0.99957	0.53651
0.1136914	0.90480	0.76013
0.1436914	1.5343	0.88136
0.1736914	1.5387	1.0922
0.2036914	1.6015	1.2864
0.2336914	1.8695	1.4633
0.2636914	2.0998	1.6359
0.2936914	2.4647	1.7958
0.3236914	2.3324	2.0196
0.3536914	2.7962	2.1714
0.3836914	3.0181	2.3496
0.4136914	3.4553	2.4956
0.4436914	3.4073	2.7132
0.4736914	4.0664	2.8306
0.5036914	4.0349	3.0415
0.5336914	4.6861	3.1691
0.5616914	4.8405	3.3423
0.5916914	5.2113	3.5014
0.6216914	5.3452	3.6864
0.6576914	6.3633	3.8082
0.6876914	6.2596	4.0238
0.7176914	6.8456	4.1598
0.7476914	7.0088	4.3410
0.7776914	7.8511	4.4394
0.8076914	7.9698	4.6310
0.8376914	8.3282	4.7917
0.8676914	8.7771	4.9408
0.8976914	9.5906	5.0521
0.9276914	9.7816	5.2252
0.9576914	10.199	5.3829
0.9876914	10.580	5.5406
1.017691	11.410	5.6361
1.047691	11.746	5.8042
1.077691	12.230	5.9442
1.105691	12.828	6.0603
1.135691	13.233	6.2150
1.165691	14.006	6.3270
1.195691	14.166	6.5086
1.225691	14.962	6.6129
1.255691	15.421	6.7608
1.285691	16.236	6.8627
1.315691	16.607	7.0263
1.345691	17.259	7.1447
1.375691	17.928	7.2654
1.405692	18.617	7.3836
1.435691	19.281	7.5095
1.465691	19.795	7.6503
1.495691	20.736	7.7359
1.525692	21.355	7.8586
1.555691	22.175	7.9599
1.585691	22.718	8.0968
1.615691	23.655	8.1830
1.645692	24.407	8.2931
1.675691	25.337	8.3803
1.705691	25.962	8.5112
1.735691	26.969	8.5884
1.765691	27.783	8.6860
1.795691	28.871	8.7528
1.825691	29.555	8.8716
1.855691	30.554	8.9499
1.885691	31.622	9.0239
1.919691	32.964	9.0855
1.949691	33.620	9.2079
1.980191	34.920	9.2520
2.010191	35.842	9.3356
2.040191	37.099	9.3807
2.070191	37.891	9.4857
2.100191	39.166	9.5238
2.130692	40.232	9.5980
2.160192	41.580	9.6313
2.190691	42.557	9.7079
2.220191	43.734	9.7678
2.250191	44.969	9.8203
2.280191	46.196	9.8646
2.310691	47.308	9.9284
2.340191	48.494	9.9825
2.370192	49.787	10.023
2.400192	50.988	10.075
2.430192	52.372	10.104
2.460191	53.498	10.166
2.490191	54.980	10.182
2.520191	56.000	10.258
2.550691	57.553	10.260
2.580191	58.388	10.359
2.610191	59.969	10.363
2.640192	60.814	10.461
2.668191	62.117	10.486
2.698191	63.356	10.538
2.728191	64.545	10.592
2.758191	65.807	10.641
2.788192	66.851	10.709
2.818691	68.301	10.729
2.848191	69.391	10.795
2.878191	70.867	10.812
2.908191	71.802	10.899
2.938191	73.441	10.895
2.968191	74.422	10.975
2.998692	75.991	10.980
3.028692	77.012	11.065
3.058692	78.465	11.085
3.088691	79.509	11.153
3.118691	81.190	11.143
3.154691	82.693	11.198
3.182692	83.814	11.247
3.212692	84.843	11.321
3.242692	86.490	11.311
3.272691	87.434	11.401
3.302691	89.061	11.403
3.332691	90.079	11.479
3.362691	91.752	11.466
3.392691	92.694	11.552
3.422691	94.300	11.552
3.452692	95.368	11.621
3.482692	97.004	11.617
3.512691	98.085	11.685
3.542691	99.680	11.691
3.572691	100.87	11.745
3.602691	102.33	11.765
3.632691	103.61	11.801
3.662691	104.92	11.844
3.692692	106.34	11.864
3.722692	107.47	11.925
3.752692	109.13	11.913
3.782691	110.15	11.994
3.812691	111.83	11.984
3.842691	112.91	12.057
3.872691	114.54	12.045
3.902691	115.52	12.130
3.932692	117.30	12.108
3.962692	118.26	12.187
3.992692	119.91	12.186
4.022691	121.12	12.237
4.052691	122.52	12.264
4.082691	123.81	12.304
4.112691	125.34	12.315
4.142691	126.74	12.341
4.172691	128.02	12.378
4.200691	129.27	12.411
4.230691	129.83	12.545
4.260691	130.89	12.616
4.290691	131.21	12.786
4.320691	132.51	12.826
4.350691	132.88	12.985
4.380691	134.48	12.991
4.416691	135.43	13.116
4.446691	136.23	13.219
4.476691	137.45	13.270
4.506691	138.55	13.330
4.536691	139.56	13.407
4.566691	140.65	13.469
4.596691	141.66	13.551
4.626691	143.10	13.577
4.656691	143.85	13.682
4.686691	145.32	13.700
4.714691	145.93	13.811
4.744691	147.71	13.792
4.774691	148.41	13.909
4.804691	149.97	13.915
4.834691	150.88	14.000
4.864691	152.44	14.012
4.894691	153.54	14.081
4.924691	154.72	14.135
4.954691	156.16	14.158
4.984691	157.32	14.211
5.014691	158.88	14.216
5.044691	159.68	14.321
5.074691	161.69	14.274
5.104691	162.27	14.401
5.134691	164.34	14.341
5.164691	164.87	14.480
5.194691	167.07	14.403
5.224691	167.67	14.538
5.254691	169.63	14.488
5.284691	170.32	14.601
5.314691	172.16	14.572
5.344691	173.09	14.659
5.374691	174.79	14.647
5.404691	176.27	14.662
5.434691	177.26	14.746
5.464691	179.04	14.724
5.494691	180.05	14.801
5.524691	182.07	14.748
5.554691	182.84	14.857
5.584691	185.03	14.781
5.614691	185.74	14.897
5.648691	187.47	14.908
5.678691	189.48	14.856
5.708691	190.62	14.921
5.738691	192.50	14.881
5.768691	193.72	14.931
5.798691	195.46	14.914
5.828691	197.10	14.906
5.844191	197.41	14.981
5.872691	199.70	14.878
5.902691	201.38	14.864
5.932691	203.26	14.830
5.962691	204.87	14.834
5.992691	206.46	14.836
6.022691	208.59	14.768
6.052691	209.99	14.796
6.082691	212.36	14.697
6.112691	213.19	14.797
6.142691	216.08	14.632
6.172691	217.07	14.711
6.202691	219.70	14.580
6.232691	220.82	14.642
6.262691	223.42	14.514
6.292691	224.55	14.572
6.322691	226.87	14.480
6.352691	228.87	14.430
6.382691	230.71	14.399
6.412691	232.73	14.350
6.442691	234.72	14.297
6.472691	236.71	14.248
6.506691	239.53	14.123
6.536691	241.01	14.140
6.566691	243.83	13.985
6.596691	245.38	13.992
6.626691	248.46	13.801
6.656691	250.29	13.774
6.686691	253.03	13.628
6.716691	255.20	13.554
6.746691	257.69	13.442
6.776691	260.21	13.324
6.806691	262.59	13.224
6.836691	265.30	13.082
6.866691	267.25	13.034
6.896691	270.31	12.846
6.926691	272.20	12.811
6.956691	275.09	12.646
6.986691	277.24	12.575
7.016691	280.18	12.408
7.046691	282.36	12.335
7.076691	285.28	12.166
7.106691	287.38	12.098
7.136691	290.40	11.921
7.166691	292.68	11.834
7.196691	295.36	11.700
7.226691	297.46	11.632
7.256691	300.25	11.480
7.284691	302.72	11.355
7.314691	304.81	11.298
7.344691	307.75	11.122
7.374691	309.87	11.055
7.404691	312.86	10.878
7.434691	314.81	10.834
