# Supplementary material for: Experimental and Statistical Study of the Fracture Mechanism of Sn96.5Ag3Cu0.5 Solder Joints via Ball Shear Test
Source: Materials (Basel). 2022 Mar 26;15(7):2455. doi: 10.3390/ma15072455 (PMC9000201; doi:10.3390/ma15072455)
Supplement: Supplementary file 1 [file materials-15-02455-s001.zip › 50um/5-2ú¿50umú⌐.csv]

TESTER	4000Plus	20087812
DATE	11/05/2020
TIME	18:11:18
TESTGROUP	DIE SHEAR
试验报告编号	GFJGJL2051209020521
样品编号	1~5：50μm/s
USERFIELD3
USERFIELD4
USERFIELD5
USERFIELD6
USERFIELD7
USERFIELD8
USERFIELD9
USERFIELD10
OPERATOR	何志刚
SAMPLE	2695
LOADUNIT	N
CARTRIDGE	2.0000 kg	20037312	球推力
TESTTYPE	Destruct
TESTSPEED	50.000	um/s
SHEARHEIGHT	50.000	um
TESTLOAD	0.000000	N
PROFILE	TIME/DIST/FORCE	248
TIME (s)	DIST (um)	FORCE (N)
0	0.000000	0.000000
0.07143031	1.0417	0.37412
0.1134303	0.92970	0.67810
0.1574303	1.8441	0.86837
0.1999303	2.2732	1.1073
0.2419303	2.5306	1.3592
0.2839303	3.0974	1.5758
0.3259303	3.5384	1.8086
0.3699303	3.6489	2.0977
0.4119303	4.6120	2.2679
0.4539303	4.5091	2.5707
0.4959303	5.2836	2.7560
0.5379303	5.5353	3.0132
0.5819303	6.2318	3.2269
0.6239303	6.4166	3.4927
0.6659303	7.1426	3.6934
0.7079303	7.3677	3.9540
0.7504303	7.9542	4.1635
0.7944303	8.3646	4.4140
0.8364303	9.1704	4.5999
0.8789303	9.3782	4.8719
0.9289303	10.279	5.1007
0.9709303	10.875	5.3181
1.01293	11.484	5.5247
1.05493	12.346	5.7034
1.09693	12.714	5.9456
1.14093	13.797	6.1095
1.18293	14.381	6.3193
1.22493	15.230	6.5043
1.26693	16.020	6.6921
1.30893	17.159	6.8351
1.35293	17.663	7.0690
1.39493	18.892	7.2050
1.43693	19.574	7.4068
1.47893	20.804	7.5381
1.52093	21.711	7.7109
1.56493	23.122	7.8326
1.60693	23.949	8.0158
1.64893	25.637	8.0882
1.69093	26.640	8.2487
1.73293	27.927	8.3726
1.77693	29.312	8.5022
1.81893	30.759	8.6010
1.86093	31.805	8.7560
1.90293	33.419	8.8378
1.94493	34.732	8.9584
1.98893	36.271	9.0637
2.03093	37.609	9.1856
2.07293	39.293	9.2539
2.11493	40.595	9.3713
2.15743	42.366	9.4330
2.20143	43.756	9.5574
2.24343	45.668	9.6055
2.28543	47.179	9.7007
2.32743	48.949	9.7623
2.36943	50.531	9.8483
2.41393	52.690	9.8831
2.45593	54.068	9.9953
2.49793	56.279	10.000
2.54043	57.680	10.110
2.58243	59.700	10.139
2.62643	61.364	10.228
2.66843	63.520	10.236
2.71843	65.673	10.304
2.76043	67.165	10.401
2.80343	69.392	10.413
2.84543	70.970	10.500
2.88743	73.132	10.511
2.93143	74.909	10.586
2.97343	76.994	10.607
3.01543	78.445	10.710
3.05743	80.764	10.701
3.09943	82.225	10.807
3.14343	84.529	10.809
3.18543	86.110	10.895
3.22743	88.236	10.911
3.26943	89.908	10.986
3.31143	92.008	11.000
3.35643	93.636	11.108
3.39843	95.847	11.108
3.44043	97.560	11.177
3.48243	99.658	11.197
3.52443	101.23	11.285
3.56843	103.62	11.280
3.61043	105.10	11.384
3.65243	107.40	11.377
3.69443	109.02	11.454
3.73643	111.22	11.460
3.78043	112.87	11.552
3.82243	115.32	11.525
3.86443	116.61	11.650
3.90643	119.09	11.625
3.94843	120.76	11.699
3.99243	122.91	11.721
4.034431	124.58	11.800
4.07643	126.82	11.797
4.11843	128.34	11.890
4.16043	130.54	11.902
4.20443	132.29	11.980
4.24643	134.60	11.967
4.28843	136.14	12.059
4.330431	138.32	12.068
4.37293	140.17	12.128
4.41693	142.16	12.181
4.46493	143.67	12.313
4.50943	144.82	12.468
4.55143	146.68	12.518
4.593431	147.89	12.652
4.63543	150.34	12.626
4.67743	151.27	12.800
4.72143	153.80	12.773
4.76343	155.12	12.894
4.80543	157.34	12.897
4.84743	158.70	13.012
4.889431	160.98	13.004
4.93393	162.48	13.123
4.97593	164.77	13.122
5.017931	166.04	13.243
5.05993	168.56	13.209
5.10193	169.64	13.365
5.14643	172.17	13.338
5.18843	173.74	13.429
5.23043	176.06	13.421
5.27293	177.50	13.529
5.31493	179.94	13.505
5.35893	181.35	13.626
5.40143	183.72	13.611
5.44343	185.14	13.718
5.48543	187.81	13.669
5.52743	188.99	13.802
5.57193	191.40	13.799
5.61393	193.10	13.874
5.65643	195.56	13.844
5.69793	196.86	13.965
5.73993	199.32	13.944
5.78393	200.89	14.044
5.82593	203.41	14.010
5.86793	204.65	14.135
5.90993	207.27	14.087
5.951931	208.59	14.207
5.99593	211.18	14.177
6.03793	212.72	14.274
6.07993	215.37	14.221
6.12193	216.66	14.346
6.16393	219.45	14.276
6.20593	220.64	14.407
6.25593	223.19	14.425
6.29793	225.80	14.383
6.34193	227.33	14.485
6.38393	229.98	14.433
6.425931	231.42	14.537
6.468431	234.00	14.495
6.51043	235.30	14.616
6.55443	238.09	14.566
6.59643	239.55	14.663
6.63843	242.23	14.607
6.68043	243.59	14.722
6.72293	246.40	14.659
6.76693	247.90	14.770
6.80893	250.64	14.711
6.85143	251.93	14.835
6.89343	254.75	14.757
6.93543	256.19	14.861
6.97943	258.94	14.810
7.02143	260.54	14.894
7.06343	263.46	14.807
7.10543	264.85	14.922
7.14743	267.83	14.824
7.19143	269.36	14.930
7.23393	272.38	14.841
7.27593	273.90	14.934
7.31143	275.72	14.950
7.35393	278.85	14.836
7.39593	280.37	14.930
7.43793	283.24	14.845
7.47993	284.93	14.917
7.52393	288.06	14.818
7.56593	289.57	14.914
7.60793	292.51	14.828
7.65093	294.23	14.901
7.69293	297.20	14.809
7.73693	298.88	14.897
7.77993	302.00	14.794
7.82243	303.60	14.878
7.86393	306.70	14.768
7.905931	308.28	14.854
7.94993	311.37	14.759
7.99193	312.99	14.836
8.033931	316.16	14.718
8.075931	317.73	14.805
8.11793	320.84	14.694
8.162431	322.69	14.764
8.204431	325.83	14.649
8.254431	328.52	14.648
8.29693	330.75	14.656
8.338931	333.57	14.582
8.380931	335.51	14.622
8.424431	338.49	14.537
8.467931	340.76	14.548
8.509931	343.43	14.495
8.553431	345.93	14.467
8.594931	348.58	14.415
8.637431	350.95	14.395
8.684431	353.61	14.384
8.726431	356.78	14.265
8.768431	358.70	14.303
8.811931	361.94	14.190
8.854431	364.06	14.212
8.897931	367.28	14.095
8.939931	369.47	14.108
8.981931	372.69	13.983
9.023931	374.82	13.999
9.06593	377.96	13.879
9.109931	380.35	13.875
9.151931	383.50	13.759
9.193931	385.73	13.762
9.236431	389.20	13.610
9.278431	391.24	13.636
9.322431	394.76	13.482
9.36443	397.02	13.486
9.406431	400.20	13.366
9.448931	402.40	13.376
9.491431	405.51	13.271
9.535431	408.27	13.215
9.578431	410.94	13.165
9.620931	413.56	13.127
9.66293	416.75	13.001
9.705431	418.71	13.038
9.749431	421.84	12.943
9.79143	424.74	12.859
9.83343	427.15	12.839
9.875931	430.25	12.739
9.917931	433.17	12.652
9.962931	436.03	12.592
10.00493	438.83	12.526
10.05293	442.20	12.423
10.09793	445.99	12.243
10.14043	448.24	12.239
10.18243	452.02	12.042
10.22493	454.86	11.975
10.26743	458.43	11.806
10.31243	461.64	11.704
10.35443	465.06	11.549
10.39643	467.83	11.484
10.43893	471.72	11.282
10.48143	474.44	11.221
10.52543	478.44	11.010
10.56743	481.60	10.897
