# Supplementary material for: Experimental and Statistical Study of the Fracture Mechanism of Sn96.5Ag3Cu0.5 Solder Joints via Ball Shear Test
Source: Materials (Basel). 2022 Mar 26;15(7):2455. doi: 10.3390/ma15072455 (PMC9000201; doi:10.3390/ma15072455)
Supplement: Supplementary file 1 [file materials-15-02455-s001.zip › 60a╠m/10-1ú¿60a╠mú⌐.csv]

TESTER	4000Plus	20087812
DATE	12/05/2020
TIME	16:51:44
TESTGROUP	DIE SHEAR
试验报告编号	GFJGJL2051209020521
样品编号	1~5：60μm/s
USERFIELD3
USERFIELD4
USERFIELD5
USERFIELD6
USERFIELD7
USERFIELD8
USERFIELD9
USERFIELD10
OPERATOR	何志刚
SAMPLE	2705
LOADUNIT	N
CARTRIDGE	5.0000 kg	15072016	球推力
TESTTYPE	Destruct
TESTSPEED	60.000	um/s
SHEARHEIGHT	50.000	um
TESTLOAD	0.000000	N
PROFILE	TIME/DIST/FORCE	248
TIME (s)	DIST (um)	FORCE (N)
0	0.000000	0.000000
0.1491514	8.3347	0.66489
0.1811514	10.232	0.70501
0.2131514	11.925	0.82541
0.2451514	13.638	0.93790
0.2791514	15.404	1.0713
0.3111514	17.116	1.1841
0.3431514	18.742	1.3448
0.3751514	20.244	1.5397
0.4071514	21.918	1.6536
0.4411514	23.828	1.7449
0.4731514	25.554	1.8521
0.5051514	27.404	1.8968
0.5371514	28.551	2.2311
0.5691514	30.351	2.3235
0.6011513	32.234	2.3691
0.6351514	34.449	2.3270
0.6671514	35.755	2.5987
0.6991513	37.485	2.7046
0.7311513	39.112	2.8509
0.7631513	41.078	2.8641
0.8011513	42.312	3.3181
0.8331513	44.456	3.2614
0.8651513	45.499	3.6365
0.8991514	47.469	3.6902
0.9311514	48.788	3.9570
0.9631513	50.280	4.1559
0.9951513	52.018	4.2585
1.027151	53.845	4.3405
1.059151	55.320	4.5321
1.093151	57.157	4.6519
1.125151	58.521	4.8869
1.157151	59.801	5.1691
1.189151	61.593	5.2505
1.221151	63.072	5.4546
1.255151	64.952	5.5574
1.287151	66.192	5.8554
1.319151	67.859	5.9856
1.351151	69.415	6.1597
1.383151	71.310	6.2007
1.415151	72.612	6.4741
1.449151	74.792	6.4598
1.481151	76.358	6.6436
1.513151	77.801	6.8479
1.545151	79.702	6.8867
1.577151	81.677	6.8823
1.609151	82.683	7.2718
1.643151	84.657	7.3239
1.675151	86.142	7.5258
1.707151	88.152	7.5359
1.739151	89.462	7.8062
1.771151	91.292	7.8725
1.803151	93.052	7.9667
1.837151	94.832	8.1087
1.869151	96.669	8.1727
1.901151	98.122	8.3730
1.933151	100.06	8.4130
1.965151	102.05	8.4138
1.997151	103.40	8.6715
2.031151	105.44	8.6968
2.063151	107.14	8.8135
2.095151	108.83	8.9343
2.127151	110.40	9.1038
2.165151	112.20	9.3345
2.197151	114.41	9.2518
2.229151	115.67	9.5295
2.263151	117.77	9.5453
2.295151	119.55	9.6306
2.327151	121.12	9.8023
2.359151	123.08	9.8148
2.391151	125.18	9.7932
2.423151	126.40	10.081
2.457151	128.57	10.058
2.489151	130.31	10.159
2.521151	131.58	10.445
2.553151	133.60	10.440
2.585151	135.31	10.552
2.617151	137.19	10.614
2.651151	139.19	10.656
2.683151	141.17	10.663
2.715151	142.74	10.830
2.747151	144.03	11.110
2.779151	146.43	10.966
2.811151	147.77	11.226
2.845151	149.70	11.309
2.877151	151.38	11.434
2.909151	153.10	11.530
2.941151	154.95	11.588
2.973151	156.76	11.647
3.005151	158.10	11.906
3.039151	160.41	11.827
3.071151	162.04	11.988
3.103151	164.03	12.004
3.135151	166.10	11.964
3.167151	167.59	12.162
3.201151	169.21	12.368
3.233151	171.24	12.355
3.265151	173.29	12.324
3.297151	174.67	12.578
3.329151	176.80	12.530
3.361151	178.43	12.674
3.395151	180.28	12.775
3.427151	182.68	12.616
3.459151	184.01	12.878
3.497151	186.17	12.958
3.529151	188.14	12.982
3.561151	190.38	12.888
3.593151	191.86	13.092
3.625151	193.78	13.125
3.659151	195.82	13.151
3.691151	197.38	13.321
3.723151	199.40	13.314
3.755151	201.39	13.333
3.787151	202.96	13.487
3.819151	204.70	13.588
3.853151	207.11	13.486
3.885151	208.53	13.698
3.917151	210.74	13.615
3.949151	212.57	13.680
3.981151	214.07	13.890
4.015152	216.17	13.895
4.047152	218.19	13.886
4.079152	220.32	13.837
4.111151	222.12	13.914
4.143151	223.86	14.016
4.175151	225.58	14.125
4.209151	227.43	14.239
4.241151	229.76	14.112
4.273151	231.35	14.257
4.305151	232.96	14.411
4.337152	235.00	14.395
4.369151	236.55	14.570
4.403152	238.62	14.586
4.435151	240.59	14.611
4.467151	242.94	14.488
4.499151	244.45	14.679
4.531151	246.41	14.682
4.563151	248.22	14.770
4.597151	250.00	14.898
4.629151	251.99	14.901
4.661151	253.84	14.960
4.693151	255.86	14.968
4.725152	257.71	15.011
4.757151	259.57	15.066
4.791152	261.41	15.170
4.823151	263.69	15.063
4.861151	265.46	15.293
4.893151	267.40	15.327
4.925151	269.51	15.287
4.957151	271.55	15.272
4.989151	273.03	15.476
5.023151	275.01	15.525
5.055151	277.29	15.414
5.087152	278.96	15.545
5.119151	280.83	15.608
5.151151	282.84	15.603
5.183151	284.77	15.619
5.217151	286.79	15.668
5.249151	288.63	15.714
5.281151	290.27	15.858
5.313151	292.08	15.930
5.345151	294.30	15.858
5.377151	296.36	15.836
5.411151	298.24	15.924
5.443151	300.09	15.983
5.475152	301.96	16.034
5.507151	304.22	15.930
5.539151	306.05	15.998
5.571151	307.89	16.074
5.605151	310.07	16.045
5.637151	311.80	16.153
5.669151	313.76	16.169
5.701151	316.02	16.052
5.733151	317.66	16.192
5.765152	319.63	16.203
5.799151	321.80	16.194
5.831151	323.28	16.412
5.863151	325.56	16.300
5.895151	327.63	16.262
5.927151	329.26	16.405
5.961151	331.37	16.419
5.993151	333.84	16.233
6.025151	335.78	16.259
6.057151	337.57	16.339
6.089151	339.29	16.450
6.121151	341.14	16.510
6.155151	343.20	16.527
6.191151	345.68	16.436
6.225152	347.66	16.486
6.257151	349.92	16.384
6.289651	351.10	16.749
6.321151	353.69	16.490
6.353151	355.79	16.449
6.385151	357.48	16.569
6.419151	360.14	16.353
6.451151	361.86	16.463
6.483151	363.89	16.453
6.515152	366.40	16.268
6.547151	368.09	16.374
6.579151	370.02	16.400
6.613151	372.66	16.194
6.645151	374.39	16.314
6.677151	376.66	16.192
6.709151	378.78	16.159
6.741151	380.51	16.266
6.775151	382.73	16.221
6.807151	385.44	15.945
6.839151	387.15	16.056
6.871151	389.44	15.942
6.903152	391.55	15.898
6.935151	393.34	15.983
6.969151	395.86	15.834
7.001151	398.08	15.750
7.033151	400.30	15.661
7.065151	402.65	15.527
7.097151	404.67	15.517
7.129151	406.49	15.588
7.163151	408.88	15.478
7.195151	411.19	15.370
7.227151	413.24	15.349
7.259151	415.74	15.153
7.291152	417.79	15.135
7.323151	419.84	15.100
7.357152	422.44	14.924
7.389151	425.14	14.647
7.421151	426.97	14.714
7.453151	429.73	14.416
7.485151	431.59	14.473
7.517151	434.07	14.282
7.555151	436.53	14.243
7.589151	439.21	14.019
7.621151	441.53	13.892
7.653152	444.12	13.677
7.685151	446.68	13.457
7.717151	448.76	13.424
7.749151	451.07	13.304
7.783151	453.71	13.109
7.815151	455.97	12.995
7.847151	458.50	12.787
7.879151	460.93	12.631
7.911151	463.41	12.441
7.943151	465.75	12.298
7.977151	467.92	12.287
8.009151	470.41	12.093
8.041152	472.60	12.005
8.073152	475.29	11.749
8.105151	477.31	11.742
8.137152	479.42	11.699
