# Supplementary material for: Experimental and Statistical Study of the Fracture Mechanism of Sn96.5Ag3Cu0.5 Solder Joints via Ball Shear Test
Source: Materials (Basel). 2022 Mar 26;15(7):2455. doi: 10.3390/ma15072455 (PMC9000201; doi:10.3390/ma15072455)
Supplement: Supplementary file 1 [file materials-15-02455-s001.zip › 60a╠m/10-2ú¿60a╠mú⌐.csv]

TESTER	4000Plus	20087812
DATE	12/05/2020
TIME	16:51:44
TESTGROUP	DIE SHEAR
试验报告编号	GFJGJL2051209020521
样品编号	1~5：60μm/s
USERFIELD3
USERFIELD4
USERFIELD5
USERFIELD6
USERFIELD7
USERFIELD8
USERFIELD9
USERFIELD10
OPERATOR	何志刚
SAMPLE	2705
LOADUNIT	N
CARTRIDGE	5.0000 kg	15072016	球推力
TESTTYPE	Destruct
TESTSPEED	60.000	um/s
SHEARHEIGHT	50.000	um
TESTLOAD	0.000000	N
PROFILE	TIME/DIST/FORCE	248
TIME (s)	DIST (um)	FORCE (N)
0	0.000000	0.000000
0.1026063	5.4514	0.46439
0.1346063	6.8097	0.71576
0.1666063	8.5603	0.81348
0.1986063	10.159	0.98459
0.2306063	11.643	1.1868
0.2626063	13.155	1.3638
0.2946063	14.776	1.5264
0.3266063	16.329	1.6874
0.3586063	18.256	1.7160
0.3906063	19.888	1.8743
0.4226063	21.241	2.1278
0.4546063	23.055	2.2004
0.4866063	24.469	2.4160
0.5186063	26.489	2.4085
0.5506063	28.318	2.4754
0.5826063	29.680	2.7252
0.6146063	31.524	2.7862
0.6466063	32.705	3.1212
0.6786063	34.065	3.3581
0.7106063	35.860	3.4522
0.7486063	37.287	3.8305
0.7806063	39.020	3.9212
0.8126063	40.600	4.0856
0.8446063	41.780	4.4068
0.8766063	43.503	4.5295
0.9086063	45.010	4.7225
0.9406063	46.391	4.9370
0.9726063	47.830	5.1568
1.004606	49.173	5.4140
1.036606	50.752	5.5791
1.068606	52.466	5.6911
1.100606	53.859	5.9571
1.132606	55.773	5.9625
1.164606	57.379	6.1168
1.196606	58.834	6.3306
1.228606	60.470	6.4870
1.260606	62.047	6.6526
1.292606	63.570	6.8397
1.324606	65.097	7.0390
1.356606	67.106	7.0215
1.388606	68.877	7.1110
1.420606	70.377	7.2927
1.452606	71.823	7.5098
1.484606	73.407	7.6731
1.516606	75.289	7.7190
1.548606	77.093	7.8099
1.580606	78.874	7.9097
1.612606	80.662	7.9787
1.644606	82.169	8.1718
1.676606	84.030	8.2404
1.708606	85.746	8.3377
1.740606	87.563	8.4093
1.772606	88.752	8.7268
1.804606	90.830	8.6962
1.836606	92.452	8.8446
1.868606	94.223	8.9342
1.900606	96.036	9.0075
1.932606	97.495	9.2052
1.964606	99.269	9.2940
1.996606	100.79	9.4957
2.028606	102.93	9.4552
2.060606	104.34	9.6730
2.098606	106.95	9.5884
2.130606	108.06	9.9367
2.162606	110.39	9.8076
2.194606	111.70	10.077
2.226606	113.80	10.038
2.258606	115.75	10.055
2.290606	116.99	10.355
2.322606	118.85	10.397
2.354606	120.84	10.397
2.386606	122.35	10.591
2.418606	124.13	10.679
2.450606	126.17	10.661
2.482606	127.74	10.844
2.514606	129.38	10.973
2.546606	131.37	10.976
2.578606	132.97	11.133
2.610606	134.98	11.140
2.642606	136.85	11.180
2.674606	138.51	11.327
2.706606	139.99	11.528
2.738606	142.23	11.435
2.770606	143.74	11.628
2.802606	145.40	11.747
2.834606	147.46	11.725
2.866606	149.45	11.726
2.898606	150.78	11.990
2.930606	152.92	11.951
2.962606	154.75	12.014
2.994606	156.09	12.261
3.026606	157.95	12.329
3.058606	159.97	12.308
3.090606	161.62	12.444
3.122606	163.59	12.454
3.154606	165.68	12.435
3.186606	167.06	12.679
3.218606	168.81	12.762
3.250606	170.78	12.775
3.282606	172.74	12.803
3.314606	174.55	12.863
3.346606	176.25	12.981
3.378606	177.81	13.165
3.416606	180.45	13.058
3.448606	182.24	13.137
3.480606	183.80	13.312
3.512606	185.87	13.283
3.544606	188.08	13.202
3.576606	189.71	13.347
3.608606	191.55	13.424
3.640606	193.43	13.456
3.672606	195.29	13.511
3.704606	196.98	13.619
3.736606	199.22	13.526
3.768606	200.60	13.768
3.800606	203.27	13.504
3.832606	204.55	13.802
3.864606	206.58	13.787
3.896606	208.49	13.824
3.928606	210.53	13.809
3.960606	212.63	13.769
3.992606	214.11	13.974
4.024606	216.09	13.983
4.056606	217.89	14.061
4.088606	219.88	14.078
4.120606	221.54	14.198
4.152606	223.55	14.192
4.184606	225.50	14.212
4.216606	227.56	14.204
4.248606	229.71	14.117
4.280606	231.16	14.344
4.312606	232.96	14.438
4.344606	234.88	14.455
4.376606	236.96	14.425
4.408606	239.07	14.381
4.440606	240.95	14.426
4.472606	242.77	14.500
4.504606	244.27	14.696
4.536606	246.46	14.632
4.568606	248.56	14.581
4.600606	250.53	14.593
4.632607	252.30	14.683
4.664606	254.50	14.603
4.696606	256.41	14.627
4.728606	257.81	14.874
4.766606	260.60	14.717
4.798606	262.73	14.655
4.830606	264.28	14.830
4.862606	266.11	14.895
4.894606	268.53	14.732
4.926606	270.79	14.632
4.958606	272.34	14.821
4.990606	274.40	14.797
5.022606	276.44	14.783
5.054606	278.10	14.899
5.086607	279.96	14.955
5.118606	282.19	14.864
5.150606	284.18	14.868
5.182606	286.05	14.922
5.214606	288.03	14.943
5.246606	290.25	14.843
5.278606	291.83	15.021
5.310606	293.94	14.963
5.342606	296.11	14.895
5.374606	297.81	15.013
5.406606	299.67	15.067
5.438606	301.90	14.992
5.470606	303.97	14.952
5.502606	305.91	14.976
5.534606	307.58	15.119
5.566606	309.50	15.136
5.598606	311.96	14.956
5.630606	314.03	14.915
5.662606	315.87	14.991
5.694606	318.04	14.924
5.726606	319.71	15.052
5.758606	321.87	15.004
5.790606	323.94	14.977
5.798106	323.69	15.272
5.828606	326.13	15.041
5.860606	328.09	15.057
5.892606	330.55	14.890
5.924606	332.54	14.884
5.956606	334.24	15.000
5.988606	336.60	14.860
6.020606	338.57	14.883
6.052606	340.50	14.898
6.084606	342.79	14.785
6.116606	344.54	14.883
6.148606	346.76	14.795
6.180606	348.91	14.735
6.212606	351.01	14.700
6.244606	352.88	14.747
6.276606	354.95	14.722
6.308606	357.08	14.669
6.340606	359.03	14.690
6.372606	360.92	14.745
6.404606	363.26	14.601
6.436606	365.56	14.484
6.468606	367.21	14.619
6.506606	370.08	14.418
6.538606	372.24	14.356
6.570606	374.06	14.427
6.602606	376.14	14.411
6.634606	378.28	14.355
6.666606	380.87	14.122
6.698606	382.93	14.100
6.730606	384.90	14.110
6.762606	386.85	14.129
6.794606	388.97	14.085
6.826606	391.03	14.062
6.858606	393.02	14.064
6.890606	395.29	13.945
6.922606	397.73	13.771
6.954606	399.31	13.935
6.986606	401.58	13.830
7.018606	403.70	13.785
7.050606	405.95	13.699
7.082606	407.98	13.676
7.114606	410.15	13.608
7.146606	412.42	13.502
7.178607	414.60	13.431
7.210606	416.54	13.456
7.242606	418.84	13.338
7.274606	421.00	13.290
7.306606	423.33	13.160
7.338606	425.45	13.112
7.370606	427.68	13.008
7.402606	429.87	12.936
7.434606	432.35	12.746
7.466606	434.29	12.769
7.498606	436.41	12.735
7.530606	438.88	12.553
7.562606	440.64	12.633
7.594606	443.25	12.407
7.626606	445.97	12.125
7.658606	447.76	12.206
7.690606	450.15	12.054
7.722606	452.18	12.041
7.754606	454.66	11.855
7.786606	456.82	11.777
7.818606	459.12	11.659
7.856606	461.35	11.725
7.888606	463.75	11.555
7.920606	466.33	11.325
7.952606	468.24	11.377
7.984606	470.87	11.128
