# Supplementary material for: Experimental and Statistical Study of the Fracture Mechanism of Sn96.5Ag3Cu0.5 Solder Joints via Ball Shear Test
Source: Materials (Basel). 2022 Mar 26;15(7):2455. doi: 10.3390/ma15072455 (PMC9000201; doi:10.3390/ma15072455)
Supplement: Supplementary file 1 [file materials-15-02455-s001.zip › 60a╠m/10-3ú¿60a╠mú⌐.csv]

TESTER	4000Plus	20087812
DATE	12/05/2020
TIME	16:51:44
TESTGROUP	DIE SHEAR
试验报告编号	GFJGJL2051209020521
样品编号	1~5：60μm/s
USERFIELD3
USERFIELD4
USERFIELD5
USERFIELD6
USERFIELD7
USERFIELD8
USERFIELD9
USERFIELD10
OPERATOR	何志刚
SAMPLE	2705
LOADUNIT	N
CARTRIDGE	5.0000 kg	15072016	球推力
TESTTYPE	Destruct
TESTSPEED	60.000	um/s
SHEARHEIGHT	50.000	um
TESTLOAD	0.000000	N
PROFILE	TIME/DIST/FORCE	248
TIME (s)	DIST (um)	FORCE (N)
0	0.000000	0.000000
0.1634344	9.8019	0.51605
0.1894344	11.182	0.61881
0.2174344	12.630	0.73746
0.2434344	13.801	0.90827
0.2714344	15.274	1.0165
0.2994344	16.785	1.1102
0.3254344	18.171	1.1970
0.3534344	19.712	1.2928
0.3794344	21.244	1.3221
0.4074344	22.522	1.5070
0.4334344	23.997	1.5728
0.4614344	25.428	1.6980
0.4894344	26.775	1.8557
0.5154344	28.055	1.9839
0.5434344	29.375	2.1521
0.5694344	31.095	2.1222
0.5974344	32.873	2.1110
0.6234344	34.033	2.2863
0.6514344	35.820	2.2716
0.6774344	36.796	2.5190
0.7094344	38.878	2.4867
0.7374344	40.487	2.5422
0.7634344	41.558	2.7662
0.7914343	43.311	2.7649
0.8174344	44.502	2.9420
0.8454344	45.701	3.1578
0.8734344	46.866	3.3869
0.8994344	48.441	3.3997
0.9274344	49.908	3.5105
0.9534343	51.331	3.5965
0.9814343	52.335	3.8747
1.007434	53.771	3.9560
1.035434	54.893	4.2158
1.063434	56.288	4.3547
1.089434	57.690	4.4353
1.117434	58.805	4.6839
1.143434	60.276	4.7374
1.171434	61.979	4.7557
1.197434	63.125	4.9362
1.225434	64.234	5.1875
1.251434	65.525	5.3253
1.279434	66.754	5.5296
1.307434	68.697	5.4540
1.333434	69.786	5.6566
1.361434	71.045	5.8490
1.387434	72.111	6.0750
1.415434	73.952	6.0396
1.441434	75.470	6.0885
1.469434	76.312	6.4441
1.495434	78.185	6.3538
1.523434	79.431	6.5372
1.551434	80.849	6.6676
1.577434	82.520	6.6422
1.605434	83.634	6.8914
1.631434	85.053	6.9792
1.659434	86.782	6.9873
1.685434	88.049	7.1206
1.713434	89.656	7.1905
1.739434	90.665	7.4389
1.767434	92.381	7.4381
1.795434	93.672	7.6181
1.821434	95.170	7.6749
1.853434	96.833	7.8067
1.881434	98.799	7.7223
1.907434	99.657	8.0157
1.935434	101.58	7.9628
1.961434	103.00	8.0357
1.989434	104.53	8.1208
2.015434	105.91	8.2106
2.043434	107.52	8.2669
2.069434	108.75	8.4121
2.097434	110.05	8.5909
2.125434	111.79	8.5923
2.151434	113.34	8.6293
2.179435	114.88	8.7103
2.205434	116.27	8.8090
2.233434	118.24	8.7245
2.259434	119.49	8.8629
2.287434	120.79	9.0532
2.313434	122.17	9.1454
2.341434	123.53	9.2981
2.369434	125.26	9.3059
2.395434	126.78	9.3543
2.423434	127.93	9.5871
2.449435	129.65	9.5437
2.477434	130.90	9.7376
2.503434	132.56	9.7190
2.531435	134.37	9.6962
2.559434	135.89	9.7866
2.585434	137.13	9.9281
2.613434	138.80	9.9613
2.639434	140.36	9.9928
2.667434	142.09	10.001
2.693434	143.21	10.191
2.721434	145.05	10.168
2.747434	146.62	10.184
2.775434	148.12	10.281
2.803434	149.63	10.378
2.829434	151.00	10.484
2.857435	152.42	10.612
2.883435	154.12	10.590
2.911434	155.92	10.556
2.937434	157.35	10.639
2.969434	158.44	10.984
2.997434	160.47	10.872
3.023434	162.06	10.895
3.051435	163.58	10.971
3.077435	164.98	11.067
3.105434	166.42	11.200
3.131434	168.11	11.168
3.159434	169.62	11.261
3.187434	171.19	11.331
3.213434	172.80	11.344
3.241434	174.61	11.321
3.267434	176.01	11.404
3.295434	177.56	11.483
3.321434	178.89	11.603
3.349434	180.61	11.616
3.377434	182.50	11.563
3.403435	183.82	11.672
3.431434	185.06	11.875
3.457434	187.14	11.686
3.485435	188.84	11.706
3.511434	190.21	11.802
3.539434	191.96	11.816
3.565434	192.97	12.064
3.593935	194.99	11.984
3.621934	196.61	12.020
3.647934	198.05	12.088
3.675934	200.09	11.986
3.701934	201.19	12.185
3.729934	202.90	12.200
3.755934	204.52	12.197
3.783934	206.36	12.176
3.809934	207.71	12.291
3.837934	209.42	12.279
3.865934	210.84	12.407
3.891934	212.46	12.403
3.919935	214.26	12.384
3.945935	215.72	12.466
3.973934	217.49	12.459
3.999934	218.88	12.544
4.027934	220.69	12.535
4.053934	222.40	12.495
4.081934	224.37	12.408
4.113935	226.42	12.390
4.139935	227.71	12.514
4.167934	229.21	12.626
4.195934	230.80	12.676
4.221934	232.45	12.672
4.249934	234.48	12.576
4.275934	236.27	12.519
4.303934	237.68	12.637
4.329934	239.14	12.697
4.357934	241.24	12.557
4.383934	242.72	12.609
4.411934	244.57	12.569
4.416434	244.35	12.782
4.443934	246.52	12.600
4.469934	248.40	12.510
4.497934	250.14	12.499
4.525934	251.59	12.615
4.551934	253.54	12.482
4.579934	255.39	12.442
4.605934	256.76	12.551
4.633934	258.59	12.520
4.659934	260.69	12.342
4.687934	262.34	12.380
4.713934	263.79	12.440
4.741934	265.64	12.401
4.769934	267.76	12.255
4.795934	269.63	12.168
4.823934	271.44	12.142
4.849934	273.17	12.080
4.877934	274.87	12.117
4.903934	276.85	11.970
4.931934	278.97	11.839
4.957934	280.59	11.835
4.985934	282.34	11.835
5.017934	284.47	11.784
5.043934	286.50	11.630
5.071934	288.14	11.672
5.097934	289.73	11.682
5.125934	292.03	11.466
5.153934	294.07	11.365
5.179934	295.33	11.517
5.207934	297.88	11.187
5.233934	299.31	11.257
5.261934	301.37	11.121
5.287934	302.81	11.202
5.315934	304.50	11.237
5.343934	307.07	10.906
5.369934	308.42	11.020
5.397934	310.32	10.976
5.424434	312.18	10.876
5.452434	313.96	10.862
5.478434	315.64	10.849
5.506434	317.62	10.759
5.532434	318.87	10.898
5.560434	320.84	10.813
5.588434	323.09	10.616
5.614434	324.45	10.729
5.642434	326.16	10.741
5.668934	327.92	10.696
5.696934	330.03	10.555
5.722934	331.80	10.490
5.750934	333.28	10.612
5.776934	334.89	10.610
5.804934	336.97	10.481
5.832934	339.04	10.372
5.858934	340.38	10.475
5.886934	342.34	10.391
5.912934	344.12	10.325
5.940934	346.27	10.167
5.966934	347.84	10.198
5.994934	349.47	10.243
6.020934	351.37	10.130
6.048934	353.24	10.084
6.076934	354.99	10.080
6.102934	356.84	10.016
6.130934	358.25	10.121
6.162934	360.49	10.041
6.188934	362.40	9.9333
6.216934	364.13	9.9303
6.242934	366.14	9.7859
6.270934	368.27	9.6212
6.296934	369.36	9.8374
6.324934	371.17	9.8295
6.350934	373.20	9.6638
6.378934	374.81	9.7047
6.406934	376.74	9.6335
6.432934	378.41	9.6248
6.460934	380.28	9.5784
6.486934	382.21	9.4626
6.514934	383.80	9.5265
6.540934	385.27	9.5932
6.568934	387.59	9.3697
6.594934	389.03	9.4519
6.622934	390.93	9.3793
6.650934	392.76	9.3453
6.676934	394.57	9.2825
6.705434	396.07	9.3642
6.731434	398.18	9.1803
6.759434	400.12	9.1199
6.785434	401.63	9.1582
6.813434	403.63	9.0621
6.841434	405.60	8.9742
