# Supplementary material for: Experimental and Statistical Study of the Fracture Mechanism of Sn96.5Ag3Cu0.5 Solder Joints via Ball Shear Test
Source: Materials (Basel). 2022 Mar 26;15(7):2455. doi: 10.3390/ma15072455 (PMC9000201; doi:10.3390/ma15072455)
Supplement: Supplementary file 1 [file materials-15-02455-s001.zip › 60a╠m/6-1ú¿60a╠mú⌐.csv]

TESTER	4000Plus	20087812
DATE	12/05/2020
TIME	16:51:44
TESTGROUP	DIE SHEAR
试验报告编号	GFJGJL2051209020521
样品编号	1~5：60μm/s
USERFIELD3
USERFIELD4
USERFIELD5
USERFIELD6
USERFIELD7
USERFIELD8
USERFIELD9
USERFIELD10
OPERATOR	何志刚
SAMPLE	2705
LOADUNIT	N
CARTRIDGE	5.0000 kg	15072016	球推力
TESTTYPE	Destruct
TESTSPEED	60.000	um/s
SHEARHEIGHT	50.000	um
TESTLOAD	0.000000	N
PROFILE	TIME/DIST/FORCE	248
TIME (s)	DIST (um)	FORCE (N)
0	0.000000	0.000000
0.1206681	7.0661	0.41525
0.1586681	8.6231	0.74268
0.1966681	10.934	0.76087
0.2326681	12.539	1.0136
0.2706681	14.334	1.2476
0.3086681	16.165	1.4540
0.3471681	18.093	1.6498
0.3831681	20.097	1.7462
0.4211681	21.873	1.9740
0.4591681	23.768	2.1688
0.4951681	25.671	2.3047
0.5331681	27.736	2.4333
0.5711681	30.023	2.4746
0.6091681	31.912	2.6580
0.6451681	34.752	2.4272
0.6831681	37.021	2.4756
0.7211682	38.854	2.6809
0.7591681	41.299	2.6602
0.7951682	43.287	2.7631
0.8331681	45.771	2.7134
0.8776681	48.267	2.8129
0.9156681	50.551	2.8414
0.9516681	52.431	2.9864
0.9896681	54.704	3.0335
1.027668	57.179	3.0012
1.065668	59.316	3.0875
1.101668	61.241	3.2149
1.139668	63.568	3.2265
1.177668	66.116	3.1657
1.215668	68.125	3.3161
1.251668	70.305	3.3437
1.289668	72.341	3.4693
1.327668	74.232	3.6521
1.365668	76.851	3.5633
1.402168	78.796	3.6967
1.440168	81.123	3.7226
1.478168	83.522	3.7204
1.514168	85.409	3.8626
1.552168	87.685	3.8942
1.590168	90.779	3.6194
1.628168	92.948	3.6935
1.664668	94.967	3.7840
1.702668	97.092	3.8887
1.740668	99.011	4.0603
1.778668	101.37	4.0600
1.814668	103.63	4.0550
1.852668	105.63	4.2084
1.890668	107.46	4.4143
1.928668	109.93	4.3991
1.964668	111.96	4.4711
2.002668	114.41	4.4365
2.040668	116.62	4.5060
2.076668	118.90	4.4941
2.114668	120.69	4.7307
2.152668	123.06	4.7414
2.191168	125.53	4.7092
2.227168	127.78	4.7091
2.265168	129.58	4.9436
2.303668	132.11	4.8764
2.341668	133.76	5.1526
2.377668	136.03	5.1586
2.415668	138.31	5.1875
2.459668	140.98	5.2330
2.497668	143.30	5.2467
2.533668	145.39	5.3126
2.572168	147.65	5.3775
2.610168	149.68	5.5210
2.648168	151.81	5.6075
2.684168	153.86	5.6873
2.722168	156.45	5.5956
2.760168	158.70	5.6496
2.798168	160.99	5.6760
2.834168	162.81	5.8443
2.872168	165.21	5.8449
2.910168	167.19	5.9913
2.948668	169.23	6.1306
2.984668	171.50	6.1225
3.022668	173.64	6.2206
3.060668	175.95	6.2511
3.096668	177.86	6.3725
3.134668	180.03	6.4457
3.172668	182.52	6.4091
3.211168	185.07	6.3598
3.247168	186.90	6.5258
3.285168	189.11	6.5953
3.323168	191.22	6.6919
3.361168	193.64	6.6820
3.397168	195.82	6.7089
3.435168	197.76	6.8747
3.473168	200.04	6.9164
3.511168	202.19	7.0118
3.547168	204.43	7.0175
3.585168	206.86	6.9860
3.623168	208.87	7.1221
3.659168	211.06	7.1486
3.697168	213.30	7.1924
3.735168	215.53	7.2695
3.773168	217.59	7.3855
3.809168	219.70	7.4430
3.847668	221.73	7.5721
3.885168	224.19	7.5455
3.923168	226.20	7.6793
3.959168	228.58	7.6442
4.003668	231.06	7.7493
4.041668	233.33	7.7845
4.079668	235.00	8.0511
4.116168	236.95	8.1993
4.154168	238.61	8.4713
4.192168	240.81	8.5451
4.230168	242.68	8.7510
4.266168	244.71	8.8386
4.304168	246.42	9.0924
4.342168	248.73	9.1092
4.380168	250.72	9.2677
4.416168	252.70	9.3863
4.454168	254.46	9.6191
4.492168	256.51	9.7421
4.530668	258.35	9.9439
4.566668	260.47	9.9963
4.604668	262.46	10.140
4.643168	264.48	10.312
4.679168	266.35	10.476
4.717168	268.77	10.450
4.755168	270.91	10.537
4.793168	272.64	10.795
4.829168	274.14	11.075
4.867168	276.60	11.063
4.905668	278.72	11.155
4.943668	280.70	11.304
4.979668	282.64	11.425
5.017668	284.87	11.488
5.055668	286.32	11.844
5.093668	288.79	11.814
5.129668	290.79	11.910
5.167668	292.83	12.035
5.205668	295.03	12.110
5.241668	297.11	12.179
5.279668	299.13	12.310
5.317668	301.04	12.500
5.355668	303.03	12.655
5.391668	305.34	12.620
5.429668	307.62	12.652
5.467668	309.35	12.894
5.505668	311.54	12.976
5.541668	313.44	13.111
5.585668	315.91	13.234
5.623668	318.35	13.202
5.661668	319.97	13.507
5.698168	322.56	13.400
5.736168	324.57	13.535
5.774168	326.76	13.616
5.812668	329.16	13.612
5.848668	330.89	13.805
5.886668	332.77	14.003
5.924668	335.26	13.952
5.962668	337.45	14.017
5.998668	339.21	14.209
6.036668	341.54	14.246
6.075168	343.41	14.455
6.113168	345.29	14.656
6.149168	347.82	14.543
6.187668	350.12	14.565
6.225668	352.31	14.645
6.261668	354.31	14.746
6.299668	356.74	14.714
6.337668	359.06	14.746
6.375668	360.83	14.973
6.411668	362.74	15.107
6.450168	365.32	15.046
6.488168	367.49	15.149
6.526168	369.47	15.282
6.562168	371.71	15.300
6.600168	373.79	15.408
6.638168	375.95	15.501
6.676168	377.80	15.698
6.712668	380.14	15.679
6.750668	382.66	15.615
6.788668	385.01	15.617
6.824668	387.01	15.717
6.863168	389.00	15.886
6.901168	391.21	15.945
6.939168	393.61	15.955
6.975668	395.72	15.998
7.013668	397.81	16.114
7.051668	400.08	16.150
7.089668	402.47	16.151
7.133668	404.77	16.325
7.169668	406.84	16.397
7.207668	409.62	16.231
7.245668	411.82	16.306
7.281668	414.12	16.272
7.319668	416.66	16.217
7.357668	418.95	16.240
7.395668	420.90	16.415
7.431668	423.24	16.382
7.469668	425.50	16.431
7.508168	427.95	16.423
7.535168	428.99	16.701
7.570168	432.14	16.308
7.608168	434.26	16.399
7.646668	436.56	16.436
7.682668	438.66	16.494
7.720668	441.44	16.330
7.758668	444.33	16.133
7.794668	446.71	16.069
7.832668	448.98	16.120
7.870668	451.87	15.923
7.908668	454.27	15.908
7.944668	457.01	15.716
7.982668	459.62	15.630
8.020668	462.15	15.561
8.058668	464.90	15.422
8.094667	467.89	15.133
8.132668	470.60	14.996
8.171167	473.73	14.720
8.209167	476.69	14.498
8.245168	479.37	14.316
8.283668	482.63	13.975
8.321668	485.37	13.853
8.365667	488.13	13.834
8.401668	490.69	13.715
8.440167	493.40	13.605
8.478168	496.24	13.427
8.516168	498.83	13.336
8.552168	501.57	13.157
8.590168	503.71	13.243
8.628168	506.24	13.177
8.666167	508.69	13.142
8.702168	511.04	13.102
8.740168	513.58	13.043
8.778168	516.13	12.982
8.814168	518.82	12.808
8.852168	520.68	13.003
8.890168	523.66	12.775
8.928167	525.80	12.859
8.964168	528.14	12.822
9.002168	530.72	12.751
9.040168	533.42	12.616
9.078168	536.06	12.519
9.114168	538.30	12.522
9.152167	540.90	12.429
9.190668	543.58	12.300
9.228667	546.34	12.158
9.264668	548.74	12.101
9.302668	551.48	11.965
9.340668	554.23	11.810
9.376668	556.87	11.657
