# Supplementary material for: Experimental and Statistical Study of the Fracture Mechanism of Sn96.5Ag3Cu0.5 Solder Joints via Ball Shear Test
Source: Materials (Basel). 2022 Mar 26;15(7):2455. doi: 10.3390/ma15072455 (PMC9000201; doi:10.3390/ma15072455)
Supplement: Supplementary file 1 [file materials-15-02455-s001.zip › 60a╠m/6-2ú¿60a╠mú⌐.csv]

TESTER	4000Plus	20087812
DATE	12/05/2020
TIME	16:51:44
TESTGROUP	DIE SHEAR
试验报告编号	GFJGJL2051209020521
样品编号	1~5：60μm/s
USERFIELD3
USERFIELD4
USERFIELD5
USERFIELD6
USERFIELD7
USERFIELD8
USERFIELD9
USERFIELD10
OPERATOR	何志刚
SAMPLE	2705
LOADUNIT	N
CARTRIDGE	5.0000 kg	15072016	球推力
TESTTYPE	Destruct
TESTSPEED	60.000	um/s
SHEARHEIGHT	50.000	um
TESTLOAD	0.000000	N
PROFILE	TIME/DIST/FORCE	248
TIME (s)	DIST (um)	FORCE (N)
0	0.000000	0.000000
0.1293594	7.5930	0.38301
0.1593594	9.0150	0.56745
0.1893594	10.421	0.75815
0.2193594	11.990	0.87118
0.2493594	13.282	1.1065
0.2793594	15.251	1.0627
0.3093594	16.678	1.2452
0.3393594	18.123	1.4066
0.3693594	19.816	1.4848
0.3993594	21.256	1.6623
0.4293594	22.864	1.7598
0.4593594	24.491	1.8501
0.4893594	26.006	1.9841
0.5193595	27.405	2.1774
0.5493594	29.002	2.2932
0.5793594	30.522	2.4255
0.6093594	31.974	2.5982
0.6393594	33.524	2.7324
0.6693594	35.220	2.7954
0.6993594	36.677	2.9522
0.7333595	38.451	3.0966
0.7633594	40.446	3.0567
0.7933595	41.587	3.3374
0.8233594	43.269	3.4058
0.8533595	45.012	3.4787
0.8833594	46.527	3.6125
0.9133595	47.872	3.8134
0.9433594	49.939	3.7312
0.9733594	51.138	4.0029
1.003359	52.628	4.1466
1.033359	54.303	4.2180
1.063359	55.924	4.3246
1.093859	57.890	4.3237
1.123859	59.210	4.5343
1.153859	61.140	4.5058
1.183859	62.590	4.6792
1.213859	64.548	4.6399
1.243859	66.099	4.7736
1.273859	67.652	4.8929
1.303859	69.655	4.8497
1.333859	71.175	4.9957
1.363859	72.838	5.0718
1.393859	74.491	5.1656
1.423859	76.006	5.2997
1.453859	77.347	5.5021
1.484359	79.279	5.4866
1.514359	80.586	5.7022
1.544359	82.256	5.8033
1.574359	83.832	5.9134
1.602359	85.377	5.9940
1.632859	86.876	6.1623
1.662859	88.574	6.2243
1.692859	89.940	6.4310
1.722859	91.405	6.5847
1.752859	93.438	6.5294
1.782859	94.763	6.7521
1.812859	96.209	6.9130
1.842859	97.929	6.9670
1.873359	99.956	6.9142
1.903359	101.59	7.0017
1.933359	102.90	7.2179
1.963359	104.61	7.2860
1.999859	106.15	7.5928
2.02986	108.22	7.5251
2.059859	109.32	7.8221
2.089859	111.34	7.7713
2.119859	112.78	7.9477
2.149859	114.25	8.0992
2.17986	115.75	8.2547
2.209859	117.56	8.2736
2.23986	119.24	8.3571
2.269859	120.77	8.4823
2.29986	122.21	8.6460
2.327859	123.90	8.6697
2.35786	125.19	8.9084
2.387859	127.14	8.8726
2.41786	128.60	9.0255
2.447859	130.12	9.1718
2.477859	131.76	9.2716
2.507859	133.48	9.3237
2.53836	135.29	9.3447
2.568359	136.86	9.4702
2.59836	138.62	9.5215
2.628359	140.13	9.6585
2.65836	141.93	9.6939
2.688359	143.58	9.7916
2.718359	145.01	9.9590
2.748359	146.93	9.9320
2.77886	148.40	10.111
2.808859	150.07	10.201
2.83886	152.08	10.141
2.868859	153.52	10.302
2.89886	155.41	10.305
2.928859	156.93	10.451
2.958859	158.84	10.431
2.98886	160.31	10.596
3.018859	162.16	10.613
3.049359	164.09	10.584
3.07936	165.27	10.849
3.109359	167.56	10.692
3.139359	169.16	10.809
3.169359	170.79	10.897
3.199359	172.13	11.099
3.233359	174.28	11.097
3.26336	175.85	11.208
3.293359	177.90	11.148
3.323359	179.35	11.305
3.353359	181.31	11.280
3.383359	183.21	11.279
3.41336	184.90	11.343
3.443359	186.21	11.557
3.47336	188.08	11.567
3.503359	189.58	11.707
3.53336	191.57	11.670
3.563359	193.13	11.787
3.593359	195.02	11.784
3.623359	196.70	11.871
3.653359	198.51	11.887
3.68336	199.90	12.070
3.713359	202.05	11.972
3.74336	203.55	12.109
3.773359	205.33	12.141
3.80336	207.26	12.126
3.833359	208.99	12.189
3.863359	211.01	12.138
3.89336	212.27	12.375
3.923359	214.46	12.243
3.95336	215.75	12.478
3.983359	217.63	12.484
4.01336	219.43	12.507
4.043359	221.31	12.513
4.073359	222.84	12.654
4.103859	224.78	12.650
4.13386	226.73	12.611
4.163859	228.43	12.676
4.19386	229.98	12.810
4.22386	231.85	12.803
4.25386	233.44	12.908
4.28386	235.58	12.826
4.313859	237.38	12.847
4.344359	239.13	12.891
4.37436	241.20	12.819
4.404359	242.94	12.867
4.43436	244.64	12.942
4.46436	246.30	13.020
4.498859	248.42	13.056
4.52886	250.31	13.058
4.558859	252.12	13.064
4.58886	253.57	13.234
4.61886	255.58	13.174
4.64886	257.42	13.197
4.67886	259.29	13.190
4.708859	261.15	13.190
4.73886	262.76	13.313
4.768859	264.89	13.208
4.79886	266.67	13.253
4.828859	268.14	13.405
4.85936	270.38	13.254
4.889359	272.11	13.319
4.91936	273.88	13.352
4.949359	275.52	13.450
4.97936	277.57	13.388
5.009359	279.45	13.381
5.03936	281.43	13.332
5.06936	283.21	13.378
5.09936	285.03	13.392
5.12936	286.77	13.451
5.159359	288.57	13.471
5.18936	290.80	13.341
5.219359	292.30	13.496
5.247859	294.26	13.427
5.27786	296.02	13.478
5.307859	297.85	13.488
5.33786	299.68	13.514
5.367859	301.72	13.443
5.39836	303.41	13.522
5.42536	304.76	13.677
5.45436	307.35	13.351
5.48436	308.89	13.475
5.514359	310.94	13.413
5.54436	312.58	13.496
5.574359	314.68	13.404
5.60436	316.85	13.279
5.634359	318.43	13.402
5.66436	320.29	13.413
5.69436	321.93	13.500
5.72436	324.03	13.417
5.75436	325.99	13.394
5.784359	328.21	13.250
5.81436	330.09	13.257
5.844359	331.82	13.304
5.87436	333.78	13.278
5.904359	335.82	13.220
5.93436	337.53	13.267
5.96436	339.40	13.275
5.99236	341.54	13.122
6.022359	343.24	13.195
6.05236	345.39	13.084
6.088359	348.22	12.855
6.11836	349.72	13.010
6.14836	351.92	12.873
6.17836	353.43	13.023
6.20836	356.06	12.721
6.238359	357.44	12.921
6.26836	359.74	12.748
6.298359	361.98	12.614
6.32836	363.47	12.770
6.358359	365.67	12.638
6.38836	367.52	12.641
6.418859	369.76	12.517
6.44886	371.77	12.472
6.478859	374.06	12.303
6.50886	375.39	12.522
6.538859	377.66	12.361
6.56886	379.48	12.389
6.59886	381.30	12.417
6.62886	383.23	12.388
6.65886	385.71	12.161
6.688859	387.71	12.102
6.716859	389.36	12.142
6.74686	391.48	12.053
6.77686	393.46	12.007
6.806859	395.29	12.029
6.83686	397.32	11.962
6.866859	399.71	11.755
6.89686	401.49	11.797
6.926859	403.35	11.795
6.95686	405.46	11.712
6.986859	407.59	11.606
7.01686	409.22	11.708
7.04686	411.53	11.545
7.076859	413.73	11.410
7.10686	415.59	11.407
7.136859	417.93	11.233
7.16686	419.86	11.221
7.19736	421.92	11.138
7.22736	423.90	11.104
7.25736	426.49	10.832
7.28736	428.39	10.816
7.31786	430.70	10.666
7.353859	433.23	10.555
7.38386	435.63	10.342
7.413859	437.68	10.280
7.44186	439.75	10.144
7.47236	441.64	10.145
7.502359	443.79	10.043
7.53236	446.07	9.8794
