# Supplementary material for: Experimental and Statistical Study of the Fracture Mechanism of Sn96.5Ag3Cu0.5 Solder Joints via Ball Shear Test
Source: Materials (Basel). 2022 Mar 26;15(7):2455. doi: 10.3390/ma15072455 (PMC9000201; doi:10.3390/ma15072455)
Supplement: Supplementary file 1 [file materials-15-02455-s001.zip › 60a╠m/6-3ú¿60a╠mú⌐.csv]

TESTER	4000Plus	20087812
DATE	12/05/2020
TIME	16:51:44
TESTGROUP	DIE SHEAR
试验报告编号	GFJGJL2051209020521
样品编号	1~5：60μm/s
USERFIELD3
USERFIELD4
USERFIELD5
USERFIELD6
USERFIELD7
USERFIELD8
USERFIELD9
USERFIELD10
OPERATOR	何志刚
SAMPLE	2705
LOADUNIT	N
CARTRIDGE	5.0000 kg	15072016	球推力
TESTTYPE	Destruct
TESTSPEED	60.000	um/s
SHEARHEIGHT	50.000	um
TESTLOAD	0.000000	N
PROFILE	TIME/DIST/FORCE	248
TIME (s)	DIST (um)	FORCE (N)
0	0.000000	0.000000
0.1130716	6.3458	0.51083
0.1450716	8.0354	0.63242
0.1790716	9.9299	0.71575
0.2110716	10.964	1.0941
0.2430716	12.488	1.2806
0.2770716	14.411	1.3667
0.3090716	16.159	1.4653
0.3410716	17.759	1.6083
0.3750716	19.668	1.6996
0.4070716	21.221	1.8749
0.4410716	22.921	2.0485
0.4730716	24.620	2.1662
0.5050716	26.391	2.2558
0.5390716	28.225	2.3628
0.5715716	29.489	2.6512
0.6035716	31.261	2.7406
0.6375716	33.146	2.8276
0.6695716	34.616	3.0354
0.7020716	36.545	3.0768
0.7360716	38.152	3.3010
0.7740716	39.914	3.5340
0.8060716	41.822	3.5702
0.8385716	43.401	3.7349
0.8725716	45.542	3.7357
0.9045716	47.100	3.9090
0.9365716	48.750	4.0461
0.9705716	50.508	4.1969
1.002572	52.259	4.2945
1.034572	53.708	4.4963
1.068572	55.581	4.6019
1.101072	57.356	4.7180
1.133072	58.888	4.8872
1.167072	60.638	5.0272
1.199072	62.357	5.1513
1.231072	63.941	5.3144
1.265072	65.625	5.4940
1.297072	67.265	5.6210
1.329072	69.405	5.5661
1.364071	70.897	5.8490
1.396072	72.576	5.9747
1.428071	74.147	6.1428
1.462072	75.837	6.3204
1.494071	77.221	6.5477
1.526072	79.427	6.4669
1.560072	81.088	6.6417
1.592072	82.617	6.8262
1.624071	84.298	6.9510
1.658072	86.004	7.1363
1.690572	87.530	7.3221
1.722072	89.723	7.2323
1.756572	91.358	7.4313
1.788572	92.870	7.6224
1.820572	94.558	7.7446
1.854572	96.337	7.8872
1.887071	98.187	7.9741
1.921072	99.892	8.1316
1.953072	101.87	8.1415
1.985072	103.57	8.2561
2.019072	105.16	8.4621
2.051072	106.96	8.5395
2.083072	108.37	8.7538
2.117072	110.40	8.8139
2.155572	112.40	8.9526
2.187572	114.30	8.9939
2.219572	115.68	9.2360
2.253572	117.75	9.2629
2.285572	119.24	9.4625
2.317572	120.73	9.6519
2.351572	122.60	9.7690
2.384072	124.23	9.9310
2.416072	126.42	9.8569
2.450072	128.00	10.064
2.482072	129.97	10.073
2.514072	131.89	10.104
2.548572	133.69	10.227
2.580072	135.35	10.372
2.612072	137.09	10.473
2.646572	138.97	10.562
2.678572	140.80	10.630
2.710572	142.68	10.675
2.744572	144.33	10.871
2.777572	146.24	10.932
2.809572	148.03	11.014
2.843572	149.56	11.241
2.875572	151.68	11.193
2.908072	153.62	11.248
2.942072	155.39	11.380
2.974072	157.10	11.492
3.006072	158.85	11.592
3.040072	160.96	11.618
3.072072	162.65	11.725
3.104072	164.30	11.862
3.138072	165.99	12.026
3.171072	167.92	12.079
3.203072	169.91	12.084
3.237072	171.98	12.111
3.269072	173.86	12.158
3.301072	175.22	12.412
3.335072	177.46	12.357
3.367072	179.09	12.489
3.399072	180.67	12.655
3.433572	182.74	12.681
3.465572	184.47	12.787
3.503572	186.88	12.796
3.537572	188.86	12.846
3.570072	190.61	12.969
3.602572	192.54	12.998
3.636072	194.09	13.217
3.668072	196.26	13.149
3.700072	197.84	13.329
3.734072	199.81	13.382
3.766072	201.46	13.519
3.798072	203.48	13.497
3.832572	205.29	13.627
3.864572	207.43	13.560
3.896572	209.05	13.710
3.930572	210.98	13.791
3.963072	212.66	13.946
3.995072	214.43	14.034
4.029572	216.77	13.956
4.061071	218.56	14.041
4.093571	220.30	14.141
4.127572	222.75	14.008
4.159572	224.00	14.317
4.191571	225.90	14.353
4.225572	227.67	14.473
4.257571	230.23	14.266
4.289571	231.51	14.535
4.323571	233.78	14.484
4.356571	235.54	14.593
4.388072	237.21	14.735
4.422071	239.24	14.782
4.454072	241.34	14.727
4.486571	243.37	14.715
4.520571	245.18	14.845
4.552571	246.79	14.999
4.584571	249.08	14.884
4.619071	251.14	14.945
4.651571	253.14	14.945
4.683571	254.62	15.136
4.717072	256.62	15.192
4.749571	258.45	15.242
4.781571	260.48	15.233
4.815571	262.47	15.292
4.848072	264.43	15.334
4.886571	266.74	15.368
4.920571	268.73	15.414
4.952071	270.71	15.421
4.984571	272.54	15.487
5.018571	274.17	15.676
5.050571	276.60	15.507
5.082572	278.22	15.670
5.116571	280.31	15.678
5.149571	282.28	15.716
5.181571	284.29	15.699
5.215571	286.79	15.560
5.248071	288.06	15.858
5.280571	290.41	15.721
5.314571	292.39	15.784
5.346571	294.22	15.852
5.378071	296.40	15.783
5.412071	298.24	15.898
5.444071	300.33	15.865
5.476071	302.48	15.805
5.510571	304.57	15.825
5.542572	306.19	15.976
5.574572	308.22	15.965
5.608572	310.54	15.882
5.641572	312.48	15.916
5.673572	314.57	15.881
5.707572	316.60	15.928
5.739572	318.28	16.052
5.771572	320.29	16.047
5.805572	322.79	15.907
5.837572	324.32	16.094
5.858572	325.37	16.214
5.887571	328.05	15.849
5.919571	329.77	15.957
5.951571	331.75	15.966
5.985571	334.21	15.840
6.018571	335.80	16.030
6.050071	337.79	16.019
6.084072	340.29	15.880
6.116071	342.04	15.977
6.148571	344.04	15.977
6.182571	346.47	15.852
6.214571	348.39	15.895
6.246572	350.68	15.785
6.280571	352.86	15.755
6.312572	355.03	15.690
6.344572	357.08	15.667
6.378572	359.03	15.743
6.410572	361.55	15.527
6.442572	363.55	15.539
6.476572	365.84	15.482
6.508572	368.01	15.401
6.540571	369.92	15.437
6.579571	372.88	15.230
6.613071	374.97	15.250
6.645571	377.07	15.196
6.678571	379.67	14.991
6.712572	381.63	15.062
6.744071	383.80	14.996
6.776072	386.57	14.694
6.810571	388.53	14.766
6.842571	390.79	14.664
6.874571	393.30	14.448
6.908571	395.64	14.386
6.941072	397.76	14.352
6.973571	400.13	14.210
7.007571	402.51	14.101
7.039072	404.47	14.115
7.072072	406.86	13.994
7.106071	409.36	13.837
7.138571	411.55	13.777
7.170571	413.19	13.903
7.204571	415.88	13.690
7.236571	417.97	13.654
7.268571	420.26	13.540
7.302571	422.69	13.415
7.334571	424.86	13.364
7.366571	426.71	13.420
7.400571	429.50	13.168
7.432571	431.13	13.299
7.467571	433.76	13.120
7.499571	435.81	13.103
7.531571	437.60	13.185
7.565571	440.44	12.896
7.598072	442.47	12.926
7.630072	444.77	12.808
7.664571	446.92	12.793
7.696072	449.00	12.763
7.728571	451.40	12.604
7.762571	453.52	12.601
7.794571	455.83	12.478
7.826571	458.22	12.341
7.861571	460.69	12.228
7.893072	462.45	12.320
7.925571	464.79	12.185
7.963572	467.26	12.144
7.997571	469.38	12.139
8.029572	471.70	12.014
8.061572	473.68	12.034
8.096071	476.02	11.972
8.128572	478.35	11.842
8.160071	480.71	11.701
8.194571	482.92	11.676
