# Supplementary material for: Experimental and Statistical Study of the Fracture Mechanism of Sn96.5Ag3Cu0.5 Solder Joints via Ball Shear Test
Source: Materials (Basel). 2022 Mar 26;15(7):2455. doi: 10.3390/ma15072455 (PMC9000201; doi:10.3390/ma15072455)
Supplement: Supplementary file 1 [file materials-15-02455-s001.zip › 60a╠m/7-1ú¿60a╠mú⌐.csv]

TESTER	4000Plus	20087812
DATE	12/05/2020
TIME	16:51:44
TESTGROUP	DIE SHEAR
试验报告编号	GFJGJL2051209020521
样品编号	1~5：60μm/s
USERFIELD3
USERFIELD4
USERFIELD5
USERFIELD6
USERFIELD7
USERFIELD8
USERFIELD9
USERFIELD10
OPERATOR	何志刚
SAMPLE	2705
LOADUNIT	N
CARTRIDGE	5.0000 kg	15072016	球推力
TESTTYPE	Destruct
TESTSPEED	60.000	um/s
SHEARHEIGHT	50.000	um
TESTLOAD	0.000000	N
PROFILE	TIME/DIST/FORCE	248
TIME (s)	DIST (um)	FORCE (N)
0	0.000000	0.000000
0.1257741	7.2713	0.44551
0.147774	8.4238	0.52570
0.1717741	9.3448	0.76649
0.193774	10.571	0.81759
0.2157741	11.737	0.90660
0.237774	13.095	0.90644
0.2617741	14.049	1.1343
0.283774	14.885	1.3383
0.305774	16.168	1.3812
0.3297741	17.416	1.4661
0.351774	18.573	1.5583
0.3737741	19.668	1.6612
0.397774	20.823	1.7962
0.4197741	22.130	1.8300
0.441774	23.339	1.8880
0.4657741	24.598	1.9964
0.487774	25.835	2.0436
0.5097741	26.834	2.1976
0.533774	27.901	2.3675
0.5557741	29.219	2.3829
0.5817741	30.890	2.3575
0.6037741	31.679	2.5941
0.627774	32.963	2.6787
0.6497741	33.997	2.8054
0.671774	35.275	2.8506
0.6957741	36.532	2.9318
0.717774	37.978	2.9110
0.7397741	38.848	3.1158
0.763774	39.858	3.3075
0.785774	41.414	3.2297
0.8077741	42.140	3.4911
0.829774	43.001	3.6851
0.8537741	44.895	3.5308
0.875774	45.669	3.7733
0.8977741	47.156	3.7364
0.921774	47.983	3.9861
0.9437741	49.764	3.8341
0.9657741	50.889	3.9391
0.9897741	52.337	3.9592
1.011774	53.264	4.1277
1.033774	54.375	4.2242
1.057774	55.596	4.3335
1.079774	56.538	4.5101
1.101774	57.889	4.5125
1.125774	59.388	4.5132
1.147774	60.124	4.7564
1.169774	61.226	4.8704
1.191774	62.604	4.8901
1.215774	63.712	5.0295
1.237774	64.962	5.0858
1.259774	65.989	5.2291
1.283774	67.341	5.2731
1.305774	68.733	5.2731
1.327774	69.644	5.4481
1.351774	71.193	5.4289
1.374274	72.161	5.5952
1.395774	73.591	5.5807
1.419774	74.108	5.9517
1.441774	75.758	5.8511
1.463774	76.666	6.0268
1.487774	78.083	6.0594
1.509774	78.870	6.2830
1.535774	80.613	6.2434
1.557774	81.874	6.2951
1.581774	82.920	6.4730
1.603774	84.409	6.4074
1.625774	85.363	6.5795
1.649774	86.628	6.6715
1.671774	87.700	6.7972
1.693774	88.851	6.8920
1.717774	90.496	6.8211
1.739774	91.267	7.0648
1.761774	92.779	7.0040
1.783774	93.759	7.1659
1.807774	95.344	7.1326
1.829774	96.201	7.3283
1.851774	97.282	7.4505
1.875774	99.011	7.3609
1.897774	100.24	7.4254
1.919774	101.54	7.4493
1.943774	102.40	7.6976
1.965774	103.86	7.6563
1.987774	104.50	7.9520
2.011774	105.74	8.0533
2.033774	107.28	7.9963
2.055774	108.66	7.9728
2.077774	110.07	7.9532
2.101774	111.52	7.9886
2.123774	112.60	8.1076
2.145774	113.71	8.2064
2.169774	115.01	8.3002
2.191774	115.96	8.4565
2.213774	117.17	8.5170
2.237774	118.37	8.6341
2.259774	120.18	8.4694
2.281774	121.03	8.6688
2.305774	122.40	8.7351
2.327774	123.34	8.8971
2.349774	124.81	8.8668
2.373774	126.27	8.8833
2.395774	127.41	8.9797
2.417774	128.71	8.9894
2.439774	129.99	9.0496
2.467774	131.40	9.1691
2.489774	133.01	9.0696
2.511774	133.65	9.3485
2.535774	135.08	9.3898
2.557774	136.36	9.4209
2.579774	137.79	9.4189
2.603774	139.09	9.4996
2.625774	140.33	9.5288
2.647774	141.41	9.6544
2.669774	142.58	9.7254
2.693774	144.11	9.7126
2.715774	144.91	9.9461
2.737774	146.57	9.8411
2.761774	147.76	9.9505
2.783774	148.97	10.022
2.805774	150.15	10.104
2.829774	151.65	10.103
2.851774	152.88	10.153
2.873774	153.85	10.321
2.897774	155.57	10.232
2.919774	156.55	10.383
2.941774	157.75	10.441
2.965774	159.30	10.424
2.987774	160.48	10.505
3.009774	161.46	10.656
3.031774	162.69	10.718
3.055774	164.00	10.794
3.077774	165.52	10.742
3.099774	166.93	10.736
3.123774	168.12	10.844
3.145774	169.10	10.993
3.167774	170.26	11.084
3.191774	171.72	11.099
3.213774	173.03	11.129
3.235774	174.56	11.077
3.259774	176.01	11.097
3.281774	177.26	11.137
3.303774	178.43	11.213
3.327774	179.84	11.247
3.349774	180.62	11.488
3.371774	181.97	11.476
3.393774	183.36	11.477
3.421774	185.17	11.453
3.443774	186.31	11.555
3.465774	187.32	11.688
3.489774	189.13	11.581
3.511774	190.50	11.575
3.533774	191.33	11.785
3.557774	192.92	11.749
3.579774	194.08	11.839
3.601774	195.40	11.854
3.623774	197.04	11.758
3.647774	198.34	11.835
3.669774	199.61	11.870
3.691774	200.76	11.966
3.715774	201.89	12.109
3.737774	203.27	12.114
3.759774	204.74	12.084
3.783774	206.01	12.161
3.805774	207.55	12.087
3.827774	208.54	12.247
3.851774	210.56	12.041
3.873774	211.56	12.195
3.895774	212.63	12.295
3.917774	214.22	12.218
3.941774	215.36	12.372
3.963774	216.69	12.384
3.986274	218.34	12.284
4.009774	219.22	12.512
4.031774	220.47	12.580
4.053774	222.23	12.422
4.077774	223.27	12.590
4.099774	225.05	12.452
4.121774	226.44	12.438
4.145774	227.97	12.429
4.167774	229.36	12.428
4.189774	230.11	12.668
4.213774	231.45	12.727
4.235774	232.91	12.690
4.257774	234.27	12.703
4.279774	235.50	12.739
4.303774	237.31	12.630
4.325774	238.41	12.730
4.351774	240.31	12.630
4.375774	241.52	12.742
4.394274	242.33	12.903
4.415774	244.31	12.630
4.439774	245.87	12.606
4.461774	246.98	12.716
4.483774	248.57	12.626
4.507774	249.83	12.721
4.529774	251.12	12.746
4.551774	252.59	12.717
4.575774	253.96	12.769
4.597774	255.61	12.665
4.620274	257.08	12.637
4.641774	258.67	12.560
4.665774	260.20	12.534
4.687774	261.57	12.541
4.709774	262.88	12.547
4.733774	264.48	12.506
4.755774	266.21	12.363
4.778274	267.75	12.319
4.801774	269.38	12.252
4.823774	271.01	12.144
4.845774	272.25	12.205
4.869774	273.89	12.163
4.895774	276.12	11.920
4.917774	277.85	11.803
4.940274	279.26	11.780
4.963774	281.18	11.605
4.985774	282.91	11.486
5.007774	284.37	11.430
5.032274	286.39	11.243
5.053774	288.00	11.129
5.075774	289.30	11.178
5.099774	291.36	10.958
5.121774	292.69	10.968
5.143774	294.32	10.864
5.167774	296.04	10.777
5.189774	298.04	10.540
5.211774	299.04	10.679
5.233774	300.69	10.565
5.257774	302.21	10.555
5.279774	304.12	10.355
5.301774	305.49	10.365
5.325774	307.44	10.202
5.347774	309.14	10.068
5.369774	310.54	10.052
5.393774	312.30	9.9468
5.415774	313.78	9.9006
5.437774	315.40	9.7950
5.461774	317.13	9.7192
5.483774	318.37	9.7675
5.505774	319.90	9.7142
5.527774	321.25	9.7297
5.551774	323.42	9.4676
5.573774	324.65	9.5165
5.595774	326.34	9.3863
5.619774	327.94	9.3617
5.641774	329.78	9.1588
5.663774	331.25	9.1430
5.687774	333.02	9.0363
5.709774	334.13	9.1338
