# Supplementary material for: Experimental and Statistical Study of the Fracture Mechanism of Sn96.5Ag3Cu0.5 Solder Joints via Ball Shear Test
Source: Materials (Basel). 2022 Mar 26;15(7):2455. doi: 10.3390/ma15072455 (PMC9000201; doi:10.3390/ma15072455)
Supplement: Supplementary file 1 [file materials-15-02455-s001.zip › 60a╠m/7-2ú¿60a╠mú⌐.csv]

TESTER	4000Plus	20087812
DATE	12/05/2020
TIME	16:51:44
TESTGROUP	DIE SHEAR
试验报告编号	GFJGJL2051209020521
样品编号	1~5：60μm/s
USERFIELD3
USERFIELD4
USERFIELD5
USERFIELD6
USERFIELD7
USERFIELD8
USERFIELD9
USERFIELD10
OPERATOR	何志刚
SAMPLE	2705
LOADUNIT	N
CARTRIDGE	5.0000 kg	15072016	球推力
TESTTYPE	Destruct
TESTSPEED	60.000	um/s
SHEARHEIGHT	50.000	um
TESTLOAD	0.000000	N
PROFILE	TIME/DIST/FORCE	248
TIME (s)	DIST (um)	FORCE (N)
0	0.000000	0.000000
0.1221604	6.4149	0.60555
0.1601604	8.4053	0.76320
0.1981604	10.576	0.85015
0.2361604	12.160	1.1529
0.2741604	14.144	1.2994
0.3121604	16.217	1.4245
0.3501604	18.607	1.4259
0.3881604	20.332	1.6873
0.4261604	21.931	1.9981
0.4641604	24.125	2.0481
0.5021604	26.222	2.1642
0.5401604	28.252	2.2923
0.5781604	29.426	2.7559
0.6161604	31.924	2.7146
0.6541604	33.517	3.0278
0.6921604	35.595	3.1371
0.7301604	37.878	3.1662
0.7681604	39.828	3.3395
0.8061604	41.577	3.5921
0.8441604	43.584	3.7293
0.8886604	45.971	3.8852
0.9266604	48.031	3.9876
0.9646604	49.772	4.2432
1.00266	51.516	4.4833
1.04066	53.573	4.6146
1.07866	55.501	4.7830
1.11666	57.584	4.9042
1.15466	59.816	4.9672
1.19266	61.628	5.1808
1.23066	63.335	5.4494
1.26916	65.196	5.6718
1.30716	67.166	5.8234
1.34516	69.622	5.7988
1.38316	71.277	6.0740
1.42116	73.308	6.2157
1.45916	75.136	6.4231
1.49716	77.101	6.5764
1.53516	79.258	6.6689
1.57316	81.113	6.8798
1.61116	83.180	6.9932
1.64916	84.869	7.2690
1.68716	86.969	7.3699
1.72516	89.007	7.5086
1.76366	91.023	7.6564
1.80166	93.244	7.7237
1.83966	94.931	7.9724
1.87766	96.924	8.1289
1.91566	99.409	8.0787
1.95366	101.29	8.2668
1.99166	103.30	8.4149
2.03016	105.56	8.4955
2.06816	107.25	8.7577
2.10616	109.48	8.8057
2.144161	111.50	8.9509
2.18216	113.64	9.0497
2.22016	115.69	9.1735
2.25816	117.48	9.4068
2.29616	119.97	9.3685
2.334161	121.72	9.6090
2.37216	124.05	9.6175
2.410161	125.99	9.7801
2.44816	128.29	9.8173
2.492161	130.84	9.8965
2.53016	132.85	10.046
2.568161	134.57	10.297
2.60616	136.54	10.463
2.644161	138.83	10.489
2.682661	140.86	10.629
2.72066	143.05	10.697
2.758661	145.16	10.794
2.79666	146.87	11.059
2.834661	149.36	11.008
2.87266	151.37	11.156
2.910661	153.63	11.194
2.94866	155.78	11.289
2.98666	158.19	11.270
3.02466	160.15	11.442
3.06266	162.22	11.565
3.100661	164.92	11.433
3.13866	166.72	11.663
3.176661	168.64	11.848
3.21516	170.85	11.920
3.25316	173.04	12.000
3.29116	175.08	12.124
3.32966	177.69	12.026
3.367661	179.90	12.099
3.40566	181.68	12.336
3.44366	183.76	12.446
3.48166	186.27	12.400
3.51966	188.66	12.402
3.557661	191.07	12.379
3.59566	193.15	12.502
3.633661	195.42	12.553
3.67166	197.53	12.634
3.709661	199.52	12.792
3.74766	202.10	12.705
3.785661	204.05	12.864
3.82366	206.61	12.800
3.86216	209.00	12.828
3.900161	210.74	13.070
3.93816	213.22	13.022
3.97666	215.63	13.016
4.01466	217.80	13.089
4.058661	220.39	13.163
4.09666	222.40	13.299
4.13466	224.78	13.290
4.17266	226.98	13.367
4.21066	229.28	13.388
4.24866	231.06	13.618
4.28666	234.12	13.367
4.32466	236.10	13.517
4.36266	238.13	13.644
4.40066	240.45	13.673
4.43866	242.59	13.772
4.47666	244.88	13.799
4.51466	247.33	13.777
4.55266	249.44	13.873
4.59066	251.83	13.859
4.62866	254.20	13.868
4.66666	256.89	13.739
4.70466	258.84	13.912
4.74266	260.99	14.009
4.78066	263.11	14.112
4.81866	265.28	14.187
4.85666	267.49	14.258
4.89466	270.43	14.030
4.93266	272.17	14.270
4.97066	274.64	14.243
5.00866	276.77	14.346
5.04666	279.20	14.317
5.08466	281.22	14.448
5.12266	283.50	14.480
5.16066	285.87	14.487
5.19866	288.29	14.475
5.23666	290.21	14.648
5.27466	292.76	14.571
5.31266	294.93	14.661
5.35066	297.22	14.685
5.38866	299.19	14.852
5.42666	301.78	14.777
5.46466	303.73	14.949
5.50266	306.32	14.856
5.54116	308.57	14.927
5.57916	310.94	14.922
5.61716	313.04	15.022
5.66116	315.82	15.026
5.69916	318.59	14.878
5.73716	320.59	15.017
5.77516	322.64	15.152
5.81316	324.95	15.172
5.85116	327.06	15.267
5.88916	329.47	15.259
5.92716	332.13	15.155
5.96516	334.11	15.305
6.00316	336.80	15.171
6.04116	338.99	15.250
6.07916	340.85	15.433
6.11716	343.11	15.497
6.15516	345.33	15.552
6.19316	347.86	15.499
6.23116	350.18	15.527
6.26916	352.83	15.413
6.30766	355.23	15.395
6.34566	357.14	15.583
6.38366	359.20	15.717
6.42166	361.69	15.650
6.45966	363.95	15.703
6.49766	366.53	15.615
6.53566	369.09	15.549
6.57366	371.49	15.546
6.61166	373.88	15.535
6.63916	374.90	15.846
6.67566	377.56	15.657
6.71366	380.03	15.628
6.75166	382.40	15.622
6.78966	384.92	15.572
6.82766	387.16	15.633
6.86616	389.68	15.598
6.90416	392.09	15.578
6.94216	394.51	15.554
6.98066	396.92	15.546
7.01866	399.30	15.538
7.05666	401.74	15.516
7.09466	404.23	15.479
7.13266	406.91	15.352
7.17066	409.57	15.247
7.20866	411.81	15.293
7.24666	413.69	15.497
7.28466	416.48	15.338
7.32266	419.21	15.195
7.36066	421.58	15.187
7.39866	423.81	15.238
7.43666	426.37	15.173
7.48066	429.07	15.191
7.51866	431.61	15.135
7.55666	434.18	15.052
7.59466	436.47	15.091
7.63266	439.23	14.935
7.67066	441.50	14.982
7.70866	444.08	14.896
7.74666	446.15	15.021
7.78466	448.90	14.869
7.82266	451.86	14.632
7.86066	454.30	14.613
7.89916	456.62	14.656
7.93716	459.10	14.621
7.97516	461.45	14.637
8.013161	463.67	14.693
8.051161	466.20	14.624
8.089161	468.89	14.508
8.12716	471.67	14.341
8.16516	473.62	14.515
8.20316	476.46	14.340
8.24116	479.14	14.214
8.27916	481.34	14.275
8.317161	483.61	14.323
8.35516	485.99	14.315
8.39316	488.27	14.345
8.43116	491.60	13.979
8.46916	493.98	13.968
8.50716	496.12	14.067
8.54516	498.80	13.957
8.58316	501.54	13.805
8.621161	503.83	13.844
8.659161	506.09	13.899
8.69516	508.89	13.669
8.73316	511.28	13.670
8.77116	513.83	13.593
8.80916	516.46	13.487
8.84716	519.30	13.311
8.88516	521.99	13.194
8.923161	524.42	13.168
8.961161	526.92	13.123
8.99916	529.46	13.066
9.03716	531.71	13.108
9.08316	534.81	13.029
9.121161	537.33	12.963
9.159161	540.20	12.763
9.19716	543.17	12.536
9.23516	545.88	12.398
9.27316	548.71	12.213
9.31116	551.59	12.024
9.34916	554.15	11.956
9.38716	556.77	11.867
9.42516	559.53	11.711
9.463161	562.50	11.485
9.501161	565.22	11.342
