# Supplementary material for: Experimental and Statistical Study of the Fracture Mechanism of Sn96.5Ag3Cu0.5 Solder Joints via Ball Shear Test
Source: Materials (Basel). 2022 Mar 26;15(7):2455. doi: 10.3390/ma15072455 (PMC9000201; doi:10.3390/ma15072455)
Supplement: Supplementary file 1 [file materials-15-02455-s001.zip › 60a╠m/7-3ú¿60a╠mú⌐.csv]

TESTER	4000Plus	20087812
DATE	12/05/2020
TIME	16:51:44
TESTGROUP	DIE SHEAR
试验报告编号	GFJGJL2051209020521
样品编号	1~5：60μm/s
USERFIELD3
USERFIELD4
USERFIELD5
USERFIELD6
USERFIELD7
USERFIELD8
USERFIELD9
USERFIELD10
OPERATOR	何志刚
SAMPLE	2705
LOADUNIT	N
CARTRIDGE	5.0000 kg	15072016	球推力
TESTTYPE	Destruct
TESTSPEED	60.000	um/s
SHEARHEIGHT	50.000	um
TESTLOAD	0.000000	N
PROFILE	TIME/DIST/FORCE	248
TIME (s)	DIST (um)	FORCE (N)
0	0.000000	0.000000
0.2076208	14.702	0.53454
0.2296208	16.097	0.53358
0.2496208	17.031	0.64332
0.2716208	18.482	0.62066
0.2936208	19.233	0.85789
0.3136208	20.332	0.91710
0.3356208	21.372	1.0415
0.3556208	22.148	1.2271
0.3776208	23.531	1.2311
0.3976208	25.047	1.1268
0.4196208	25.744	1.3854
0.4396208	26.740	1.4988
0.4616208	27.923	1.5811
0.4836208	28.978	1.6855
0.5036209	30.232	1.6837
0.5256208	31.341	1.7949
0.5456208	32.540	1.8152
0.5676208	33.611	1.9271
0.5876209	34.782	1.9582
0.6096208	35.668	2.1707
0.6336209	37.293	2.1076
0.6556208	38.194	2.3004
0.6756208	39.407	2.3288
0.6976208	40.517	2.4256
0.7176208	41.753	2.4170
0.7396208	43.112	2.4305
0.7616208	44.513	2.4271
0.7816208	45.405	2.5534
0.8036208	46.765	2.5665
0.8236209	47.680	2.6836
0.8456208	49.022	2.7036
0.8656209	50.506	2.6118
0.8876208	51.501	2.7816
0.9096208	52.770	2.8163
0.9296208	53.755	2.9338
0.9516208	55.345	2.8290
0.9716208	56.315	2.9384
0.9936208	57.370	3.0568
1.013621	58.651	3.0446
1.035621	60.084	3.0289
1.055621	61.141	3.0907
1.077621	62.026	3.2893
1.099621	63.238	3.3464
1.119621	64.497	3.3428
1.141621	65.841	3.3619
1.161621	66.858	3.4673
1.183621	68.091	3.5160
1.203621	68.822	3.7192
1.225621	70.390	3.6507
1.245621	71.673	3.6238
1.267621	72.247	3.9444
1.289621	73.600	3.9461
1.309621	74.743	3.9878
1.331621	75.459	4.2669
1.351621	76.634	4.2826
1.373621	77.908	4.3290
1.393621	78.689	4.4987
1.415621	80.032	4.5323
1.435621	80.947	4.6495
1.457621	81.986	4.7743
1.479621	83.039	4.9073
1.499621	84.142	4.9509
1.523621	85.580	4.9891
1.545621	86.539	5.1451
1.567621	87.705	5.2200
1.587621	88.712	5.3290
1.609621	89.741	5.4716
1.629621	90.864	5.5075
1.651621	92.106	5.5666
1.671621	93.227	5.6170
1.693621	94.570	5.6229
1.715621	95.547	5.7854
1.735621	96.320	5.9724
1.757621	97.655	5.9811
1.777621	98.975	5.9535
1.799621	99.946	6.1188
1.819621	100.89	6.2376
1.841621	102.03	6.3369
1.861621	103.20	6.3546
1.883621	104.50	6.3920
1.905621	105.50	6.5458
1.925621	106.62	6.5829
1.947621	107.96	6.6027
1.967621	109.29	6.5718
1.989621	110.11	6.7817
2.009621	111.44	6.7518
2.031621	112.43	6.8950
2.051621	113.32	7.0513
2.073621	114.63	7.0680
2.095621	115.94	7.1003
2.115621	117.34	7.0407
2.137621	118.05	7.2951
2.157621	119.23	7.3223
2.179621	120.72	7.2852
2.199621	121.79	7.3544
2.221621	122.78	7.4974
2.241621	123.81	7.5985
2.263621	125.02	7.6558
2.285621	126.95	7.4609
2.305621	127.13	7.8506
2.327621	128.77	7.7676
2.347621	130.16	7.6857
2.369621	130.79	7.9831
2.393621	132.48	7.9108
2.415621	133.95	7.8803
2.435621	134.48	8.1472
2.457621	135.80	8.1760
2.477621	136.86	8.2502
2.499621	138.06	8.3147
2.521621	139.68	8.2251
2.541621	140.65	8.3461
2.563621	141.70	8.4668
2.583621	143.35	8.3105
2.605621	143.82	8.6587
2.625621	145.43	8.5188
2.647621	146.54	8.6292
2.667621	147.52	8.7333
2.689621	148.82	8.7556
2.711621	150.43	8.6727
2.731621	151.23	8.8462
2.753621	152.93	8.7266
2.773621	153.47	8.9911
2.795621	155.06	8.9128
2.815621	156.19	8.9463
2.837621	157.17	9.1099
2.857621	158.37	9.1283
2.879621	159.75	9.1354
2.901621	160.51	9.3823
2.921621	162.19	9.2011
2.943621	163.56	9.2096
2.963621	164.94	9.1699
2.985621	165.56	9.4442
3.005621	166.97	9.3837
3.027621	168.19	9.4383
3.047621	169.42	9.4430
3.069621	170.89	9.4127
3.091621	171.93	9.5372
3.111621	172.72	9.7348
3.133621	174.26	9.6602
3.153621	175.35	9.7249
3.175621	176.80	9.7037
3.195621	178.06	9.7137
3.217621	179.32	9.7496
3.237621	180.43	9.8203
3.259621	181.75	9.8191
3.283621	183.00	9.9296
3.305621	184.26	9.9559
3.325621	185.29	10.040
3.347621	186.73	10.022
3.369621	188.24	9.9643
3.389621	188.90	10.196
3.411621	190.43	10.141
3.431621	191.72	10.124
3.453621	193.06	10.144
3.473621	194.11	10.225
3.495621	195.55	10.193
3.517621	196.60	10.312
3.537621	197.83	10.319
3.559621	199.10	10.369
3.579621	200.49	10.312
3.601621	201.47	10.475
3.621621	203.06	10.327
3.643621	203.73	10.611
3.663621	205.42	10.440
3.685621	206.55	10.529
3.707621	207.86	10.575
3.727621	208.74	10.691
3.749621	210.29	10.629
3.769621	211.49	10.648
3.791621	212.82	10.672
3.811621	213.72	10.796
3.833621	214.99	10.831
3.853621	216.41	10.792
3.875621	217.62	10.849
3.897621	219.15	10.782
3.917621	220.27	10.834
3.939621	221.41	10.933
3.959621	222.48	11.003
3.981621	223.99	10.956
4.001621	225.35	10.900
4.023621	226.46	11.011
4.043621	227.85	10.957
4.065621	229.01	11.034
4.087621	230.41	11.030
4.107621	231.59	11.057
4.129621	232.94	11.060
4.153621	234.31	11.112
4.175621	235.88	11.056
4.195621	237.26	10.990
4.217621	238.29	11.132
4.237621	239.58	11.117
4.259621	241.06	11.054
4.279621	242.05	11.158
4.301621	243.63	11.084
4.323621	244.69	11.215
4.341121	245.71	11.276
4.361621	247.83	10.921
4.381621	248.45	11.154
4.403621	250.15	11.020
4.425621	251.73	10.945
4.445621	253.08	10.908
4.467621	254.38	10.944
4.487621	255.26	11.087
4.509621	256.81	11.028
4.529621	258.16	10.975
4.551621	259.47	11.020
4.571621	260.87	10.960
4.593621	261.77	11.126
4.615621	263.40	11.035
4.635621	265.16	10.836
4.657621	266.60	10.814
4.677621	267.83	10.808
4.699621	268.92	10.914
4.719621	270.71	10.716
4.741621	272.23	10.652
4.761621	273.09	10.793
4.783621	274.83	10.684
4.807621	276.38	10.649
4.829621	277.82	10.616
4.849621	279.69	10.374
4.871621	280.85	10.465
4.893621	282.72	10.266
4.913621	283.99	10.272
4.935621	285.53	10.197
4.955621	287.02	10.107
4.977621	288.70	9.9805
4.997621	290.18	9.8905
5.019621	291.50	9.9184
5.039621	292.82	9.8903
5.061621	294.80	9.6583
5.083621	296.22	9.6338
5.103621	297.25	9.7076
5.125621	299.33	9.4537
5.145621	300.50	9.4698
5.167621	302.27	9.3064
5.187621	303.43	9.3436
5.209621	305.25	9.1763
5.231621	307.13	8.9705
5.251621	308.68	8.8660
5.273621	310.23	8.8075
5.293621	311.59	8.7491
5.315621	313.73	8.4566
5.335621	314.89	8.5040
5.357621	316.48	8.3982
5.377621	317.68	8.4347
5.399621	319.78	8.1547
5.421621	321.41	8.0481
