# Supplementary material for: Experimental and Statistical Study of the Fracture Mechanism of Sn96.5Ag3Cu0.5 Solder Joints via Ball Shear Test
Source: Materials (Basel). 2022 Mar 26;15(7):2455. doi: 10.3390/ma15072455 (PMC9000201; doi:10.3390/ma15072455)
Supplement: Supplementary file 1 [file materials-15-02455-s001.zip › 60a╠m/8-1ú¿60a╠mú⌐.csv]

TESTER	4000Plus	20087812
DATE	12/05/2020
TIME	16:51:44
TESTGROUP	DIE SHEAR
试验报告编号	GFJGJL2051209020521
样品编号	1~5：60μm/s
USERFIELD3
USERFIELD4
USERFIELD5
USERFIELD6
USERFIELD7
USERFIELD8
USERFIELD9
USERFIELD10
OPERATOR	何志刚
SAMPLE	2705
LOADUNIT	N
CARTRIDGE	5.0000 kg	15072016	球推力
TESTTYPE	Destruct
TESTSPEED	60.000	um/s
SHEARHEIGHT	50.000	um
TESTLOAD	0.000000	N
PROFILE	TIME/DIST/FORCE	248
TIME (s)	DIST (um)	FORCE (N)
0	0.000000	0.000000
0.1318552	7.4090	0.58197
0.1558552	8.5914	0.70640
0.1778552	9.8928	0.72824
0.2018552	10.992	0.89924
0.2258552	12.279	0.96868
0.2478552	13.265	1.1279
0.2718552	14.407	1.2683
0.2963552	15.830	1.2984
0.3183552	16.913	1.4059
0.3423552	18.296	1.4518
0.3663552	19.845	1.4324
0.3883552	20.882	1.5720
0.4123552	21.804	1.7984
0.4353552	22.793	1.9704
0.4593552	24.383	1.9353
0.4833552	25.466	2.0984
0.5053552	26.585	2.1919
0.5293552	28.018	2.2181
0.5538552	29.186	2.3763
0.5758552	30.637	2.3535
0.6038552	31.909	2.5265
0.6258552	33.221	2.5583
0.6498552	34.045	2.8370
0.6738552	35.615	2.8096
0.6958552	36.565	2.9690
0.7198552	38.149	2.9364
0.7438552	39.512	2.9898
0.7658552	40.628	3.0983
0.7898552	41.835	3.1991
0.8118552	42.707	3.4031
0.8358552	44.110	3.4411
0.8598552	44.987	3.6851
0.8818552	46.015	3.8283
0.9058552	47.531	3.8221
0.9298552	48.549	3.9968
0.9518552	49.725	4.0819
0.9758552	51.311	4.0481
0.9998552	52.501	4.1694
1.021855	53.064	4.4805
1.045855	54.735	4.4137
1.067855	55.862	4.5177
1.091855	56.885	4.7047
1.115855	58.009	4.8519
1.137855	59.068	4.9685
1.161855	60.269	5.0856
1.185855	61.621	5.1438
1.207855	62.716	5.2606
1.231855	64.038	5.3301
1.253855	64.955	5.5025
1.277855	66.593	5.4624
1.301855	67.598	5.6564
1.324355	68.894	5.6943
1.348355	69.977	5.8438
1.372355	71.024	6.0210
1.394355	72.466	5.9880
1.418355	73.488	6.1751
1.442355	74.546	6.3484
1.464855	76.394	6.1840
1.488855	77.232	6.4436
1.510855	78.373	6.5420
1.534855	79.802	6.5697
1.558855	81.190	6.6276
1.584855	82.456	6.7613
1.608855	83.594	6.9032
1.632855	85.101	6.9005
1.654855	85.903	7.1178
1.678855	87.507	7.0773
1.700855	88.356	7.2903
1.724855	89.851	7.2921
1.748855	90.817	7.5012
1.770855	92.164	7.5191
1.794855	93.530	7.5716
1.818855	95.076	7.5398
1.840855	96.472	7.5385
1.864855	97.196	7.8284
1.886855	98.985	7.6733
1.910855	99.643	8.0033
1.934855	101.20	7.9813
1.956855	102.02	8.1927
1.980855	103.60	8.1618
2.004855	104.79	8.2803
2.026855	105.71	8.4661
2.050855	107.09	8.5139
2.074855	108.45	8.5704
2.096855	109.72	8.6154
2.121355	111.12	8.6567
2.143355	112.04	8.8255
2.167355	113.71	8.7614
2.191355	114.78	8.9284
2.213355	116.30	8.8788
2.237355	117.31	9.0703
2.261355	118.75	9.0931
2.283355	119.71	9.2492
2.307355	121.01	9.3271
2.329355	122.16	9.4079
2.353355	123.43	9.4992
2.377355	124.77	9.5607
2.399355	126.26	9.5261
2.423355	127.68	9.5551
2.447355	129.15	9.5683
2.469355	129.98	9.7887
2.493355	131.53	9.7692
2.517355	132.43	10.002
2.543355	133.97	10.031
2.567355	135.45	10.039
2.589355	136.85	10.035
2.613355	137.85	10.232
2.637355	139.25	10.271
2.659355	140.23	10.417
2.683355	141.70	10.444
2.705355	142.93	10.491
2.729355	143.99	10.666
2.754355	145.55	10.654
2.775855	146.62	10.781
2.799855	148.42	10.665
2.823855	149.42	10.859
2.845855	150.63	10.918
2.869855	152.30	10.852
2.893855	153.43	10.995
2.915855	154.40	11.162
2.939855	155.81	11.196
2.961855	157.02	11.256
2.985855	158.52	11.256
3.009855	159.91	11.298
3.031855	161.11	11.375
3.055855	162.61	11.373
3.079855	164.04	11.403
3.101855	165.29	11.459
3.125855	166.28	11.644
3.148355	167.69	11.649
3.172355	169.14	11.669
3.196355	170.76	11.611
3.218355	171.60	11.827
3.242355	172.99	11.867
3.266355	174.51	11.848
3.288355	175.57	11.978
3.312355	176.82	12.077
3.336355	178.26	12.087
3.358355	179.49	12.147
3.382355	181.41	11.997
3.404355	182.43	12.130
3.428855	184.05	12.110
3.452855	185.31	12.192
3.474855	185.90	12.507
3.498855	187.62	12.417
3.526855	189.32	12.440
3.549355	190.65	12.464
3.573355	192.35	12.384
3.595355	193.29	12.549
3.619355	195.07	12.451
3.643355	196.08	12.631
3.665355	197.56	12.597
3.689355	198.77	12.711
3.713355	200.18	12.745
3.735355	201.78	12.651
3.759355	202.92	12.793
3.781355	204.45	12.724
3.805855	205.60	12.887
3.829855	207.22	12.857
3.851855	208.72	12.801
3.875855	209.96	12.900
3.899855	211.34	12.947
3.921855	212.53	13.029
3.945855	214.19	12.966
3.969855	215.46	13.055
3.991855	216.35	13.238
4.015855	217.98	13.188
4.037855	219.28	13.223
4.061855	220.79	13.220
4.085855	222.30	13.215
4.107855	223.54	13.260
4.131855	225.22	13.193
4.155855	226.29	13.361
4.177855	227.79	13.305
4.201855	228.64	13.559
4.223855	230.31	13.449
4.247855	232.00	13.362
4.271855	232.93	13.601
4.293855	234.24	13.632
4.318855	236.10	13.520
4.342855	237.36	13.612
4.364855	239.08	13.470
4.388855	240.39	13.546
4.410855	241.63	13.590
4.434855	243.08	13.609
4.458855	244.36	13.697
4.484855	246.36	13.542
4.508855	247.38	13.746
4.532856	249.02	13.690
4.554855	249.79	13.919
4.578856	251.61	13.794
4.600855	252.76	13.890
4.624856	254.44	13.806
4.648855	255.80	13.861
4.670856	257.36	13.793
4.694855	258.96	13.756
4.719356	260.30	13.818
4.741355	261.96	13.698
4.765356	263.18	13.823
4.789355	264.36	13.948
4.809355	265.31	14.081
4.831356	267.28	13.827
4.853355	268.84	13.759
4.877356	270.18	13.823
4.901355	271.82	13.767
4.923356	273.20	13.760
4.947355	274.94	13.666
4.971355	276.44	13.665
4.993355	277.92	13.631
5.017355	279.22	13.708
5.041355	281.10	13.560
5.063355	282.19	13.663
5.087355	284.40	13.385
5.109355	285.78	13.379
5.133355	287.38	13.352
5.157355	289.02	13.285
5.179355	290.94	13.076
5.203355	292.49	13.071
5.227355	294.41	12.909
5.249355	295.86	12.872
5.273355	297.23	12.921
5.295355	299.03	12.764
5.323355	301.42	12.497
5.347355	303.20	12.389
5.369355	304.98	12.234
5.393355	306.41	12.265
5.417356	308.47	12.046
5.439355	310.25	11.892
5.463356	312.20	11.718
5.486355	313.55	11.748
5.510355	315.28	11.645
5.534355	317.50	11.374
5.556355	318.88	11.366
5.580355	320.56	11.295
5.604355	322.63	11.073
5.626355	324.31	10.945
5.650355	325.98	10.880
5.674356	327.86	10.744
5.696355	329.56	10.624
5.720356	331.40	10.478
5.742355	332.93	10.421
5.766356	334.61	10.353
5.790355	336.30	10.280
5.812356	338.00	10.142
5.836355	339.81	10.024
5.860355	341.84	9.8128
5.882855	343.12	9.8888
