# Supplementary material for: Experimental and Statistical Study of the Fracture Mechanism of Sn96.5Ag3Cu0.5 Solder Joints via Ball Shear Test
Source: Materials (Basel). 2022 Mar 26;15(7):2455. doi: 10.3390/ma15072455 (PMC9000201; doi:10.3390/ma15072455)
Supplement: Supplementary file 1 [file materials-15-02455-s001.zip › 60a╠m/8-2ú¿60a╠mú⌐.csv]

TESTER	4000Plus	20087812
DATE	12/05/2020
TIME	16:51:44
TESTGROUP	DIE SHEAR
试验报告编号	GFJGJL2051209020521
样品编号	1~5：60μm/s
USERFIELD3
USERFIELD4
USERFIELD5
USERFIELD6
USERFIELD7
USERFIELD8
USERFIELD9
USERFIELD10
OPERATOR	何志刚
SAMPLE	2705
LOADUNIT	N
CARTRIDGE	5.0000 kg	15072016	球推力
TESTTYPE	Destruct
TESTSPEED	60.000	um/s
SHEARHEIGHT	50.000	um
TESTLOAD	0.000000	N
PROFILE	TIME/DIST/FORCE	248
TIME (s)	DIST (um)	FORCE (N)
0	0.000000	0.000000
0.1145444	6.6960	0.63370
0.1385444	8.4674	0.52738
0.1625444	9.4085	0.74631
0.1865444	10.862	0.76440
0.2105443	12.035	0.89270
0.2345444	13.268	0.99736
0.2585444	14.828	0.97365
0.2825443	15.908	1.1382
0.3065444	17.244	1.2025
0.3305444	18.319	1.3689
0.3545443	19.645	1.4372
0.3805444	20.680	1.6754
0.4045444	22.450	1.5557
0.4285443	23.479	1.7402
0.4525444	24.565	1.9024
0.4765444	25.669	2.0571
0.5005444	27.393	1.9696
0.5245444	28.938	1.9518
0.5485443	29.662	2.2559
0.5725443	31.005	2.3174
0.6010444	32.437	2.4841
0.6270444	34.038	2.4865
0.6510444	35.592	2.4651
0.6750444	36.473	2.7075
0.6990443	38.121	2.6498
0.7230443	39.225	2.8047
0.7470443	40.337	2.9569
0.7710444	41.904	2.9307
0.7950444	42.961	3.1041
0.8190444	44.068	3.2582
0.8435444	45.738	3.1915
0.8680444	46.857	3.3686
0.8940443	48.049	3.5314
0.9180443	49.265	3.6425
0.9420444	50.446	3.7675
0.9660444	51.898	3.7863
0.9905444	53.156	3.8674
1.014544	53.969	4.1365
1.038544	55.272	4.2275
1.062544	56.661	4.2708
1.086544	58.156	4.2730
1.111044	58.756	4.6393
1.135044	60.278	4.6308
1.161044	62.014	4.5944
1.185044	62.757	4.8910
1.209044	64.240	4.8975
1.233544	65.412	5.0261
1.257544	66.722	5.1143
1.281544	68.052	5.1811
1.305544	68.987	5.4023
1.329544	70.201	5.5006
1.353544	71.445	5.6007
1.377544	72.899	5.6188
1.401544	74.332	5.6451
1.427544	75.472	5.8280
1.451544	76.801	5.8950
1.475544	78.034	5.9997
1.499544	79.219	6.1368
1.523544	80.431	6.2498
1.547544	82.157	6.1613
1.571544	83.274	6.3113
1.595544	84.168	6.5488
1.623544	86.246	6.4062
1.647544	87.494	6.5048
1.671544	88.686	6.6254
1.697544	90.163	6.6906
1.721544	91.322	6.8380
1.745544	92.559	6.9412
1.769544	94.074	6.9212
1.793544	95.079	7.1152
1.817544	96.391	7.1887
1.841544	97.959	7.1620
1.865544	98.980	7.3500
1.890044	100.48	7.3642
1.914044	101.66	7.4872
1.938044	103.18	7.4797
1.964044	104.39	7.6515
1.988044	105.92	7.6391
2.012044	107.13	7.7535
2.036044	108.31	7.8781
2.060044	109.82	7.8748
2.084044	111.45	7.8244
2.108044	112.55	7.9800
2.132044	113.56	8.1715
2.156544	115.11	8.1527
2.180544	116.70	8.1166
2.204544	117.82	8.2791
2.230544	119.55	8.2319
2.254544	120.74	8.3536
2.279044	122.28	8.3645
2.303044	123.54	8.4598
2.327044	124.67	8.6040
2.351044	126.21	8.5750
2.375044	127.18	8.7840
2.399045	128.97	8.6821
2.423044	130.03	8.8560
2.447044	131.59	8.8300
2.471044	132.92	8.9001
2.497044	134.27	9.0009
2.521044	135.68	9.0361
2.545044	137.10	9.0637
2.569044	138.30	9.1832
2.593045	139.76	9.1984
2.621044	141.30	9.2797
2.645044	142.70	9.3332
2.669044	143.98	9.4049
2.693044	145.35	9.4584
2.717044	146.89	9.4403
2.743044	148.20	9.5738
2.767044	149.50	9.6365
2.791044	151.04	9.6215
2.815544	152.22	9.7445
2.839544	153.88	9.6833
2.863544	155.18	9.7775
2.887544	156.77	9.7390
2.911544	157.89	9.8886
2.936544	159.35	9.9183
2.960544	160.77	9.9517
2.984545	161.94	10.080
3.010544	163.54	10.094
3.034544	164.80	10.191
3.058544	166.34	10.177
3.082544	167.55	10.288
3.106544	169.27	10.215
3.130544	170.73	10.218
3.154544	171.94	10.333
3.178545	173.37	10.358
3.203044	174.83	10.388
3.227044	176.25	10.420
3.251045	177.69	10.443
3.277044	178.99	10.579
3.301044	180.70	10.482
3.325044	182.06	10.549
3.349044	183.52	10.580
3.373044	184.59	10.735
3.397044	186.04	10.753
3.421044	187.57	10.744
3.445045	189.10	10.731
3.469044	190.24	10.873
3.493044	191.93	10.797
3.517044	192.92	10.995
3.543044	194.60	10.981
3.567044	196.14	10.968
3.591044	197.31	11.096
3.615044	198.89	11.063
3.643044	200.63	11.069
3.667044	202.26	11.017
3.691044	203.48	11.128
3.715044	204.93	11.134
3.739044	206.22	11.214
3.763044	207.40	11.339
3.787045	208.80	11.392
3.813044	210.57	11.329
3.837544	211.57	11.525
3.861544	213.06	11.528
3.885544	214.73	11.465
3.909544	216.25	11.455
3.933544	217.74	11.457
3.957544	219.10	11.515
3.981544	220.39	11.594
4.005544	221.76	11.648
4.029544	223.04	11.747
4.053545	224.55	11.729
4.079544	225.93	11.819
4.103544	227.70	11.714
4.127544	229.08	11.759
4.151545	230.38	11.838
4.175544	231.79	11.875
4.199544	232.93	12.013
4.223545	234.87	11.841
4.247544	236.15	11.940
4.271544	237.11	12.153
4.295545	238.95	12.019
4.319544	240.63	11.949
4.345544	242.16	11.981
4.369545	243.15	12.178
4.393544	244.72	12.154
4.417544	246.02	12.229
4.441545	247.50	12.238
4.465544	248.95	12.271
4.490045	250.44	12.304
4.514044	252.26	12.164
4.538044	253.44	12.289
4.562045	254.55	12.445
4.586044	256.05	12.445
4.612545	257.97	12.322
4.640544	259.45	12.427
4.664545	261.02	12.386
4.688544	261.85	12.661
4.712544	263.82	12.478
4.736545	265.07	12.574
4.761045	266.87	12.486
4.785044	267.95	12.649
4.809044	269.78	12.520
4.833045	271.24	12.535
4.857044	272.49	12.633
4.883044	274.30	12.570
4.907044	275.57	12.659
4.931045	277.22	12.600
4.955044	278.64	12.631
4.979044	279.61	12.841
5.003045	281.37	12.738
5.027044	282.92	12.718
5.051044	284.18	12.812
5.075045	285.76	12.768
5.099044	287.10	12.828
5.106544	287.16	13.001
5.131044	289.07	12.840
5.157545	290.89	12.784
5.181544	292.31	12.819
5.205544	293.87	12.778
5.229545	295.42	12.759
5.253544	296.57	12.896
5.278044	298.32	12.827
5.302044	299.75	12.856
5.326045	301.15	12.892
5.350044	302.78	12.843
5.374044	304.63	12.706
5.398544	305.97	12.768
5.424544	307.60	12.758
5.448545	309.07	12.769
5.472544	310.87	12.654
5.496544	312.72	12.516
5.520545	314.08	12.572
5.545545	315.70	12.552
5.569045	317.29	12.516
5.593044	319.11	12.391
5.617544	320.98	12.262
5.645044	323.06	12.132
5.669044	324.86	12.014
5.695045	326.72	11.913
5.719044	328.43	11.831
5.743545	330.08	11.772
5.767045	331.95	11.628
5.791544	333.77	11.502
5.815545	335.43	11.440
5.839544	337.14	11.357
5.863544	338.92	11.249
5.887545	340.77	11.112
5.911544	342.41	11.056
5.936044	344.68	10.771
5.962044	346.28	10.774
5.986044	348.39	10.548
6.010045	350.35	10.353
6.034044	352.43	10.124
6.058545	354.79	9.8023
6.082544	356.80	9.6021
