# Supplementary material for: Experimental and Statistical Study of the Fracture Mechanism of Sn96.5Ag3Cu0.5 Solder Joints via Ball Shear Test
Source: Materials (Basel). 2022 Mar 26;15(7):2455. doi: 10.3390/ma15072455 (PMC9000201; doi:10.3390/ma15072455)
Supplement: Supplementary file 1 [file materials-15-02455-s001.zip › 60a╠m/8-3ú¿60a╠mú⌐.csv]

TESTER	4000Plus	20087812
DATE	12/05/2020
TIME	16:51:44
TESTGROUP	DIE SHEAR
试验报告编号	GFJGJL2051209020521
样品编号	1~5：60μm/s
USERFIELD3
USERFIELD4
USERFIELD5
USERFIELD6
USERFIELD7
USERFIELD8
USERFIELD9
USERFIELD10
OPERATOR	何志刚
SAMPLE	2705
LOADUNIT	N
CARTRIDGE	5.0000 kg	15072016	球推力
TESTTYPE	Destruct
TESTSPEED	60.000	um/s
SHEARHEIGHT	50.000	um
TESTLOAD	0.000000	N
PROFILE	TIME/DIST/FORCE	248
TIME (s)	DIST (um)	FORCE (N)
0	0.000000	0.000000
0.169091	9.5298	0.59882
0.207091	11.576	0.72052
0.245091	13.778	0.78122
0.281091	15.242	1.0894
0.319091	17.503	1.1408
0.357091	19.024	1.4823
0.395091	21.355	1.5068
0.432091	22.909	1.7933
0.469591	25.224	1.8099
0.507591	27.011	2.0473
0.546091	29.404	2.0331
0.584091	31.092	2.3091
0.620091	32.998	2.4438
0.6580911	35.193	2.5076
0.696591	37.206	2.6703
0.734591	39.000	2.9048
0.770591	40.913	3.0371
0.809091	42.877	3.2049
0.8470911	44.986	3.3161
0.8850911	46.540	3.6309
0.9295911	48.752	3.8555
0.9655911	50.472	4.0633
1.003591	52.168	4.3222
1.041591	54.050	4.5220
1.080091	56.285	4.5840
1.115591	58.465	4.6113
1.153591	60.060	4.9102
1.192091	61.852	5.1455
1.230091	63.864	5.2807
1.266091	65.702	5.4421
1.304091	67.679	5.6187
1.342091	69.373	5.8648
1.380091	71.547	5.9364
1.416091	73.268	6.1437
1.454591	75.199	6.3526
1.492591	77.625	6.3255
1.530591	79.335	6.5932
1.568591	81.058	6.8556
1.604591	83.411	6.8151
1.642591	85.497	6.9213
1.680591	87.328	7.1413
1.719091	88.924	7.4398
1.755091	90.936	7.5470
1.793091	93.018	7.6546
1.831091	95.176	7.7324
1.870091	97.353	7.8312
1.905591	99.311	7.9454
1.943591	101.42	8.0435
1.982091	103.44	8.1892
2.020091	105.43	8.3485
2.056091	107.41	8.4512
2.094591	109.24	8.6861
2.132591	111.57	8.6971
2.171091	113.32	8.9476
2.208591	115.45	9.0536
2.245091	117.73	9.0401
2.283091	119.54	9.2530
2.321091	121.74	9.3177
2.359091	123.70	9.4876
2.395091	125.98	9.4753
2.433091	128.10	9.5829
2.471091	130.30	9.6437
2.516091	132.54	9.8700
2.553591	134.29	10.108
2.589591	136.65	10.065
2.628091	138.91	10.104
2.666091	140.90	10.276
2.704091	142.94	10.399
2.740091	145.15	10.416
2.778091	147.11	10.572
2.816091	149.07	10.740
2.854091	151.46	10.713
2.891091	153.43	10.864
2.928591	155.61	10.950
2.966591	157.43	11.158
3.006091	159.75	11.214
3.041591	161.84	11.276
3.079591	163.70	11.472
3.117591	165.90	11.562
3.156091	167.91	11.684
3.192091	169.99	11.750
3.230091	172.21	11.805
3.268091	174.39	11.875
3.306091	176.57	11.958
3.344091	178.67	12.074
3.380091	180.64	12.180
3.419091	182.57	12.375
3.457091	185.29	12.236
3.495091	187.22	12.417
3.531091	188.99	12.605
3.569091	191.70	12.479
3.607091	193.88	12.549
3.645091	196.00	12.658
3.682091	198.24	12.675
3.720091	200.18	12.852
3.758091	202.27	12.956
3.796591	204.34	13.098
3.832591	206.15	13.283
3.871091	208.63	13.233
3.909091	211.03	13.234
3.947091	213.25	13.286
3.985091	215.66	13.264
4.021091	217.31	13.514
4.066091	220.28	13.456
4.104091	222.47	13.520
4.142091	224.55	13.630
4.178591	226.72	13.690
4.216591	229.25	13.623
4.254591	231.50	13.677
4.292591	233.89	13.681
4.331591	235.98	13.810
4.368091	237.92	13.934
4.406091	239.78	14.128
4.444591	242.07	14.182
4.482591	244.51	14.164
4.518591	246.73	14.174
4.557091	248.75	14.308
4.595091	251.33	14.235
4.633091	253.23	14.413
4.669091	255.78	14.297
4.707091	257.60	14.519
4.745091	260.02	14.508
4.783091	261.94	14.680
4.819591	264.31	14.663
4.858091	266.59	14.706
4.896091	269.04	14.669
4.933591	271.68	14.558
4.970091	273.30	14.817
5.008091	275.94	14.708
5.046091	278.34	14.707
5.084591	279.73	15.114
5.122591	282.38	14.999
5.158591	284.81	14.927
5.196591	286.90	15.044
5.235591	289.32	15.050
5.274091	291.65	15.073
5.309591	293.80	15.099
5.348091	296.30	15.057
5.386091	298.44	15.143
5.424091	300.74	15.178
5.460091	302.65	15.312
5.498591	305.35	15.204
5.536591	307.30	15.367
5.575091	310.06	15.222
5.611091	312.22	15.258
5.655091	314.20	15.572
5.692591	316.87	15.449
5.730591	319.22	15.451
5.769091	321.65	15.436
5.805091	323.85	15.456
5.843091	326.41	15.380
5.882091	328.58	15.494
5.920091	331.15	15.410
5.956091	333.09	15.530
5.994091	335.37	15.559
6.032091	337.57	15.621
6.070091	340.04	15.594
6.108091	342.51	15.562
6.144591	344.56	15.654
6.183091	346.98	15.643
6.221091	349.75	15.496
6.258591	351.87	15.589
6.294591	354.03	15.626
6.333091	356.45	15.629
6.359091	357.49	15.863
6.395091	359.84	15.798
6.433091	362.60	15.637
6.471091	365.02	15.630
6.509091	367.49	15.584
6.545591	369.40	15.744
6.584091	372.22	15.579
6.621591	374.58	15.578
6.660091	377.14	15.511
6.696091	379.96	15.287
6.734091	381.79	15.493
6.772591	384.18	15.522
6.811091	386.75	15.442
6.847091	389.13	15.388
6.884591	391.68	15.314
6.923091	393.98	15.351
6.961091	396.30	15.367
6.999091	399.14	15.189
7.036091	401.24	15.277
7.074091	403.75	15.215
7.112091	406.19	15.185
7.150091	408.75	15.117
7.192091	411.45	15.095
7.230091	414.49	14.843
7.268091	416.95	14.801
7.306091	419.22	14.837
7.344091	421.82	14.741
7.380091	424.38	14.636
7.418091	426.48	14.734
7.457091	429.21	14.629
7.495091	431.80	14.554
7.531091	434.15	14.500
7.570091	437.03	14.336
7.608091	439.41	14.329
7.646091	441.64	14.379
7.683091	444.52	14.175
7.721091	446.79	14.206
7.759091	449.27	14.158
7.797091	452.08	13.997
7.834091	454.58	13.910
7.872091	456.95	13.907
7.909591	459.71	13.764
7.948091	462.22	13.719
7.984091	464.37	13.757
8.022091	466.69	13.771
8.060091	469.13	13.754
8.098591	471.83	13.648
8.137091	473.92	13.766
8.173091	476.66	13.574
8.211091	478.84	13.644
8.249091	481.54	13.522
8.287091	484.38	13.333
8.323091	486.24	13.485
8.36159	489.15	13.297
8.39959	491.64	13.257
8.437591	493.68	13.396
8.475091	496.47	13.198
8.51259	499.13	13.097
8.551091	501.30	13.169
8.58909	503.59	13.210
8.625091	506.10	13.108
8.663091	508.52	13.084
8.701091	511.23	12.956
8.739591	513.75	12.908
8.783591	516.62	12.860
8.819591	519.08	12.793
8.85809	521.78	12.671
8.896091	524.22	12.641
8.934091	526.59	12.634
8.970091	529.27	12.467
9.008591	531.61	12.517
9.046591	534.09	12.466
9.085091	536.63	12.411
9.120591	539.15	12.288
9.159091	541.58	12.274
9.19659	544.10	12.210
9.235091	546.52	12.200
9.270591	549.15	12.036
9.309091	551.84	11.935
9.347091	554.78	11.706
9.385091	557.14	11.718
9.423091	560.13	11.474
9.459091	562.10	11.582
