# Supplementary material for: Experimental and Statistical Study of the Fracture Mechanism of Sn96.5Ag3Cu0.5 Solder Joints via Ball Shear Test
Source: Materials (Basel). 2022 Mar 26;15(7):2455. doi: 10.3390/ma15072455 (PMC9000201; doi:10.3390/ma15072455)
Supplement: Supplementary file 1 [file materials-15-02455-s001.zip › 60a╠m/9-1ú¿60a╠mú⌐.csv]

TESTER	4000Plus	20087812
DATE	12/05/2020
TIME	16:51:44
TESTGROUP	DIE SHEAR
试验报告编号	GFJGJL2051209020521
样品编号	1~5：60μm/s
USERFIELD3
USERFIELD4
USERFIELD5
USERFIELD6
USERFIELD7
USERFIELD8
USERFIELD9
USERFIELD10
OPERATOR	何志刚
SAMPLE	2705
LOADUNIT	N
CARTRIDGE	5.0000 kg	15072016	球推力
TESTTYPE	Destruct
TESTSPEED	60.000	um/s
SHEARHEIGHT	50.000	um
TESTLOAD	0.000000	N
PROFILE	TIME/DIST/FORCE	248
TIME (s)	DIST (um)	FORCE (N)
0	0.000000	0.000000
0.1274567	6.7362	0.63983
0.1629567	8.5311	0.81814
0.1989567	10.654	0.86794
0.2329567	12.646	0.92689
0.2689567	13.997	1.2790
0.3049567	15.885	1.4211
0.3414567	17.886	1.5045
0.3749567	19.751	1.6133
0.4109567	21.713	1.7260
0.4469568	23.200	2.0112
0.4829568	25.598	1.9670
0.5179567	27.155	2.2107
0.5539567	29.213	2.2859
0.5904567	31.344	2.3323
0.6264567	33.754	2.2699
0.6604567	35.093	2.5846
0.6964567	37.081	2.6874
0.7324567	39.298	2.7003
0.7689567	41.163	2.8792
0.8029567	42.787	3.0682
0.8449568	45.012	3.2181
0.8809567	46.833	3.3859
0.9149567	48.426	3.5873
0.9509567	50.192	3.7908
0.9869567	51.917	3.9967
1.022957	53.867	4.1140
1.056957	55.255	4.4098
1.093457	57.080	4.5623
1.128957	59.097	4.6535
1.164957	60.964	4.8178
1.198957	62.261	5.1349
1.234957	64.372	5.1894
1.270957	66.035	5.4193
1.306957	67.969	5.5434
1.340957	69.398	5.8090
1.376957	71.374	5.9162
1.412957	73.444	6.0007
1.446957	74.763	6.3094
1.482957	77.187	6.2414
1.518957	78.702	6.5293
1.554957	80.390	6.7493
1.588957	82.245	6.8622
1.624957	84.434	6.8860
1.661457	86.091	7.1185
1.696957	88.331	7.1082
1.730957	89.774	7.3825
1.766957	91.892	7.4202
1.802957	93.617	7.6258
1.838957	95.838	7.6370
1.872957	97.135	7.9826
1.908957	99.445	7.9589
1.945457	101.33	8.1003
1.978957	103.14	8.2194
2.014957	104.65	8.5066
2.050957	106.85	8.5263
2.086957	108.66	8.7012
2.120957	110.42	8.8496
2.156957	112.90	8.7589
2.192957	114.36	9.0543
2.228957	116.56	9.0743
2.262957	118.14	9.2962
2.298957	120.37	9.3045
2.340957	122.41	9.5385
2.376957	124.33	9.6557
2.410957	126.33	9.7102
2.446957	128.48	9.7511
2.482957	130.12	9.9909
2.516957	132.01	10.074
2.552957	133.98	10.199
2.589457	135.67	10.417
2.625457	137.69	10.494
2.659457	139.70	10.547
2.695457	141.90	10.566
2.731457	143.74	10.724
2.767457	145.51	10.915
2.801457	147.50	10.972
2.837457	149.63	11.008
2.873457	151.33	11.220
2.909457	153.66	11.192
2.943457	155.33	11.376
2.979457	157.06	11.579
3.015457	159.10	11.678
3.051457	161.26	11.699
3.085457	163.33	11.712
3.121457	165.14	11.883
3.157457	167.12	11.991
3.191457	168.99	12.083
3.227457	171.01	12.185
3.263457	172.81	12.364
3.299457	175.00	12.388
3.333457	176.79	12.512
3.369457	178.95	12.560
3.405457	180.68	12.762
3.441457	183.02	12.730
3.475457	185.17	12.725
3.511457	187.21	12.793
3.547457	188.94	12.997
3.583457	191.14	13.016
3.617957	192.98	13.149
3.653957	195.24	13.144
3.689957	197.33	13.207
3.723957	199.11	13.352
3.760957	201.17	13.438
3.802957	203.83	13.432
3.838957	205.94	13.487
3.872957	207.74	13.606
3.908957	209.82	13.687
3.944957	211.73	13.820
3.980957	214.20	13.735
4.014956	215.81	13.932
4.050957	217.74	14.057
4.086957	219.89	14.094
4.123457	222.02	14.140
4.157457	224.33	14.074
4.193457	226.07	14.274
4.229457	228.55	14.185
4.263457	230.56	14.223
4.299457	232.22	14.456
4.335457	234.36	14.498
4.371457	236.88	14.393
4.405457	238.66	14.532
4.441457	240.87	14.549
4.477457	242.82	14.653
4.513957	244.78	14.794
4.547957	247.03	14.738
4.583957	249.29	14.734
4.619957	251.23	14.869
4.655957	253.30	14.942
4.689957	255.33	14.970
4.725957	257.62	14.957
4.761957	259.61	15.056
4.796457	261.71	15.073
4.832457	263.56	15.232
4.868457	266.03	15.144
4.904457	267.91	15.291
4.938457	269.85	15.356
4.974457	271.90	15.432
5.010457	273.94	15.515
5.046957	275.98	15.610
5.080957	278.43	15.506
5.116957	280.49	15.564
5.152957	282.98	15.474
5.188957	284.86	15.616
5.222957	286.95	15.637
5.258957	289.11	15.673
5.301457	291.67	15.704
5.335457	293.76	15.712
5.371457	295.95	15.736
5.407457	298.04	15.798
5.443457	300.18	15.843
5.477457	302.35	15.816
5.513457	304.60	15.817
5.549457	306.36	16.022
5.585457	308.90	15.896
5.619457	310.49	16.111
5.655457	312.73	16.114
5.691957	315.51	15.936
5.727957	317.32	16.107
5.763457	318.99	16.351
5.797957	321.57	16.164
5.833957	323.95	16.098
5.867957	326.37	15.992
5.903957	328.38	16.073
5.939957	330.48	16.129
5.975957	332.66	16.173
6.009957	334.74	16.197
6.045957	336.62	16.327
6.082457	339.51	16.088
6.118457	341.24	16.281
6.152457	343.77	16.128
6.188457	345.95	16.157
6.224957	347.95	16.281
6.260957	350.57	16.138
6.294957	352.63	16.154
6.330957	355.08	16.076
6.367457	357.36	16.063
6.401457	359.36	16.108
6.437457	362.13	15.916
6.473457	363.75	16.151
6.509457	366.09	16.116
6.543457	368.64	15.957
6.579457	370.83	15.978
6.615457	373.15	15.951
6.651457	375.43	15.940
6.685457	377.63	15.917
6.721457	380.11	15.826
6.763457	382.70	15.834
6.799457	384.96	15.829
6.833457	387.06	15.835
6.869457	389.53	15.746
6.905457	391.81	15.749
6.939457	394.14	15.663
6.975457	396.53	15.605
7.011457	398.67	15.650
7.047457	401.37	15.473
7.081457	403.32	15.550
7.117457	405.65	15.517
7.153457	408.09	15.443
7.189457	410.48	15.375
7.223457	412.44	15.445
7.259457	415.00	15.325
7.295457	417.67	15.145
7.331457	419.64	15.271
7.365457	422.37	15.038
7.401457	424.17	15.216
7.437457	426.85	15.035
7.471457	428.89	15.073
7.507957	431.48	14.970
7.543957	433.86	14.904
7.579957	436.28	14.850
7.613957	438.42	14.838
7.649957	440.76	14.803
7.685957	442.96	14.824
7.721957	445.43	14.736
7.756457	447.50	14.752
7.792957	450.21	14.598
7.828957	452.69	14.521
7.864957	454.73	14.590
7.898957	456.87	14.590
7.934957	459.39	14.485
7.970957	462.25	14.261
8.004956	464.14	14.345
8.041456	466.56	14.278
8.077456	468.82	14.276
8.113457	471.03	14.291
8.147457	473.23	14.256
8.183957	475.93	14.107
8.219956	478.17	14.109
8.261957	480.91	14.073
8.295957	482.89	14.122
8.331957	485.60	13.941
8.367957	488.17	13.819
8.401957	490.41	13.767
8.437957	492.70	13.748
8.473957	495.09	13.694
8.509956	497.50	13.644
8.543957	499.89	13.533
8.579957	502.35	13.452
8.615957	505.03	13.285
8.651957	507.12	13.345
8.685957	509.36	13.294
8.721957	511.76	13.248
8.757957	514.16	13.177
8.793957	516.42	13.174
8.828457	519.12	12.956
8.864457	521.90	12.749
8.900456	525.21	12.332
