# Supplementary material for: Experimental and Statistical Study of the Fracture Mechanism of Sn96.5Ag3Cu0.5 Solder Joints via Ball Shear Test
Source: Materials (Basel). 2022 Mar 26;15(7):2455. doi: 10.3390/ma15072455 (PMC9000201; doi:10.3390/ma15072455)
Supplement: Supplementary file 1 [file materials-15-02455-s001.zip › 60a╠m/9-2ú¿60a╠mú⌐.csv]

TESTER	4000Plus	20087812
DATE	12/05/2020
TIME	16:51:44
TESTGROUP	DIE SHEAR
试验报告编号	GFJGJL2051209020521
样品编号	1~5：60μm/s
USERFIELD3
USERFIELD4
USERFIELD5
USERFIELD6
USERFIELD7
USERFIELD8
USERFIELD9
USERFIELD10
OPERATOR	何志刚
SAMPLE	2705
LOADUNIT	N
CARTRIDGE	5.0000 kg	15072016	球推力
TESTTYPE	Destruct
TESTSPEED	60.000	um/s
SHEARHEIGHT	50.000	um
TESTLOAD	0.000000	N
PROFILE	TIME/DIST/FORCE	248
TIME (s)	DIST (um)	FORCE (N)
0	0.000000	0.000000
0.1498041	8.1134	0.67135
0.1858041	10.295	0.69795
0.2218041	12.135	0.85885
0.2578041	13.901	1.0485
0.2938041	15.676	1.2344
0.3303041	17.564	1.3761
0.3663041	19.194	1.6192
0.4023041	21.427	1.6257
0.4383041	23.298	1.7741
0.4743041	25.493	1.7956
0.5103041	27.335	1.9556
0.5463041	28.947	2.2195
0.5823041	31.180	2.2122
0.6183041	32.936	2.4055
0.6543041	35.047	2.4461
0.6903041	36.965	2.5902
0.7243041	39.249	2.5208
0.7603041	40.680	2.8558
0.7963041	42.829	2.8952
0.8323041	45.189	2.8521
0.8743041	47.172	3.1108
0.9103041	48.983	3.2827
0.9463041	50.671	3.4887
0.9823041	52.207	3.7687
1.018304	54.233	3.8704
1.054304	55.668	4.1754
1.090304	57.882	4.2036
1.126304	59.653	4.3774
1.162304	61.218	4.6456
1.198304	63.210	4.7328
1.234304	64.951	4.9461
1.270304	66.471	5.2321
1.306304	68.338	5.3820
1.340304	70.124	5.5218
1.376304	71.840	5.7309
1.412304	73.495	5.9643
1.448304	75.382	6.1063
1.484804	77.284	6.2568
1.520804	79.225	6.3776
1.556804	80.977	6.5728
1.592804	83.004	6.6601
1.628804	84.814	6.8326
1.664804	86.767	6.9488
1.700804	88.743	7.0702
1.736804	90.709	7.1673
1.772804	92.485	7.3531
1.808804	94.215	7.5567
1.844804	95.954	7.7572
1.881304	97.904	7.8886
1.915304	99.895	7.9340
1.951304	101.99	7.9956
1.987304	103.61	8.2397
2.023304	105.40	8.4078
2.059304	107.76	8.3775
2.095304	109.78	8.4545
2.131304	111.30	8.7528
2.167804	113.19	8.9220
2.203804	115.41	8.9200
2.239804	117.31	9.0586
2.276304	119.22	9.1904
2.312304	121.09	9.3425
2.348304	123.24	9.3804
2.390304	125.37	9.5954
2.426804	127.40	9.6940
2.462804	129.52	9.7453
2.498804	131.23	9.9579
2.532804	133.11	10.045
2.568804	135.18	10.116
2.604804	137.26	10.196
2.640804	138.69	10.503
2.676804	140.55	10.672
2.712804	142.76	10.687
2.748804	144.76	10.771
2.784804	147.02	10.766
2.820804	149.14	10.834
2.856804	150.86	11.041
2.892804	152.72	11.177
2.928804	155.07	11.141
2.964804	156.93	11.292
3.000804	159.18	11.292
3.036804	160.93	11.488
3.072804	163.10	11.518
3.108804	165.08	11.623
3.142804	167.06	11.687
3.179304	168.74	11.911
3.215304	170.71	12.020
3.251304	172.68	12.130
3.287304	174.97	12.128
3.323304	176.55	12.380
3.359304	178.80	12.379
3.395304	180.80	12.477
3.431304	182.73	12.601
3.467304	184.86	12.636
3.503304	186.82	12.760
3.539304	189.07	12.761
3.575304	191.01	12.885
3.611304	193.44	12.814
3.647304	194.89	13.127
3.683304	197.37	13.023
3.717804	199.54	13.040
3.753804	201.48	13.176
3.789804	203.54	13.237
3.825804	205.54	13.333
3.867804	207.63	13.536
3.903804	209.89	13.534
3.939804	211.94	13.612
3.975804	214.37	13.552
4.011804	216.42	13.630
4.047804	218.67	13.632
4.083804	220.57	13.768
4.119804	222.73	13.803
4.155804	225.03	13.787
4.191804	227.01	13.891
4.227804	229.31	13.855
4.263804	231.72	13.796
4.299804	233.37	14.028
4.333804	235.14	14.177
4.369804	237.59	14.096
4.405804	239.69	14.158
4.441804	241.86	14.186
4.478304	244.04	14.216
4.514304	245.96	14.344
4.550304	248.26	14.324
4.586304	250.30	14.407
4.622304	252.52	14.420
4.658304	254.46	14.556
4.694304	256.53	14.611
4.730304	258.74	14.625
4.766304	261.05	14.601
4.802304	263.31	14.598
4.838304	265.37	14.661
4.874304	267.64	14.665
4.908304	269.64	14.723
4.944304	271.85	14.725
4.980304	274.05	14.742
5.016304	276.21	14.790
5.052304	278.47	14.787
5.088304	280.47	14.884
5.124304	282.88	14.837
5.160304	284.91	14.909
5.196304	287.02	14.966
5.232304	289.46	14.891
5.268304	291.41	14.991
5.304304	293.09	15.218
5.340304	295.73	15.077
5.382804	298.07	15.210
5.418804	300.68	15.070
5.454804	303.10	15.003
5.490804	305.04	15.123
5.524804	306.95	15.202
5.560804	309.28	15.183
5.596804	311.28	15.282
5.632804	313.87	15.133
5.668804	316.02	15.173
5.704804	318.28	15.172
5.740804	320.24	15.283
5.777304	322.79	15.164
5.813304	325.06	15.173
5.849304	327.12	15.232
5.885304	329.48	15.188
5.921804	331.68	15.236
5.957804	334.10	15.169
5.993804	335.91	15.343
6.029804	338.61	15.182
6.066304	340.55	15.290
6.102304	342.74	15.312
6.136304	345.08	15.221
6.172304	347.47	15.167
6.208304	349.70	15.174
6.226304	350.30	15.399
6.262304	352.75	15.310
6.298804	354.96	15.352
6.334804	357.51	15.233
6.370804	359.73	15.246
6.406804	362.03	15.225
6.442804	364.63	15.088
6.478804	366.48	15.245
6.514804	369.35	15.004
6.550804	371.53	15.031
6.586804	373.77	15.035
6.622804	375.98	15.036
6.658804	378.32	15.002
6.692804	380.70	14.909
6.728804	382.77	14.992
6.764804	385.14	14.930
6.800804	387.62	14.840
6.836804	389.99	14.795
6.872804	392.24	14.796
6.908804	394.66	14.728
6.944804	396.87	14.758
6.980804	399.27	14.686
7.022804	401.91	14.687
7.058804	404.37	14.605
7.094804	406.54	14.634
7.130804	409.08	14.507
7.166804	411.14	14.596
7.202804	413.58	14.521
7.239304	416.07	14.429
7.275304	418.55	14.338
7.309304	420.49	14.418
7.345304	422.59	14.463
7.381304	425.16	14.350
7.417304	427.61	14.272
7.453304	429.63	14.361
7.489304	432.27	14.194
7.525304	434.45	14.223
7.561304	437.14	14.048
7.597804	439.42	14.068
7.633804	441.75	14.050
7.669804	443.99	14.054
7.705804	446.36	13.993
7.741804	448.64	13.981
7.777804	451.40	13.781
7.813804	453.91	13.679
7.849804	456.23	13.666
7.884304	458.09	13.760
7.920304	460.10	13.854
7.956304	462.83	13.652
7.992304	465.49	13.494
8.028304	467.75	13.491
8.064304	469.98	13.512
8.100304	472.44	13.429
8.136805	474.62	13.468
8.172804	477.04	13.416
8.208804	479.70	13.245
8.244804	481.71	13.339
8.280805	484.14	13.265
8.316804	486.93	13.067
8.352804	488.94	13.164
8.389304	491.27	13.117
8.425304	493.70	13.045
8.459304	495.92	13.015
8.495304	498.61	12.830
8.537304	501.21	12.860
8.573304	503.49	12.848
8.609304	506.33	12.617
8.645804	508.68	12.593
8.681805	511.11	12.523
8.717804	513.55	12.448
8.753804	516.20	12.292
8.789804	518.61	12.244
8.825805	521.08	12.143
8.861804	523.72	11.991
8.897804	526.72	11.697
8.933805	529.19	11.610
8.969804	531.47	11.596
9.005804	534.56	11.268
