# Supplementary material for: Experimental and Statistical Study of the Fracture Mechanism of Sn96.5Ag3Cu0.5 Solder Joints via Ball Shear Test
Source: Materials (Basel). 2022 Mar 26;15(7):2455. doi: 10.3390/ma15072455 (PMC9000201; doi:10.3390/ma15072455)
Supplement: Supplementary file 1 [file materials-15-02455-s001.zip › 60a╠m/9-3ú¿60a╠mú⌐.csv]

TESTER	4000Plus	20087812
DATE	12/05/2020
TIME	16:51:44
TESTGROUP	DIE SHEAR
试验报告编号	GFJGJL2051209020521
样品编号	1~5：60μm/s
USERFIELD3
USERFIELD4
USERFIELD5
USERFIELD6
USERFIELD7
USERFIELD8
USERFIELD9
USERFIELD10
OPERATOR	何志刚
SAMPLE	2705
LOADUNIT	N
CARTRIDGE	5.0000 kg	15072016	球推力
TESTTYPE	Destruct
TESTSPEED	60.000	um/s
SHEARHEIGHT	50.000	um
TESTLOAD	0.000000	N
PROFILE	TIME/DIST/FORCE	248
TIME (s)	DIST (um)	FORCE (N)
0	0.000000	0.000000
0.08424638	5.0857	0.54180
0.1002464	5.9357	0.61456
0.1182464	7.0409	0.62929
0.1342464	7.5928	0.80485
0.1502464	8.7452	0.74512
0.1662464	9.5966	0.80336
0.1827464	10.295	0.94929
0.1987464	11.425	0.89866
0.2167464	11.950	1.1267
0.2327464	12.976	1.1163
0.2487464	13.969	1.1193
0.2652464	14.587	1.2690
0.2807464	15.303	1.3802
0.2967464	15.853	1.5562
0.3127464	17.296	1.3826
0.3307464	18.003	1.5534
0.3472464	18.953	1.5730
0.3627464	19.800	1.6329
0.3787464	20.811	1.6288
0.3947464	21.548	1.7316
0.4152464	22.688	1.7611
0.4307464	23.258	1.9291
0.4472464	24.584	1.8015
0.4627464	25.244	1.9347
0.4787464	26.283	1.9196
0.4952464	27.365	1.8872
0.5127464	28.249	1.9888
0.5292464	29.305	1.9667
0.5447464	30.008	2.0691
0.5607464	31.110	2.0433
0.5772464	31.799	2.1651
0.5932464	33.015	2.0805
0.6112463	33.719	2.2524
0.6272464	34.717	2.2531
0.6432464	35.472	2.3490
0.6592464	36.426	2.3532
0.6752464	37.434	2.3639
0.6912464	38.753	2.2252
0.7082464	39.252	2.4493
0.7262464	40.616	2.3628
0.7422464	41.312	2.4817
0.7582464	42.217	2.5191
0.7742464	43.367	2.4603
0.7902464	43.960	2.6198
0.8062464	45.245	2.5081
0.8222464	45.647	2.7422
0.8412464	46.867	2.7260
0.8572464	47.533	2.8570
0.8727463	48.636	2.8166
0.8887464	49.623	2.8216
0.9052464	50.682	2.7985
0.9212463	51.429	2.8976
0.9392464	52.268	3.0026
0.9552464	53.379	2.9592
0.9712464	53.975	3.1174
0.9872464	55.027	3.0972
1.003246	55.814	3.1665
1.019246	56.853	3.1654
1.035246	57.617	3.2576
1.053246	58.230	3.4653
1.069246	59.411	3.3943
1.085246	60.163	3.4914
1.104246	61.149	3.5808
1.122246	62.212	3.5981
1.138246	62.621	3.8298
1.154246	63.586	3.8435
1.170246	64.088	4.0385
1.186246	65.417	3.9096
1.202246	65.897	4.1132
1.218246	66.824	4.1421
1.236746	67.774	4.2454
1.252746	68.436	4.3777
1.268746	69.219	4.4628
1.284746	70.138	4.4947
1.301246	71.092	4.4985
1.317246	71.426	4.7594
1.335246	72.833	4.6420
1.351246	73.446	4.7937
1.367246	74.101	4.9290
1.383246	74.672	5.0970
1.399246	75.653	5.1043
1.415246	76.757	5.0638
1.431246	77.403	5.2023
1.449246	78.386	5.2511
1.465246	78.872	5.4662
1.481246	80.234	5.3244
1.497246	80.852	5.4740
1.513246	81.931	5.4430
1.529246	82.411	5.6469
1.547246	83.602	5.6138
1.563246	84.333	5.7334
1.579246	84.807	5.9392
1.595246	86.192	5.7885
1.612246	87.081	5.8459
1.627746	87.676	6.0187
1.644246	88.670	6.0071
1.662246	89.648	6.0716
1.678246	90.051	6.3053
1.693746	90.820	6.3960
1.709746	92.079	6.2946
1.726246	92.929	6.3532
1.742246	93.534	6.5082
1.758246	94.644	6.4649
1.778246	95.360	6.6740
1.794246	96.439	6.6430
1.810246	97.599	6.5806
1.826246	97.749	6.9135
1.844246	99.211	6.7745
1.860246	99.858	6.9126
1.876746	100.82	6.9558
1.893246	101.78	6.9709
1.909246	102.74	6.9740
1.925246	103.39	7.1236
1.943246	104.65	7.0634
1.959246	105.45	7.1565
1.975246	106.14	7.2761
1.991246	107.12	7.2867
2.007746	107.92	7.3769
2.024246	109.23	7.2580
2.040246	110.08	7.3172
2.057746	110.78	7.4877
2.074246	111.60	7.5594
2.090246	112.68	7.5299
2.105746	113.34	7.6597
2.121746	114.26	7.6918
2.138246	115.29	7.6815
2.156246	116.12	7.7896
2.172246	117.16	7.7889
2.188246	118.13	7.8011
2.204246	118.80	7.9276
2.220246	119.68	7.9760
2.236246	120.47	8.0588
2.252246	121.68	7.9768
2.270746	122.56	8.0926
2.287246	123.74	8.0225
2.302746	124.36	8.1567
2.319246	125.42	8.1349
2.335246	126.17	8.2319
2.350746	127.03	8.2882
2.366746	128.05	8.2767
2.384746	128.89	8.3968
2.401246	129.85	8.4120
2.417246	130.98	8.3607
2.433246	131.69	8.4765
2.449246	132.78	8.4414
2.469246	133.42	8.6808
2.485246	134.96	8.4694
2.501246	135.66	8.5864
2.517246	136.40	8.6881
2.533246	137.55	8.6301
2.551246	138.27	8.7814
2.567246	139.14	8.8310
2.583246	140.14	8.8296
2.599246	141.29	8.7737
2.615246	142.25	8.8032
2.631246	143.15	8.8429
2.647246	144.11	8.8582
2.665746	144.90	9.0079
2.681746	146.05	8.9519
2.698246	146.83	9.0374
2.713746	147.86	9.0237
2.729746	148.90	8.9968
2.746246	149.60	9.1127
2.761746	151.01	8.9531
2.780246	151.82	9.0820
2.796246	152.60	9.1676
2.812246	153.79	9.0927
2.828246	155.02	9.0052
2.844246	155.77	9.1026
2.860246	156.28	9.2935
2.878246	157.69	9.1899
2.894246	158.98	9.0773
2.911246	159.74	9.1854
2.926746	160.55	9.2730
2.942746	161.42	9.3209
2.959246	162.40	9.3316
2.974746	163.57	9.2632
2.993246	164.38	9.3785
3.009246	165.65	9.2750
3.024746	166.78	9.2232
3.041246	167.40	9.3709
3.057246	168.41	9.3703
3.073246	169.33	9.3992
3.091246	170.28	9.4891
3.107246	171.46	9.4173
3.123246	172.44	9.4146
3.141246	173.14	9.5714
3.157246	174.41	9.4824
3.175746	175.68	9.4439
3.191746	176.34	9.5772
3.208246	177.31	9.5892
3.224246	178.11	9.6535
3.240246	179.52	9.4921
3.255746	180.38	9.5477
3.273746	181.52	9.5352
3.290246	182.77	9.4367
3.306246	183.60	9.5193
3.322246	184.07	9.7239
3.338246	185.52	9.5479
3.354246	186.26	9.6522
3.370246	186.97	9.7514
3.388246	188.56	9.5760
3.404246	189.31	9.6723
3.420246	190.57	9.5717
3.437246	191.65	9.5695
3.453246	192.71	9.5439
3.467246	192.96	9.8116
3.482746	194.42	9.6034
3.498746	195.59	9.5368
3.514746	196.40	9.6107
3.532746	197.65	9.5831
3.548746	198.76	9.5382
3.565246	199.94	9.4697
3.581246	200.67	9.5738
3.597246	202.07	9.4050
3.613246	202.75	9.5311
3.631246	204.25	9.3879
3.647246	205.28	9.3789
3.663246	206.25	9.3902
3.679246	207.64	9.2379
3.695246	208.59	9.2573
3.711246	209.50	9.2780
3.727246	210.65	9.2171
3.745246	212.14	9.0846
3.761246	212.96	9.1535
3.777246	214.47	8.9690
3.793246	215.58	8.9235
3.809246	216.93	8.7869
3.829246	218.32	8.7190
3.845246	219.74	8.5531
3.861246	221.38	8.3038
3.877246	222.46	8.2710
3.893246	223.72	8.1714
3.909246	225.20	7.9814
3.927246	226.71	7.8362
3.943246	227.63	7.8713
3.960246	228.99	7.7418
3.976246	230.35	7.6139
3.992246	231.44	7.5814
4.008246	232.35	7.6153
4.026247	233.88	7.4514
4.042246	235.07	7.3759
4.058247	236.46	7.2225
4.074246	237.48	7.2135
4.090746	238.94	7.0626
4.106747	239.84	7.1026
4.123247	241.34	6.9057
