# Supplementary material for: Experimental and Statistical Study of the Fracture Mechanism of Sn96.5Ag3Cu0.5 Solder Joints via Ball Shear Test
Source: Materials (Basel). 2022 Mar 26;15(7):2455. doi: 10.3390/ma15072455 (PMC9000201; doi:10.3390/ma15072455)
Supplement: Supplementary file 1 [file materials-15-02455-s001.zip › 70a╠m/10-4ú¿70a╠mú⌐.csv]

TESTER	4000Plus	20087812
DATE	12/05/2020
TIME	17:14:30
TESTGROUP	DIE SHEAR
试验报告编号	GFJGJL2051209020521
样品编号	6~10：70μm/s
USERFIELD3
USERFIELD4
USERFIELD5
USERFIELD6
USERFIELD7
USERFIELD8
USERFIELD9
USERFIELD10
OPERATOR	何志刚
SAMPLE	2707
LOADUNIT	N
CARTRIDGE	5.0000 kg	15072016	球推力
TESTTYPE	Destruct
TESTSPEED	70.000	um/s
SHEARHEIGHT	50.000	um
TESTLOAD	0.000000	N
PROFILE	TIME/DIST/FORCE	248
TIME (s)	DIST (um)	FORCE (N)
0	0.000000	0.000000
0.2013918	14.638	0.43725
0.2333917	16.468	0.61593
0.2663918	18.740	0.64909
0.2983918	20.947	0.67989
0.3303918	23.050	0.75150
0.3643917	24.900	0.97828
0.3968917	27.104	1.0241
0.4283918	28.954	1.1810
0.4603918	31.047	1.2565
0.4923918	33.085	1.3535
0.5243918	35.143	1.4428
0.5563918	37.519	1.3933
0.5908917	39.654	1.5223
0.6223918	41.464	1.7085
0.6548917	43.876	1.6590
0.6868917	45.866	1.7751
0.7188917	47.898	1.8744
0.7508917	50.148	1.8885
0.7833917	51.902	2.1386
0.8153917	54.568	1.9897
0.8533917	56.722	2.1951
0.8853917	58.916	2.2310
0.9198917	61.140	2.3111
0.9518917	62.968	2.4907
0.9838917	64.868	2.6418
1.015892	67.322	2.5758
1.048392	69.453	2.6644
1.080892	71.330	2.8244
1.112392	73.669	2.8036
1.144392	75.564	2.9566
1.178892	77.730	3.0734
1.210892	79.923	3.1099
1.242892	81.561	3.3633
1.274892	83.066	3.6555
1.307892	84.919	3.8526
1.339892	86.613	4.0845
1.371892	88.743	4.1456
1.405892	90.244	4.5091
1.438892	92.278	4.6356
1.470892	94.203	4.7769
1.502892	96.009	4.9649
1.534892	97.604	5.2352
1.567892	99.622	5.3683
1.599392	101.29	5.6091
1.631392	103.22	5.7485
1.665392	104.96	6.0210
1.697392	107.16	6.0545
1.729392	108.73	6.3332
1.761392	110.56	6.5108
1.793892	112.41	6.6810
1.825892	114.35	6.8193
1.857892	116.34	6.9338
1.889892	117.88	7.2273
1.923892	120.01	7.3423
1.956892	122.08	7.4561
1.988392	124.23	7.5083
2.020892	125.24	8.0221
2.052392	127.70	7.9397
2.084892	129.37	8.1816
2.116892	131.23	8.3461
2.150892	133.58	8.3632
2.182892	135.29	8.6046
2.218892	137.72	8.6577
2.252892	139.65	8.8543
2.284892	141.87	8.8804
2.316892	143.59	9.1021
2.349892	146.08	9.0492
2.381892	147.97	9.2188
2.413892	150.12	9.2741
2.445892	151.42	9.6448
2.479892	154.31	9.4641
2.511392	156.24	9.6040
2.543892	157.92	9.8255
2.575392	160.19	9.8473
2.607392	162.27	9.9284
2.639392	164.42	9.9784
2.671892	166.57	10.034
2.703892	168.39	10.216
2.737892	170.45	10.360
2.769892	172.84	10.319
2.801892	174.61	10.534
2.833892	176.98	10.504
2.866392	178.93	10.646
2.898892	180.95	10.752
2.930392	182.79	10.926
2.964892	185.41	10.851
2.996892	187.37	10.995
3.028892	189.39	11.082
3.060892	191.39	11.196
3.092892	193.39	11.306
3.124892	195.71	11.292
3.156892	197.36	11.557
3.188892	199.79	11.500
3.222892	202.03	11.560
3.255392	204.26	11.611
3.287892	206.02	11.817
3.319392	208.36	11.793
3.351392	210.70	11.774
3.383892	212.35	12.020
3.415892	214.65	12.017
3.447892	216.51	12.185
3.481892	218.68	12.284
3.513892	220.96	12.285
3.551892	223.06	12.529
3.583892	225.65	12.422
3.615892	227.63	12.544
3.648892	229.61	12.677
3.680892	232.18	12.566
3.712892	233.94	12.772
3.744892	236.49	12.667
3.777392	238.42	12.836
3.811392	240.80	12.855
3.843392	242.84	12.950
3.875392	245.37	12.856
3.908892	247.07	13.110
3.940392	249.53	13.044
3.972392	251.55	13.147
4.004392	253.77	13.185
4.038892	256.21	13.183
4.070892	258.58	13.134
4.102392	260.62	13.232
4.134392	263.15	13.135
4.166392	264.96	13.323
4.198391	266.84	13.481
4.230892	269.23	13.442
4.262392	271.74	13.353
4.296391	274.00	13.419
4.328392	276.08	13.499
4.360392	278.06	13.620
4.392892	280.36	13.614
4.424891	282.83	13.540
4.456892	284.72	13.696
4.488892	286.90	13.739
4.520892	289.62	13.569
4.555392	292.19	13.538
4.587892	294.11	13.682
4.619391	296.05	13.820
4.651392	298.41	13.788
4.683892	300.66	13.805
4.715892	302.87	13.832
4.747892	305.00	13.894
4.781892	307.83	13.751
4.814392	310.04	13.796
4.846892	312.20	13.845
4.878891	314.03	14.021
4.916892	316.89	13.965
4.948892	319.08	14.005
4.980892	321.58	13.917
5.012892	323.63	14.013
5.044892	325.99	13.980
5.077392	328.70	13.858
5.111892	330.64	14.034
5.143892	333.11	13.964
5.175392	335.59	13.886
5.207891	337.65	13.990
5.213892	337.66	14.180
5.245892	340.93	13.767
5.277892	342.60	13.996
5.309892	345.03	13.938
5.342892	347.03	14.078
5.374392	349.57	13.977
5.406392	351.74	14.025
5.440892	354.43	13.923
5.472892	356.23	14.113
5.504892	358.99	13.928
5.536891	361.17	13.966
5.568892	363.83	13.821
5.601392	366.23	13.817
5.633892	368.09	13.972
5.665391	370.61	13.878
5.699892	373.21	13.810
5.731892	375.51	13.806
5.763892	378.00	13.727
5.795892	380.28	13.727
5.827892	382.46	13.771
5.859892	384.83	13.737
5.891891	387.49	13.591
5.929892	390.29	13.556
5.961892	392.67	13.520
5.994892	395.06	13.520
6.028392	397.64	13.447
6.060392	399.95	13.440
6.092391	402.18	13.458
6.124892	404.74	13.354
6.156892	407.12	13.316
6.188892	409.55	13.271
6.220891	412.01	13.203
6.252892	414.21	13.226
6.286891	416.98	13.091
6.318892	419.13	13.145
6.350892	421.57	13.082
6.383892	423.93	13.097
6.415391	426.43	13.014
6.447892	429.01	12.883
6.479392	431.41	12.840
6.513892	434.25	12.678
6.545392	436.12	12.825
6.577392	438.58	12.756
6.609392	441.40	12.563
6.641891	443.51	12.630
6.673892	445.62	12.698
6.705892	447.95	12.697
6.737892	450.43	12.605
6.772892	453.16	12.517
6.804892	455.60	12.471
6.836391	457.82	12.483
6.868392	460.23	12.433
6.900892	462.56	12.417
6.932892	465.03	12.342
6.964892	467.41	12.308
6.996891	469.60	12.358
7.030892	472.60	12.119
7.062891	474.84	12.139
7.094892	477.23	12.111
7.126892	479.50	12.103
7.158892	482.06	11.996
7.190892	484.62	11.890
7.222892	487.15	11.792
7.256892	489.17	11.952
7.293892	492.36	11.739
7.325891	494.64	11.743
7.359892	497.13	11.716
7.391891	499.63	11.648
7.423892	502.17	11.549
7.455892	504.43	11.542
7.487892	506.74	11.535
7.519892	509.01	11.539
7.552892	511.87	11.356
7.586892	514.35	11.338
7.618892	516.76	11.290
7.650892	519.38	11.143
7.682892	521.64	11.152
7.714892	524.23	11.034
7.746891	526.71	10.959
7.778892	528.83	11.021
7.811892	531.50	10.901
7.845392	533.80	10.952
7.877392	536.59	10.753
7.909392	538.85	10.762
7.941892	541.27	10.710
7.973892	543.61	10.689
8.005892	546.07	10.634
8.037892	548.61	10.534
8.072892	551.13	10.514
8.104892	553.92	10.315
8.136392	555.77	10.487
8.168392	558.56	10.274
