# Supplementary material for: Experimental and Statistical Study of the Fracture Mechanism of Sn96.5Ag3Cu0.5 Solder Joints via Ball Shear Test
Source: Materials (Basel). 2022 Mar 26;15(7):2455. doi: 10.3390/ma15072455 (PMC9000201; doi:10.3390/ma15072455)
Supplement: Supplementary file 1 [file materials-15-02455-s001.zip › 70a╠m/10-5ú¿70a╠mú⌐.csv]

TESTER	4000Plus	20087812
DATE	12/05/2020
TIME	17:14:30
TESTGROUP	DIE SHEAR
试验报告编号	GFJGJL2051209020521
样品编号	6~10：70μm/s
USERFIELD3
USERFIELD4
USERFIELD5
USERFIELD6
USERFIELD7
USERFIELD8
USERFIELD9
USERFIELD10
OPERATOR	何志刚
SAMPLE	2707
LOADUNIT	N
CARTRIDGE	5.0000 kg	15072016	球推力
TESTTYPE	Destruct
TESTSPEED	70.000	um/s
SHEARHEIGHT	50.000	um
TESTLOAD	0.000000	N
PROFILE	TIME/DIST/FORCE	248
TIME (s)	DIST (um)	FORCE (N)
0	0.000000	0.000000
0.1991986	15.722	0.41731
0.2176986	17.051	0.40033
0.2376986	18.186	0.52928
0.2576986	19.309	0.64910
0.2776986	20.686	0.66932
0.2956986	21.853	0.71576
0.3156986	23.111	0.78263
0.3356986	24.394	0.83949
0.3556986	25.250	1.0636
0.3736986	26.723	0.99058
0.3936986	28.082	1.0178
0.4136986	29.401	1.0605
0.4316986	30.843	0.99942
0.4516986	31.892	1.1482
0.4716986	33.357	1.1339
0.4916986	34.632	1.1940
0.5096986	35.435	1.3692
0.5296986	37.302	1.2113
0.5496986	38.305	1.3781
0.5696986	39.822	1.3435
0.5921986	40.798	1.5905
0.6121986	42.482	1.4906
0.6326985	43.496	1.6669
0.6506985	44.859	1.6366
0.6701986	46.406	1.5904
0.6901985	47.697	1.6441
0.7086986	48.800	1.7159
0.7281985	49.816	1.8774
0.7486986	51.144	1.9026
0.7686986	52.799	1.8280
0.7866986	53.968	1.8739
0.8066986	54.656	2.1639
0.8261986	56.410	2.0365
0.8466985	57.916	2.0059
0.8641986	58.409	2.3168
0.8841985	60.230	2.1627
0.9046986	61.500	2.2249
0.9241986	62.730	2.3028
0.9426986	64.138	2.2547
0.9626986	64.921	2.4939
0.9826986	66.564	2.4239
1.002699	67.840	2.4694
1.020699	69.109	2.4902
1.040699	70.352	2.5489
1.060699	71.725	2.5847
1.080699	73.168	2.5787
1.098699	73.947	2.7776
1.119699	75.477	2.7657
1.139699	76.847	2.7887
1.157199	77.774	2.9289
1.177699	79.242	2.9136
1.197699	80.590	2.9451
1.217699	81.977	2.9615
1.235199	82.971	3.0759
1.255699	84.499	3.0369
1.275199	85.965	3.0223
1.295199	86.671	3.3052
1.313699	87.935	3.3138
1.333199	89.100	3.4168
1.353199	90.007	3.6213
1.373699	91.271	3.6856
1.391199	92.426	3.7228
1.415699	93.525	3.9639
1.433199	94.582	4.0675
1.453199	95.984	4.0778
1.473199	97.088	4.2052
1.493699	98.112	4.3636
1.511699	98.908	4.5553
1.531699	100.41	4.5256
1.551699	100.96	4.8698
1.571699	102.20	4.9437
1.589699	103.36	4.9946
1.609699	104.56	5.0822
1.629699	105.70	5.1967
1.649699	107.03	5.2369
1.667699	107.75	5.4574
1.687699	109.18	5.4545
1.707699	110.05	5.6747
1.727699	110.91	5.8823
1.745699	112.24	5.8669
1.765699	113.49	5.9357
1.785699	114.68	6.0429
1.805699	115.55	6.2625
1.823699	116.70	6.3149
1.843699	117.86	6.4218
1.863699	119.24	6.4406
1.882199	120.50	6.4786
1.902699	121.53	6.6360
1.922199	122.84	6.6798
1.942199	123.78	6.8740
1.960199	124.94	6.9207
1.980199	126.05	7.0469
2.000199	127.12	7.1850
2.020699	128.59	7.1686
2.038698	129.35	7.3764
2.058699	130.64	7.4321
2.078699	131.91	7.4911
2.098699	133.08	7.5949
2.116699	134.21	7.6424
2.136698	135.52	7.6891
2.156698	136.80	7.7592
2.176698	137.92	7.8673
2.194699	139.10	7.9238
2.218699	140.42	8.0605
2.236698	141.74	8.0479
2.256698	142.58	8.2938
2.277199	143.85	8.3823
2.297199	145.25	8.3949
2.315698	146.13	8.5541
2.335198	147.70	8.4992
2.355699	148.97	8.5624
2.375199	150.21	8.6362
2.393198	151.42	8.6497
2.413698	152.41	8.8374
2.433698	153.67	8.9033
2.453698	155.12	8.8947
2.471699	155.95	9.0713
2.491699	157.58	8.9946
2.511698	158.57	9.1639
2.531698	159.83	9.2317
2.550199	161.38	9.1553
2.570199	162.16	9.3972
2.590199	163.93	9.2767
2.608699	164.78	9.4319
2.628198	165.62	9.6752
2.648699	167.29	9.5821
2.668699	168.55	9.6493
2.686698	169.74	9.6873
2.706698	171.30	9.6347
2.726698	172.26	9.8047
2.746698	173.84	9.7445
2.764699	174.76	9.9021
2.784698	176.37	9.8187
2.804698	177.66	9.8717
2.824698	178.86	9.9761
2.842699	180.47	9.8474
2.862699	181.66	9.9396
2.882699	182.61	10.128
2.902699	184.14	10.075
2.920698	185.23	10.164
2.941199	186.76	10.139
2.961199	187.82	10.283
2.981699	189.51	10.197
2.999198	190.52	10.302
3.019698	191.94	10.308
3.041198	193.35	10.370
3.061698	194.58	10.447
3.081698	195.91	10.486
3.101698	197.16	10.555
3.119699	198.55	10.516
3.139699	199.55	10.682
3.159698	200.92	10.707
3.179698	202.46	10.662
3.198699	203.79	10.675
3.218199	205.42	10.593
3.238199	206.03	10.913
3.258198	207.82	10.788
3.276198	208.66	10.949
3.296199	210.26	10.869
3.316699	211.53	10.928
3.334198	212.72	10.968
3.354198	213.80	11.104
3.374198	215.69	10.936
3.394198	216.69	11.104
3.412699	217.91	11.116
3.432199	219.04	11.246
3.453198	220.50	11.265
3.473698	222.39	11.083
3.491199	223.12	11.298
3.511199	224.64	11.265
3.531199	225.74	11.394
3.551198	226.86	11.514
3.569198	228.59	11.339
3.589699	229.67	11.477
3.609699	231.22	11.428
3.629699	232.67	11.420
3.647698	234.07	11.374
3.667698	235.53	11.379
3.687699	236.75	11.445
3.708699	238.09	11.506
3.726198	239.30	11.538
3.746198	240.65	11.567
3.766198	241.85	11.643
3.784199	243.33	11.580
3.804199	244.62	11.620
3.824198	245.95	11.659
3.846699	247.10	11.841
3.866699	248.80	11.735
3.886698	250.40	11.665
3.906698	251.34	11.855
3.924699	253.03	11.697
3.944699	254.17	11.813
3.952698	254.40	11.972
3.971699	256.29	11.736
3.991699	257.72	11.736
4.009698	259.06	11.716
4.029698	260.39	11.755
4.049699	261.74	11.783
4.069699	263.31	11.728
4.087698	264.18	11.894
4.108199	265.79	11.850
4.128699	267.44	11.763
4.148699	268.95	11.729
4.166199	270.22	11.723
4.186199	271.55	11.761
4.206199	273.07	11.725
4.226699	274.55	11.706
4.244699	275.68	11.766
4.264699	277.32	11.696
4.284699	278.53	11.784
4.304699	279.92	11.784
4.322699	281.44	11.708
4.342699	282.87	11.705
4.363199	284.14	11.780
4.385199	285.59	11.828
4.405199	287.49	11.658
4.425199	288.72	11.735
4.443199	290.06	11.713
4.463199	291.40	11.751
4.483199	293.04	11.665
4.503199	294.10	11.812
4.521199	295.84	11.632
4.541199	297.13	11.686
4.561199	298.61	11.668
4.581199	299.92	11.715
4.599699	301.40	11.624
4.619699	302.79	11.639
4.639699	304.22	11.654
4.659699	306.11	11.471
4.677699	307.17	11.560
4.697699	308.37	11.649
4.717699	310.09	11.535
4.735699	311.89	11.336
4.756199	313.41	11.327
4.776199	314.71	11.376
4.796199	316.09	11.396
4.814198	317.64	11.291
4.834199	319.32	11.193
4.854699	320.60	11.266
4.874199	322.78	10.959
4.892199	324.38	10.835
4.912199	325.92	10.791
4.932199	327.43	10.758
4.952699	329.42	10.539
4.970199	331.27	10.304
4.990199	333.23	10.108
5.010199	335.03	9.9492
