# Supplementary material for: Experimental and Statistical Study of the Fracture Mechanism of Sn96.5Ag3Cu0.5 Solder Joints via Ball Shear Test
Source: Materials (Basel). 2022 Mar 26;15(7):2455. doi: 10.3390/ma15072455 (PMC9000201; doi:10.3390/ma15072455)
Supplement: Supplementary file 1 [file materials-15-02455-s001.zip › 70a╠m/10-6ú¿70a╠mú⌐.csv]

TESTER	4000Plus	20087812
DATE	12/05/2020
TIME	17:14:30
TESTGROUP	DIE SHEAR
试验报告编号	GFJGJL2051209020521
样品编号	6~10：70μm/s
USERFIELD3
USERFIELD4
USERFIELD5
USERFIELD6
USERFIELD7
USERFIELD8
USERFIELD9
USERFIELD10
OPERATOR	何志刚
SAMPLE	2707
LOADUNIT	N
CARTRIDGE	5.0000 kg	15072016	球推力
TESTTYPE	Destruct
TESTSPEED	70.000	um/s
SHEARHEIGHT	50.000	um
TESTLOAD	0.000000	N
PROFILE	TIME/DIST/FORCE	248
TIME (s)	DIST (um)	FORCE (N)
0	0.000000	0.000000
0.1644441	12.682	0.38069
0.1864441	13.996	0.46731
0.2104441	15.516	0.54367
0.2324441	17.018	0.58454
0.2564441	18.114	0.84088
0.2784441	19.467	0.92646
0.3004441	21.360	0.80031
0.3244441	22.860	0.87049
0.3464441	24.173	0.95776
0.3684441	25.156	1.2160
0.3924441	27.021	1.1570
0.4144441	28.443	1.2018
0.4384441	30.205	1.1971
0.4604441	31.528	1.2945
0.4829441	32.419	1.5750
0.5069441	34.143	1.5710
0.5289441	36.001	1.4448
0.5529441	37.084	1.6921
0.5749441	38.450	1.7725
0.5969441	40.023	1.7581
0.6254441	42.382	1.6454
0.6474441	43.622	1.7750
0.6694441	44.661	1.9835
0.6934441	46.574	1.9337
0.7154441	47.953	1.9950
0.7394441	49.589	2.0259
0.7619441	50.851	2.1472
0.7839441	52.453	2.1352
0.8079441	53.405	2.4338
0.8299441	55.217	2.3395
0.8539441	56.898	2.3524
0.8759441	58.173	2.4685
0.8979441	59.676	2.4953
0.9219441	61.128	2.5981
0.9439441	62.869	2.5177
0.9659442	64.228	2.6011
0.9899441	65.527	2.7637
1.012444	67.146	2.7729
1.036444	68.586	2.8666
1.058444	69.868	3.0077
1.080444	71.698	2.9067
1.104444	73.412	2.9067
1.126444	74.571	3.0683
1.150944	76.075	3.1366
1.172944	77.052	3.3694
1.194944	78.604	3.3910
1.218944	79.694	3.6356
1.240944	80.994	3.7418
1.263444	82.700	3.7031
1.287444	83.808	3.9685
1.309444	84.955	4.1210
1.333444	86.092	4.3191
1.355444	87.429	4.4111
1.377444	88.496	4.6227
1.401444	89.886	4.7355
1.423444	91.408	4.7689
1.447444	92.342	5.0745
1.469444	94.067	5.0286
1.491444	94.980	5.2864
1.515444	96.401	5.4012
1.537944	97.351	5.6446
1.561944	98.924	5.6861
1.587944	100.65	5.7377
1.609944	101.63	5.9818
1.633944	103.06	6.0949
1.655944	104.48	6.1395
1.677944	105.82	6.2436
1.701944	106.79	6.5345
1.723944	108.32	6.5511
1.747944	109.76	6.6586
1.769944	110.91	6.8242
1.791944	112.03	7.0023
1.815944	113.41	7.1177
1.837944	114.68	7.2368
1.859944	115.81	7.4089
1.883944	117.46	7.4488
1.905944	118.82	7.5302
1.929944	120.31	7.6067
1.951944	121.33	7.8203
1.973944	122.42	8.0091
1.997944	124.10	8.0379
2.019944	125.38	8.1371
2.043944	126.88	8.2225
2.065944	127.95	8.4331
2.087944	129.64	8.3866
2.111944	131.13	8.4731
2.133944	132.40	8.5901
2.157944	133.79	8.7036
2.180444	134.92	8.9190
2.202444	136.28	8.9892
2.226444	137.72	9.0806
2.248444	139.36	9.0840
2.270444	140.91	9.0897
2.294444	142.22	9.2619
2.316944	143.50	9.3641
2.340944	145.01	9.4449
2.362944	146.34	9.5372
2.384944	147.53	9.6883
2.408944	149.26	9.6824
2.431444	150.64	9.7848
2.455444	152.47	9.7255
2.477444	153.61	9.9219
2.499444	155.07	9.9507
2.527444	156.89	9.9960
2.549444	158.65	9.9335
2.571444	159.59	10.168
2.595444	161.21	10.218
2.617444	162.83	10.198
2.641444	164.32	10.287
2.663444	165.85	10.318
2.685444	167.34	10.349
2.709444	169.13	10.319
2.731444	169.82	10.650
2.753444	171.69	10.550
2.777444	173.46	10.512
2.799444	174.74	10.629
2.823444	176.48	10.618
2.845444	177.61	10.803
2.867444	179.30	10.757
2.891444	180.74	10.878
2.913444	182.39	10.835
2.937444	183.69	10.997
2.959944	185.26	10.996
2.981944	186.56	11.090
3.005944	188.24	11.104
3.027944	189.48	11.233
3.051944	190.84	11.373
3.073944	192.49	11.355
3.095944	194.14	11.322
3.119944	195.71	11.380
3.141944	197.07	11.463
3.163944	198.07	11.673
3.187944	199.90	11.643
3.209944	201.34	11.692
3.233944	202.71	11.813
3.255944	204.75	11.644
3.277944	205.92	11.814
3.301944	207.77	11.761
3.323944	208.82	11.953
3.347944	210.59	11.929
3.370444	211.82	12.077
3.392444	213.72	11.948
3.416444	215.47	11.920
3.438444	216.83	12.017
3.462444	218.27	12.141
3.489444	220.06	12.167
3.511444	221.57	12.218
3.535444	222.89	12.359
3.557444	224.31	12.417
3.579444	226.15	12.313
3.603944	227.78	12.347
3.625944	229.08	12.454
3.649944	230.64	12.513
3.671944	232.04	12.596
3.693944	233.81	12.517
3.717944	235.46	12.543
3.739944	236.86	12.607
3.761944	238.39	12.623
3.785944	239.98	12.674
3.807944	241.24	12.783
3.831944	242.91	12.799
3.853944	244.43	12.818
3.875944	245.82	12.904
3.899944	247.76	12.817
3.921944	249.61	12.708
3.945944	250.86	12.901
3.967944	252.45	12.882
3.989944	253.88	12.937
4.013944	255.46	12.990
4.035944	256.96	13.016
4.057944	258.67	12.964
4.081944	260.50	12.917
4.103944	261.99	12.948
4.127944	263.82	12.904
4.149944	265.06	13.019
4.171944	266.69	12.998
4.195944	268.28	13.045
4.217944	270.05	12.969
4.241944	271.68	13.000
4.263944	273.16	13.038
4.285944	274.87	12.996
4.309944	276.39	13.058
4.331944	278.11	13.001
4.355944	279.50	13.142
4.377944	280.54	13.348
4.399944	282.34	13.262
4.427944	284.24	13.301
4.449944	286.17	13.159
4.471944	287.49	13.257
4.495944	289.31	13.231
4.517944	290.86	13.223
4.541945	292.16	13.388
4.563944	294.30	13.163
4.585944	295.92	13.146
4.609944	297.37	13.249
4.631944	298.92	13.242
4.653944	300.79	13.141
4.677944	302.31	13.217
4.687444	302.48	13.444
4.707944	304.19	13.318
4.729944	305.74	13.313
4.753944	307.53	13.299
4.775944	308.90	13.376
4.799944	311.00	13.212
4.821944	312.80	13.138
4.843945	314.17	13.215
4.867944	315.78	13.269
4.889945	317.34	13.262
4.913944	319.06	13.259
4.935945	320.70	13.231
4.957944	322.31	13.214
4.981944	324.27	13.118
5.003944	325.93	13.083
5.025944	327.36	13.126
5.049944	328.80	13.246
5.071944	330.40	13.236
5.095944	332.37	13.137
5.117944	333.99	13.119
5.139945	336.15	12.871
5.163944	337.60	12.990
5.189944	339.25	13.073
5.211944	341.09	12.967
5.235944	342.78	12.962
5.257944	344.48	12.925
5.281944	346.92	12.656
5.303944	348.48	12.644
5.325944	350.15	12.607
5.349944	352.02	12.546
5.371944	353.76	12.481
5.395944	355.92	12.291
5.417944	357.95	12.124
5.439944	359.91	11.959
5.463944	361.69	11.949
5.485944	363.80	11.735
5.509944	365.90	11.586
5.531944	367.75	11.476
5.553944	369.98	11.219
5.577944	372.53	10.892
5.599944	374.23	10.839
5.621944	376.39	10.608
5.645944	378.47	10.453
5.667944	380.06	10.458
5.691944	382.37	10.238
5.713944	384.13	10.153
5.735944	386.25	9.9379
5.759944	388.14	9.8554
5.781944	390.03	9.7278
