# Supplementary material for: Experimental and Statistical Study of the Fracture Mechanism of Sn96.5Ag3Cu0.5 Solder Joints via Ball Shear Test
Source: Materials (Basel). 2022 Mar 26;15(7):2455. doi: 10.3390/ma15072455 (PMC9000201; doi:10.3390/ma15072455)
Supplement: Supplementary file 1 [file materials-15-02455-s001.zip › 70a╠m/6-4ú¿70a╠mú⌐.csv]

TESTER	4000Plus	20087812
DATE	12/05/2020
TIME	17:14:30
TESTGROUP	DIE SHEAR
试验报告编号	GFJGJL2051209020521
样品编号	6~10：70μm/s
USERFIELD3
USERFIELD4
USERFIELD5
USERFIELD6
USERFIELD7
USERFIELD8
USERFIELD9
USERFIELD10
OPERATOR	何志刚
SAMPLE	2707
LOADUNIT	N
CARTRIDGE	5.0000 kg	15072016	球推力
TESTTYPE	Destruct
TESTSPEED	70.000	um/s
SHEARHEIGHT	50.000	um
TESTLOAD	0.000000	N
PROFILE	TIME/DIST/FORCE	248
TIME (s)	DIST (um)	FORCE (N)
0	0.000000	0.000000
0.103501	6.5730	0.51864
0.129501	8.2568	0.58656
0.155501	9.5981	0.78863
0.181501	10.938	0.99142
0.207501	12.843	0.98662
0.236001	14.170	1.2500
0.262001	15.643	1.4007
0.288001	17.780	1.2771
0.314001	18.819	1.5975
0.340001	20.319	1.7373
0.368001	22.078	1.8320
0.394001	23.866	1.8588
0.420001	25.328	2.0275
0.446001	27.145	2.0293
0.472001	28.930	2.0575
0.500001	30.700	2.1479
0.526001	32.362	2.2243
0.552001	33.833	2.3755
0.578001	35.380	2.4968
0.604001	36.688	2.7260
0.636001	38.825	2.7841
0.662001	40.483	2.8622
0.688001	41.968	2.9942
0.714001	43.363	3.1751
0.742001	45.048	3.2986
0.768001	46.621	3.4099
0.794001	47.799	3.6758
0.820001	49.066	3.9073
0.846001	50.846	3.9373
0.874001	52.128	4.2185
0.900001	53.491	4.4120
0.926001	54.937	4.5732
0.952001	56.608	4.6463
0.978001	58.058	4.8054
1.006001	59.575	5.0089
1.032001	61.197	5.1009
1.058001	62.407	5.3406
1.084001	63.651	5.5805
1.110001	65.471	5.5952
1.138001	66.607	5.9338
1.164001	68.634	5.8670
1.190001	69.868	6.1110
1.216001	71.767	6.1089
1.242001	73.138	6.2993
1.270001	75.173	6.2855
1.296001	76.259	6.5736
1.322001	77.744	6.7195
1.348001	79.168	6.8892
1.374001	80.875	6.9479
1.402501	82.616	7.0915
1.428501	83.775	7.3647
1.454501	85.560	7.3932
1.480501	87.132	7.4907
1.508501	89.015	7.5364
1.534501	90.263	7.7754
1.560501	92.182	7.7509
1.586501	93.532	7.9496
1.612501	95.203	8.0226
1.640501	96.981	8.1235
1.666501	98.693	8.1804
1.692501	100.07	8.3538
1.718501	101.54	8.5197
1.750501	103.81	8.5274
1.776501	105.52	8.5828
1.802501	106.89	8.7748
1.828501	108.34	8.9338
1.854501	110.07	8.9831
1.882501	111.97	9.0092
1.908501	113.56	9.1132
1.934501	115.16	9.2147
1.960501	116.21	9.5324
1.986501	118.50	9.3618
2.014501	119.68	9.6977
2.040501	121.67	9.6458
2.066501	123.27	9.7435
2.092501	124.63	9.9383
2.118501	126.54	9.9174
2.146501	128.01	10.128
2.172501	129.37	10.321
2.198501	131.54	10.184
2.224501	132.94	10.379
2.250501	134.86	10.353
2.278501	136.29	10.561
2.304501	137.84	10.682
2.330501	139.62	10.714
2.356501	141.23	10.812
2.382501	143.01	10.841
2.410501	144.75	10.954
2.436501	146.16	11.132
2.462501	148.11	11.096
2.488501	149.95	11.101
2.514501	151.23	11.313
2.542501	153.28	11.293
2.568501	154.66	11.479
2.594501	156.55	11.470
2.620501	158.11	11.600
2.646501	159.45	11.800
2.674501	161.32	11.838
2.701001	163.29	11.795
2.727001	164.63	11.995
2.753001	166.13	12.138
2.779001	167.68	12.255
2.807001	169.71	12.260
2.837001	171.95	12.219
2.863001	172.90	12.576
2.889001	174.78	12.567
2.917001	176.67	12.612
2.943001	178.68	12.550
2.969501	180.11	12.731
2.995501	182.02	12.711
3.021501	183.36	12.928
3.049501	185.20	12.990
3.075501	187.07	12.970
3.101501	188.84	13.004
3.127501	190.72	12.997
3.155501	192.07	13.251
3.181501	193.76	13.316
3.207501	195.75	13.265
3.233501	197.61	13.263
3.259501	199.45	13.269
3.287501	200.89	13.488
3.313501	202.65	13.542
3.339501	204.55	13.525
3.365501	206.12	13.638
3.391501	207.58	13.794
3.419501	209.86	13.685
3.445501	211.37	13.818
3.471501	213.21	13.825
3.497501	215.14	13.798
3.523501	216.75	13.881
3.551501	218.36	14.031
3.577501	220.37	13.973
3.603501	221.61	14.214
3.629501	223.28	14.290
3.655501	225.17	14.277
3.683501	227.18	14.271
3.709501	229.06	14.261
3.735501	230.78	14.315
3.761501	232.30	14.463
3.787501	234.12	14.477
3.815501	235.76	14.616
3.841501	237.92	14.499
3.867501	239.63	14.543
3.894001	241.27	14.629
3.920001	242.82	14.747
3.952001	245.49	14.597
3.978001	246.86	14.788
4.004501	248.72	14.829
4.030501	250.08	15.025
4.058501	252.44	14.884
4.084501	254.39	14.845
4.110501	255.91	14.977
4.136501	257.89	14.915
4.162501	259.57	14.999
4.190501	261.40	15.053
4.216501	263.33	15.038
4.242501	265.12	15.066
4.268501	266.74	15.158
4.294501	269.08	14.954
4.322501	270.26	15.277
4.348501	272.50	15.124
4.374501	274.73	14.978
4.401001	276.43	15.042
4.427001	278.07	15.139
4.453501	279.54	15.346
4.477001	281.84	15.064
4.503001	283.63	15.090
4.529001	285.30	15.164
4.555001	287.31	15.089
4.581001	289.28	15.044
4.609001	291.16	15.105
4.635001	293.29	14.998
4.661001	294.66	15.188
4.687001	297.19	14.927
4.713001	298.81	15.005
4.741001	301.46	14.748
4.767001	303.41	14.715
4.793001	304.94	14.842
4.819001	307.01	14.758
4.845001	308.58	14.871
4.873001	311.16	14.642
4.899001	313.33	14.519
4.925001	315.32	14.484
4.951001	317.09	14.517
4.979001	319.15	14.492
5.005001	320.99	14.499
5.035001	323.50	14.356
5.061001	325.47	14.312
5.089001	327.49	14.302
5.115001	329.48	14.238
5.141001	331.68	14.103
5.167001	333.44	14.142
5.193501	335.68	14.018
5.221501	337.86	13.948
5.247501	339.48	14.041
5.273501	341.82	13.851
5.299501	343.93	13.755
5.325501	346.09	13.635
5.353501	348.21	13.589
5.379501	350.04	13.598
5.405501	351.96	13.589
5.432001	353.73	13.622
5.458001	356.17	13.395
5.486001	358.31	13.338
5.512001	360.38	13.243
5.538001	362.44	13.174
5.564001	364.38	13.129
5.590001	366.40	13.066
5.618001	369.00	12.844
5.644001	370.83	12.856
5.670001	372.65	12.869
5.696001	374.78	12.763
5.722001	376.61	12.772
5.750001	379.14	12.564
5.776001	381.38	12.418
5.802001	382.94	12.532
5.828001	385.21	12.371
5.854001	386.75	12.494
5.882001	389.29	12.284
5.908001	391.36	12.187
5.934001	393.19	12.195
5.960501	395.29	12.128
5.986501	397.47	12.003
6.014501	399.33	12.058
6.040501	401.64	11.882
6.066501	403.59	11.845
6.092501	405.52	11.828
6.118501	407.46	11.797
6.150501	409.97	11.710
6.176501	412.10	11.603
6.202501	413.91	11.623
6.229001	415.94	11.552
6.257001	418.01	11.525
6.283001	419.67	11.604
6.309001	421.68	11.530
6.335001	424.05	11.329
6.361001	425.78	11.378
6.389001	428.09	11.258
6.415001	429.71	11.362
6.441001	432.00	11.192
6.467001	433.78	11.211
6.493001	435.99	11.071
6.521001	437.84	11.144
6.547001	439.88	11.074
6.573001	442.27	10.851
6.599501	443.62	11.093
6.625501	446.16	10.822
