# Supplementary material for: Experimental and Statistical Study of the Fracture Mechanism of Sn96.5Ag3Cu0.5 Solder Joints via Ball Shear Test
Source: Materials (Basel). 2022 Mar 26;15(7):2455. doi: 10.3390/ma15072455 (PMC9000201; doi:10.3390/ma15072455)
Supplement: Supplementary file 1 [file materials-15-02455-s001.zip › 70a╠m/6-5ú¿70a╠mú⌐.csv]

TESTER	4000Plus	20087812
DATE	12/05/2020
TIME	17:14:30
TESTGROUP	DIE SHEAR
试验报告编号	GFJGJL2051209020521
样品编号	6~10：70μm/s
USERFIELD3
USERFIELD4
USERFIELD5
USERFIELD6
USERFIELD7
USERFIELD8
USERFIELD9
USERFIELD10
OPERATOR	何志刚
SAMPLE	2707
LOADUNIT	N
CARTRIDGE	5.0000 kg	15072016	球推力
TESTTYPE	Destruct
TESTSPEED	70.000	um/s
SHEARHEIGHT	50.000	um
TESTLOAD	0.000000	N
PROFILE	TIME/DIST/FORCE	248
TIME (s)	DIST (um)	FORCE (N)
0	0.000000	0.000000
0.1523922	10.126	0.47730
0.1868922	12.114	0.67796
0.2188922	14.083	0.80203
0.2528922	16.139	0.94788
0.2848922	18.587	0.88445
0.3173922	20.367	1.0822
0.3513922	22.524	1.1887
0.3833922	24.438	1.3343
0.4173922	26.563	1.4533
0.4493922	28.686	1.5171
0.4833922	30.798	1.6411
0.5153922	33.106	1.6182
0.5473922	34.817	1.8435
0.5813922	37.345	1.8043
0.6133922	39.124	2.0169
0.6473923	41.257	2.1329
0.6793922	43.626	2.1002
0.7133923	45.810	2.1959
0.7453922	47.796	2.3132
0.7793922	49.684	2.5251
0.8173922	52.304	2.5620
0.8498923	54.359	2.6805
0.8838922	56.341	2.8555
0.9158922	58.293	2.9860
0.9483923	60.133	3.1608
0.9823922	61.730	3.4864
1.014392	63.768	3.5836
1.048392	65.397	3.8968
1.080392	67.673	3.9003
1.115392	69.478	4.1728
1.146892	71.109	4.4293
1.180892	72.914	4.6737
1.213392	75.004	4.7500
1.245392	76.634	5.0069
1.279392	78.408	5.2633
1.311392	80.519	5.3320
1.345392	82.165	5.6246
1.377392	83.923	5.8453
1.411392	85.675	6.1100
1.443392	87.858	6.1506
1.477392	89.718	6.3731
1.509392	91.631	6.5191
1.541392	93.754	6.5829
1.575392	95.628	6.8000
1.607892	97.674	6.9361
1.641892	99.419	7.1899
1.673892	101.45	7.2886
1.708392	103.58	7.4052
1.740392	105.48	7.5569
1.772392	107.34	7.7109
1.805892	109.05	8.0073
1.837892	111.36	7.9981
1.872392	113.29	8.1934
1.904392	115.38	8.2697
1.938392	117.58	8.3588
1.970392	119.73	8.4092
2.004392	121.44	8.7070
2.036392	123.69	8.7062
2.068392	125.34	8.9546
2.102392	127.64	9.0073
2.134892	129.71	9.1193
2.169392	131.91	9.2075
2.207392	134.02	9.4441
2.238892	136.17	9.4960
2.273392	138.67	9.4686
2.305392	140.43	9.6769
2.339392	142.31	9.8915
2.370892	144.58	9.8962
2.405392	146.27	10.188
2.437392	148.33	10.275
2.469392	150.60	10.280
2.503392	152.95	10.312
2.535892	155.10	10.393
2.569892	156.90	10.625
2.601892	158.83	10.779
2.635892	161.33	10.752
2.668392	163.01	10.987
2.702392	165.14	11.105
2.734392	167.44	11.098
2.765892	169.64	11.131
2.800392	171.14	11.497
2.832392	173.42	11.499
2.866392	175.63	11.586
2.898392	177.63	11.696
2.932392	179.60	11.860
2.964392	181.91	11.851
2.998392	184.15	11.942
3.030392	186.23	12.019
3.062392	188.34	12.088
3.096392	190.66	12.131
3.128392	192.60	12.267
3.162392	194.61	12.433
3.194392	196.58	12.556
3.228392	198.78	12.643
3.260392	200.95	12.691
3.292392	202.94	12.806
3.327392	205.29	12.863
3.359392	207.40	12.933
3.393392	209.50	13.063
3.425892	211.77	13.095
3.460392	214.04	13.159
3.492392	215.88	13.334
3.526392	218.03	13.440
3.565392	220.90	13.407
3.597392	222.75	13.593
3.631392	225.26	13.546
3.663392	227.07	13.733
3.695392	229.61	13.636
3.729392	231.78	13.736
3.761392	233.69	13.884
3.795392	236.09	13.893
3.827392	238.35	13.917
3.861392	240.65	13.953
3.893392	242.66	14.062
3.927392	245.09	14.060
3.959892	247.26	14.134
3.991892	249.17	14.281
4.025892	251.74	14.228
4.057892	253.82	14.309
4.092392	256.09	14.370
4.124392	258.18	14.446
4.158392	260.38	14.523
4.190392	262.87	14.457
4.224892	264.72	14.709
4.256892	266.89	14.758
4.288892	269.43	14.656
4.322892	271.56	14.774
4.355392	273.61	14.865
4.389392	276.03	14.869
4.421392	278.21	14.910
4.455392	280.11	15.117
4.487392	282.64	15.020
4.519392	284.66	15.127
4.553392	286.88	15.195
4.585392	288.90	15.310
4.620392	291.25	15.370
4.652392	293.28	15.470
4.686392	295.69	15.477
4.718392	297.84	15.532
4.751893	300.00	15.638
4.783892	302.17	15.680
4.816392	304.51	15.676
4.849892	307.00	15.635
4.882392	309.11	15.707
4.916392	311.08	15.886
4.954392	313.74	15.906
4.986392	315.91	15.951
5.021392	318.54	15.900
5.052892	320.58	15.996
5.087392	322.63	16.132
5.119392	325.01	16.108
5.153392	327.19	16.205
5.185392	329.62	16.149
5.217392	331.23	16.415
5.251392	333.94	16.303
5.283392	336.01	16.389
5.317392	338.24	16.464
5.349392	340.65	16.416
5.383893	342.85	16.533
5.415893	345.35	16.466
5.450392	347.05	16.751
5.482392	349.65	16.613
5.514392	351.82	16.660
5.548392	354.03	16.745
5.580392	356.13	16.816
5.614392	358.89	16.702
5.646893	360.59	16.945
5.680892	363.25	16.855
5.712893	365.40	16.907
5.746892	367.71	16.940
5.779392	369.65	17.073
5.811392	372.21	16.983
5.845392	374.43	17.062
5.876893	376.49	17.150
5.911392	378.71	17.232
5.943392	380.93	17.257
5.977392	383.48	17.212
6.009392	385.49	17.334
6.041893	387.89	17.304
6.075892	390.64	17.178
6.108392	392.55	17.322
6.142392	394.45	17.530
6.174392	397.04	17.413
6.208392	399.66	17.338
6.240392	401.75	17.414
6.274392	404.07	17.454
6.312392	406.33	17.632
6.344392	408.96	17.500
6.378392	411.15	17.592
6.410392	413.24	17.683
6.443392	415.25	17.805
6.476892	418.12	17.632
6.509392	420.41	17.630
6.542892	422.92	17.597
6.575392	425.19	17.591
6.609392	427.33	17.718
6.640893	429.61	17.719
6.675392	432.00	17.734
6.697392	433.29	17.871
6.728892	436.09	17.643
6.760892	438.02	17.785
6.795393	440.78	17.653
6.827393	443.27	17.573
6.861392	445.34	17.714
6.893393	447.73	17.674
6.927392	450.28	17.626
6.959393	452.39	17.679
6.991392	454.53	17.751
7.025393	457.62	17.492
7.057393	459.79	17.537
7.092392	462.37	17.508
7.123892	464.87	17.421
7.157892	467.40	17.381
7.189892	469.35	17.513
7.223892	471.74	17.531
7.256392	474.79	17.231
7.288393	476.84	17.321
7.321892	479.22	17.340
7.355392	482.07	17.149
7.389392	484.57	17.121
7.426892	487.29	17.118
7.459393	489.96	16.969
7.493392	492.50	16.936
7.525393	495.22	16.754
7.559392	498.06	16.592
7.591393	500.77	16.441
7.625392	503.39	16.365
7.657393	506.32	16.097
7.689393	508.88	15.991
7.723392	511.44	15.939
7.755393	514.63	15.584
7.789392	517.66	15.349
7.821393	519.99	15.334
7.856392	522.88	15.178
7.887892	525.87	14.904
7.922392	528.89	14.670
7.954392	531.52	14.536
7.986392	534.10	14.423
8.020392	537.23	14.163
8.052392	539.48	14.159
8.086392	542.43	13.956
8.119392	545.65	13.619
8.152892	548.17	13.583
8.184893	550.80	13.450
8.217392	553.41	13.319
8.251392	556.66	12.998
8.283392	558.82	13.047
