# Supplementary material for: Experimental and Statistical Study of the Fracture Mechanism of Sn96.5Ag3Cu0.5 Solder Joints via Ball Shear Test
Source: Materials (Basel). 2022 Mar 26;15(7):2455. doi: 10.3390/ma15072455 (PMC9000201; doi:10.3390/ma15072455)
Supplement: Supplementary file 1 [file materials-15-02455-s001.zip › 70a╠m/6-6ú¿70a╠mú⌐.csv]

TESTER	4000Plus	20087812
DATE	12/05/2020
TIME	17:14:30
TESTGROUP	DIE SHEAR
试验报告编号	GFJGJL2051209020521
样品编号	6~10：70μm/s
USERFIELD3
USERFIELD4
USERFIELD5
USERFIELD6
USERFIELD7
USERFIELD8
USERFIELD9
USERFIELD10
OPERATOR	何志刚
SAMPLE	2707
LOADUNIT	N
CARTRIDGE	5.0000 kg	15072016	球推力
TESTTYPE	Destruct
TESTSPEED	70.000	um/s
SHEARHEIGHT	50.000	um
TESTLOAD	0.000000	N
PROFILE	TIME/DIST/FORCE	248
TIME (s)	DIST (um)	FORCE (N)
0	0.000000	0.000000
0.2073171	14.141	0.63532
0.2413172	16.349	0.72184
0.2733172	18.542	0.75813
0.3053172	20.588	0.85180
0.3398172	22.734	0.96266
0.3713171	24.590	1.1310
0.4053172	27.143	1.0822
0.4373172	28.995	1.2522
0.4693171	31.039	1.3469
0.5038171	33.539	1.3050
0.5358171	35.410	1.4672
0.5678172	37.561	1.5201
0.6018171	39.690	1.6515
0.6338171	42.132	1.5901
0.6678171	44.302	1.6915
0.6998171	46.581	1.6940
0.7318171	48.709	1.7558
0.7658172	50.616	1.9603
0.7983171	52.837	2.0136
0.8323172	55.214	2.0336
0.8703172	57.522	2.1789
0.9023172	59.705	2.2191
0.9368172	62.261	2.1691
0.9688172	64.197	2.3063
1.000817	66.338	2.3770
1.034817	68.923	2.3157
1.067317	71.018	2.4184
1.099317	73.255	2.4372
1.133817	75.061	2.6810
1.165317	77.445	2.6426
1.199817	79.992	2.5961
1.231817	82.031	2.6930
1.263817	84.368	2.6727
1.297817	86.176	2.9020
1.329817	88.725	2.7990
1.363817	90.919	2.8906
1.395817	92.897	3.0253
1.427817	95.374	2.9503
1.461817	97.387	3.1130
1.493817	99.299	3.2596
1.527817	101.92	3.1855
1.560317	104.07	3.2665
1.592317	106.12	3.3574
1.626317	108.60	3.3388
1.658317	110.51	3.4842
1.693317	112.84	3.5390
1.725317	115.06	3.5615
1.757317	117.09	3.6625
1.791317	119.71	3.6025
1.823817	121.35	3.8544
1.855817	123.87	3.7493
1.889817	125.74	3.9692
1.921817	127.75	4.0909
1.956817	130.26	4.0852
1.988817	132.50	4.1059
2.020817	134.04	4.3959
2.054817	135.83	4.6313
2.086817	137.70	4.8095
2.120817	139.75	4.9417
2.152817	141.48	5.1605
2.184817	143.19	5.4017
2.219317	145.44	5.4997
2.257817	147.59	5.7182
2.289817	149.41	5.8893
2.323317	151.28	6.1062
2.355817	153.17	6.2614
2.387817	155.32	6.3284
2.421817	157.24	6.5268
2.453817	158.70	6.8390
2.488317	161.32	6.7919
2.520317	163.02	7.0217
2.552817	164.90	7.1807
2.586317	167.27	7.2176
2.618817	169.08	7.4027
2.652817	171.18	7.5296
2.684817	172.96	7.7289
2.716817	174.97	7.8389
2.751817	177.43	7.8531
2.783317	179.32	8.0237
2.817817	180.85	8.3735
2.849817	183.36	8.2725
2.881817	185.12	8.4775
2.915817	186.99	8.6836
2.947817	189.21	8.7088
2.981817	191.35	8.8220
3.014817	192.91	9.1467
3.046817	195.55	8.9957
3.080817	197.30	9.2757
3.112817	199.23	9.4130
3.144817	201.28	9.5070
3.178817	203.58	9.5552
3.210817	205.59	9.6666
3.245317	207.71	9.8147
3.277817	209.57	9.9791
3.309817	211.48	10.112
3.343317	213.32	10.345
3.375817	215.30	10.463
3.409817	217.37	10.619
3.441817	219.31	10.752
3.473817	222.04	10.579
3.508317	223.93	10.819
3.540817	226.10	10.852
3.574817	228.10	11.033
3.612317	230.66	11.094
3.644817	232.55	11.247
3.676817	234.99	11.185
3.710817	236.91	11.372
3.742817	238.77	11.541
3.776817	241.21	11.534
3.808817	243.35	11.607
3.840817	245.04	11.839
3.874817	247.97	11.643
3.907817	249.66	11.903
3.941817	251.80	12.005
3.973817	253.69	12.158
4.005817	256.10	12.125
4.040817	258.40	12.200
4.072817	260.34	12.323
4.106317	262.62	12.380
4.138817	265.02	12.335
4.170817	266.74	12.559
4.204817	269.09	12.604
4.236817	271.02	12.743
4.270817	273.45	12.744
4.303817	275.32	12.933
4.335817	277.69	12.898
4.369817	279.77	13.037
4.401817	282.00	13.059
4.434817	283.97	13.209
4.468817	286.53	13.157
4.500817	288.58	13.250
4.534317	290.76	13.334
4.566318	292.99	13.356
4.598317	294.96	13.481
4.632318	297.26	13.530
4.664317	299.25	13.645
4.698817	301.43	13.757
4.730817	303.80	13.723
4.762817	305.75	13.855
4.796817	308.28	13.815
4.829317	310.35	13.930
4.863817	312.73	13.949
4.895817	314.34	14.211
4.927317	316.98	14.058
4.961318	319.00	14.218
4.999317	321.21	14.444
5.031817	323.14	14.585
5.065817	325.95	14.422
5.097817	328.34	14.381
5.129817	329.68	14.748
5.163817	332.03	14.783
5.196817	334.58	14.719
5.230817	336.60	14.866
5.262817	338.75	14.917
5.294817	340.97	14.943
5.328817	343.22	14.999
5.360817	345.31	15.076
5.394817	347.89	15.033
5.426817	349.95	15.120
5.459317	351.99	15.243
5.493317	354.17	15.343
5.525817	356.16	15.460
5.559817	358.81	15.358
5.592817	360.35	15.691
5.624317	362.85	15.607
5.658318	365.28	15.607
5.690817	367.47	15.629
5.722317	369.57	15.702
5.756817	371.95	15.720
5.788817	374.04	15.814
5.822817	376.41	15.835
5.855317	378.46	15.956
5.887317	381.21	15.772
5.921317	383.15	15.964
5.953817	385.20	16.059
5.987817	387.54	16.093
6.019817	390.01	16.018
6.051817	391.75	16.234
6.085817	394.25	16.207
6.117817	396.77	16.101
6.151817	398.60	16.336
6.183817	401.21	16.207
6.215817	403.07	16.374
6.250317	405.96	16.221
6.282817	407.86	16.388
6.316817	410.91	16.141
6.354317	413.05	16.352
6.386317	415.29	16.387
6.418317	417.75	16.318
6.452817	419.95	16.409
6.478317	421.35	16.616
6.512317	424.07	16.473
6.544317	426.76	16.302
6.578317	428.82	16.458
6.610317	431.28	16.403
6.642817	433.96	16.234
6.676817	436.52	16.184
6.708817	438.99	16.113
6.742817	441.92	15.916
6.775317	444.37	15.880
6.807317	446.84	15.806
6.841317	449.15	15.854
6.873317	451.82	15.704
6.908318	454.74	15.523
6.940317	457.10	15.496
6.972317	459.87	15.304
7.006317	462.81	15.121
7.039317	465.29	15.071
7.073318	467.69	15.080
7.105317	470.68	14.807
7.137317	473.02	14.786
7.172817	475.52	14.784
7.210317	478.82	14.568
7.242817	481.04	14.580
7.276817	484.23	14.285
7.308817	486.62	14.244
7.340817	489.34	14.058
7.374817	492.01	13.978
7.406817	494.31	13.971
7.441318	497.18	13.827
7.473317	499.53	13.803
7.505817	502.40	13.573
7.539817	505.13	13.456
7.571817	507.44	13.432
7.605817	510.40	13.252
7.637817	512.74	13.216
7.669817	515.31	13.106
7.704817	517.94	13.055
7.736817	520.30	13.012
7.770318	523.06	12.879
7.802817	525.58	12.804
7.834817	528.18	12.680
7.868817	530.27	12.812
7.900817	532.72	12.735
7.932817	535.77	12.436
7.966817	537.74	12.615
7.998817	540.56	12.433
8.032817	542.95	12.436
8.065817	545.81	12.237
8.097317	547.81	12.349
8.131817	550.40	12.287
8.163817	553.07	12.120
8.198817	555.66	12.100
8.230317	557.98	12.085
8.262817	560.47	12.007
8.296317	563.21	11.884
8.329818	565.47	11.921
