# Supplementary material for: Experimental and Statistical Study of the Fracture Mechanism of Sn96.5Ag3Cu0.5 Solder Joints via Ball Shear Test
Source: Materials (Basel). 2022 Mar 26;15(7):2455. doi: 10.3390/ma15072455 (PMC9000201; doi:10.3390/ma15072455)
Supplement: Supplementary file 1 [file materials-15-02455-s001.zip › 70a╠m/7-4ú¿70a╠mú⌐.csv]

TESTER	4000Plus	20087812
DATE	12/05/2020
TIME	17:14:30
TESTGROUP	DIE SHEAR
试验报告编号	GFJGJL2051209020521
样品编号	6~10：70μm/s
USERFIELD3
USERFIELD4
USERFIELD5
USERFIELD6
USERFIELD7
USERFIELD8
USERFIELD9
USERFIELD10
OPERATOR	何志刚
SAMPLE	2707
LOADUNIT	N
CARTRIDGE	5.0000 kg	15072016	球推力
TESTTYPE	Destruct
TESTSPEED	70.000	um/s
SHEARHEIGHT	50.000	um
TESTLOAD	0.000000	N
PROFILE	TIME/DIST/FORCE	248
TIME (s)	DIST (um)	FORCE (N)
0	0.000000	0.000000
0.2162674	16.038	0.49587
0.2422674	17.707	0.56949
0.2682675	19.512	0.58970
0.2962674	21.329	0.66167
0.3222674	23.098	0.69628
0.3482674	24.115	1.0251
0.3762674	26.412	0.90882
0.4022675	28.001	1.0139
0.4282674	29.838	1.0216
0.4562674	31.437	1.1787
0.4822674	33.052	1.2736
0.5082675	34.576	1.3903
0.5362675	36.389	1.4776
0.5622674	38.277	1.4653
0.5882674	40.033	1.5050
0.6162674	41.629	1.6634
0.6422675	43.609	1.6153
0.6682674	45.171	1.7309
0.6962674	47.047	1.7794
0.7222674	48.654	1.8772
0.7542675	50.804	1.9307
0.7802675	52.543	1.9767
0.8067675	54.013	2.1426
0.8347675	56.044	2.1301
0.8607674	57.629	2.2509
0.8867674	59.427	2.2741
0.9147674	61.372	2.2955
0.9407675	62.887	2.4434
0.9667674	64.397	2.5518
0.9947674	66.274	2.6000
1.020767	68.455	2.4868
1.047267	70.121	2.5620
1.075267	71.882	2.6554
1.101267	73.462	2.7641
1.127267	75.203	2.8236
1.155267	76.739	3.0053
1.181267	78.849	2.8923
1.207267	80.763	2.8698
1.235267	82.304	3.0499
1.261267	83.908	3.1487
1.287267	85.818	3.1281
1.315267	87.631	3.2013
1.341267	89.232	3.3158
1.367267	91.008	3.3336
1.395267	92.940	3.3602
1.421267	94.703	3.4110
1.447267	96.117	3.5707
1.475267	97.943	3.6388
1.501267	99.222	3.8654
1.527267	100.77	3.9869
1.555267	102.23	4.1961
1.581267	103.67	4.3615
1.607267	105.39	4.4134
1.635267	106.89	4.6110
1.661267	108.19	4.8291
1.687267	109.31	5.1047
1.715267	111.35	5.1029
1.741267	112.79	5.2809
1.767267	113.89	5.5623
1.795267	115.57	5.6878
1.821267	116.76	5.9507
1.847267	118.69	5.9192
1.879267	120.66	6.0455
1.905267	122.19	6.1719
1.933267	124.10	6.2075
1.959267	125.44	6.4113
1.985767	127.15	6.4807
2.013767	128.32	6.8067
2.039768	129.75	6.9724
2.065768	131.62	6.9676
2.093767	133.05	7.1777
2.119767	134.83	7.2214
2.145767	136.13	7.4399
2.173768	137.67	7.6223
2.199768	139.52	7.6378
2.225768	141.07	7.7456
2.253767	142.80	7.8637
2.279768	144.33	7.9927
2.305768	145.56	8.2228
2.333767	147.74	8.1664
2.360267	149.15	8.3557
2.386267	150.78	8.4332
2.414268	152.32	8.6120
2.440268	153.99	8.6866
2.466268	155.57	8.7944
2.494267	157.45	8.8414
2.520267	158.99	8.9490
2.546268	160.50	9.1007
2.574268	161.85	9.3544
2.600267	163.82	9.3106
2.626267	165.65	9.3221
2.654268	167.02	9.5679
2.680268	168.78	9.6074
2.706268	170.27	9.7491
2.734267	171.95	9.8769
2.760267	173.85	9.8581
2.786268	175.50	9.9414
2.814267	177.07	10.108
2.840267	178.98	10.089
2.866267	180.45	10.241
2.894268	182.36	10.274
2.920268	183.97	10.372
2.946268	185.92	10.334
2.978267	187.92	10.446
3.004267	189.33	10.621
3.032268	190.99	10.757
3.058268	192.71	10.811
3.084268	194.73	10.744
3.112267	196.13	10.979
3.138268	198.02	10.983
3.164268	199.73	11.041
3.192267	201.34	11.191
3.218267	202.99	11.259
3.244267	204.22	11.505
3.272268	206.21	11.507
3.298268	207.99	11.537
3.324268	209.54	11.661
3.352268	211.16	11.808
3.378268	212.73	11.920
3.404768	214.60	11.930
3.432768	216.60	11.943
3.458767	218.12	12.077
3.484767	220.21	11.983
3.512768	221.71	12.180
3.538768	223.38	12.254
3.564768	225.31	12.225
3.592767	227.09	12.310
3.618767	228.47	12.484
3.644768	230.60	12.378
3.672767	232.20	12.533
3.698767	234.19	12.482
3.724767	235.84	12.578
3.752768	237.46	12.711
3.778768	239.16	12.789
3.804768	240.91	12.829
3.832767	242.92	12.827
3.858768	244.88	12.771
3.884768	246.55	12.859
3.912767	248.10	13.022
3.938767	250.12	12.958
3.964767	251.70	13.065
3.992768	253.67	13.076
4.018767	255.67	13.021
4.045268	257.45	13.064
4.073267	258.96	13.257
4.103267	261.26	13.197
4.131268	262.93	13.323
4.157268	264.69	13.364
4.183268	266.81	13.261
4.211267	268.67	13.329
4.237267	270.34	13.387
4.263267	271.73	13.572
4.291267	273.59	13.627
4.317767	275.70	13.540
4.343767	277.69	13.519
4.371767	279.55	13.544
4.397767	281.43	13.537
4.423767	283.05	13.614
4.451767	284.68	13.775
4.477767	287.05	13.571
4.503767	288.94	13.546
4.531767	290.51	13.741
4.558267	292.63	13.638
4.583767	294.01	13.810
4.611767	296.73	13.545
4.637767	297.94	13.783
4.663767	299.87	13.753
4.691767	301.85	13.776
4.717767	303.58	13.813
4.743767	305.52	13.806
4.771767	307.86	13.660
4.797767	309.62	13.684
4.823767	311.51	13.684
4.851767	313.28	13.764
4.877767	315.25	13.719
4.903767	316.94	13.784
4.931767	319.32	13.633
4.957767	321.08	13.686
4.983768	322.66	13.782
5.011767	324.67	13.792
5.037767	326.71	13.705
5.063767	328.21	13.861
5.091767	330.25	13.843
5.117767	332.03	13.876
5.143767	334.00	13.829
5.171767	336.27	13.709
5.201767	338.37	13.727
5.229767	340.37	13.740
5.255767	342.26	13.715
5.281767	344.04	13.759
5.309767	345.74	13.849
5.335767	347.93	13.746
5.361767	349.65	13.785
5.389767	351.99	13.653
5.415767	353.57	13.762
5.441767	355.24	13.832
5.456767	356.05	13.964
5.481767	358.40	13.715
5.509767	360.85	13.551
5.535767	362.56	13.595
5.561767	364.20	13.681
5.589767	366.26	13.674
5.615767	367.84	13.781
5.641768	369.80	13.742
5.669767	372.04	13.634
5.695767	374.20	13.512
5.721767	376.03	13.524
5.749767	378.19	13.475
5.775767	380.04	13.479
5.801767	382.03	13.411
5.829767	384.15	13.392
5.855767	386.13	13.316
5.881767	387.77	13.401
5.909767	390.31	13.191
5.935767	392.40	13.114
5.961767	394.30	13.084
5.989767	396.63	12.954
6.015767	398.69	12.874
6.047767	401.30	12.746
6.073767	403.30	12.704
6.099767	405.43	12.584
6.127767	407.16	12.691
6.153767	409.55	12.495
6.179767	411.52	12.436
6.207767	414.06	12.241
6.233768	415.68	12.317
6.259767	417.87	12.186
6.287767	419.97	12.150
6.313767	422.27	11.977
6.339767	424.06	12.029
6.367767	426.41	11.879
6.393767	428.72	11.688
6.419767	431.04	11.520
6.447767	433.06	11.498
6.473767	435.36	11.325
6.499767	437.02	11.399
6.527767	439.52	11.204
6.553767	442.14	10.905
6.579767	443.97	10.916
6.607767	446.30	10.787
6.633767	448.82	10.527
6.659767	450.69	10.523
6.687768	453.07	10.374
6.713767	455.35	10.210
6.739767	457.44	10.116
6.767767	459.87	9.9650
6.793767	461.95	9.8743
