# Supplementary material for: Experimental and Statistical Study of the Fracture Mechanism of Sn96.5Ag3Cu0.5 Solder Joints via Ball Shear Test
Source: Materials (Basel). 2022 Mar 26;15(7):2455. doi: 10.3390/ma15072455 (PMC9000201; doi:10.3390/ma15072455)
Supplement: Supplementary file 1 [file materials-15-02455-s001.zip › 70a╠m/7-5ú¿70a╠mú⌐.csv]

TESTER	4000Plus	20087812
DATE	12/05/2020
TIME	17:14:30
TESTGROUP	DIE SHEAR
试验报告编号	GFJGJL2051209020521
样品编号	6~10：70μm/s
USERFIELD3
USERFIELD4
USERFIELD5
USERFIELD6
USERFIELD7
USERFIELD8
USERFIELD9
USERFIELD10
OPERATOR	何志刚
SAMPLE	2707
LOADUNIT	N
CARTRIDGE	5.0000 kg	15072016	球推力
TESTTYPE	Destruct
TESTSPEED	70.000	um/s
SHEARHEIGHT	50.000	um
TESTLOAD	0.000000	N
PROFILE	TIME/DIST/FORCE	248
TIME (s)	DIST (um)	FORCE (N)
0	0.000000	0.000000
0.1244981	7.7033	0.60034
0.1544981	9.5002	0.74986
0.1864981	11.601	0.80824
0.2184981	13.735	0.85380
0.2504981	15.999	0.87623
0.2804981	17.688	1.0542
0.3124981	19.619	1.1929
0.3444981	21.489	1.3417
0.3764981	23.715	1.3793
0.4064981	25.459	1.5355
0.4384981	27.338	1.6949
0.4704981	29.403	1.7812
0.5024981	31.913	1.6936
0.5324981	33.416	1.9301
0.5644981	35.845	1.8738
0.5964981	37.781	2.0111
0.6284981	39.887	2.0814
0.6584981	41.640	2.2341
0.6904981	43.949	2.2391
0.7224981	45.803	2.4081
0.7584981	47.797	2.6203
0.7904981	50.255	2.5669
0.8224981	51.830	2.8312
0.8524981	53.791	2.9163
0.8844981	56.130	2.9095
0.9164981	57.854	3.1155
0.9484981	59.693	3.2766
0.9784981	61.985	3.2180
1.010498	63.525	3.5103
1.042498	65.485	3.6378
1.074498	66.989	3.9439
1.104498	68.831	4.0617
1.136498	70.606	4.2622
1.168498	72.642	4.3879
1.200498	74.402	4.5798
1.230498	75.554	4.9537
1.262498	77.643	5.0448
1.294498	79.602	5.1868
1.326498	81.387	5.3689
1.356498	82.849	5.6218
1.388498	84.712	5.8012
1.420498	86.997	5.7876
1.452498	88.153	6.2161
1.482498	89.928	6.4025
1.514498	91.939	6.4959
1.546498	93.822	6.6678
1.578498	95.822	6.7658
1.608498	97.077	7.1275
1.640498	99.325	7.1142
1.672498	101.14	7.3135
1.704498	102.95	7.5006
1.734498	104.93	7.5624
1.766498	106.53	7.8331
1.798498	108.62	7.8936
1.830498	110.50	8.0527
1.860498	111.74	8.4197
1.892498	113.98	8.4369
1.924498	116.18	8.4706
1.956498	117.90	8.6814
1.986498	119.73	8.8321
2.018498	121.65	8.9750
2.050498	123.87	8.9844
2.086498	125.89	9.2029
2.118498	128.03	9.2578
2.150498	129.71	9.4941
2.180498	131.55	9.5998
2.212498	133.67	9.6651
2.244498	135.45	9.8773
2.276998	137.53	9.9573
2.306998	139.58	10.007
2.338998	141.73	10.049
2.370998	143.56	10.240
2.402998	145.66	10.311
2.432998	147.37	10.484
2.464998	149.29	10.625
2.496998	151.27	10.744
2.528998	153.46	10.782
2.558998	155.51	10.818
2.590998	156.92	11.147
2.622998	159.55	11.013
2.654998	161.87	10.999
2.684998	163.10	11.373
2.716998	165.33	11.380
2.748998	167.25	11.536
2.780998	169.22	11.662
2.810998	170.72	11.898
2.842998	173.05	11.879
2.874998	175.24	11.933
2.906998	177.01	12.120
2.936998	179.02	12.174
2.968998	180.76	12.386
3.000998	183.17	12.350
3.032998	185.02	12.507
3.062998	186.88	12.631
3.094998	189.03	12.673
3.126998	190.83	12.862
3.158998	193.22	12.835
3.188998	194.86	13.031
3.220998	197.00	13.091
3.252998	199.37	13.041
3.284998	201.21	13.244
3.314998	203.14	13.302
3.346998	205.20	13.401
3.384998	207.91	13.391
3.414998	209.82	13.481
3.446998	212.11	13.479
3.478998	213.84	13.713
3.510998	216.11	13.717
3.540998	217.72	13.914
3.572998	219.94	13.953
3.604998	221.96	14.057
3.634998	223.74	14.185
3.666998	226.50	14.012
3.698998	228.18	14.237
3.730998	230.35	14.283
3.760998	232.04	14.459
3.792998	234.51	14.388
3.824998	236.52	14.482
3.856998	238.48	14.637
3.886998	240.77	14.578
3.918998	242.56	14.772
3.950998	245.06	14.688
3.982998	247.15	14.767
4.012998	248.85	14.925
4.044998	251.42	14.826
4.076998	253.21	15.023
4.108998	255.02	15.210
4.138999	257.37	15.114
4.170999	259.50	15.188
4.202998	261.57	15.259
4.234998	263.97	15.213
4.264998	265.61	15.410
4.296999	267.97	15.396
4.328999	269.75	15.582
4.360998	272.11	15.565
4.390998	273.93	15.690
4.422998	276.38	15.614
4.454998	278.22	15.803
4.486999	280.84	15.671
4.516998	282.51	15.843
4.548998	284.68	15.900
4.580998	286.97	15.898
4.612998	288.97	15.997
4.642998	291.27	15.937
4.674998	293.11	16.124
4.712998	296.05	16.035
4.742998	297.81	16.187
4.774998	300.07	16.195
4.806998	302.06	16.297
4.838998	304.80	16.133
4.868999	306.49	16.310
4.900998	308.72	16.331
4.932998	311.09	16.299
4.962998	312.81	16.467
4.994998	315.52	16.284
5.026999	317.48	16.413
5.058998	319.73	16.440
5.088998	322.19	16.316
5.120998	324.09	16.469
5.152998	326.71	16.336
5.184999	328.51	16.529
5.214998	330.61	16.530
5.239498	332.14	16.658
5.268998	334.66	16.467
5.298998	336.92	16.422
5.330998	339.14	16.436
5.362998	341.27	16.497
5.394999	343.66	16.456
5.424998	345.87	16.430
5.456998	347.99	16.493
5.488998	350.32	16.490
5.520998	352.60	16.479
5.550998	355.03	16.381
5.582998	357.12	16.455
5.614998	359.50	16.421
5.646998	361.59	16.496
5.676998	364.15	16.331
5.708998	366.82	16.181
5.740998	368.35	16.464
5.772998	371.22	16.234
5.802999	373.14	16.336
5.834998	375.61	16.248
5.866998	377.97	16.237
5.898998	380.20	16.259
5.934999	382.86	16.208
5.966999	385.45	16.089
5.998998	387.59	16.146
6.028998	390.27	15.936
6.060998	392.31	16.030
6.092999	395.11	15.846
6.124999	397.12	15.939
6.154998	399.26	15.952
6.186998	401.96	15.791
6.218998	404.47	15.705
6.248998	406.61	15.704
6.280998	409.09	15.641
6.312998	411.78	15.485
6.344998	414.19	15.423
6.374999	416.24	15.474
6.406998	419.04	15.254
6.438998	421.56	15.165
6.470998	423.44	15.323
6.500998	426.24	15.067
6.532999	428.41	15.099
6.564998	430.95	14.998
6.596998	433.53	14.884
6.626998	435.64	14.894
6.658998	438.39	14.715
6.690999	440.75	14.685
6.722998	443.39	14.546
6.752998	445.49	14.564
6.784998	448.04	14.474
6.816998	450.54	14.390
6.849498	453.09	14.298
6.879498	455.46	14.224
6.911499	457.53	14.294
6.943498	460.42	14.058
6.975498	462.90	13.969
7.005498	464.84	14.047
7.037498	467.61	13.857
7.069499	470.01	13.842
7.101498	472.55	13.727
7.131498	474.83	13.674
7.163498	477.18	13.649
7.195498	479.76	13.547
7.227499	482.37	13.408
7.263498	484.93	13.411
7.295498	487.52	13.305
7.327498	490.29	13.102
7.357498	492.12	13.225
7.389498	494.51	13.185
7.421498	497.08	13.057
7.453498	499.48	13.013
7.483499	501.75	12.978
7.515498	504.08	12.962
7.547498	506.42	12.937
7.577498	509.08	12.735
7.609499	511.34	12.731
7.641499	513.76	12.680
7.673498	516.24	12.618
7.703498	518.58	12.541
7.735998	520.93	12.529
7.767498	523.85	12.269
7.799499	525.98	12.326
7.829498	528.48	12.175
7.861498	531.25	12.000
7.893498	533.30	12.089
