# Supplementary material for: Experimental and Statistical Study of the Fracture Mechanism of Sn96.5Ag3Cu0.5 Solder Joints via Ball Shear Test
Source: Materials (Basel). 2022 Mar 26;15(7):2455. doi: 10.3390/ma15072455 (PMC9000201; doi:10.3390/ma15072455)
Supplement: Supplementary file 1 [file materials-15-02455-s001.zip › 70a╠m/7-6ú¿70a╠mú⌐.csv]

TESTER	4000Plus	20087812
DATE	12/05/2020
TIME	17:14:30
TESTGROUP	DIE SHEAR
试验报告编号	GFJGJL2051209020521
样品编号	6~10：70μm/s
USERFIELD3
USERFIELD4
USERFIELD5
USERFIELD6
USERFIELD7
USERFIELD8
USERFIELD9
USERFIELD10
OPERATOR	何志刚
SAMPLE	2707
LOADUNIT	N
CARTRIDGE	5.0000 kg	15072016	球推力
TESTTYPE	Destruct
TESTSPEED	70.000	um/s
SHEARHEIGHT	50.000	um
TESTLOAD	0.000000	N
PROFILE	TIME/DIST/FORCE	248
TIME (s)	DIST (um)	FORCE (N)
0	0.000000	0.000000
0.1163187	7.7756	0.52209
0.1423187	9.2908	0.65604
0.1683187	10.908	0.75000
0.1963187	13.099	0.67539
0.2223187	14.739	0.76028
0.2483187	16.063	0.96920
0.2743187	17.671	1.0666
0.3023187	19.658	1.0858
0.3283187	21.373	1.1275
0.3543187	23.059	1.1945
0.3823187	24.716	1.3288
0.4083187	26.481	1.3649
0.4343187	28.251	1.3993
0.4623187	29.935	1.5228
0.4883187	31.638	1.5832
0.5143187	33.431	1.6224
0.5423187	35.151	1.7182
0.5683187	36.757	1.8165
0.5943187	38.392	1.9037
0.6203187	40.032	1.9885
0.6523187	42.184	2.0408
0.6783187	43.996	2.0585
0.7063187	45.965	2.0849
0.7323187	47.375	2.2458
0.7583187	49.006	2.3345
0.7843187	50.991	2.2703
0.8123187	52.456	2.4942
0.8383187	54.051	2.5966
0.8643187	55.883	2.6065
0.8923187	57.700	2.6783
0.9183187	59.411	2.7494
0.9443187	61.088	2.8059
0.9723187	62.602	3.0104
0.9983187	64.020	3.1823
1.024319	65.736	3.2376
1.052319	67.209	3.4162
1.078319	68.590	3.6167
1.104319	70.169	3.7398
1.130319	71.367	3.9840
1.158319	73.068	4.1011
1.184319	74.505	4.2657
1.210319	75.806	4.4696
1.238319	77.624	4.5408
1.264319	78.901	4.7819
1.290319	80.463	4.8975
1.318319	81.920	5.1105
1.344319	83.372	5.2690
1.370319	84.822	5.4287
1.398319	86.644	5.4985
1.424319	88.016	5.6883
1.450319	89.549	5.8154
1.476319	91.064	5.9494
1.504319	92.842	6.0503
1.530319	94.004	6.3226
1.556319	95.754	6.3504
1.584319	97.404	6.4877
1.610319	99.065	6.5644
1.636319	100.42	6.7619
1.664319	102.14	6.8710
1.690319	103.99	6.8718
1.716319	105.30	7.0900
1.744319	106.78	7.2907
1.774319	108.66	7.3964
1.800319	110.07	7.5555
1.828319	112.03	7.5869
1.854319	113.64	7.6812
1.880319	115.62	7.6359
1.908319	116.96	7.8941
1.934319	118.58	7.9844
1.960319	119.98	8.1649
1.988319	121.95	8.1778
2.014319	123.69	8.2219
2.040319	125.31	8.3160
2.066319	126.94	8.4044
2.094319	128.98	8.4028
2.120319	130.11	8.6728
2.146319	132.26	8.5607
2.174319	133.89	8.7043
2.200319	135.58	8.7697
2.226319	137.19	8.8656
2.254319	138.83	9.0054
2.280319	140.68	9.0117
2.306319	142.41	9.0590
2.334319	144.00	9.2209
2.360319	145.84	9.2273
2.386319	147.72	9.2040
2.412319	149.43	9.2744
2.440319	151.16	9.3809
2.466319	153.15	9.3296
2.492319	154.25	9.6276
2.520319	156.62	9.4968
2.546319	158.22	9.5943
2.572319	160.22	9.5249
2.600319	161.53	9.7967
2.626319	163.52	9.7442
2.652319	164.92	9.9228
2.678319	166.80	9.9145
2.706319	168.62	9.9985
2.732319	170.08	10.156
2.758319	172.06	10.094
2.786319	173.81	10.205
2.812319	175.67	10.189
2.838319	177.71	10.104
2.870319	179.50	10.313
2.896319	181.09	10.415
2.922319	183.36	10.240
2.950319	184.61	10.546
2.976319	186.42	10.568
3.002319	188.12	10.627
3.030319	190.07	10.648
3.056319	191.51	10.810
3.082319	193.49	10.764
3.110319	195.03	10.942
3.136319	196.84	10.961
3.162319	198.62	10.991
3.190319	200.47	11.052
3.216319	202.15	11.120
3.242319	203.82	11.194
3.268319	205.34	11.325
3.296319	207.70	11.198
3.322319	209.20	11.339
3.348319	210.87	11.396
3.376319	212.57	11.514
3.402319	214.50	11.487
3.428319	216.30	11.508
3.456319	217.93	11.653
3.482319	219.70	11.688
3.508319	221.36	11.766
3.536319	223.30	11.787
3.562319	225.10	11.812
3.588319	226.75	11.878
3.614319	228.29	12.003
3.642319	230.39	11.977
3.668319	232.49	11.868
3.694319	234.01	12.013
3.722319	235.73	12.140
3.748319	237.68	12.100
3.774319	239.32	12.173
3.802319	241.06	12.276
3.828319	242.98	12.252
3.854319	244.41	12.417
3.882319	246.72	12.296
3.908319	248.24	12.442
3.934319	250.07	12.440
3.960319	251.56	12.582
3.992319	254.21	12.441
4.018319	255.55	12.629
4.046319	257.48	12.657
4.072319	259.01	12.784
4.098319	260.90	12.785
4.124319	262.92	12.721
4.152319	264.76	12.783
4.178319	266.34	12.894
4.204319	268.27	12.864
4.232319	270.38	12.821
4.258319	272.56	12.696
4.284319	273.67	12.986
4.312319	275.90	12.910
4.338319	277.35	13.041
4.364319	279.24	13.043
4.392319	281.53	12.930
4.418319	283.47	12.896
4.444319	285.15	12.965
4.470319	286.92	13.000
4.498319	288.79	13.050
4.524319	290.82	12.985
4.550319	292.71	12.973
4.578319	294.74	12.959
4.604319	296.17	13.127
4.621819	297.27	13.229
4.648319	299.44	13.089
4.674319	301.26	13.091
4.702319	303.41	13.046
4.728319	305.24	13.043
4.754319	307.28	12.971
4.782319	309.35	12.946
4.808319	311.14	12.972
4.834319	312.75	13.067
4.862319	314.85	13.028
4.888319	316.68	13.052
4.914319	318.67	12.989
4.942319	320.69	12.994
4.968319	322.54	12.982
4.994319	324.17	13.071
5.020319	326.01	13.079
5.048319	328.36	12.942
5.074319	330.31	12.902
5.100319	332.29	12.872
5.128319	333.70	13.100
5.154319	335.94	12.938
5.180319	338.09	12.824
5.212319	340.20	12.891
5.238319	342.19	12.839
5.264319	343.99	12.847
5.292319	346.16	12.795
5.318319	348.42	12.638
5.344319	349.66	12.878
5.372319	351.87	12.812
5.398319	353.94	12.713
5.424319	355.63	12.777
5.452319	358.03	12.623
5.478319	359.93	12.604
5.504319	361.75	12.633
5.532319	364.04	12.508
5.558319	366.26	12.365
5.584319	368.04	12.396
5.610319	370.26	12.254
5.638319	372.15	12.295
5.664319	373.99	12.287
5.690319	376.13	12.193
5.718319	378.33	12.113
5.744319	380.13	12.137
5.770319	382.20	12.052
5.798319	384.19	12.057
5.824319	385.96	12.090
5.850319	388.58	11.790
5.878319	390.73	11.745
5.904319	392.80	11.665
5.930319	394.57	11.682
5.956319	396.57	11.640
5.984319	398.68	11.584
6.010319	400.84	11.465
6.036319	402.62	11.495
6.064319	404.49	11.534
6.090319	406.74	11.392
6.116319	408.95	11.255
6.144319	411.20	11.155
6.170319	413.03	11.167
6.196319	415.47	10.938
6.224319	417.45	10.945
6.250319	419.53	10.858
6.276319	421.57	10.787
6.302319	423.64	10.717
6.334319	426.13	10.638
6.360319	428.11	10.590
6.388319	430.62	10.375
6.414319	432.39	10.412
6.440319	434.25	10.410
6.466319	436.64	10.188
6.494319	438.87	10.111
6.520319	441.27	9.9104
6.546319	443.28	9.8507
6.574319	445.19	9.8732
6.600319	447.16	9.8296
6.626319	449.59	9.6192
6.654319	451.83	9.5107
6.680319	454.14	9.3343
