# Supplementary material for: Experimental and Statistical Study of the Fracture Mechanism of Sn96.5Ag3Cu0.5 Solder Joints via Ball Shear Test
Source: Materials (Basel). 2022 Mar 26;15(7):2455. doi: 10.3390/ma15072455 (PMC9000201; doi:10.3390/ma15072455)
Supplement: Supplementary file 1 [file materials-15-02455-s001.zip › 70a╠m/8-4ú¿70a╠mú⌐.csv]

TESTER	4000Plus	20087812
DATE	12/05/2020
TIME	17:14:30
TESTGROUP	DIE SHEAR
试验报告编号	GFJGJL2051209020521
样品编号	6~10：70μm/s
USERFIELD3
USERFIELD4
USERFIELD5
USERFIELD6
USERFIELD7
USERFIELD8
USERFIELD9
USERFIELD10
OPERATOR	何志刚
SAMPLE	2707
LOADUNIT	N
CARTRIDGE	5.0000 kg	15072016	球推力
TESTTYPE	Destruct
TESTSPEED	70.000	um/s
SHEARHEIGHT	50.000	um
TESTLOAD	0.000000	N
PROFILE	TIME/DIST/FORCE	248
TIME (s)	DIST (um)	FORCE (N)
0	0.000000	0.000000
0.1931831	13.337	0.62376
0.2256831	15.669	0.60579
0.2556831	17.395	0.76924
0.2876831	19.544	0.82266
0.3176831	21.646	0.83870
0.3496831	23.632	0.97003
0.3796831	25.658	1.0157
0.4116831	27.371	1.2401
0.4416831	29.278	1.3186
0.4736831	31.659	1.2951
0.5036831	33.172	1.5280
0.535683	35.291	1.6071
0.5656831	37.090	1.7421
0.5976831	39.316	1.7514
0.627683	41.325	1.8040
0.6596831	43.455	1.8647
0.6896831	45.498	1.9039
0.7216831	47.376	2.0636
0.7516831	49.546	2.0528
0.7836831	51.609	2.1401
0.8196831	53.560	2.3974
0.8521831	55.839	2.4280
0.8821831	58.180	2.3501
0.9141831	59.879	2.5801
0.9441831	61.752	2.6856
0.9761831	63.500	2.8962
1.006183	65.325	3.0071
1.038183	67.672	2.9830
1.068183	69.119	3.2556
1.100183	71.132	3.3624
1.130183	72.095	3.8247
1.162183	74.629	3.7271
1.192183	75.523	4.2165
1.224183	78.123	4.1076
1.254183	79.168	4.5376
1.286183	81.031	4.7031
1.316183	82.829	4.8381
1.348183	84.548	5.0602
1.378183	86.392	5.1771
1.410183	88.044	5.4114
1.440183	89.654	5.6203
1.472183	91.466	5.8057
1.502183	93.449	5.8684
1.534183	95.193	6.0947
1.564183	97.428	6.0584
1.596183	98.817	6.4097
1.626183	100.49	6.5928
1.658183	102.43	6.7288
1.688183	103.75	7.0361
1.720183	106.25	6.9689
1.750183	107.68	7.2466
1.782683	110.00	7.2354
1.812683	111.33	7.5376
1.844683	113.45	7.6035
1.874683	114.75	7.9332
1.906683	117.02	7.9374
1.936683	118.88	8.0504
1.968683	120.93	8.1554
1.998683	122.73	8.2759
2.030683	124.60	8.4395
2.060683	126.37	8.5860
2.092683	128.13	8.7916
2.128683	130.70	8.7905
2.159183	132.72	8.8686
2.191183	134.75	8.9668
2.221183	137.07	8.8979
2.253183	138.77	9.1294
2.283183	140.58	9.2575
2.315183	142.66	9.3392
2.345183	144.45	9.4787
2.377183	146.78	9.4593
2.407183	148.70	9.5456
2.439183	150.70	9.6611
2.469183	152.59	9.7730
2.501183	154.61	9.8771
2.531183	156.40	10.017
2.563183	158.94	9.9152
2.593183	160.90	9.9745
2.625183	162.69	10.168
2.655183	164.66	10.234
2.687183	166.56	10.388
2.717183	168.61	10.423
2.749183	170.83	10.463
2.779183	173.08	10.418
2.811183	174.76	10.658
2.841183	176.71	10.734
2.873183	178.72	10.842
2.903183	180.51	10.978
2.935183	182.72	11.009
2.965183	184.82	11.025
2.997183	187.13	11.001
3.027183	188.81	11.185
3.059683	190.91	11.255
3.089683	193.01	11.272
3.121683	194.87	11.439
3.151683	196.98	11.468
3.183683	199.08	11.541
3.213683	200.86	11.682
3.245683	203.08	11.695
3.275683	205.29	11.667
3.307683	207.18	11.820
3.338183	209.31	11.868
3.370183	210.97	12.099
3.406183	213.37	12.165
3.438183	215.60	12.188
3.468683	217.43	12.310
3.500683	219.31	12.471
3.530683	221.70	12.389
3.562683	223.75	12.480
3.593183	225.50	12.662
3.625183	227.74	12.680
3.655183	229.87	12.670
3.687183	231.71	12.845
3.717683	233.70	12.903
3.749683	236.24	12.821
3.779683	238.35	12.831
3.811683	240.30	12.965
3.841683	242.07	13.112
3.873683	244.33	13.106
3.903683	246.37	13.147
3.935683	248.55	13.202
3.966183	250.51	13.302
3.998183	252.73	13.313
4.028183	254.73	13.384
4.060183	256.90	13.428
4.090183	259.04	13.415
4.122183	261.09	13.523
4.152183	262.85	13.671
4.184183	265.40	13.569
4.214183	267.54	13.568
4.246183	269.26	13.779
4.276183	271.26	13.833
4.308183	273.59	13.816
4.338183	275.22	14.030
4.370183	277.70	13.939
4.400183	279.66	14.013
4.432183	281.80	14.070
4.462183	283.82	14.119
4.494183	286.04	14.141
4.524183	288.16	14.152
4.556183	290.10	14.288
4.586183	292.11	14.338
4.618683	294.38	14.360
4.648683	296.51	14.353
4.680683	298.60	14.426
4.716683	301.25	14.396
4.746683	303.39	14.410
4.778683	305.40	14.521
4.808683	307.68	14.465
4.840683	309.67	14.581
4.870683	311.91	14.546
4.902683	314.15	14.561
4.932683	316.31	14.556
4.964683	318.41	14.630
4.994683	320.01	14.841
5.026683	322.86	14.605
5.056683	324.49	14.806
5.088683	326.97	14.731
5.118683	328.57	14.942
5.151183	330.95	14.935
5.181183	333.57	14.746
5.213183	335.45	14.921
5.243183	337.61	14.914
5.275683	339.31	15.144
5.305683	341.93	14.954
5.337683	344.28	14.932
5.367683	346.28	14.987
5.399683	348.24	15.113
5.429683	350.81	14.945
5.461683	352.92	15.017
5.491683	355.02	15.019
5.524183	357.22	15.093
5.554183	359.27	15.131
5.586183	361.93	14.971
5.616183	363.89	15.043
5.648183	365.94	15.149
5.676183	367.65	15.289
5.704183	369.82	15.182
5.736183	372.77	14.935
5.766183	374.32	15.167
5.798683	376.74	15.100
5.828683	378.81	15.128
5.860683	380.91	15.203
5.890683	383.64	14.971
5.922683	385.47	15.149
5.952683	388.19	14.939
5.984683	390.09	15.076
6.014683	392.32	15.040
6.047183	394.57	15.084
6.077183	397.04	14.956
6.109183	399.51	14.883
6.139183	401.23	15.061
6.171683	403.89	14.915
6.201683	405.83	14.997
6.233683	408.41	14.880
6.263683	410.42	14.931
6.296183	412.57	14.997
6.326183	415.41	14.738
6.364183	418.02	14.780
6.394183	420.00	14.843
6.426183	422.47	14.773
6.456683	424.17	14.945
6.488683	426.68	14.843
6.518683	429.02	14.781
6.550683	431.34	14.765
6.580683	433.66	14.698
6.612683	435.64	14.817
6.642683	438.19	14.657
6.674683	440.36	14.688
6.704683	442.38	14.737
6.736683	444.83	14.689
6.766683	447.06	14.654
6.798683	449.22	14.687
6.828683	451.64	14.579
6.860683	453.89	14.595
6.890683	455.97	14.618
6.922683	458.81	14.414
6.953683	460.57	14.592
6.985683	463.02	14.530
7.015683	465.06	14.569
7.047683	467.66	14.447
7.077683	469.71	14.482
7.109683	472.14	14.411
7.139683	474.80	14.223
7.171683	476.91	14.293
7.201683	479.00	14.314
7.233683	481.34	14.293
7.263683	483.59	14.251
7.295683	485.96	14.203
7.325683	488.68	13.990
7.358183	491.03	13.995
7.388183	493.01	14.041
7.420183	495.57	13.935
7.450183	497.73	13.928
7.482183	500.84	13.605
7.512183	503.03	13.587
7.544183	505.80	13.413
7.574683	507.98	13.397
7.606183	510.93	13.136
7.636683	513.12	13.117
7.672683	516.61	12.760
7.704683	518.88	12.750
7.735183	522.22	12.324
7.767183	524.88	12.177
7.797183	527.94	11.816
7.829183	530.91	11.551
7.859183	533.88	11.214
