# Supplementary material for: Experimental and Statistical Study of the Fracture Mechanism of Sn96.5Ag3Cu0.5 Solder Joints via Ball Shear Test
Source: Materials (Basel). 2022 Mar 26;15(7):2455. doi: 10.3390/ma15072455 (PMC9000201; doi:10.3390/ma15072455)
Supplement: Supplementary file 1 [file materials-15-02455-s001.zip › 70a╠m/8-5ú¿70a╠mú⌐.csv]

TESTER	4000Plus	20087812
DATE	12/05/2020
TIME	17:14:30
TESTGROUP	DIE SHEAR
试验报告编号	GFJGJL2051209020521
样品编号	6~10：70μm/s
USERFIELD3
USERFIELD4
USERFIELD5
USERFIELD6
USERFIELD7
USERFIELD8
USERFIELD9
USERFIELD10
OPERATOR	何志刚
SAMPLE	2707
LOADUNIT	N
CARTRIDGE	5.0000 kg	15072016	球推力
TESTTYPE	Destruct
TESTSPEED	70.000	um/s
SHEARHEIGHT	50.000	um
TESTLOAD	0.000000	N
PROFILE	TIME/DIST/FORCE	248
TIME (s)	DIST (um)	FORCE (N)
0	0.000000	0.000000
0.1495349	10.109	0.44843
0.1740349	11.334	0.64013
0.1980349	13.169	0.59276
0.2220349	14.585	0.70935
0.2460349	15.945	0.84834
0.2700349	17.630	0.85996
0.2920349	19.291	0.82468
0.3160349	20.783	0.91169
0.3410349	21.903	1.1726
0.3645349	23.751	1.1203
0.3885349	25.164	1.2522
0.4130349	26.816	1.2764
0.4350349	28.435	1.2441
0.4585349	29.809	1.3773
0.4830349	31.321	1.4564
0.5070349	32.853	1.5280
0.5310349	34.429	1.5820
0.5550349	36.068	1.6116
0.577035	37.531	1.6539
0.601535	38.736	1.8817
0.6300349	40.910	1.8133
0.6540349	42.245	1.9619
0.678035	43.954	1.9640
0.702035	45.336	2.0943
0.7240349	47.135	2.0191
0.748035	48.319	2.2129
0.7720349	49.998	2.2266
0.7960349	51.448	2.3441
0.8200349	52.875	2.4429
0.8440349	54.323	2.5470
0.8670349	56.330	2.4043
0.891035	57.549	2.5984
0.9145349	59.076	2.6718
0.9390349	60.764	2.6819
0.9630349	61.807	2.9451
0.9870349	63.449	2.9872
1.009035	64.821	3.0655
1.033035	66.252	3.1623
1.057035	67.166	3.4759
1.081035	68.998	3.4296
1.105035	70.154	3.6485
1.129535	71.733	3.7295
1.152035	72.869	3.8999
1.176035	74.373	3.9966
1.200035	75.622	4.1789
1.223535	76.667	4.4269
1.247535	77.940	4.5995
1.272035	79.846	4.5247
1.294035	80.975	4.6980
1.318035	82.275	4.8602
1.342035	83.746	4.9554
1.365535	85.027	5.1252
1.389535	86.378	5.2817
1.413535	87.628	5.4493
1.435535	88.692	5.6481
1.459535	90.563	5.5870
1.483535	91.825	5.7640
1.508035	93.093	5.9390
1.532035	94.268	6.1502
1.556035	95.806	6.2190
1.577535	97.032	6.3546
1.601535	98.266	6.5568
1.630035	100.17	6.5801
1.655035	101.17	6.8888
1.679035	103.32	6.7165
1.702535	103.96	7.1389
1.724535	105.70	7.0703
1.749035	107.18	7.1512
1.773035	108.70	7.2272
1.797035	109.80	7.4802
1.821035	111.23	7.5916
1.845035	112.89	7.6143
1.867035	114.06	7.7710
1.891035	115.13	8.0214
1.915535	117.11	7.9460
1.939535	118.47	8.0866
1.964035	119.98	8.1790
1.988035	120.97	8.4632
2.011535	122.62	8.4891
2.034035	124.11	8.5076
2.057535	125.68	8.5639
2.081535	126.98	8.7246
2.106035	128.48	8.8087
2.130035	130.32	8.7589
2.154035	131.76	8.8688
2.176035	133.00	8.9979
2.200035	134.65	9.0369
2.224035	135.89	9.2240
2.248035	137.63	9.1980
2.272035	138.90	9.3718
2.296535	140.57	9.4176
2.319035	141.70	9.5912
2.342535	143.64	9.5030
2.366535	145.44	9.4811
2.391035	146.49	9.7437
2.414535	148.16	9.7602
2.439035	149.40	9.9308
2.461035	150.85	9.9813
2.485035	152.76	9.9043
2.509035	153.69	10.210
2.533035	155.64	10.116
2.557535	157.20	10.206
2.582035	158.61	10.327
2.608035	160.47	10.340
2.631535	162.04	10.395
2.656035	163.40	10.533
2.680035	164.85	10.638
2.704035	166.64	10.593
2.728035	167.88	10.780
2.750035	169.52	10.754
2.774035	170.91	10.895
2.798035	172.59	10.907
2.823035	174.04	11.026
2.847035	175.91	10.965
2.871035	177.21	11.124
2.893035	178.50	11.234
2.917035	180.49	11.127
2.942035	181.86	11.291
2.966035	183.04	11.500
2.989535	185.03	11.407
3.013535	186.71	11.405
3.035535	188.19	11.439
3.060035	189.46	11.615
3.084035	190.92	11.729
3.108035	192.71	11.687
3.132035	194.55	11.638
3.156035	195.92	11.772
3.178035	197.11	11.932
3.202535	198.73	11.997
3.226535	199.98	12.168
3.250535	201.84	12.109
3.275035	203.27	12.223
3.299035	205.13	12.163
3.321035	206.55	12.224
3.345035	208.23	12.239
3.369035	209.39	12.452
3.393035	211.40	12.339
3.417035	212.89	12.425
3.441035	214.24	12.567
3.463035	215.85	12.553
3.487035	217.43	12.607
3.511035	219.40	12.507
3.535035	220.65	12.688
3.559035	222.03	12.821
3.583035	224.08	12.688
3.609035	225.44	12.882
3.633035	227.26	12.842
3.657035	228.71	12.944
3.681035	230.13	13.058
3.705035	232.16	12.937
3.729535	233.88	12.961
3.751535	234.94	13.163
3.776035	236.82	13.113
3.800035	238.48	13.134
3.824035	240.15	13.149
3.848035	241.58	13.249
3.872035	243.59	13.145
3.894035	244.74	13.311
3.918035	246.55	13.257
3.942035	248.36	13.222
3.966035	250.00	13.265
3.991035	251.85	13.241
4.014535	253.35	13.324
4.038535	255.30	13.232
4.060535	256.59	13.328
4.084535	258.46	13.268
4.109035	259.91	13.369
4.133035	261.45	13.425
4.157035	263.08	13.455
4.180535	265.33	13.262
4.203035	266.42	13.449
4.226035	267.63	13.648
4.247035	269.68	13.405
4.271035	271.04	13.543
4.295035	273.01	13.443
4.319035	274.56	13.521
4.341035	276.37	13.427
4.365035	278.09	13.425
4.389035	279.68	13.474
4.413035	281.76	13.331
4.437035	283.10	13.478
4.461035	284.87	13.457
4.483035	286.62	13.372
4.507535	288.25	13.430
4.531535	290.18	13.348
4.555535	291.94	13.329
4.579535	293.42	13.423
4.603535	295.24	13.395
4.626035	296.86	13.361
4.650035	298.85	13.252
4.674035	300.53	13.267
4.698035	302.13	13.311
4.722035	304.15	13.190
4.750035	306.04	13.233
4.772535	307.86	13.177
4.797035	309.57	13.182
4.821035	311.31	13.170
4.845035	313.15	13.106
4.869035	315.00	13.055
4.894035	316.91	13.007
4.916035	318.50	13.000
4.940035	320.21	13.001
4.964035	321.95	12.990
4.988035	324.43	12.703
5.012035	325.67	12.874
5.036535	327.76	12.757
5.058535	329.32	12.760
5.082535	331.26	12.674
5.106535	333.49	12.469
5.130535	335.53	12.344
5.155035	337.12	12.392
5.179035	338.96	12.358
5.201035	340.62	12.320
5.225035	342.42	12.288
5.249035	344.58	12.115
5.273035	346.64	11.979
5.298035	348.23	12.042
5.322035	350.16	11.958
5.343535	351.99	11.856
5.367535	353.90	11.777
5.391535	355.76	11.722
5.416035	357.79	11.598
5.440035	359.59	11.564
5.464035	361.54	11.473
5.488035	363.60	11.336
5.510035	365.65	11.164
5.534035	367.38	11.145
5.558035	369.32	11.054
5.582035	371.63	10.834
5.606035	373.37	10.826
5.630035	375.45	10.667
5.652035	377.00	10.675
5.676035	378.74	10.668
5.700035	380.84	10.516
5.724035	382.75	10.438
5.752035	384.78	10.427
5.776035	387.03	10.215
5.798535	388.64	10.242
5.822535	390.50	10.173
5.847035	392.32	10.130
5.871035	394.47	9.9609
5.895035	396.40	9.8776
5.919035	398.11	9.8771
5.941035	399.89	9.8114
5.965035	401.76	9.7488
5.989035	403.65	9.6818
6.013035	405.61	9.5854
