# Supplementary material for: Experimental and Statistical Study of the Fracture Mechanism of Sn96.5Ag3Cu0.5 Solder Joints via Ball Shear Test
Source: Materials (Basel). 2022 Mar 26;15(7):2455. doi: 10.3390/ma15072455 (PMC9000201; doi:10.3390/ma15072455)
Supplement: Supplementary file 1 [file materials-15-02455-s001.zip › 70a╠m/8-6ú¿70a╠mú⌐.csv]

TESTER	4000Plus	20087812
DATE	12/05/2020
TIME	17:14:30
TESTGROUP	DIE SHEAR
试验报告编号	GFJGJL2051209020521
样品编号	6~10：70μm/s
USERFIELD3
USERFIELD4
USERFIELD5
USERFIELD6
USERFIELD7
USERFIELD8
USERFIELD9
USERFIELD10
OPERATOR	何志刚
SAMPLE	2707
LOADUNIT	N
CARTRIDGE	5.0000 kg	15072016	球推力
TESTTYPE	Destruct
TESTSPEED	70.000	um/s
SHEARHEIGHT	50.000	um
TESTLOAD	0.000000	N
PROFILE	TIME/DIST/FORCE	248
TIME (s)	DIST (um)	FORCE (N)
0	0.000000	0.000000
0.1683781	11.661	0.50757
0.2023781	13.676	0.66987
0.2363781	15.691	0.83163
0.2683781	17.795	0.91682
0.3028781	19.946	1.0394
0.3348781	22.118	1.0842
0.3693781	24.405	1.1535
0.4028781	26.290	1.3524
0.4353781	28.376	1.4307
0.4688781	30.637	1.4964
0.503378	32.774	1.6107
0.5353781	34.765	1.7259
0.5698781	36.895	1.8849
0.6043781	39.361	1.8565
0.636378	41.077	2.0794
0.669878	43.235	2.1856
0.702378	45.445	2.2150
0.7358781	47.525	2.3519
0.769878	49.548	2.5245
0.8018781	51.615	2.5962
0.8433781	54.379	2.6606
0.874878	56.033	2.9082
0.9088781	57.973	3.0997
0.942878	59.751	3.3545
0.9758781	61.995	3.3987
1.010378	63.671	3.6937
1.041878	65.361	3.9270
1.075878	66.963	4.2509
1.110378	68.899	4.4436
1.141878	70.985	4.5220
1.175878	72.695	4.8173
1.209878	74.424	5.0775
1.242378	76.698	5.0819
1.276378	78.212	5.4264
1.308378	79.903	5.6595
1.342378	81.897	5.8297
1.376378	84.041	5.9552
1.408378	85.807	6.1585
1.442378	87.603	6.4062
1.476878	89.507	6.6398
1.509378	91.600	6.7155
1.542878	93.522	6.9136
1.574878	95.510	7.0445
1.609378	97.252	7.3133
1.643378	99.447	7.3910
1.675378	101.16	7.6151
1.709378	103.21	7.7629
1.744378	105.06	8.0198
1.776378	107.12	8.1078
1.810378	109.14	8.2654
1.844378	111.08	8.4571
1.877378	113.13	8.5791
1.911378	115.52	8.5932
1.943378	117.39	8.7566
1.977378	119.41	8.9170
2.011878	121.78	8.9658
2.043878	123.52	9.1814
2.078378	125.75	9.2591
2.111878	128.01	9.3257
2.143878	130.01	9.4372
2.178378	132.23	9.5328
2.210378	134.10	9.6825
2.250378	136.95	9.6860
2.282378	138.74	9.8783
2.316378	140.42	10.173
2.350378	142.84	10.176
2.382378	145.05	10.220
2.417378	147.35	10.284
2.451378	149.05	10.568
2.483378	151.77	10.399
2.518378	153.41	10.734
2.549878	155.73	10.721
2.583878	158.21	10.715
2.617878	160.02	10.944
2.650378	162.17	10.998
2.684378	164.19	11.159
2.718378	166.48	11.212
2.750378	168.43	11.344
2.785378	170.81	11.402
2.816878	172.71	11.543
2.850878	174.70	11.714
2.884878	177.10	11.724
2.917378	179.08	11.842
2.951378	181.20	11.949
2.985378	183.58	11.982
3.017378	185.80	12.008
3.051378	187.65	12.237
3.083378	190.05	12.190
3.117378	192.38	12.231
3.151378	194.06	12.522
3.183378	196.33	12.544
3.217378	198.34	12.707
3.251378	200.80	12.682
3.283378	202.92	12.748
3.317878	205.09	12.877
3.352378	207.55	12.862
3.383878	209.62	12.948
3.418378	211.76	13.062
3.450378	213.77	13.166
3.483878	215.99	13.251
3.517878	218.45	13.238
3.549878	220.34	13.394
3.584378	223.17	13.235
3.622378	225.31	13.459
3.656378	227.52	13.546
3.690378	229.80	13.603
3.722378	232.46	13.458
3.756378	234.64	13.555
3.788378	236.65	13.665
3.822878	239.13	13.670
3.856878	241.67	13.629
3.889378	243.43	13.835
3.923378	246.02	13.785
3.957378	248.11	13.917
3.989378	250.29	13.957
4.023378	252.93	13.863
4.055378	255.14	13.889
4.089378	257.61	13.873
4.123378	259.91	13.911
4.155378	261.99	14.006
4.189378	264.46	13.988
4.224378	266.81	14.047
4.255878	268.74	14.188
4.290378	271.40	14.097
4.321878	273.63	14.134
4.356878	275.95	14.202
4.391378	278.40	14.194
4.422878	280.40	14.292
4.456878	282.71	14.337
4.492378	285.40	14.264
4.523878	287.87	14.193
4.558378	290.07	14.281
4.590378	292.06	14.398
4.624378	294.67	14.329
4.658378	297.27	14.261
4.690378	299.32	14.352
4.725378	301.78	14.366
4.759378	304.25	14.351
4.791378	306.40	14.406
4.825378	308.98	14.346
4.859878	311.34	14.402
4.892378	313.65	14.391
4.925878	315.87	14.470
4.958378	318.14	14.477
4.992378	320.58	14.474
5.030378	323.33	14.459
5.064378	325.69	14.488
5.098378	328.46	14.354
5.113378	328.63	14.734
5.143378	331.62	14.375
5.174878	333.49	14.538
5.209378	335.67	14.636
5.243378	338.62	14.429
5.275378	340.92	14.425
5.309378	343.00	14.561
5.343378	345.46	14.548
5.375878	347.93	14.504
5.410378	350.44	14.473
5.442378	352.55	14.543
5.475878	354.96	14.550
5.510378	357.92	14.341
5.541878	359.88	14.469
5.576378	362.12	14.557
5.609878	364.86	14.421
5.641878	367.12	14.430
5.676378	369.72	14.364
5.709878	371.93	14.449
5.741878	374.37	14.389
5.776378	376.59	14.469
5.808378	378.98	14.443
5.848378	382.15	14.307
5.880378	384.28	14.369
5.914878	386.69	14.402
5.948878	389.26	14.347
5.981378	391.69	14.304
6.014878	394.23	14.263
6.049378	396.48	14.333
6.081378	398.88	14.285
6.115378	401.56	14.173
6.148378	403.80	14.218
6.182378	406.26	14.208
6.216378	408.87	14.135
6.248378	411.45	14.020
6.283378	413.93	14.028
6.316878	416.34	14.038
6.349378	418.88	13.937
6.382878	421.40	13.915
6.415378	423.88	13.827
6.448878	426.40	13.787
6.483378	428.77	13.814
6.515378	431.45	13.656
6.549878	433.97	13.649
6.584378	436.21	13.737
6.616378	438.76	13.621
6.650378	441.72	13.413
6.682378	443.48	13.618
6.716378	446.24	13.487
6.750378	448.68	13.483
6.782378	451.15	13.426
6.816378	453.88	13.291
6.850378	456.29	13.300
6.882378	458.85	13.194
6.916378	461.47	13.116
6.949378	463.71	13.151
6.983378	465.93	13.247
7.017378	468.82	13.066
7.049878	471.60	12.900
7.083878	473.72	13.035
7.118378	476.37	12.932
7.149878	478.90	12.836
7.184378	481.19	12.905
7.216378	483.42	12.914
7.256378	486.87	12.682
7.290378	489.56	12.579
7.323378	491.59	12.708
7.357378	494.09	12.680
7.389378	496.53	12.617
7.423378	499.31	12.482
7.458378	501.85	12.466
7.489878	504.56	12.299
7.524378	506.84	12.357
7.558378	509.44	12.304
7.590378	512.39	12.044
7.623878	514.55	12.135
7.656378	516.76	12.165
7.689878	519.07	12.211
7.724378	521.79	12.099
7.756378	524.73	11.840
7.790378	527.07	11.890
7.824378	529.25	11.972
7.856378	532.16	11.730
7.890378	534.81	11.642
7.922378	536.93	11.719
7.956378	539.39	11.708
7.991378	542.01	11.660
8.022878	544.66	11.505
8.056878	547.40	11.396
8.090878	550.05	11.294
8.123378	552.54	11.215
8.157378	555.17	11.137
8.189378	557.52	11.111
8.223878	560.26	11.018
8.257878	562.72	11.007
8.289878	565.26	10.906
8.323878	567.48	10.989
8.358377	570.52	10.763
8.390378	573.20	10.609
