# Supplementary material for: Experimental and Statistical Study of the Fracture Mechanism of Sn96.5Ag3Cu0.5 Solder Joints via Ball Shear Test
Source: Materials (Basel). 2022 Mar 26;15(7):2455. doi: 10.3390/ma15072455 (PMC9000201; doi:10.3390/ma15072455)
Supplement: Supplementary file 1 [file materials-15-02455-s001.zip › 70a╠m/9-4ú¿70a╠mú⌐.csv]

TESTER	4000Plus	20087812
DATE	12/05/2020
TIME	17:14:30
TESTGROUP	DIE SHEAR
试验报告编号	GFJGJL2051209020521
样品编号	6~10：70μm/s
USERFIELD3
USERFIELD4
USERFIELD5
USERFIELD6
USERFIELD7
USERFIELD8
USERFIELD9
USERFIELD10
OPERATOR	何志刚
SAMPLE	2707
LOADUNIT	N
CARTRIDGE	5.0000 kg	15072016	球推力
TESTTYPE	Destruct
TESTSPEED	70.000	um/s
SHEARHEIGHT	50.000	um
TESTLOAD	0.000000	N
PROFILE	TIME/DIST/FORCE	248
TIME (s)	DIST (um)	FORCE (N)
0	0.000000	0.000000
0.1264799	8.4407	0.55836
0.1499799	10.029	0.60757
0.1719799	11.538	0.63212
0.1959799	13.034	0.71783
0.2204799	14.637	0.76126
0.2424799	15.874	0.89213
0.2664799	17.269	1.0174
0.2884799	18.661	1.0876
0.3124799	20.290	1.1212
0.3369799	22.009	1.1474
0.3589799	23.206	1.2940
0.3829799	24.632	1.4067
0.4049799	26.183	1.4150
0.4289799	27.235	1.6604
0.4534799	29.170	1.5877
0.47548	30.440	1.7058
0.4994799	32.143	1.7103
0.52148	33.455	1.8121
0.54548	35.156	1.8171
0.5694799	36.267	2.0533
0.59548	38.208	2.0205
0.61998	39.831	2.0842
0.6419799	40.945	2.2633
0.66598	42.526	2.3159
0.6904799	43.879	2.4573
0.7119799	45.583	2.3912
0.73698	47.211	2.4672
0.75898	48.415	2.5972
0.78298	50.203	2.5683
0.80748	51.156	2.8805
0.8294799	52.937	2.7843
0.85348	54.056	3.0315
0.8754799	55.335	3.1459
0.8994799	56.811	3.2392
0.92298	58.119	3.3987
0.94498	59.172	3.6015
0.96898	60.619	3.7065
0.99098	61.945	3.8024
1.01498	63.000	4.0606
1.03948	64.315	4.2171
1.06098	65.625	4.3194
1.08548	66.881	4.4989
1.10698	67.937	4.7008
1.13098	69.684	4.6880
1.15498	71.060	4.8208
1.17748	72.302	4.9359
1.20098	73.411	5.1729
1.22298	74.679	5.2917
1.24698	76.460	5.2655
1.27098	77.413	5.5636
1.29298	78.663	5.6897
1.31748	80.000	5.8377
1.33948	81.110	6.0321
1.36298	82.825	6.0320
1.38698	84.090	6.1940
1.40948	85.330	6.3378
1.43348	86.606	6.4956
1.45698	88.346	6.4994
1.47898	89.486	6.6686
1.50298	90.681	6.8717
1.52548	92.303	6.8522
1.54948	93.286	7.1383
1.57498	94.990	7.1844
1.59898	96.342	7.3405
1.62298	97.413	7.5784
1.64548	99.435	7.4159
1.66948	100.44	7.6951
1.69148	101.77	7.7902
1.71548	102.89	8.0215
1.73948	104.43	8.0901
1.76148	105.94	8.1121
1.78598	107.71	8.1178
1.80998	109.27	8.1786
1.83198	110.18	8.4392
1.85598	112.01	8.3949
1.87798	113.10	8.5813
1.90198	114.44	8.7304
1.92648	115.86	8.8309
1.94798	117.33	8.8683
1.97198	118.85	8.9450
1.99448	120.16	9.0620
2.01798	121.57	9.1799
2.04248	123.32	9.1690
2.06448	124.99	9.1293
2.08848	126.10	9.3674
2.11048	127.85	9.3111
2.13448	129.06	9.4949
2.15948	130.60	9.5910
2.18148	131.93	9.6835
2.20548	133.83	9.6128
2.22748	135.03	9.7563
2.25148	136.62	9.8072
2.27548	138.20	9.8600
2.29798	139.47	10.006
2.32198	141.17	10.009
2.34448	142.76	10.002
2.36798	144.13	10.123
2.39198	145.69	10.183
2.41448	147.09	10.253
2.43848	148.38	10.417
2.46048	149.80	10.491
2.48448	151.68	10.425
2.50848	152.62	10.728
2.53448	155.07	10.498
2.55848	156.33	10.674
2.58048	157.68	10.761
2.60448	159.08	10.886
2.62848	160.81	10.877
2.65048	162.29	10.915
2.67498	163.74	11.048
2.69698	165.42	11.005
2.72098	167.30	10.937
2.74498	168.59	11.105
2.76698	170.24	11.074
2.79098	171.61	11.197
2.81348	173.13	11.216
2.83748	174.43	11.379
2.86148	175.91	11.482
2.88348	177.68	11.407
2.90748	179.14	11.489
2.92948	180.70	11.510
2.95448	182.27	11.595
2.97848	183.89	11.632
3.00048	185.07	11.784
3.02448	186.71	11.798
3.04598	188.37	11.780
3.07048	189.92	11.843
3.09448	191.85	11.757
3.11648	193.25	11.826
3.14048	194.93	11.839
3.16198	196.22	11.948
3.18598	198.03	11.913
3.20998	199.15	12.129
3.23198	201.12	11.973
3.25598	202.53	12.108
3.27798	204.25	12.051
3.30248	205.65	12.174
3.32648	207.29	12.201
3.34848	208.99	12.152
3.37248	210.49	12.234
3.39448	211.90	12.298
3.41848	213.63	12.291
3.44248	214.93	12.455
3.46548	217.06	12.262
3.48898	218.53	12.360
3.51548	220.37	12.367
3.53898	221.64	12.526
3.56298	223.48	12.490
3.58548	224.88	12.543
3.60948	226.73	12.490
3.63148	228.12	12.561
3.65548	230.18	12.441
3.67948	231.56	12.571
3.70148	232.87	12.673
3.72598	234.75	12.635
3.74848	235.95	12.781
3.77248	238.03	12.651
3.79648	239.25	12.832
3.81848	240.88	12.811
3.84198	242.80	12.729
3.86448	244.46	12.696
3.88848	246.22	12.692
3.91248	247.84	12.715
3.93448	249.69	12.605
3.95848	251.15	12.703
3.98048	252.76	12.691
4.00198	253.52	13.022
4.02448	255.51	12.828
4.04648	257.18	12.790
4.07048	259.11	12.720
4.09448	260.55	12.828
4.11748	262.61	12.663
4.14148	264.26	12.688
4.16348	265.72	12.732
4.18748	267.51	12.702
4.21148	269.15	12.731
4.23348	270.75	12.708
4.25748	272.39	12.764
4.27948	274.41	12.574
4.30348	275.84	12.685
4.32748	277.80	12.590
4.34948	279.43	12.568
4.37448	280.97	12.663
4.39598	282.71	12.596
4.41998	284.82	12.427
4.44398	286.55	12.435
4.46648	288.17	12.415
4.48998	290.03	12.358
4.51598	291.80	12.393
4.53998	293.68	12.327
4.56398	295.76	12.185
4.58648	297.16	12.254
4.60998	299.13	12.154
4.63248	300.45	12.251
4.65648	302.33	12.187
4.68048	304.28	12.093
4.70248	306.38	11.887
4.72648	307.73	12.031
4.74848	309.61	11.907
4.77248	311.32	11.895
4.79648	313.13	11.871
4.81848	314.55	11.919
4.84248	316.11	11.977
4.86448	318.16	11.805
4.88848	320.04	11.740
4.91248	321.57	11.813
4.93448	323.57	11.645
4.95848	324.79	11.839
4.98048	326.89	11.629
5.00448	328.75	11.573
5.02898	330.74	11.492
5.05098	332.36	11.476
5.07498	334.09	11.467
5.09748	335.44	11.555
5.12098	337.58	11.388
5.14498	339.53	11.283
5.16798	340.94	11.372
5.19198	342.88	11.283
5.21398	344.70	11.188
5.23798	346.41	11.191
5.26198	348.39	11.087
5.28448	350.07	11.057
5.30848	352.07	10.931
5.33048	353.44	11.023
5.35448	355.25	10.984
5.37848	357.20	10.892
5.40048	359.01	10.800
5.42498	360.69	10.841
5.44698	362.43	10.777
5.47098	364.50	10.650
5.49898	366.56	10.612
5.52098	368.51	10.465
5.54498	370.26	10.449
5.56698	371.75	10.481
5.59148	373.84	10.334
5.61548	375.84	10.224
5.63698	377.11	10.326
5.66098	379.29	10.158
5.68298	381.45	9.9298
5.70698	383.10	9.9532
5.73098	385.06	9.8451
5.75348	386.94	9.7368
5.77748	389.09	9.5638
5.79948	390.67	9.5624
5.82348	392.79	9.4024
5.84748	394.59	9.3718
5.86948	396.56	9.2126
