# Supplementary material for: Experimental and Statistical Study of the Fracture Mechanism of Sn96.5Ag3Cu0.5 Solder Joints via Ball Shear Test
Source: Materials (Basel). 2022 Mar 26;15(7):2455. doi: 10.3390/ma15072455 (PMC9000201; doi:10.3390/ma15072455)
Supplement: Supplementary file 1 [file materials-15-02455-s001.zip › 70a╠m/9-5ú¿70a╠mú⌐.csv]

TESTER	4000Plus	20087812
DATE	12/05/2020
TIME	17:14:30
TESTGROUP	DIE SHEAR
试验报告编号	GFJGJL2051209020521
样品编号	6~10：70μm/s
USERFIELD3
USERFIELD4
USERFIELD5
USERFIELD6
USERFIELD7
USERFIELD8
USERFIELD9
USERFIELD10
OPERATOR	何志刚
SAMPLE	2707
LOADUNIT	N
CARTRIDGE	5.0000 kg	15072016	球推力
TESTTYPE	Destruct
TESTSPEED	70.000	um/s
SHEARHEIGHT	50.000	um
TESTLOAD	0.000000	N
PROFILE	TIME/DIST/FORCE	248
TIME (s)	DIST (um)	FORCE (N)
0	0.000000	0.000000
1.483323	205.34	0.44639
1.511323	207.04	0.56150
1.541323	209.36	0.47742
1.571323	210.85	0.73552
1.601823	212.72	0.88410
1.629823	214.51	0.93890
1.659823	217.06	0.79193
1.689823	218.73	0.97854
1.717823	220.30	1.1313
1.747823	222.41	1.1600
1.777823	223.99	1.3636
1.807823	226.17	1.3649
1.835823	227.78	1.5031
1.866323	229.84	1.5503
1.896323	232.09	1.5095
1.924323	233.72	1.6528
1.954323	235.51	1.7895
1.984323	237.28	1.9531
2.012322	239.42	1.8968
2.042323	241.16	2.0391
2.076323	243.37	2.1278
2.106323	245.18	2.2562
2.136322	247.35	2.2476
2.164323	248.89	2.4385
2.194323	251.10	2.4154
2.224323	252.65	2.6457
2.254323	254.64	2.7074
2.282323	256.75	2.6644
2.312323	258.55	2.7835
2.342323	260.04	3.0401
2.370323	262.02	3.0475
2.400322	264.15	3.0672
2.430323	265.74	3.2808
2.460323	267.23	3.5237
2.488323	268.60	3.7695
2.518823	270.41	3.9295
2.548822	272.19	4.0844
2.576823	273.73	4.2364
2.606822	275.51	4.3938
2.636823	277.25	4.5498
2.666822	278.60	4.8619
2.694823	280.78	4.8065
2.724823	282.00	5.1401
2.755322	283.92	5.2418
2.783323	285.75	5.3055
2.813323	287.54	5.4431
2.843323	288.92	5.7589
2.871323	290.87	5.7773
2.901323	292.63	5.9138
2.931323	294.20	6.1524
2.961323	295.97	6.2991
2.989323	298.03	6.2752
3.019322	299.68	6.4667
3.049323	301.21	6.6945
3.077322	302.58	6.9411
3.107323	304.69	6.9548
3.137322	306.62	7.0352
3.167323	308.54	7.1247
3.195323	310.43	7.1677
3.225323	311.87	7.4412
3.255322	313.67	7.5890
3.283323	315.49	7.6601
3.319323	317.90	7.7236
3.347322	319.35	7.9252
3.377323	321.26	8.0325
3.407322	323.29	8.0766
3.435323	325.15	8.1316
3.465322	326.55	8.4061
3.495323	328.37	8.5320
3.523323	330.57	8.4542
3.553323	332.57	8.5098
3.583323	333.88	8.8505
3.613323	336.19	8.7876
3.641323	338.09	8.8268
3.671322	340.04	8.9007
3.701323	342.16	8.9103
3.729322	343.60	9.1155
3.759323	345.57	9.1811
3.789322	347.59	9.2464
3.819823	349.58	9.3206
3.847823	351.53	9.3367
3.877822	353.15	9.5279
3.907823	355.42	9.4934
3.935822	357.20	9.5792
3.965823	359.24	9.6191
3.995822	361.31	9.6625
4.025823	363.03	9.8002
4.053823	365.37	9.6797
4.084322	367.31	9.7733
4.114323	369.14	9.8840
4.142323	371.02	9.9429
4.172323	373.04	9.9935
4.202322	374.77	10.154
4.230322	376.71	10.179
4.260323	379.00	10.104
4.290323	380.84	10.225
4.320323	382.88	10.266
4.348322	384.37	10.466
4.378323	386.66	10.407
4.408322	388.60	10.498
4.436323	390.40	10.565
4.466322	392.51	10.591
4.496323	394.20	10.753
4.530323	396.52	10.797
4.560323	398.52	10.853
4.588323	400.22	10.985
4.618322	402.38	10.976
4.648323	404.24	11.088
4.678323	406.22	11.152
4.706323	408.09	11.188
4.736322	409.87	11.333
4.766323	412.27	11.232
4.794322	413.98	11.346
4.824323	415.81	11.466
4.854322	418.12	11.402
4.882323	419.69	11.585
4.912323	421.36	11.755
4.942323	423.42	11.786
4.972322	425.42	11.845
5.000322	427.29	11.908
5.030323	429.39	11.926
5.060323	431.44	11.949
5.088323	433.39	11.983
5.118322	435.42	12.012
5.148323	437.30	12.115
5.178323	439.51	12.088
5.206323	441.54	12.092
5.236322	443.36	12.217
5.266323	445.21	12.316
5.294322	446.79	12.483
5.324323	448.61	12.624
5.354322	450.93	12.555
5.382323	452.75	12.623
5.412323	454.91	12.617
5.442323	456.55	12.799
5.472322	458.62	12.831
5.500322	460.48	12.882
5.530323	462.39	12.974
5.560322	464.61	12.959
5.588323	466.50	13.002
5.618322	468.80	12.939
5.648323	470.37	13.150
5.678322	474.29	12.468
5.706323	475.93	12.596
5.736322	477.41	12.869
5.770823	479.90	12.874
5.800822	481.61	13.028
5.830822	483.27	13.232
5.858822	485.21	13.241
5.888823	487.66	13.135
5.918822	489.16	13.374
5.946823	491.47	13.252
5.976822	493.27	13.400
6.006823	495.64	13.297
6.036822	497.98	13.205
6.064823	499.96	13.226
6.094822	502.23	13.177
6.124823	504.35	13.198
6.153322	506.30	13.206
6.183322	508.17	13.311
6.213323	510.15	13.389
6.241323	511.97	13.461
6.271322	513.83	13.570
6.301322	516.52	13.359
6.331323	518.41	13.441
6.359323	520.45	13.440
6.389322	522.39	13.522
6.419322	524.80	13.418
6.424323	524.51	13.697
6.453322	526.97	13.518
6.483323	529.52	13.356
6.511322	531.21	13.479
6.541822	533.63	13.371
6.571823	535.70	13.412
6.599823	538.07	13.269
6.629822	540.37	13.208
6.659822	542.60	13.157
6.689823	544.41	13.303
6.717823	546.62	13.220
6.747822	548.80	13.194
6.777822	550.89	13.214
6.805822	552.69	13.304
6.835823	555.20	13.176
6.865822	557.26	13.206
6.893823	559.43	13.126
6.923822	561.34	13.219
6.953823	563.51	13.223
6.983822	565.58	13.238
7.011822	567.76	13.181
7.041822	570.15	13.054
7.075822	572.59	13.050
7.105823	574.57	13.129
7.135822	576.90	13.054
7.163823	579.25	12.889
7.193822	580.89	13.116
7.223823	583.37	12.983
7.251822	585.16	13.052
7.281823	587.68	12.918
7.311822	589.74	12.963
7.341823	591.96	12.921
7.369823	594.35	12.766
7.399822	596.68	12.695
7.429822	599.13	12.574
7.457822	601.28	12.515
7.487823	603.91	12.322
7.517822	606.27	12.238
7.545823	607.85	12.389
7.575822	610.54	12.188
7.605823	612.61	12.219
7.635822	615.38	11.972
7.663823	617.37	11.991
7.693822	620.10	11.759
7.723823	621.97	11.854
7.751822	623.91	11.861
7.781823	626.40	11.739
7.811822	628.79	11.644
7.842322	631.08	11.601
7.870322	632.96	11.645
7.900322	635.22	11.599
7.930323	637.59	11.496
7.958323	639.35	11.591
7.988322	642.01	11.402
8.018323	644.17	11.397
8.046323	646.29	11.347
8.076323	648.35	11.381
8.106322	650.42	11.408
8.136323	652.92	11.272
8.164323	655.21	11.156
8.194323	657.29	11.195
8.224322	659.41	11.174
8.252323	661.48	11.148
8.282323	664.25	10.904
8.316322	666.60	10.947
8.346323	668.59	10.993
8.376323	671.07	10.863
8.404323	673.11	10.859
8.434322	675.44	10.788
8.464323	677.65	10.758
8.494323	679.79	10.746
8.522323	682.35	10.528
8.552322	684.46	10.540
8.582323	687.09	10.363
8.610323	689.25	10.301
8.640323	691.25	10.358
8.670322	693.79	10.202
8.698322	695.99	10.125
8.728323	698.94	9.8078
