# Supplementary material for: Experimental and Statistical Study of the Fracture Mechanism of Sn96.5Ag3Cu0.5 Solder Joints via Ball Shear Test
Source: Materials (Basel). 2022 Mar 26;15(7):2455. doi: 10.3390/ma15072455 (PMC9000201; doi:10.3390/ma15072455)
Supplement: Supplementary file 1 [file materials-15-02455-s001.zip › 70a╠m/9-6ú¿70a╠mú⌐.csv]

TESTER	4000Plus	20087812
DATE	12/05/2020
TIME	17:14:30
TESTGROUP	DIE SHEAR
试验报告编号	GFJGJL2051209020521
样品编号	6~10：70μm/s
USERFIELD3
USERFIELD4
USERFIELD5
USERFIELD6
USERFIELD7
USERFIELD8
USERFIELD9
USERFIELD10
OPERATOR	何志刚
SAMPLE	2707
LOADUNIT	N
CARTRIDGE	5.0000 kg	15072016	球推力
TESTTYPE	Destruct
TESTSPEED	70.000	um/s
SHEARHEIGHT	50.000	um
TESTLOAD	0.000000	N
PROFILE	TIME/DIST/FORCE	248
TIME (s)	DIST (um)	FORCE (N)
0	0.000000	0.000000
0.1899891	12.941	0.64296
0.2199892	15.358	0.53579
0.2519891	17.267	0.66909
0.2839891	19.120	0.83891
0.3159891	21.093	0.96127
0.3479891	23.086	1.0619
0.3779891	25.474	0.96594
0.4099891	27.591	1.0459
0.4419891	29.525	1.1698
0.4739891	31.496	1.3068
0.5059891	33.393	1.4452
0.5359892	35.017	1.6627
0.5679892	37.446	1.5925
0.5999891	39.631	1.6319
0.6319891	41.506	1.7787
0.6639891	43.541	1.9050
0.6939891	45.244	2.0633
0.7259891	47.710	2.0067
0.7579891	49.591	2.1651
0.7899891	51.736	2.2204
0.8259891	54.071	2.2988
0.8579891	56.283	2.3279
0.8899891	58.154	2.5181
0.9219891	60.120	2.6435
0.9519891	62.125	2.6834
0.9839891	64.296	2.7145
1.015989	66.507	2.7579
1.047989	68.362	2.9126
1.079989	70.242	3.0994
1.109989	72.199	3.1583
1.141989	73.855	3.4047
1.173989	76.152	3.4005
1.205989	77.667	3.7162
1.237989	79.218	3.9762
1.267989	81.031	4.1052
1.299989	82.692	4.3500
1.331989	84.366	4.5899
1.363989	86.266	4.7408
1.395989	88.091	4.9353
1.425989	89.989	5.0171
1.457989	91.567	5.3084
1.489989	93.526	5.4225
1.521989	95.307	5.6480
1.553989	97.639	5.6299
1.583989	99.147	5.8647
1.615989	100.94	6.0713
1.647989	102.83	6.2120
1.679989	105.00	6.2430
1.709989	106.43	6.5376
1.741989	108.28	6.7097
1.773989	109.83	6.9818
1.805989	112.05	7.0220
1.837989	113.62	7.3028
1.867989	115.68	7.3500
1.899989	117.82	7.4061
1.931989	119.26	7.7238
1.963989	121.34	7.8036
1.995989	123.21	7.9684
2.025989	125.20	8.0268
2.057989	127.07	8.1898
2.089989	128.85	8.3856
2.121989	131.08	8.4084
2.157989	133.23	8.5725
2.189989	134.93	8.7895
2.221989	137.25	8.7753
2.253989	139.13	8.9481
2.283989	140.87	9.1062
2.315989	143.40	9.0129
2.347989	145.06	9.2708
2.379989	147.21	9.3097
2.411989	149.12	9.4447
2.441989	151.44	9.3886
2.473989	153.33	9.5273
2.505989	155.48	9.5942
2.537989	157.35	9.7578
2.569989	159.70	9.7314
2.599989	161.63	9.8155
2.631989	163.68	9.9244
2.663989	165.95	9.9153
2.695989	168.16	9.9293
2.727989	169.55	10.308
2.757989	171.74	10.291
2.789989	174.55	10.086
2.821989	176.44	10.225
2.853989	178.56	10.308
2.885989	180.63	10.376
2.915989	181.99	10.669
2.947989	184.51	10.606
2.979989	186.53	10.696
3.011989	188.59	10.796
3.043989	190.72	10.830
3.073989	192.70	10.907
3.105989	195.12	10.871
3.137989	196.71	11.143
3.169989	199.15	11.083
3.201989	201.48	11.064
3.231989	203.21	11.212
3.263989	205.52	11.191
3.295989	207.24	11.412
3.327989	209.25	11.534
3.357989	211.56	11.480
3.389989	213.52	11.596
3.421989	216.04	11.518
3.457989	218.04	11.739
3.489989	220.30	11.736
3.521989	222.50	11.771
3.553989	224.74	11.788
3.585989	226.71	11.911
3.615989	228.79	11.923
3.647989	230.99	11.958
3.679989	232.60	12.233
3.711989	234.96	12.194
3.743989	236.76	12.410
3.773989	238.99	12.362
3.805989	240.89	12.528
3.837989	243.58	12.368
3.869989	245.50	12.483
3.901989	247.50	12.610
3.931989	249.55	12.661
3.963989	251.62	12.746
3.995989	253.89	12.738
4.027989	256.36	12.665
4.059989	258.04	12.903
4.089989	260.02	12.967
4.121989	262.07	13.043
4.153989	264.35	13.058
4.185989	266.64	13.044
4.217989	268.88	13.089
4.247989	270.78	13.186
4.279989	273.26	13.095
4.311989	275.18	13.254
4.343989	277.87	13.094
4.375989	279.63	13.286
4.405989	281.97	13.210
4.437989	283.69	13.415
4.469989	286.41	13.259
4.501989	288.85	13.201
4.533989	290.51	13.431
4.563989	292.55	13.484
4.595989	295.16	13.357
4.627989	297.38	13.385
4.659989	299.43	13.463
4.691989	301.75	13.449
4.721989	304.00	13.420
4.753989	306.00	13.547
4.791989	308.88	13.467
4.821989	310.84	13.525
4.853989	312.92	13.620
4.885989	315.03	13.675
4.917989	317.40	13.643
4.949989	319.64	13.674
4.979989	321.82	13.646
5.011989	323.97	13.699
5.043989	325.78	13.899
5.075989	328.19	13.849
5.105989	330.51	13.781
5.137989	332.41	13.933
5.169989	334.92	13.846
5.201989	337.25	13.839
5.233989	339.38	13.901
5.263989	341.35	13.941
5.295989	343.87	13.850
5.327989	345.83	13.991
5.359989	348.02	14.016
5.391989	350.31	14.028
5.421989	352.64	13.966
5.453989	354.66	14.072
5.485989	357.27	13.933
5.517989	359.14	14.093
5.549989	361.51	14.075
5.579989	363.71	14.037
5.611989	366.17	13.969
5.643989	368.14	14.108
5.675989	370.35	14.124
5.707989	372.66	14.112
5.737989	374.92	14.081
5.769989	377.11	14.119
5.801989	379.46	14.093
5.833989	381.50	14.176
5.865989	384.06	14.083
5.895989	385.57	14.318
5.927989	388.21	14.177
5.959989	390.41	14.240
5.991989	392.58	14.270
6.023989	395.51	14.020
6.027489	394.94	14.354
6.059989	397.68	14.162
6.091989	400.23	14.057
6.123989	402.61	14.020
6.153989	404.72	14.036
6.185989	406.75	14.136
6.217989	409.19	14.087
6.249989	411.61	14.009
6.281989	414.10	13.943
6.311989	416.52	13.833
6.343989	418.77	13.848
6.375989	421.38	13.733
6.407989	423.45	13.818
6.439989	425.72	13.809
6.469989	428.44	13.585
6.501989	430.42	13.703
6.533989	432.91	13.626
6.565989	435.52	13.510
6.597989	437.47	13.628
6.627989	440.13	13.428
6.659989	442.25	13.490
6.691989	444.87	13.361
6.727989	447.85	13.200
6.759989	450.20	13.190
6.791989	452.28	13.270
6.823989	455.45	12.897
6.855989	457.24	13.089
6.885989	460.03	12.851
6.917989	462.22	12.889
6.949989	464.39	12.948
6.981989	467.04	12.806
7.011989	468.63	13.006
7.043989	471.62	12.729
7.075989	473.96	12.711
7.107989	476.44	12.635
7.139989	479.22	12.455
7.169989	481.36	12.441
7.201989	483.80	12.394
7.233989	486.57	12.190
7.265989	488.36	12.372
7.297989	491.21	12.152
7.327989	493.32	12.162
7.359989	495.77	12.112
7.391989	498.38	11.987
7.423989	500.85	11.914
7.455989	503.63	11.718
7.485989	505.18	11.936
7.517989	508.10	11.701
7.549989	510.79	11.546
7.581989	513.35	11.439
7.613989	515.58	11.473
7.643989	517.91	11.387
7.675989	520.37	11.303
7.707989	522.92	11.201
7.739989	525.37	11.151
7.771989	527.99	11.017
7.801989	530.05	11.050
7.833989	533.03	10.792
7.865989	535.51	10.717
7.897989	537.71	10.735
7.929989	540.41	10.590
7.959989	542.66	10.532
