# Supplementary material for: Experimental and Statistical Study of the Fracture Mechanism of Sn96.5Ag3Cu0.5 Solder Joints via Ball Shear Test
Source: Materials (Basel). 2022 Mar 26;15(7):2455. doi: 10.3390/ma15072455 (PMC9000201; doi:10.3390/ma15072455)
Supplement: Supplementary file 1 [file materials-15-02455-s001.zip › 80a╠m/10-7ú¿80a╠mú⌐.csv]

TESTER	4000Plus	20087812
DATE	12/05/2020
TIME	17:34:14
TESTGROUP	DIE SHEAR
试验报告编号	GFJGJL2051209020521
样品编号	6~10：80μm/s
USERFIELD3
USERFIELD4
USERFIELD5
USERFIELD6
USERFIELD7
USERFIELD8
USERFIELD9
USERFIELD10
OPERATOR	何志刚
SAMPLE	2708
LOADUNIT	N
CARTRIDGE	5.0000 kg	15072016	球推力
TESTTYPE	Destruct
TESTSPEED	80.000	um/s
SHEARHEIGHT	50.000	um
TESTLOAD	0.000000	N
PROFILE	TIME/DIST/FORCE	248
TIME (s)	DIST (um)	FORCE (N)
0	0.000000	0.000000
0.1906435	14.560	0.59621
0.2186435	16.894	0.54911
0.2446435	18.464	0.75988
0.2706435	20.488	0.77811
0.2966435	22.485	0.80731
0.3231435	24.210	0.95711
0.3491435	25.983	1.0880
0.3751435	27.700	1.2268
0.4011435	29.782	1.2368
0.4271435	31.711	1.2924
0.4531435	33.407	1.4535
0.4811435	35.725	1.4270
0.5071435	37.273	1.6461
0.5331435	39.302	1.6626
0.5591435	41.175	1.7403
0.5851435	43.074	1.8220
0.6111435	45.034	1.8657
0.6371435	46.540	2.0870
0.6631435	48.573	2.1161
0.6891435	50.807	2.0664
0.7211435	53.099	2.1757
0.7471435	54.931	2.2696
0.7731435	56.625	2.4314
0.7991435	58.846	2.3869
0.8251435	60.615	2.5054
0.8511435	62.666	2.5272
0.8771435	63.929	2.8581
0.9031435	65.898	2.8979
0.9311435	68.334	2.8113
0.9576435	70.510	2.8121
0.9836435	72.120	2.9932
1.009644	74.077	3.0377
1.035644	75.891	3.1528
1.061643	77.531	3.3356
1.087644	79.607	3.3480
1.113644	81.047	3.5951
1.139643	82.536	3.8373
1.165643	84.238	3.9821
1.193644	86.057	4.1509
1.219644	87.876	4.2639
1.245644	89.006	4.6466
1.271643	90.812	4.7505
1.297643	92.381	4.9472
1.323643	93.980	5.1465
1.349643	95.504	5.3609
1.375643	97.292	5.4718
1.401644	99.233	5.5509
1.427644	100.53	5.8544
1.455643	102.60	5.9242
1.482143	103.89	6.2315
1.508143	105.28	6.5136
1.534143	107.43	6.4826
1.560143	109.04	6.6756
1.586143	110.30	7.0085
1.613143	112.24	7.0875
1.639143	114.24	7.1286
1.665143	115.83	7.3191
1.691144	117.33	7.5401
1.719143	119.23	7.6776
1.745644	121.06	7.8161
1.771643	122.78	7.9667
1.797643	124.11	8.2586
1.827643	126.24	8.3755
1.853643	128.20	8.4168
1.880143	130.25	8.4418
1.906143	131.23	8.8692
1.934144	133.29	8.9560
1.960144	134.91	9.1325
1.986144	137.13	9.0755
2.012144	138.79	9.2344
2.038143	140.34	9.4559
2.064143	142.30	9.4977
2.090143	143.91	9.6921
2.116143	146.38	9.5494
2.142143	147.84	9.7902
2.170144	149.90	9.8665
2.196144	151.69	9.9875
2.222144	153.47	10.102
2.248144	155.39	10.175
2.274644	157.22	10.313
2.300644	159.54	10.228
2.326643	161.08	10.437
2.352643	163.37	10.352
2.378644	164.85	10.585
2.404644	166.97	10.563
2.432644	169.23	10.560
2.458644	170.96	10.708
2.484643	172.41	10.964
2.511144	174.22	11.067
2.537143	176.28	11.085
2.563143	178.20	11.161
2.589144	180.02	11.260
2.615144	182.01	11.306
2.641144	183.88	11.396
2.667144	185.59	11.540
2.695143	187.26	11.766
2.721143	189.32	11.769
2.747144	191.40	11.783
2.773144	193.46	11.786
2.799144	195.54	11.783
2.825144	197.35	11.897
2.851144	199.27	11.960
2.877144	200.84	12.170
2.909144	203.30	12.211
2.935644	205.60	12.166
2.961643	207.30	12.311
2.987643	209.51	12.271
3.013644	211.07	12.484
3.040143	212.85	12.599
3.065644	214.72	12.676
3.091644	217.09	12.561
3.117644	219.01	12.619
3.145643	220.95	12.743
3.171643	222.69	12.899
3.197644	224.78	12.893
3.223644	226.69	12.970
3.249644	228.58	13.038
3.275644	230.72	13.027
3.302144	232.56	13.118
3.328144	234.22	13.291
3.354144	236.08	13.388
3.380144	237.97	13.459
3.408144	240.30	13.431
3.434144	242.78	13.271
3.460144	244.36	13.463
3.486144	245.92	13.677
3.512144	248.22	13.586
3.538144	250.33	13.586
3.564144	252.29	13.657
3.590144	254.68	13.520
3.616143	256.35	13.688
3.642143	258.61	13.614
3.670144	260.63	13.704
3.696144	262.57	13.772
3.722144	264.88	13.693
3.748144	266.77	13.761
3.774143	268.82	13.771
3.800143	270.72	13.851
3.826144	272.80	13.850
3.852144	274.49	14.000
3.878144	276.67	13.970
3.906144	279.43	13.770
3.932143	280.93	13.994
3.958644	283.07	14.008
3.984643	285.36	13.939
4.014644	287.77	13.930
4.040643	289.57	14.050
4.066643	291.60	14.083
4.092643	293.46	14.164
4.120644	295.74	14.151
4.146644	297.74	14.181
4.172643	300.02	14.111
4.198643	301.95	14.168
4.224643	304.21	14.110
4.250643	306.38	14.082
4.276643	308.29	14.148
4.302643	310.19	14.227
4.328643	312.65	14.076
4.354643	314.49	14.180
4.360643	314.50	14.385
4.386643	316.94	14.214
4.412643	319.18	14.162
4.438643	321.52	14.070
4.464643	323.39	14.151
4.490644	325.67	14.066
4.516644	327.45	14.183
4.542644	329.98	14.018
4.568643	331.68	14.162
4.596643	334.23	14.058
4.623143	336.09	14.156
4.649143	338.67	13.955
4.675143	340.42	14.096
4.701143	342.59	14.059
4.727643	344.92	13.997
4.753644	346.88	14.054
4.779644	349.55	13.834
4.805644	351.63	13.830
4.831643	353.94	13.740
4.859643	356.01	13.810
4.885643	358.30	13.725
4.911644	360.56	13.651
4.941643	363.19	13.572
4.967643	365.34	13.553
4.993643	367.30	13.596
5.019643	369.39	13.602
5.045643	371.88	13.455
5.073643	374.29	13.378
5.099643	376.63	13.287
5.125643	378.84	13.244
5.151643	381.24	13.117
5.177643	383.60	13.005
5.203643	385.73	12.995
5.229643	387.90	12.955
5.255643	390.24	12.867
5.281643	392.35	12.850
5.307643	394.43	12.861
5.335643	396.86	12.791
5.361643	399.34	12.631
5.387643	401.59	12.575
5.413643	403.90	12.482
5.439643	405.92	12.514
5.465643	408.10	12.473
5.491643	410.65	12.299
5.517643	412.43	12.428
5.543643	414.83	12.297
5.571643	417.27	12.225
5.597643	419.49	12.165
5.623643	421.60	12.149
5.649643	423.69	12.156
5.675643	426.06	12.056
5.701643	428.42	11.941
5.727643	430.68	11.883
5.753644	432.58	11.948
5.780143	434.74	11.926
5.806143	436.98	11.861
5.834143	439.04	11.936
5.860143	441.90	11.641
5.886143	443.83	11.709
5.912143	446.16	11.609
5.938143	448.12	11.652
5.964143	450.61	11.489
5.990143	452.73	11.483
6.016143	454.93	11.448
6.048143	457.47	11.461
6.074143	459.82	11.366
6.100143	462.03	11.309
6.126143	464.48	11.161
6.152143	466.30	11.276
6.178144	468.83	11.095
6.204144	471.00	11.069
6.230144	473.55	10.898
6.256143	475.38	10.991
6.282143	477.88	10.839
6.311143	480.56	10.698
6.337143	482.61	10.704
6.363143	484.77	10.669
6.389143	486.88	10.670
6.415143	489.08	10.635
6.441144	491.52	10.491
6.467144	493.34	10.588
6.493144	495.72	10.480
6.519143	497.75	10.496
6.545143	500.10	10.401
6.573643	502.69	10.310
6.599643	504.90	10.256
6.625643	507.09	10.222
6.651643	509.22	10.201
