# Supplementary material for: Experimental and Statistical Study of the Fracture Mechanism of Sn96.5Ag3Cu0.5 Solder Joints via Ball Shear Test
Source: Materials (Basel). 2022 Mar 26;15(7):2455. doi: 10.3390/ma15072455 (PMC9000201; doi:10.3390/ma15072455)
Supplement: Supplementary file 1 [file materials-15-02455-s001.zip › 80a╠m/10-8ú¿80a╠mú⌐.csv]

TESTER	4000Plus	20087812
DATE	12/05/2020
TIME	17:34:14
TESTGROUP	DIE SHEAR
试验报告编号	GFJGJL2051209020521
样品编号	6~10：80μm/s
USERFIELD3
USERFIELD4
USERFIELD5
USERFIELD6
USERFIELD7
USERFIELD8
USERFIELD9
USERFIELD10
OPERATOR	何志刚
SAMPLE	2708
LOADUNIT	N
CARTRIDGE	5.0000 kg	15072016	球推力
TESTTYPE	Destruct
TESTSPEED	80.000	um/s
SHEARHEIGHT	50.000	um
TESTLOAD	0.000000	N
PROFILE	TIME/DIST/FORCE	248
TIME (s)	DIST (um)	FORCE (N)
0	0.000000	0.000000
0.1557561	12.705	0.58275
0.1837561	14.958	0.58159
0.2097561	16.774	0.68196
0.2377561	18.730	0.79682
0.2657561	20.917	0.82177
0.2917562	22.558	1.0042
0.3197562	24.565	1.0993
0.3477561	26.826	1.0950
0.3737561	28.723	1.1634
0.4017562	30.514	1.3433
0.4297562	32.285	1.5311
0.4557561	34.343	1.5501
0.4837561	36.100	1.7433
0.5117561	38.363	1.7380
0.5377561	40.308	1.8016
0.5657561	42.336	1.8888
0.5937561	44.434	1.9484
0.6197562	46.286	2.0343
0.6482562	48.519	2.0828
0.6762562	50.227	2.2951
0.7082562	52.397	2.4382
0.7342561	54.363	2.4938
0.7622561	56.342	2.5859
0.7902561	57.497	3.0148
0.8162562	59.486	3.0471
0.8442562	61.657	3.0922
0.8722562	63.083	3.4147
0.8982562	64.285	3.7555
0.9262562	66.269	3.8736
0.9542562	68.099	4.0381
0.9802561	69.899	4.1585
1.008256	71.311	4.4867
1.036756	73.088	4.6720
1.062756	75.110	4.6913
1.090756	76.901	4.8713
1.118756	78.632	5.0743
1.144756	80.419	5.1860
1.172756	82.186	5.3752
1.200756	83.756	5.6555
1.226756	85.311	5.8578
1.254756	87.393	5.9236
1.282756	89.193	6.0999
1.308756	90.714	6.3157
1.336756	92.433	6.5234
1.364756	94.216	6.7064
1.390756	96.308	6.7124
1.419256	97.686	7.0820
1.447256	99.780	7.1431
1.473256	101.40	7.3205
1.501256	103.39	7.4223
1.529256	105.27	7.5677
1.555256	106.76	7.8079
1.583256	108.57	7.9804
1.611256	110.84	7.9748
1.637256	112.33	8.2138
1.665756	114.30	8.3227
1.693756	116.21	8.4421
1.719756	117.91	8.6035
1.747756	119.86	8.7222
1.775756	121.56	8.9367
1.801756	123.33	9.0542
1.829756	125.43	9.1130
1.861756	127.49	9.3114
1.889756	129.63	9.3576
1.915756	131.58	9.4175
1.943756	133.34	9.6104
1.971756	135.49	9.6496
1.997756	137.19	9.8070
2.025756	139.39	9.8294
2.053756	140.83	10.145
2.079756	143.22	10.036
2.107756	144.88	10.264
2.135756	147.13	10.254
2.161756	148.33	10.608
2.189756	150.80	10.507
2.217756	153.08	10.497
2.243756	154.81	10.629
2.271756	157.18	10.596
2.299756	158.95	10.784
2.326256	160.83	10.902
2.354256	162.72	11.040
2.382256	164.85	11.088
2.410256	166.58	11.295
2.436756	169.33	11.040
2.464756	170.73	11.373
2.492756	172.72	11.463
2.518756	174.59	11.555
2.546756	176.67	11.620
2.575256	178.72	11.712
2.601256	180.52	11.834
2.629256	183.01	11.753
2.657256	185.00	11.854
2.683256	186.88	11.931
2.711256	188.65	12.120
2.739256	191.14	12.025
2.765256	192.96	12.136
2.793256	194.86	12.274
2.821256	196.54	12.499
2.847256	199.19	12.271
2.875256	201.01	12.439
2.903256	203.10	12.504
2.929256	204.59	12.731
2.957756	207.20	12.590
2.989256	209.19	12.831
3.017256	211.31	12.882
3.043256	213.30	12.912
3.071256	215.52	12.926
3.099256	217.40	13.069
3.125256	219.17	13.202
3.153256	221.45	13.190
3.181256	223.26	13.361
3.207256	224.97	13.504
3.235756	227.40	13.435
3.263756	229.54	13.476
3.289756	231.05	13.698
3.317756	233.34	13.680
3.345756	235.58	13.700
3.371756	237.51	13.756
3.399756	239.39	13.899
3.427756	241.63	13.903
3.453756	243.54	13.982
3.481756	245.91	13.933
3.509756	247.72	14.106
3.535756	249.53	14.208
3.563756	251.89	14.165
3.591756	254.13	14.168
3.617756	256.17	14.180
3.645756	257.96	14.363
3.673756	260.53	14.236
3.699756	262.21	14.402
3.727756	264.22	14.497
3.756256	266.57	14.487
3.782256	268.42	14.589
3.810256	270.86	14.498
3.838256	272.77	14.634
3.864756	274.33	14.848
3.892256	276.71	14.795
3.920256	278.90	14.818
3.946256	281.52	14.619
3.974256	282.91	14.955
4.002256	285.55	14.789
4.028256	287.31	14.926
4.056256	289.25	15.061
4.084256	291.46	15.074
4.110256	293.22	15.195
4.142256	295.98	15.122
4.170256	297.87	15.249
4.198256	300.18	15.241
4.224256	302.52	15.149
4.252256	304.35	15.315
4.280256	306.59	15.303
4.306256	308.68	15.309
4.334256	311.18	15.212
4.362256	313.17	15.301
4.389256	315.20	15.374
4.417256	317.39	15.398
4.445256	319.50	15.450
4.471256	321.13	15.624
4.499256	323.88	15.427
4.527756	325.86	15.534
4.553756	327.89	15.565
4.581756	329.95	15.638
4.609756	332.13	15.667
4.635756	334.35	15.607
4.663756	335.92	15.876
4.691756	338.34	15.807
4.717756	340.35	15.832
4.745756	342.73	15.779
4.774256	344.96	15.830
4.800256	347.06	15.820
4.828756	349.49	15.748
4.856256	351.53	15.831
4.882256	353.35	15.945
4.910756	355.65	15.925
4.938756	358.12	15.851
4.966756	360.42	15.818
4.992756	362.18	15.940
5.020756	363.98	16.117
5.049256	366.59	16.004
5.075256	368.65	16.022
5.103256	371.05	15.964
5.131256	373.46	15.915
5.157256	375.52	15.920
5.185756	377.40	16.063
5.213756	379.56	16.098
5.239756	382.06	15.929
5.273756	384.05	16.257
5.300756	386.55	16.103
5.328256	389.08	15.979
5.354256	391.16	15.990
5.382756	393.15	16.090
5.410256	395.68	15.970
5.436756	398.05	15.864
5.464256	399.92	16.013
5.492256	402.39	15.928
5.518256	404.85	15.791
5.546256	407.01	15.826
5.574256	409.34	15.794
5.600256	411.29	15.842
5.628256	413.91	15.696
5.656256	415.83	15.839
5.682756	418.41	15.641
5.710756	420.64	15.648
5.738756	422.90	15.629
5.764756	425.06	15.609
5.792756	427.47	15.547
5.821756	429.73	15.585
5.847756	432.43	15.340
5.875256	434.48	15.415
5.903256	436.83	15.376
5.929256	439.32	15.214
5.957256	441.79	15.129
5.985256	443.91	15.193
6.011256	446.56	14.979
6.039256	448.79	14.989
6.067256	451.31	14.884
6.093756	453.49	14.840
6.121756	455.44	14.945
6.149756	458.31	14.700
6.175756	460.62	14.619
6.203756	463.34	14.438
6.231756	465.33	14.538
6.257756	467.52	14.508
6.285756	469.87	14.465
6.313756	472.67	14.250
6.340256	474.79	14.273
6.368256	477.55	14.074
6.396256	479.76	14.089
6.428256	482.49	14.030
6.454256	484.88	13.903
6.482256	487.41	13.794
6.510256	490.07	13.632
6.536256	492.20	13.623
6.564256	494.81	13.482
6.592256	497.37	13.362
6.618756	499.54	13.324
6.646756	502.08	13.209
6.674756	504.58	13.110
6.700756	507.11	12.945
6.728756	509.62	12.831
6.756756	511.98	12.787
6.782756	514.86	12.484
6.810756	517.33	12.396
6.838756	519.81	12.309
6.865756	522.38	12.141
6.893756	525.02	12.000
6.921756	527.70	11.834
