# Supplementary material for: Experimental and Statistical Study of the Fracture Mechanism of Sn96.5Ag3Cu0.5 Solder Joints via Ball Shear Test
Source: Materials (Basel). 2022 Mar 26;15(7):2455. doi: 10.3390/ma15072455 (PMC9000201; doi:10.3390/ma15072455)
Supplement: Supplementary file 1 [file materials-15-02455-s001.zip › 80a╠m/10-9ú¿80a╠mú⌐.csv]

TESTER	4000Plus	20087812
DATE	12/05/2020
TIME	17:34:14
TESTGROUP	DIE SHEAR
试验报告编号	GFJGJL2051209020521
样品编号	6~10：80μm/s
USERFIELD3
USERFIELD4
USERFIELD5
USERFIELD6
USERFIELD7
USERFIELD8
USERFIELD9
USERFIELD10
OPERATOR	何志刚
SAMPLE	2708
LOADUNIT	N
CARTRIDGE	5.0000 kg	15072016	球推力
TESTTYPE	Destruct
TESTSPEED	80.000	um/s
SHEARHEIGHT	50.000	um
TESTLOAD	0.000000	N
PROFILE	TIME/DIST/FORCE	248
TIME (s)	DIST (um)	FORCE (N)
0	0.000000	0.000000
0.1491253	13.425	0.37389
0.1671253	14.693	0.43656
0.1836253	15.601	0.58453
0.2011253	16.854	0.66728
0.2196253	18.231	0.70151
0.2376253	19.138	0.90580
0.2536253	20.582	0.84395
0.2716253	21.655	0.98303
0.2896253	23.147	0.97244
0.3076253	24.573	0.97323
0.3256253	25.386	1.2287
0.3416253	26.763	1.1927
0.3596253	28.077	1.2375
0.3776253	29.833	1.1233
0.3956253	31.012	1.2352
0.4136253	32.080	1.3765
0.4296253	33.511	1.3194
0.4476253	34.375	1.5545
0.4656253	35.700	1.5950
0.4846253	37.231	1.5969
0.5046253	38.774	1.6222
0.5221253	39.786	1.7993
0.5381253	41.273	1.7203
0.5566253	42.467	1.8122
0.5741253	43.805	1.8616
0.5921253	45.160	1.9048
0.6101253	46.300	2.0175
0.6261253	47.510	2.0473
0.6441253	49.092	1.9871
0.6621253	50.100	2.1519
0.6801253	51.564	2.1519
0.6961253	52.453	2.2934
0.7146253	53.545	2.4391
0.7321253	54.925	2.4585
0.7516253	56.405	2.4943
0.7691253	57.419	2.6568
0.7856253	58.359	2.7922
0.8031253	60.014	2.7034
0.8211253	60.655	3.0258
0.8391253	61.997	3.0598
0.8551253	62.862	3.2245
0.8736253	64.030	3.3408
0.8916253	65.324	3.4072
0.9096253	66.156	3.6411
0.9276253	67.533	3.6752
0.9436253	68.462	3.8149
0.9616253	69.346	4.0281
0.9796253	71.019	3.9466
0.9981253	72.201	4.0710
1.014125	73.215	4.1776
1.032125	74.019	4.4362
1.050125	75.524	4.4063
1.068125	76.460	4.6132
1.086625	77.864	4.6227
1.102125	78.582	4.8590
1.120625	79.938	4.8876
1.138625	81.250	4.9332
1.156625	82.541	5.0010
1.174625	83.443	5.2074
1.190625	84.536	5.2968
1.208625	85.693	5.4031
1.226625	86.616	5.6012
1.246625	88.118	5.6426
1.265125	89.427	5.7313
1.283125	90.675	5.8159
1.299625	91.625	5.9476
1.317125	92.882	6.0147
1.335125	93.873	6.2003
1.353125	95.053	6.2975
1.371125	96.443	6.3127
1.387625	97.093	6.5617
1.405625	98.682	6.5130
1.423625	99.592	6.7161
1.441625	100.75	6.8373
1.457625	101.94	6.8729
1.475625	103.37	6.8867
1.493625	104.49	7.0070
1.511625	105.49	7.1899
1.529625	106.88	7.2067
1.545625	108.12	7.2210
1.563625	109.50	7.2563
1.581625	110.52	7.4155
1.599625	111.63	7.5399
1.615625	112.63	7.6527
1.633625	114.00	7.7017
1.652625	115.31	7.7783
1.670625	116.66	7.8242
1.688625	117.65	7.9957
1.704625	119.06	7.9468
1.722625	119.94	8.1609
1.740625	121.32	8.1941
1.758625	122.71	8.2090
1.775125	123.97	8.2478
1.793125	125.18	8.3320
1.811125	126.24	8.5045
1.829125	127.79	8.4577
1.847125	129.06	8.5345
1.863625	130.34	8.5337
1.881625	131.45	8.6597
1.899625	132.99	8.6316
1.917125	134.00	8.7949
1.933125	135.14	8.8530
1.951625	136.32	8.9613
1.973125	138.07	8.9633
1.989625	139.37	8.9730
2.007125	140.24	9.1908
2.025125	141.99	9.0796
2.043625	143.01	9.2382
2.059625	144.06	9.3319
2.077625	145.77	9.2189
2.095625	146.63	9.4444
2.113625	148.35	9.3415
2.131625	149.60	9.4126
2.147625	150.63	9.5133
2.166125	152.01	9.5749
2.184125	153.60	9.5251
2.202125	154.72	9.6460
2.218625	156.35	9.5096
2.236625	157.28	9.7206
2.254625	158.73	9.7115
2.272125	160.06	9.7629
2.290125	161.61	9.7156
2.306625	162.45	9.8912
2.324625	164.14	9.8030
2.342625	164.94	10.062
2.360625	166.92	9.8626
2.376625	167.69	10.048
2.394625	169.10	10.071
2.412625	170.61	10.037
2.431125	171.85	10.154
2.449125	173.17	10.196
2.465125	174.43	10.207
2.483625	175.99	10.154
2.501125	176.98	10.341
2.519625	178.46	10.334
2.535625	179.56	10.408
2.553125	181.28	10.296
2.571625	182.64	10.334
2.589625	183.47	10.567
2.607625	184.75	10.641
2.623625	186.18	10.583
2.641625	187.45	10.648
2.659625	188.54	10.793
2.677625	190.12	10.735
2.694625	191.44	10.764
2.716625	192.89	10.893
2.732625	194.68	10.683
2.750625	195.84	10.787
2.768625	196.99	10.912
2.786625	198.36	10.934
2.804625	199.93	10.892
2.820625	200.91	11.012
2.838625	202.06	11.120
2.856625	203.71	11.034
2.874625	204.92	11.136
2.892625	206.42	11.119
2.908625	207.14	11.344
2.926625	208.85	11.230
2.944625	210.22	11.268
2.963625	211.65	11.312
2.979625	213.36	11.146
2.997625	214.15	11.392
3.015625	215.84	11.308
3.033625	216.97	11.424
3.051625	218.57	11.368
3.067625	219.80	11.390
3.085625	221.02	11.485
3.103625	222.82	11.341
3.121625	223.70	11.558
3.137625	225.01	11.548
3.155625	226.36	11.576
3.173625	227.73	11.615
3.191625	228.97	11.688
3.210125	230.74	11.598
3.226125	231.85	11.667
3.244125	233.19	11.715
3.262125	234.67	11.708
3.280125	236.00	11.745
3.296125	237.17	11.790
3.314125	238.62	11.796
3.332625	240.08	11.785
3.350625	241.55	11.785
3.368625	242.81	11.850
3.384625	243.95	11.906
3.402625	245.39	11.916
3.420625	246.87	11.908
3.440625	248.48	11.896
3.458625	249.50	12.054
3.477625	251.23	11.977
3.493625	252.69	11.911
3.511625	253.93	11.982
3.529125	255.16	12.075
3.547125	256.54	12.093
3.565125	257.84	12.157
3.581125	259.60	11.972
3.600125	260.91	12.063
3.618625	262.26	12.092
3.636125	263.74	12.071
3.652125	264.75	12.179
3.670625	266.06	12.239
3.688625	267.39	12.295
3.706125	269.39	12.071
3.724625	270.52	12.202
3.740625	271.47	12.332
3.758125	273.22	12.222
3.776125	274.65	12.233
3.784625	275.06	12.351
3.802125	276.84	12.188
3.820625	278.29	12.178
3.838125	279.45	12.283
3.854125	281.48	11.991
3.872625	282.32	12.239
3.890625	284.09	12.101
3.908125	285.08	12.275
3.926125	287.16	12.032
3.942125	288.07	12.182
3.960625	289.82	12.069
3.978625	291.42	12.015
3.996625	292.64	12.096
4.012625	293.88	12.114
4.030625	294.98	12.259
4.048125	296.77	12.116
4.066125	298.41	12.047
4.084125	300.09	11.950
4.100125	301.12	12.049
4.118625	302.74	11.989
4.136625	304.40	11.899
4.154625	305.88	11.891
4.174625	307.51	11.869
4.192626	309.23	11.768
4.208625	310.50	11.775
4.226625	311.75	11.846
4.244626	313.69	11.659
4.263125	315.14	11.678
4.281126	317.46	11.341
4.297125	318.22	11.547
4.315125	320.45	11.250
4.333126	322.53	10.994
4.351125	324.43	10.822
4.367126	326.00	10.711
4.385125	328.34	10.368
4.403625	330.29	10.163
4.421625	332.36	9.9269
4.439625	334.56	9.6240
4.455125	336.19	9.4915
4.473125	338.21	9.2735
4.491126	340.14	9.0899
