# Supplementary material for: Experimental and Statistical Study of the Fracture Mechanism of Sn96.5Ag3Cu0.5 Solder Joints via Ball Shear Test
Source: Materials (Basel). 2022 Mar 26;15(7):2455. doi: 10.3390/ma15072455 (PMC9000201; doi:10.3390/ma15072455)
Supplement: Supplementary file 1 [file materials-15-02455-s001.zip › 80a╠m/6-7ú¿80a╠mú⌐.csv]

TESTER	4000Plus	20087812
DATE	12/05/2020
TIME	17:34:14
TESTGROUP	DIE SHEAR
试验报告编号	GFJGJL2051209020521
样品编号	6~10：80μm/s
USERFIELD3
USERFIELD4
USERFIELD5
USERFIELD6
USERFIELD7
USERFIELD8
USERFIELD9
USERFIELD10
OPERATOR	何志刚
SAMPLE	2708
LOADUNIT	N
CARTRIDGE	5.0000 kg	15072016	球推力
TESTTYPE	Destruct
TESTSPEED	80.000	um/s
SHEARHEIGHT	50.000	um
TESTLOAD	0.000000	N
PROFILE	TIME/DIST/FORCE	248
TIME (s)	DIST (um)	FORCE (N)
0	0.000000	0.000000
0.2130122	19.473	0.47822
0.2310122	21.033	0.44045
0.2490122	21.959	0.63765
0.2670122	23.256	0.68902
0.2850122	24.487	0.76650
0.3030122	25.849	0.80630
0.3210122	26.918	0.94748
0.3390122	28.359	0.95659
0.3570122	29.621	1.0219
0.3750122	30.921	1.0860
0.3930122	32.105	1.1820
0.4090122	33.525	1.1293
0.4270122	34.724	1.2332
0.4450122	35.920	1.3243
0.4630122	36.956	1.4922
0.4820122	38.433	1.5149
0.5000122	39.477	1.6658
0.5180122	41.275	1.5349
0.5360122	42.404	1.6523
0.5540122	43.948	1.6072
0.5760123	45.540	1.6831
0.5940123	46.425	1.9100
0.6110122	47.727	1.9316
0.6285123	49.247	1.9097
0.6465123	50.097	2.1362
0.6650122	51.595	2.1093
0.6830122	52.876	2.1811
0.7010123	54.441	2.1275
0.7190123	55.668	2.2206
0.7370123	56.736	2.3615
0.7550123	58.203	2.3605
0.7730123	59.348	2.4716
0.7910122	60.870	2.4490
0.8090122	61.927	2.5947
0.8270122	63.476	2.5614
0.8450122	64.792	2.6056
0.8635123	66.046	2.7158
0.8815123	67.063	2.8772
0.8995122	68.738	2.7948
0.9180123	70.103	2.8194
0.9360123	71.092	3.0059
0.9535122	72.325	3.0965
0.9715122	73.662	3.1462
0.9900122	74.504	3.3759
1.008012	75.873	3.3995
1.024012	76.603	3.6171
1.042012	77.466	3.8525
1.060012	78.890	3.8545
1.078012	79.900	4.0182
1.096012	81.125	4.0980
1.114012	82.229	4.2391
1.132512	83.347	4.4027
1.150512	84.781	4.4148
1.168512	85.658	4.6308
1.186512	86.766	4.7704
1.204512	87.778	4.9337
1.222512	89.252	4.9297
1.241012	90.306	5.0764
1.259012	91.641	5.1269
1.276512	92.712	5.2810
1.294512	93.938	5.3603
1.313012	95.083	5.4858
1.332512	96.614	5.5152
1.350512	97.499	5.7283
1.368512	98.690	5.8213
1.388012	100.10	5.8696
1.405512	101.28	5.9694
1.423512	102.30	6.1283
1.442012	103.58	6.2001
1.459512	104.35	6.4582
1.478012	106.08	6.3545
1.495512	107.09	6.5321
1.514012	108.47	6.5516
1.531512	109.28	6.8085
1.550012	110.83	6.7584
1.568012	112.01	6.8732
1.586012	113.11	7.0140
1.604012	114.40	7.0674
1.620012	115.38	7.1863
1.637512	116.93	7.1548
1.655512	117.50	7.5056
1.673512	119.46	7.2959
1.691512	120.41	7.4853
1.710012	121.69	7.5545
1.727512	122.77	7.6911
1.746012	124.46	7.6049
1.763512	125.36	7.8100
1.782012	126.67	7.8569
1.800012	127.79	7.9921
1.818012	128.81	8.1516
1.836012	130.07	8.2324
1.854012	131.55	8.2282
1.872012	132.76	8.3134
1.890012	133.80	8.4785
1.908512	135.24	8.5035
1.927012	136.66	8.5195
1.944512	137.63	8.6971
1.963012	139.43	8.5661
1.980512	140.07	8.8775
1.998512	141.59	8.8561
2.016512	142.94	8.8991
2.033012	143.71	9.0995
2.050512	145.30	9.0395
2.072512	146.80	9.1370
2.090512	148.51	9.0380
2.109012	149.65	9.1532
2.126512	150.79	9.2671
2.144512	151.88	9.4121
2.163012	153.47	9.3502
2.181012	154.94	9.3472
2.199012	156.02	9.4995
2.217012	157.46	9.5071
2.233012	158.43	9.6312
2.251012	159.87	9.6269
2.269012	161.32	9.6308
2.287012	162.28	9.8163
2.305512	163.90	9.7832
2.323512	165.30	9.7947
2.341512	166.83	9.7684
2.360012	167.99	9.8872
2.377512	169.46	9.8721
2.395512	170.30	10.102
2.413512	171.79	10.093
2.432012	173.14	10.121
2.450012	174.32	10.220
2.468012	175.68	10.261
2.486012	177.20	10.223
2.504012	178.44	10.300
2.522012	179.78	10.347
2.540012	180.88	10.490
2.559012	182.53	10.444
2.576512	183.73	10.533
2.594512	185.29	10.498
2.613012	186.32	10.652
2.628512	187.62	10.648
2.646512	189.08	10.651
2.664512	190.20	10.769
2.683012	191.70	10.756
2.701012	193.03	10.811
2.719012	194.57	10.767
2.737012	195.53	10.965
2.755012	197.15	10.889
2.773012	198.41	10.952
2.791012	199.79	10.987
2.809012	201.12	11.025
2.829512	202.72	11.056
2.848012	203.93	11.156
2.865512	205.59	11.066
2.883512	206.51	11.277
2.901512	207.98	11.261
2.920012	209.46	11.258
2.938012	211.24	11.119
2.956012	211.89	11.436
2.974012	213.74	11.270
2.992012	215.00	11.351
3.010012	216.47	11.335
3.028012	217.53	11.493
3.046012	219.08	11.446
3.064012	220.30	11.542
3.082512	222.26	11.392
3.101012	223.14	11.604
3.119012	224.75	11.533
3.136512	226.06	11.580
3.154512	227.45	11.608
3.172512	229.13	11.510
3.191012	230.56	11.526
3.209012	231.51	11.711
3.225012	232.97	11.646
3.243012	234.02	11.807
3.261012	235.79	11.688
3.279012	237.49	11.579
3.297012	238.64	11.704
3.315012	240.08	11.697
3.333512	241.17	11.873
3.352012	243.18	11.645
3.370012	244.40	11.740
3.387512	246.07	11.647
3.405512	247.20	11.776
3.423512	248.77	11.723
3.433012	249.03	11.942
3.449512	250.92	11.704
3.468012	252.25	11.745
3.485512	253.97	11.642
3.503512	254.99	11.804
3.521512	256.58	11.740
3.539512	258.07	11.730
3.557512	259.24	11.832
3.575512	260.45	11.918
3.593512	262.52	11.679
3.611512	263.52	11.861
3.629512	265.39	11.701
3.647512	266.64	11.774
3.665512	268.45	11.639
3.683512	269.53	11.776
3.701512	271.29	11.660
3.719512	272.65	11.684
3.738012	274.16	11.666
3.756012	275.74	11.609
3.774012	277.22	11.603
3.792012	278.54	11.660
3.810012	280.07	11.619
3.830012	281.73	11.597
3.848012	283.27	11.555
3.866512	284.98	11.485
3.885012	286.42	11.482
3.902512	287.83	11.503
3.921012	289.35	11.467
3.938512	291.02	11.387
3.956512	292.53	11.354
3.974512	293.50	11.548
3.992512	295.64	11.282
4.010512	296.99	11.315
4.026512	298.66	11.164
4.044512	299.91	11.235
4.062512	301.26	11.278
4.081012	303.55	10.954
4.098512	304.72	11.054
4.116512	306.32	11.004
4.135012	307.78	11.003
4.152512	309.60	10.853
4.170512	310.94	10.884
4.188512	312.49	10.854
4.206512	314.12	10.772
4.224512	315.95	10.617
4.242512	317.68	10.513
4.261012	319.18	10.484
4.278512	320.87	10.383
4.296512	322.66	10.254
4.314512	324.06	10.279
4.333012	326.13	10.043
4.350512	327.83	9.9370
4.368512	329.42	9.8735
4.387012	331.13	9.7772
4.405012	332.70	9.7352
4.421012	334.04	9.6995
4.439012	335.87	9.5549
4.457012	337.50	9.4784
4.475012	339.03	9.4504
4.493012	341.05	9.2331
4.511012	342.58	9.1933
4.529012	344.28	9.0891
4.547012	345.56	9.1615
4.565012	347.70	8.8798
4.587012	349.32	8.9444
4.605012	351.19	8.7750
4.621012	352.70	8.6869
4.639512	354.43	8.6107
