# Supplementary material for: Experimental and Statistical Study of the Fracture Mechanism of Sn96.5Ag3Cu0.5 Solder Joints via Ball Shear Test
Source: Materials (Basel). 2022 Mar 26;15(7):2455. doi: 10.3390/ma15072455 (PMC9000201; doi:10.3390/ma15072455)
Supplement: Supplementary file 1 [file materials-15-02455-s001.zip › 80a╠m/6-8ú¿80a╠mú⌐.csv]

TESTER	4000Plus	20087812
DATE	12/05/2020
TIME	17:34:14
TESTGROUP	DIE SHEAR
试验报告编号	GFJGJL2051209020521
样品编号	6~10：80μm/s
USERFIELD3
USERFIELD4
USERFIELD5
USERFIELD6
USERFIELD7
USERFIELD8
USERFIELD9
USERFIELD10
OPERATOR	何志刚
SAMPLE	2708
LOADUNIT	N
CARTRIDGE	5.0000 kg	15072016	球推力
TESTTYPE	Destruct
TESTSPEED	80.000	um/s
SHEARHEIGHT	50.000	um
TESTLOAD	0.000000	N
PROFILE	TIME/DIST/FORCE	248
TIME (s)	DIST (um)	FORCE (N)
0	0.000000	0.000000
0.1147327	9.0251	0.46573
0.1427327	11.398	0.41743
0.1707327	12.770	0.74735
0.1987327	14.579	0.93432
0.2267327	16.963	0.88183
0.2552327	18.972	0.99010
0.2832327	20.803	1.1404
0.3112327	23.040	1.1453
0.3392327	25.096	1.2215
0.3672327	27.033	1.3442
0.3952327	28.854	1.5119
0.4232327	31.323	1.4263
0.4512327	33.180	1.5803
0.4792327	35.317	1.6244
0.5072327	37.025	1.8367
0.5332327	38.995	1.8907
0.5612327	40.897	2.0130
0.5892327	42.951	2.1037
0.6172327	45.291	2.0682
0.6452327	47.203	2.2007
0.6792327	49.686	2.2915
0.7072327	51.862	2.3206
0.7332327	53.444	2.5121
0.7617327	55.454	2.6481
0.7897327	57.942	2.5549
0.8177327	59.600	2.7729
0.8457327	61.414	2.9578
0.8737327	63.381	3.0684
0.9017327	65.098	3.2774
0.9297327	66.746	3.5131
0.9577327	68.455	3.7110
0.9857327	70.326	3.8734
1.013733	72.105	4.0579
1.042233	73.826	4.2510
1.070233	75.495	4.4787
1.098233	77.246	4.6742
1.126233	79.081	4.8509
1.154733	80.937	5.0331
1.182733	82.489	5.3065
1.210733	84.570	5.3727
1.238733	86.454	5.5022
1.266733	87.977	5.8009
1.294733	89.695	6.0094
1.322733	91.341	6.2319
1.350733	93.417	6.3142
1.376733	95.014	6.4859
1.404733	96.851	6.6619
1.432733	98.976	6.7106
1.460733	100.32	7.0510
1.488733	102.52	7.0852
1.516733	104.26	7.2837
1.544733	106.40	7.3149
1.572733	107.91	7.6306
1.600733	110.09	7.6586
1.628733	111.56	7.9496
1.656733	113.38	8.1319
1.684733	115.73	8.0946
1.712733	117.54	8.2386
1.740733	119.27	8.4551
1.768733	121.03	8.6490
1.797233	122.85	8.8151
1.825233	125.11	8.8134
1.857233	127.27	8.9879
1.885233	129.20	9.1152
1.913233	131.04	9.2746
1.941233	133.00	9.3863
1.969233	135.17	9.4187
1.997233	137.24	9.4772
2.025233	138.81	9.7569
2.053733	141.29	9.6946
2.081733	142.89	9.9333
2.109733	145.29	9.8877
2.137733	147.22	10.001
2.165733	149.33	10.042
2.191733	150.69	10.336
2.219733	153.12	10.264
2.247733	154.93	10.437
2.275733	157.00	10.507
2.303733	159.33	10.488
2.331733	161.40	10.544
2.359733	163.45	10.652
2.387733	165.33	10.797
2.415733	167.17	10.929
2.444233	169.15	11.051
2.472233	171.20	11.126
2.500233	173.47	11.121
2.528233	175.26	11.300
2.556233	177.52	11.297
2.584233	179.56	11.378
2.612233	181.78	11.390
2.640233	183.82	11.472
2.668233	185.64	11.640
2.696233	187.63	11.743
2.724233	189.85	11.755
2.752233	191.68	11.919
2.780233	193.88	11.941
2.808233	195.91	12.026
2.834733	197.85	12.120
2.862733	200.07	12.117
2.890733	202.17	12.160
2.918733	204.34	12.218
2.946733	206.22	12.353
2.974733	208.56	12.331
3.008733	211.12	12.406
3.034733	212.85	12.540
3.062733	214.88	12.625
3.090733	217.02	12.682
3.118733	219.09	12.739
3.146733	221.18	12.801
3.174733	222.98	12.976
3.202733	225.27	12.962
3.230733	227.46	12.983
3.258733	229.35	13.113
3.286733	231.79	13.050
3.314733	233.87	13.118
3.342733	235.88	13.198
3.371233	237.92	13.296
3.399233	240.73	13.076
3.427233	242.93	13.095
3.455233	244.78	13.263
3.483233	246.98	13.270
3.511233	249.17	13.294
3.539233	251.36	13.316
3.567233	253.47	13.374
3.595233	256.11	13.219
3.623233	257.70	13.479
3.651233	260.29	13.346
3.677233	262.24	13.394
3.705233	264.24	13.506
3.733233	266.68	13.428
3.761233	268.74	13.506
3.789233	271.13	13.449
3.817233	273.32	13.475
3.845233	275.21	13.614
3.873233	277.68	13.515
3.901233	279.99	13.489
3.929233	282.11	13.541
3.957233	284.22	13.598
3.985233	286.47	13.611
4.013233	288.96	13.516
4.041233	291.03	13.586
4.069232	293.43	13.528
4.097232	295.95	13.422
4.125233	297.74	13.589
4.153233	300.50	13.403
4.171233	301.10	13.769
4.199233	304.09	13.438
4.227232	306.17	13.504
4.255232	308.54	13.459
4.283233	310.55	13.552
4.311233	312.92	13.503
4.339232	315.33	13.443
4.367232	317.41	13.509
4.395233	319.84	13.437
4.423233	322.11	13.430
4.451232	323.77	13.662
4.479232	326.45	13.493
4.505232	328.67	13.447
4.533233	331.14	13.361
4.561233	333.24	13.407
4.589232	335.35	13.461
4.617232	338.10	13.265
4.645233	339.90	13.443
4.673233	342.31	13.379
4.701232	344.42	13.450
4.729232	346.84	13.381
4.757233	349.11	13.372
4.789233	351.92	13.265
4.817233	354.00	13.334
4.845232	356.13	13.380
4.873232	358.90	13.189
4.901233	360.82	13.320
4.929233	363.10	13.309
4.957232	365.40	13.288
4.985232	367.81	13.226
5.013233	370.11	13.191
5.041233	372.32	13.223
5.069232	374.93	13.080
5.097232	376.77	13.241
5.125233	379.31	13.128
5.153233	382.17	12.888
5.181232	383.98	13.060
5.209232	386.55	12.935
5.237233	388.47	13.066
5.265233	391.14	12.902
5.293232	393.55	12.825
5.321232	395.57	12.929
5.347232	397.70	12.903
5.375233	399.72	12.995
5.403233	402.43	12.827
5.431232	404.72	12.813
5.459232	406.61	12.939
5.487233	409.14	12.846
5.515233	411.67	12.722
5.543232	413.88	12.737
5.571232	416.31	12.665
5.599233	418.61	12.645
5.627233	420.62	12.741
5.655232	423.11	12.646
5.683232	425.29	12.675
5.711233	427.92	12.525
5.739233	429.79	12.672
5.767232	432.47	12.504
5.795232	434.93	12.423
5.823233	436.77	12.584
5.851233	438.91	12.627
5.879232	441.80	12.377
5.907232	444.05	12.376
5.935233	446.18	12.424
5.967233	448.88	12.374
5.995233	451.11	12.381
6.023232	453.37	12.375
6.051232	455.84	12.289
6.079233	457.99	12.330
6.107233	460.51	12.222
6.135232	462.61	12.282
6.163232	464.97	12.238
6.189232	467.26	12.166
6.217233	469.44	12.194
6.245233	472.16	12.012
6.273232	474.09	12.135
6.301232	476.36	12.128
6.329233	478.84	12.025
6.357233	481.07	12.031
6.385232	483.17	12.092
6.413232	485.66	11.997
6.441233	488.23	11.873
6.469233	490.45	11.896
6.497232	492.87	11.829
6.525232	495.33	11.749
6.553233	497.64	11.713
6.581233	500.14	11.628
6.609232	502.26	11.665
6.637232	504.68	11.610
6.665233	507.18	11.515
6.693233	509.75	11.390
6.721232	512.24	11.295
6.749232	514.38	11.322
6.777233	517.33	11.051
6.803233	519.72	10.938
6.831233	522.13	10.890
6.859232	524.67	10.763
6.887232	527.28	10.622
6.915233	529.65	10.572
6.943233	532.40	10.376
6.971232	535.31	10.121
6.999232	537.61	10.113
