# Supplementary material for: Experimental and Statistical Study of the Fracture Mechanism of Sn96.5Ag3Cu0.5 Solder Joints via Ball Shear Test
Source: Materials (Basel). 2022 Mar 26;15(7):2455. doi: 10.3390/ma15072455 (PMC9000201; doi:10.3390/ma15072455)
Supplement: Supplementary file 1 [file materials-15-02455-s001.zip › 80a╠m/6-9ú¿80a╠mú⌐.csv]

TESTER	4000Plus	20087812
DATE	12/05/2020
TIME	17:34:14
TESTGROUP	DIE SHEAR
试验报告编号	GFJGJL2051209020521
样品编号	6~10：80μm/s
USERFIELD3
USERFIELD4
USERFIELD5
USERFIELD6
USERFIELD7
USERFIELD8
USERFIELD9
USERFIELD10
OPERATOR	何志刚
SAMPLE	2708
LOADUNIT	N
CARTRIDGE	5.0000 kg	15072016	球推力
TESTTYPE	Destruct
TESTSPEED	80.000	um/s
SHEARHEIGHT	50.000	um
TESTLOAD	0.000000	N
PROFILE	TIME/DIST/FORCE	248
TIME (s)	DIST (um)	FORCE (N)
0	0.000000	0.000000
0.1675724	15.146	0.31040
0.1915724	16.564	0.51062
0.2155724	18.367	0.57353
0.2415724	20.198	0.66776
0.2655724	22.012	0.71277
0.2895724	24.014	0.69791
0.3155724	25.555	0.91978
0.3395724	27.059	1.0719
0.3635724	29.029	1.0559
0.3875723	30.760	1.1334
0.4135724	32.795	1.1613
0.4375724	34.410	1.2702
0.4615724	36.066	1.3771
0.4875724	38.103	1.3904
0.5115724	39.878	1.4507
0.5355724	41.415	1.6040
0.5615724	43.181	1.7376
0.5855724	44.635	1.9237
0.6095724	46.796	1.8326
0.6360724	48.360	2.0455
0.6635723	50.564	2.0492
0.6875724	52.818	1.9360
0.7115724	54.163	2.1646
0.7375723	55.959	2.3002
0.7615724	58.003	2.2411
0.7855724	59.435	2.4217
0.8115723	61.018	2.6129
0.8355724	62.705	2.7075
0.8595724	64.864	2.6173
0.8855723	66.773	2.6951
0.9095724	68.360	2.8286
0.9335724	70.111	2.8982
0.9595723	71.933	2.9962
0.9835724	73.754	3.0383
1.007572	75.546	3.1058
1.031572	77.313	3.1830
1.057572	79.067	3.2934
1.081572	80.707	3.4065
1.105572	81.951	3.6744
1.131572	83.279	3.9796
1.155572	85.046	4.0291
1.179572	86.402	4.2534
1.205572	88.077	4.4226
1.229572	89.793	4.5198
1.253572	90.766	4.8663
1.277572	92.608	4.9282
1.303572	94.388	5.0562
1.327572	95.689	5.2740
1.351572	97.554	5.2990
1.377572	99.151	5.5130
1.401572	100.54	5.7113
1.425572	101.98	5.9001
1.451572	103.81	6.0247
1.475572	105.21	6.2332
1.499572	106.66	6.4035
1.525572	108.13	6.6421
1.549572	109.88	6.7256
1.573572	111.73	6.7396
1.597572	112.96	7.0156
1.623572	114.73	7.1323
1.647572	116.36	7.2653
1.671572	117.75	7.4743
1.701572	120.00	7.5429
1.725572	121.08	7.8755
1.749572	122.93	7.8926
1.775572	124.82	7.9651
1.799572	126.50	8.0907
1.823572	127.87	8.3084
1.849572	129.79	8.3526
1.873572	131.78	8.3429
1.897572	133.04	8.6059
1.921572	134.63	8.7380
1.947572	136.32	8.8759
1.971572	138.13	8.9225
1.995572	139.67	9.0864
2.021572	141.62	9.1484
2.045572	143.40	9.2073
2.069572	145.02	9.3270
2.095572	146.96	9.3671
2.119572	148.38	9.5783
2.143572	150.24	9.6050
2.167572	151.81	9.7445
2.193572	154.08	9.6838
2.217572	155.76	9.7811
2.241572	157.22	9.9483
2.267572	159.36	9.9229
2.291572	160.86	10.089
2.315572	162.60	10.163
2.341572	164.59	10.209
2.365572	166.39	10.258
2.389572	168.11	10.341
2.415572	170.33	10.313
2.439572	171.97	10.423
2.463572	173.47	10.593
2.487572	175.31	10.600
2.513572	176.99	10.766
2.537572	179.28	10.624
2.561572	180.58	10.870
2.587572	183.30	10.629
2.611572	184.81	10.782
2.635572	186.06	11.047
2.661572	188.05	11.107
2.685572	189.87	11.121
2.713572	191.74	11.299
2.739572	193.95	11.246
2.763572	195.66	11.329
2.787572	197.29	11.461
2.811572	199.46	11.352
2.837572	200.68	11.698
2.861572	202.99	11.536
2.885572	204.67	11.646
2.911572	206.71	11.659
2.935572	208.79	11.615
2.959572	210.02	11.876
2.985572	212.28	11.799
3.009572	213.82	11.950
3.033572	215.51	12.034
3.057572	217.75	11.922
3.083572	219.68	11.979
3.107572	221.49	12.039
3.131572	222.98	12.226
3.157572	225.15	12.172
3.181572	227.13	12.168
3.205572	228.68	12.302
3.231572	231.05	12.196
3.255572	232.59	12.352
3.279572	234.69	12.284
3.305572	236.43	12.412
3.329572	238.70	12.279
3.353572	240.41	12.349
3.377572	242.38	12.350
3.403572	244.29	12.426
3.427572	246.42	12.345
3.451572	248.00	12.471
3.477572	249.76	12.604
3.501572	251.77	12.575
3.525572	253.55	12.633
3.544072	254.83	12.747
3.567572	256.99	12.597
3.591572	258.95	12.616
3.615572	260.59	12.727
3.641572	262.94	12.620
3.665572	264.80	12.631
3.689572	267.18	12.453
3.715572	268.99	12.556
3.739572	270.96	12.540
3.763572	273.16	12.448
3.787572	274.58	12.647
3.813572	277.00	12.510
3.837572	278.77	12.575
3.861572	280.85	12.515
3.887572	283.06	12.476
3.911572	285.06	12.447
3.935572	286.88	12.504
3.961572	289.24	12.376
3.985572	291.21	12.361
4.009573	293.07	12.386
4.035573	295.13	12.418
4.059572	297.12	12.365
4.087573	299.49	12.320
4.111572	301.15	12.452
4.137572	303.61	12.300
4.161572	305.86	12.161
4.185573	307.48	12.280
4.211573	310.03	12.123
4.235572	311.56	12.266
4.259573	313.25	12.356
4.285573	315.74	12.193
4.309573	318.24	11.997
4.333572	320.10	11.996
4.359572	322.13	12.039
4.383573	323.92	12.079
4.407573	325.97	12.034
4.431572	327.92	12.011
4.457572	330.20	11.930
4.481573	332.20	11.916
4.505572	334.15	11.907
4.531572	336.26	11.894
4.555573	338.35	11.844
4.579573	340.44	11.781
4.605573	342.46	11.799
4.629572	344.75	11.659
4.653573	346.90	11.585
4.677573	348.80	11.609
4.703573	350.75	11.645
4.727572	352.73	11.624
4.751573	355.04	11.474
4.777573	357.02	11.523
4.801572	358.80	11.582
4.825572	361.34	11.342
4.851573	363.10	11.464
4.875573	365.38	11.325
4.899572	367.26	11.361
4.923573	369.62	11.190
4.949573	371.61	11.208
4.973573	373.83	11.096
4.997572	375.84	11.062
5.023572	377.89	11.100
5.047573	379.64	11.154
5.071572	382.00	10.972
5.097572	384.23	10.926
5.125573	386.59	10.883
5.149572	388.95	10.699
5.175572	390.95	10.740
5.199573	392.99	10.712
5.223573	395.10	10.627
5.247572	397.05	10.618
5.273572	399.37	10.534
5.297573	401.36	10.522
5.321572	403.52	10.433
5.347572	405.79	10.355
5.371572	407.69	10.367
5.395573	409.52	10.418
5.421573	412.08	10.215
5.445572	414.08	10.201
5.469573	415.52	10.391
5.495573	417.93	10.246
5.519573	420.13	10.137
5.543572	422.12	10.127
5.567573	423.81	10.222
5.593573	426.14	10.119
5.617572	427.95	10.165
5.641572	430.08	10.088
5.667572	432.26	10.044
5.691573	433.92	10.149
5.715572	436.34	9.9720
5.741572	438.58	9.9192
5.765573	440.51	9.9040
5.789573	442.69	9.8072
5.813572	444.68	9.7832
5.839572	446.67	9.8161
5.863573	448.94	9.6792
5.887572	450.64	9.7716
5.913572	452.95	9.6902
5.937572	454.94	9.6796
5.961573	456.97	9.6282
5.987573	459.49	9.4662
6.011572	461.23	9.5270
6.035573	463.24	9.5092
6.059573	465.20	9.4829
6.085573	467.75	9.3338
6.109572	469.53	9.3802
6.137572	471.91	9.3441
6.163572	473.78	9.4067
6.187572	476.28	9.1699
6.211573	478.36	9.1386
6.238072	480.53	9.1009
