# Supplementary material for: Experimental and Statistical Study of the Fracture Mechanism of Sn96.5Ag3Cu0.5 Solder Joints via Ball Shear Test
Source: Materials (Basel). 2022 Mar 26;15(7):2455. doi: 10.3390/ma15072455 (PMC9000201; doi:10.3390/ma15072455)
Supplement: Supplementary file 1 [file materials-15-02455-s001.zip › 80a╠m/7-7ú¿80a╠mú⌐.csv]

TESTER	4000Plus	20087812
DATE	12/05/2020
TIME	17:34:14
TESTGROUP	DIE SHEAR
试验报告编号	GFJGJL2051209020521
样品编号	6~10：80μm/s
USERFIELD3
USERFIELD4
USERFIELD5
USERFIELD6
USERFIELD7
USERFIELD8
USERFIELD9
USERFIELD10
OPERATOR	何志刚
SAMPLE	2708
LOADUNIT	N
CARTRIDGE	5.0000 kg	15072016	球推力
TESTTYPE	Destruct
TESTSPEED	80.000	um/s
SHEARHEIGHT	50.000	um
TESTLOAD	0.000000	N
PROFILE	TIME/DIST/FORCE	248
TIME (s)	DIST (um)	FORCE (N)
0	0.000000	0.000000
0.145143	10.782	0.57530
0.171143	12.811	0.59191
0.197143	14.466	0.75479
0.221143	16.411	0.76230
0.247143	18.410	0.80461
0.273143	20.118	0.94733
0.299143	22.046	1.0174
0.323143	23.882	1.0395
0.349143	25.624	1.1826
0.375143	27.363	1.3127
0.399143	29.225	1.3528
0.425143	31.063	1.4446
0.451143	32.910	1.5462
0.477143	34.818	1.6102
0.501143	36.639	1.6383
0.527143	38.627	1.6850
0.553143	40.112	1.9148
0.579143	42.170	1.9342
0.603143	43.869	2.0241
0.629143	45.769	2.1053
0.659143	47.778	2.2557
0.685143	49.594	2.3698
0.709143	51.810	2.2571
0.7351431	53.440	2.4301
0.761143	55.336	2.5268
0.787143	57.654	2.4299
0.811143	58.778	2.7453
0.8371431	60.921	2.7172
0.863143	62.525	2.9002
0.887143	63.995	3.0799
0.913143	66.065	3.0945
0.9391431	67.650	3.2991
0.965143	69.307	3.4615
0.989143	70.547	3.7312
1.015143	71.862	4.0274
1.041143	73.800	4.0936
1.067143	75.493	4.2421
1.091143	76.911	4.4417
1.117143	78.579	4.6138
1.143143	80.346	4.7330
1.169143	81.790	4.9930
1.193143	83.383	5.1242
1.219143	85.135	5.2634
1.245143	86.740	5.4462
1.269143	88.250	5.6103
1.295143	89.942	5.7730
1.321143	91.377	6.0223
1.347143	93.311	6.0759
1.371143	94.628	6.3157
1.397143	96.506	6.4053
1.423143	98.085	6.5982
1.449143	99.995	6.6754
1.473143	101.36	6.9111
1.499143	102.63	7.2234
1.525143	104.80	7.1842
1.549143	106.02	7.4615
1.575143	107.85	7.5594
1.601143	109.71	7.6388
1.627143	111.66	7.7016
1.651143	113.17	7.8661
1.677143	114.56	8.1477
1.703143	116.70	8.1206
1.733143	118.25	8.4660
1.757143	119.84	8.5977
1.783143	121.67	8.7064
1.809143	123.39	8.8419
1.835143	125.35	8.9019
1.859143	126.68	9.1359
1.885143	128.81	9.1116
1.911143	130.46	9.2784
1.937143	132.05	9.4664
1.961143	134.18	9.3856
1.987143	135.60	9.6405
2.013143	137.68	9.6663
2.037143	139.09	9.8713
2.063143	141.22	9.8484
2.089143	143.07	9.9463
2.115143	145.25	9.9208
2.139143	147.00	9.9769
2.165143	148.59	10.176
2.191143	150.86	10.114
2.217143	152.62	10.235
2.241143	154.44	10.277
2.267143	155.84	10.555
2.293143	158.07	10.494
2.319143	160.16	10.485
2.343143	161.61	10.673
2.369143	163.55	10.741
2.395143	165.00	10.984
2.419143	167.07	10.925
2.445143	169.07	10.968
2.471143	170.64	11.166
2.497143	172.61	11.219
2.521143	174.53	11.224
2.547143	176.24	11.363
2.573143	178.32	11.374
2.599143	180.48	11.353
2.623143	182.05	11.482
2.649143	183.64	11.667
2.675143	185.92	11.588
2.701143	187.36	11.848
2.725143	189.24	11.883
2.751143	191.53	11.795
2.781143	193.53	11.966
2.807143	195.71	11.934
2.831143	197.50	11.990
2.857143	199.44	12.040
2.883143	201.25	12.160
2.907143	202.67	12.359
2.933143	205.26	12.156
2.959143	207.13	12.233
2.985143	209.17	12.258
3.009143	210.61	12.449
3.035143	212.68	12.452
3.061143	214.69	12.490
3.087143	216.94	12.431
3.111143	218.86	12.437
3.137143	220.45	12.625
3.163143	222.47	12.644
3.189143	224.58	12.642
3.213143	226.03	12.830
3.239143	228.28	12.775
3.265143	230.41	12.753
3.289143	232.45	12.708
3.315143	234.47	12.745
3.341143	236.38	12.807
3.367143	238.33	12.854
3.391143	240.51	12.757
3.417143	242.51	12.799
3.443143	244.48	12.850
3.469143	246.39	12.914
3.493143	248.27	12.934
3.519143	250.15	13.007
3.545143	252.63	12.861
3.571143	254.67	12.876
3.595143	256.35	12.986
3.621143	258.51	12.965
3.647143	260.57	12.971
3.671143	262.52	12.963
3.697143	264.47	13.009
3.723143	266.75	12.927
3.749143	268.29	13.136
3.773143	270.03	13.208
3.799143	272.47	13.079
3.825143	274.72	13.024
3.855143	277.17	13.002
3.879143	279.11	12.996
3.905143	280.93	13.094
3.931143	283.12	13.062
3.957143	285.05	13.132
3.981143	287.06	13.099
4.007143	289.00	13.167
4.033143	291.43	13.024
4.059143	293.44	13.048
4.083143	295.23	13.101
4.109143	297.24	13.128
4.135143	299.38	13.115
4.159143	301.56	13.031
4.185143	303.51	13.078
4.211143	305.31	13.198
4.237143	307.48	13.158
4.261143	309.23	13.230
4.287143	311.45	13.185
4.313143	313.47	13.220
4.333143	314.69	13.397
4.359143	317.34	13.145
4.385143	319.54	13.093
4.411143	321.59	13.102
4.435143	323.71	13.027
4.461143	325.40	13.177
4.487143	327.63	13.127
4.513143	329.60	13.181
4.537143	331.52	13.186
4.563143	333.99	13.030
4.589143	335.84	13.116
4.613143	337.79	13.121
4.639143	340.03	13.054
4.665143	342.52	12.921
4.691143	344.53	12.945
4.715143	346.03	13.110
4.741143	348.18	13.082
4.767143	350.64	12.943
4.793143	352.91	12.865
4.817143	354.66	12.936
4.843143	357.06	12.821
4.869143	359.35	12.734
4.899143	362.02	12.641
4.923143	363.85	12.678
4.949143	366.17	12.581
4.975143	368.17	12.621
5.001143	370.07	12.689
5.025143	372.13	12.638
5.051143	374.61	12.492
5.077143	376.59	12.528
5.101143	378.95	12.359
5.127143	380.90	12.408
5.153143	383.50	12.215
5.179143	385.17	12.371
5.203143	387.64	12.174
5.229143	389.21	12.368
5.255143	391.45	12.304
5.281143	393.83	12.196
5.305143	395.77	12.190
5.331143	397.79	12.226
5.357143	399.90	12.209
5.383143	402.20	12.136
5.407143	404.42	12.022
5.433143	406.72	11.931
5.459143	408.95	11.871
5.483143	410.66	11.954
5.509143	412.96	11.879
5.535143	415.53	11.685
5.561143	417.38	11.786
5.585143	419.38	11.756
5.611143	421.55	11.717
5.637143	423.95	11.604
5.663143	426.26	11.510
5.687143	428.40	11.440
5.713143	430.50	11.429
5.739143	432.36	11.527
5.763143	434.59	11.407
5.789143	436.38	11.520
5.815143	438.91	11.340
5.841143	440.83	11.398
5.865143	443.07	11.276
5.891143	445.29	11.233
5.917143	447.39	11.236
5.943143	450.02	11.019
5.971143	452.08	11.092
5.997143	454.14	11.111
6.023143	456.76	10.895
6.049143	458.78	10.929
6.073143	460.89	10.858
6.099143	462.82	10.926
6.125143	465.76	10.600
6.151143	467.92	10.568
6.175143	469.80	10.584
6.201143	472.03	10.523
6.227143	474.60	10.326
6.253143	476.52	10.403
6.277143	478.68	10.310
6.303143	481.15	10.168
6.329143	483.52	10.050
6.353143	485.47	10.044
6.379143	488.22	9.7892
6.405143	490.54	9.6927
6.431143	492.82	9.6252
