# Supplementary material for: Experimental and Statistical Study of the Fracture Mechanism of Sn96.5Ag3Cu0.5 Solder Joints via Ball Shear Test
Source: Materials (Basel). 2022 Mar 26;15(7):2455. doi: 10.3390/ma15072455 (PMC9000201; doi:10.3390/ma15072455)
Supplement: Supplementary file 1 [file materials-15-02455-s001.zip › 80a╠m/7-8ú¿80a╠mú⌐.csv]

TESTER	4000Plus	20087812
DATE	12/05/2020
TIME	17:34:14
TESTGROUP	DIE SHEAR
试验报告编号	GFJGJL2051209020521
样品编号	6~10：80μm/s
USERFIELD3
USERFIELD4
USERFIELD5
USERFIELD6
USERFIELD7
USERFIELD8
USERFIELD9
USERFIELD10
OPERATOR	何志刚
SAMPLE	2708
LOADUNIT	N
CARTRIDGE	5.0000 kg	15072016	球推力
TESTTYPE	Destruct
TESTSPEED	80.000	um/s
SHEARHEIGHT	50.000	um
TESTLOAD	0.000000	N
PROFILE	TIME/DIST/FORCE	248
TIME (s)	DIST (um)	FORCE (N)
0	0.000000	0.000000
0.2101894	20.884	0.63323
0.2321894	22.850	0.54849
0.2561894	24.609	0.62918
0.2781894	26.179	0.68574
0.3001894	27.515	0.86162
0.3241894	29.200	0.95731
0.3461894	30.907	0.98817
0.3681894	32.300	1.1277
0.3921894	34.285	1.1199
0.4141894	35.915	1.1806
0.4361894	37.643	1.1755
0.4601894	39.286	1.2873
0.4821894	40.906	1.3520
0.5041894	42.254	1.5235
0.5281894	44.055	1.5734
0.5501894	45.688	1.6193
0.5721894	47.374	1.6447
0.5961894	48.901	1.8020
0.6181894	50.597	1.8369
0.6401894	52.269	1.8675
0.6681894	54.334	1.9538
0.6901894	55.528	2.1719
0.7121894	57.577	2.0686
0.7361894	59.277	2.1441
0.7581894	61.239	2.0751
0.7801894	62.471	2.2920
0.8041894	64.226	2.3459
0.8261894	65.715	2.4624
0.8481894	67.289	2.5453
0.8721894	69.185	2.5581
0.8941894	70.645	2.6717
0.9181894	72.425	2.7157
0.9401894	74.206	2.7175
0.9621894	75.760	2.7945
0.9861894	77.248	2.9669
1.008189	79.005	2.9921
1.030189	80.839	2.9592
1.054189	82.164	3.1957
1.076189	83.884	3.2355
1.098189	84.984	3.4762
1.122189	86.389	3.6811
1.144189	87.684	3.8733
1.166189	89.106	4.0019
1.190189	90.594	4.1745
1.212189	92.031	4.3112
1.234189	93.694	4.3591
1.258189	94.910	4.6244
1.280189	96.600	4.6620
1.302189	97.816	4.8708
1.326189	98.754	5.2589
1.348189	100.78	5.1529
1.370189	101.96	5.3886
1.394189	103.40	5.5789
1.416189	105.07	5.6254
1.438189	106.25	5.8476
1.462189	108.11	5.8763
1.484189	109.27	6.1222
1.506189	110.77	6.2198
1.530189	112.41	6.3313
1.552189	113.83	6.4758
1.574189	115.36	6.5606
1.598189	116.71	6.7876
1.624189	118.68	6.8278
1.646189	120.42	6.8442
1.670189	121.78	7.0667
1.692189	122.98	7.2985
1.714189	124.33	7.4539
1.738189	126.15	7.4972
1.760189	127.44	7.6906
1.782189	129.21	7.6807
1.806189	130.60	7.8947
1.828189	132.37	7.8877
1.850189	133.59	8.1078
1.874189	135.04	8.2944
1.896189	136.85	8.2852
1.920189	138.51	8.3906
1.942189	140.13	8.4429
1.964189	141.63	8.5396
1.988189	142.97	8.7686
2.010189	144.48	8.8774
2.032189	146.06	8.9603
2.056189	147.47	9.1474
2.078189	149.51	9.0492
2.100189	150.61	9.3151
2.124189	152.32	9.3872
2.146189	154.07	9.4022
2.168189	155.58	9.4980
2.192189	157.32	9.5839
2.21419	158.90	9.6513
2.236189	160.33	9.8053
2.26019	162.18	9.8218
2.282189	163.81	9.8672
2.304189	165.12	10.056
2.328189	166.94	10.081
2.350189	168.52	10.164
2.37219	170.45	10.093
2.396189	171.74	10.343
2.41819	173.23	10.446
2.440189	174.93	10.479
2.46419	176.51	10.616
2.486189	178.63	10.483
2.508189	179.81	10.709
2.532189	181.78	10.705
2.558189	183.51	10.837
2.580189	185.28	10.830
2.604189	186.75	11.011
2.626189	188.81	10.903
2.64819	189.99	11.139
2.672189	192.36	10.967
2.69419	193.11	11.361
2.716189	195.13	11.255
2.74019	196.35	11.531
2.762189	198.29	11.469
2.784189	200.04	11.471
2.808189	201.69	11.592
2.830189	203.02	11.757
2.854189	205.10	11.698
2.876189	206.36	11.890
2.89819	208.09	11.913
2.922189	209.85	11.978
2.94419	211.53	12.007
2.966189	213.15	12.071
2.99019	214.97	12.112
3.012189	216.72	12.130
3.034189	218.31	12.192
3.058189	219.54	12.466
3.080189	221.49	12.386
3.10219	223.08	12.464
3.126189	224.21	12.761
3.14819	226.21	12.678
3.170189	227.97	12.686
3.19419	229.55	12.824
3.216189	231.29	12.842
3.238189	232.82	12.928
3.262189	234.59	12.989
3.284189	236.25	13.040
3.30619	238.07	13.013
3.330189	239.40	13.261
3.35219	241.32	13.207
3.374189	242.98	13.242
3.39819	244.88	13.240
3.420189	246.84	13.157
3.442189	248.27	13.299
3.466189	249.76	13.469
3.488189	251.52	13.464
3.514189	253.78	13.404
3.538189	255.54	13.472
3.560189	257.01	13.597
3.58219	258.78	13.589
3.606189	260.56	13.644
3.62819	262.32	13.641
3.650189	264.24	13.591
3.67419	266.09	13.621
3.696189	267.69	13.692
3.718189	269.29	13.753
3.742189	270.90	13.876
3.764189	273.01	13.749
3.78619	274.34	13.913
3.810189	276.53	13.810
3.83219	278.49	13.730
3.856189	280.07	13.865
3.87819	282.12	13.761
3.900189	283.43	13.934
3.92419	285.44	13.916
3.946189	286.83	14.056
3.956689	287.57	14.131
3.976189	289.45	13.984
3.998189	291.51	13.862
4.022189	293.05	14.015
4.044189	294.80	14.026
4.066189	296.49	14.065
4.090189	298.58	13.987
4.112689	300.43	13.976
4.134689	302.30	13.930
4.158689	304.26	13.918
4.180689	306.01	13.917
4.202689	307.79	13.906
4.226689	309.88	13.857
4.248689	311.77	13.800
4.270689	313.69	13.748
4.294689	315.46	13.809
4.316689	317.28	13.798
4.340689	319.52	13.661
4.362689	321.17	13.716
4.384689	322.91	13.716
4.408689	324.80	13.749
4.430689	326.85	13.630
4.456689	329.03	13.600
4.478689	330.85	13.574
4.502689	332.89	13.528
4.524689	334.98	13.396
4.548689	336.87	13.412
4.570689	338.66	13.409
4.592689	340.57	13.361
4.616689	342.67	13.296
4.638689	344.80	13.145
4.660689	346.51	13.175
4.684689	348.76	13.049
4.706689	350.63	13.018
4.728689	352.57	12.943
4.753189	354.47	12.965
4.775189	356.27	12.960
4.797189	357.96	12.986
4.821189	360.24	12.848
4.843189	362.20	12.766
4.865189	363.85	12.803
4.889189	366.33	12.589
4.911189	368.09	12.585
4.933189	370.03	12.524
4.957189	372.30	12.389
4.979189	374.44	12.250
5.001189	376.23	12.248
5.025189	378.42	12.149
5.047189	380.55	11.997
5.069189	382.64	11.880
5.093189	384.64	11.852
5.115189	386.62	11.775
5.137189	388.75	11.639
5.161189	390.62	11.648
5.183189	392.59	11.577
5.205189	394.51	11.512
5.229189	396.39	11.530
5.251189	398.27	11.493
5.275189	400.44	11.385
5.297189	402.24	11.377
5.319189	404.21	11.306
5.343189	405.85	11.421
5.365189	408.21	11.181
5.387189	410.13	11.116
5.413189	412.23	11.118
5.437189	414.19	11.105
5.459189	416.17	11.026
5.481189	417.89	11.039
5.505189	419.63	11.112
5.527189	421.55	11.049
5.551189	423.71	10.957
5.573189	425.73	10.864
5.595189	427.53	10.845
5.619189	430.27	10.526
5.641189	432.00	10.550
5.663189	434.04	10.449
5.687189	435.63	10.570
5.709189	437.64	10.480
5.731189	439.44	10.460
5.755189	441.52	10.401
5.777189	443.79	10.212
5.799189	445.69	10.151
