# Supplementary material for: Experimental and Statistical Study of the Fracture Mechanism of Sn96.5Ag3Cu0.5 Solder Joints via Ball Shear Test
Source: Materials (Basel). 2022 Mar 26;15(7):2455. doi: 10.3390/ma15072455 (PMC9000201; doi:10.3390/ma15072455)
Supplement: Supplementary file 1 [file materials-15-02455-s001.zip › 80a╠m/7-9ú¿80a╠mú⌐.csv]

TESTER	4000Plus	20087812
DATE	12/05/2020
TIME	17:34:14
TESTGROUP	DIE SHEAR
试验报告编号	GFJGJL2051209020521
样品编号	6~10：80μm/s
USERFIELD3
USERFIELD4
USERFIELD5
USERFIELD6
USERFIELD7
USERFIELD8
USERFIELD9
USERFIELD10
OPERATOR	何志刚
SAMPLE	2708
LOADUNIT	N
CARTRIDGE	5.0000 kg	15072016	球推力
TESTTYPE	Destruct
TESTSPEED	80.000	um/s
SHEARHEIGHT	50.000	um
TESTLOAD	0.000000	N
PROFILE	TIME/DIST/FORCE	248
TIME (s)	DIST (um)	FORCE (N)
0	0.000000	0.000000
0.1530828	11.526	0.53195
0.1810828	13.381	0.68659
0.2070828	15.488	0.67277
0.2335828	17.467	0.72285
0.2590828	18.996	0.93555
0.2850828	21.141	0.92073
0.3110828	22.688	1.1401
0.3370828	24.643	1.1856
0.3650828	26.903	1.1817
0.3915828	28.422	1.3982
0.4175828	30.413	1.4438
0.4435828	32.557	1.4292
0.4695828	34.076	1.6594
0.4955828	36.105	1.6764
0.5215828	37.881	1.7920
0.5495828	40.217	1.7582
0.5755828	41.914	1.9049
0.6015828	43.715	2.0108
0.6275828	45.262	2.2303
0.6535828	47.717	2.0942
0.6840828	49.788	2.2619
0.7120828	51.913	2.3109
0.7380828	53.741	2.4063
0.7640828	56.040	2.3313
0.7900828	57.577	2.5406
0.8160828	59.283	2.6977
0.8420828	61.384	2.7001
0.8680828	63.086	2.8447
0.8960828	65.138	2.9226
0.9220828	67.335	2.8732
0.9480828	68.735	3.1362
0.9740828	70.486	3.2757
1.000083	72.149	3.4497
1.026083	73.678	3.6623
1.052583	75.142	3.9141
1.080583	77.185	3.9953
1.106583	78.625	4.2425
1.132583	80.472	4.3447
1.158583	82.040	4.5419
1.185083	83.145	4.9625
1.211083	85.347	4.9252
1.237083	87.078	5.0585
1.265083	88.738	5.2896
1.291083	90.484	5.4172
1.317083	92.241	5.5402
1.343083	93.632	5.8210
1.369083	95.578	5.8838
1.395083	96.964	6.1525
1.421083	98.955	6.1981
1.447083	100.36	6.4588
1.475083	102.06	6.6763
1.501083	104.26	6.6382
1.527083	105.75	6.8805
1.553083	107.31	7.0819
1.579083	109.27	7.1238
1.605083	110.72	7.3806
1.631083	112.44	7.5177
1.659083	114.04	7.7745
1.685083	115.98	7.8254
1.711083	117.77	7.9626
1.737083	119.54	8.0822
1.763083	121.29	8.2202
1.793083	123.32	8.3622
1.821083	124.94	8.6119
1.847083	127.22	8.5280
1.873083	128.86	8.7121
1.899083	130.60	8.8565
1.925083	132.31	8.9949
1.951083	133.95	9.1648
1.977083	135.64	9.3283
2.005083	137.53	9.4716
2.031083	139.46	9.5268
2.057083	141.41	9.5869
2.083083	143.11	9.7458
2.109583	144.95	9.8371
2.135583	147.25	9.7477
2.161583	148.78	9.9720
2.189583	151.25	9.8883
2.215583	153.13	9.9611
2.241583	154.96	10.071
2.267583	157.05	10.079
2.293583	158.65	10.262
2.319583	160.41	10.384
2.345583	162.38	10.439
2.373583	164.87	10.343
2.399583	166.59	10.484
2.425583	168.41	10.596
2.451583	170.37	10.650
2.477583	172.11	10.782
2.503583	173.97	10.864
2.529583	175.75	10.992
2.557583	177.78	11.078
2.583583	179.71	11.149
2.609583	181.68	11.203
2.635583	183.80	11.183
2.661583	185.58	11.299
2.687583	187.65	11.297
2.713583	189.42	11.416
2.742083	191.27	11.614
2.768083	193.62	11.519
2.794083	195.51	11.591
2.820083	197.05	11.811
2.846083	199.30	11.742
2.876083	201.56	11.810
2.904083	203.44	11.953
2.930083	205.42	11.988
2.956083	207.29	12.081
2.982083	209.55	12.010
3.008083	211.21	12.168
3.034083	213.31	12.173
3.060083	215.41	12.162
3.088083	217.43	12.250
3.114083	219.42	12.284
3.140083	221.04	12.488
3.166083	223.39	12.378
3.192083	225.50	12.380
3.218083	227.40	12.446
3.244083	229.57	12.421
3.270083	231.67	12.408
3.298083	233.91	12.411
3.324083	235.97	12.431
3.350083	237.68	12.586
3.376083	240.23	12.399
3.402583	242.46	12.336
3.428583	244.38	12.398
3.458083	246.25	12.645
3.482583	248.74	12.395
3.508583	250.81	12.411
3.534583	253.13	12.313
3.560583	255.06	12.381
3.586583	257.02	12.426
3.612583	259.26	12.372
3.638583	261.34	12.371
3.666583	263.76	12.318
3.692583	265.91	12.289
3.718583	267.78	12.381
3.744583	270.17	12.256
3.770583	272.16	12.288
3.797083	274.39	12.266
3.823083	276.49	12.256
3.851083	278.83	12.234
3.877083	280.93	12.223
3.903083	283.19	12.165
3.929083	285.34	12.132
3.955083	287.05	12.288
3.985083	289.78	12.157
4.013083	292.38	12.033
4.039083	294.20	12.132
4.065583	296.44	12.067
4.091583	298.45	12.091
4.117583	300.53	12.085
4.143583	302.95	11.962
4.169583	304.98	11.980
4.197583	307.49	11.891
4.223583	309.47	11.942
4.249583	311.67	11.893
4.275583	313.64	11.946
4.301583	315.99	11.838
4.327583	318.40	11.717
4.353583	320.31	11.781
4.381583	322.67	11.736
4.407583	324.79	11.731
4.434083	327.04	11.691
4.460083	329.60	11.515
4.486083	331.57	11.553
4.512083	334.02	11.404
4.538083	336.03	11.442
4.566083	338.27	11.447
4.592083	340.63	11.349
4.618083	342.73	11.336
4.644083	345.23	11.182
4.670083	347.00	11.301
4.696083	349.20	11.251
4.722083	351.14	11.332
4.750083	353.51	11.282
4.776083	356.22	11.031
4.802083	358.23	11.055
4.828083	360.10	11.149
4.854083	362.17	11.152
4.880083	364.36	11.102
4.906083	366.71	11.008
4.932083	368.83	11.005
4.960583	371.38	10.873
4.986583	373.44	10.891
5.012583	375.15	11.046
5.038583	377.84	10.805
5.068583	380.44	10.735
5.096583	382.45	10.832
5.122583	384.77	10.747
5.148583	386.73	10.789
5.174583	389.19	10.638
5.200583	391.46	10.560
5.227083	393.63	10.564
5.253083	395.60	10.617
5.279083	398.16	10.428
5.307083	400.05	10.580
5.333083	402.44	10.459
5.359083	404.45	10.482
5.385083	407.01	10.305
5.411083	409.04	10.333
5.437083	410.99	10.382
5.463583	413.08	10.389
5.491583	415.50	10.321
5.517583	417.70	10.272
5.543583	420.11	10.139
5.569583	421.90	10.262
5.595583	423.97	10.262
5.622083	426.21	10.239
5.648083	428.46	10.170
5.676083	430.82	10.142
5.702083	432.89	10.142
5.728083	435.12	10.091
5.754083	437.31	10.044
5.780083	439.06	10.187
5.806083	441.59	10.019
5.832083	443.45	10.117
5.860083	445.80	10.063
5.886083	447.88	10.062
5.912083	449.95	10.076
5.938083	452.18	10.013
5.964083	453.96	10.141
5.990083	456.53	9.9471
6.016083	458.81	9.8780
6.044083	460.70	10.017
6.070083	463.04	9.9157
6.096083	465.24	9.8785
6.122083	467.28	9.8914
6.148083	469.69	9.7695
6.178083	471.85	9.8778
6.206083	474.07	9.8738
6.232083	476.27	9.8366
6.258083	478.64	9.7209
6.284083	481.10	9.5823
6.310083	483.18	9.5803
6.336083	484.95	9.7113
6.362083	487.47	9.5367
6.390083	490.05	9.4068
6.416083	492.08	9.4375
6.442083	494.42	9.3321
6.468083	496.18	9.4685
6.494083	498.76	9.2838
6.520083	500.97	9.2267
6.546083	503.09	9.2093
6.574083	505.31	9.2223
6.600083	507.60	9.1485
6.626083	509.98	9.0295
6.652083	511.88	9.0952
