# Supplementary material for: Experimental and Statistical Study of the Fracture Mechanism of Sn96.5Ag3Cu0.5 Solder Joints via Ball Shear Test
Source: Materials (Basel). 2022 Mar 26;15(7):2455. doi: 10.3390/ma15072455 (PMC9000201; doi:10.3390/ma15072455)
Supplement: Supplementary file 1 [file materials-15-02455-s001.zip › 80a╠m/8-7ú¿80a╠mú⌐.csv]

TESTER	4000Plus	20087812
DATE	12/05/2020
TIME	17:34:14
TESTGROUP	DIE SHEAR
试验报告编号	GFJGJL2051209020521
样品编号	6~10：80μm/s
USERFIELD3
USERFIELD4
USERFIELD5
USERFIELD6
USERFIELD7
USERFIELD8
USERFIELD9
USERFIELD10
OPERATOR	何志刚
SAMPLE	2708
LOADUNIT	N
CARTRIDGE	5.0000 kg	15072016	球推力
TESTTYPE	Destruct
TESTSPEED	80.000	um/s
SHEARHEIGHT	50.000	um
TESTLOAD	0.000000	N
PROFILE	TIME/DIST/FORCE	248
TIME (s)	DIST (um)	FORCE (N)
0	0.000000	0.000000
0.2517262	22.630	0.52215
0.2737262	24.137	0.61724
0.2962262	25.906	0.65170
0.3187262	27.523	0.71793
0.3402262	29.168	0.77286
0.3622262	30.453	0.95520
0.3842262	32.008	1.0455
0.4062262	33.637	1.0928
0.4292262	35.539	1.0615
0.4517262	36.898	1.2285
0.4737262	38.464	1.3006
0.4952262	39.552	1.5739
0.5172262	41.722	1.4234
0.5397263	43.073	1.5796
0.5612262	44.715	1.6360
0.5837262	46.668	1.5563
0.6052262	48.334	1.6034
0.6272262	49.337	1.8959
0.6492262	51.066	1.9182
0.6717262	52.706	1.9614
0.6977262	54.411	2.1187
0.7197262	55.970	2.2077
0.7417263	57.623	2.2455
0.7637262	59.461	2.2110
0.7857262	60.967	2.3066
0.8082262	62.297	2.5133
0.8302262	64.007	2.5428
0.8522263	65.730	2.5534
0.8747262	66.764	2.8340
0.8967263	68.459	2.8694
0.9182262	69.567	3.1350
0.9407263	71.107	3.2173
0.9627262	72.537	3.3565
0.9847262	73.825	3.5375
1.006726	75.644	3.5245
1.028726	76.804	3.7555
1.050726	77.820	4.0572
1.073226	79.442	4.1494
1.095226	80.723	4.3329
1.117726	82.186	4.4593
1.139226	83.829	4.5012
1.161726	85.068	4.7015
1.183726	86.371	4.8906
1.206726	87.792	5.0473
1.228226	89.264	5.1703
1.250726	91.257	5.0893
1.272726	92.322	5.3575
1.294226	93.627	5.5458
1.316726	94.799	5.7861
1.338726	96.250	5.9035
1.360726	97.446	6.1203
1.384726	99.393	6.1131
1.406726	100.58	6.3460
1.428726	102.11	6.4469
1.450726	103.34	6.6500
1.473726	104.90	6.7558
1.495726	106.78	6.7163
1.517726	108.17	6.8581
1.539726	109.42	7.0520
1.561226	111.16	7.0736
1.583726	112.04	7.4286
1.605726	114.23	7.2677
1.631726	115.59	7.5465
1.653726	117.05	7.6593
1.675726	118.89	7.6374
1.697726	120.04	7.8738
1.720226	121.57	8.0023
1.742726	123.39	7.9892
1.764226	124.97	8.0715
1.786226	125.89	8.3958
1.808726	127.88	8.3024
1.830226	129.44	8.3907
1.852726	130.82	8.5324
1.874726	132.03	8.7469
1.896726	133.81	8.7472
1.918726	135.20	8.8899
1.940726	136.78	8.9699
1.962726	138.22	9.1058
1.985226	140.02	9.1257
2.007726	141.62	9.1853
2.029226	143.20	9.2657
2.051226	144.85	9.3057
2.073726	146.30	9.4216
2.095726	147.90	9.4944
2.117726	149.43	9.5975
2.139726	150.99	9.6717
2.161726	152.62	9.7310
2.183726	154.24	9.7829
2.205726	155.79	9.8614
2.227726	157.47	9.9033
2.250726	159.18	9.9473
2.272726	160.70	10.036
2.294226	162.47	10.042
2.316726	163.97	10.156
2.338726	165.37	10.305
2.360726	167.10	10.314
2.382726	168.50	10.463
2.404726	170.34	10.443
2.426726	171.98	10.488
2.448726	173.52	10.570
2.470726	175.31	10.568
2.493226	176.40	10.868
2.515226	178.42	10.776
2.541726	179.91	11.005
2.563226	182.05	10.850
2.585226	183.46	10.985
2.607226	185.42	10.914
2.629726	186.34	11.240
2.651726	188.26	11.189
2.673726	189.93	11.234
2.695726	191.58	11.271
2.717726	193.14	11.362
2.739726	195.05	11.310
2.761726	196.18	11.554
2.783726	197.92	11.558
2.805726	199.49	11.645
2.827726	201.14	11.682
2.849726	202.59	11.813
2.871726	203.90	11.987
2.893726	205.97	11.875
2.915726	207.44	11.986
2.937726	209.11	12.014
2.961726	210.72	12.140
2.983726	212.17	12.257
3.005726	213.87	12.293
3.027726	215.99	12.163
3.049726	217.26	12.348
3.071726	219.32	12.243
3.093726	220.80	12.360
3.115726	222.03	12.565
3.137726	223.52	12.680
3.160726	225.35	12.679
3.182226	227.27	12.626
3.204226	228.68	12.774
3.226726	230.13	12.891
3.248226	231.71	12.956
3.271226	233.54	12.965
3.293226	235.61	12.841
3.315726	236.89	13.024
3.337226	238.29	13.177
3.359226	239.91	13.227
3.381226	241.56	13.279
3.403726	242.86	13.469
3.425726	245.21	13.248
3.447726	246.68	13.360
3.473726	248.35	13.529
3.495726	250.20	13.490
3.517726	251.61	13.639
3.540726	253.27	13.718
3.562726	254.98	13.747
3.584726	256.93	13.668
3.606726	258.51	13.734
3.628726	260.36	13.695
3.650726	261.86	13.807
3.672726	263.51	13.846
3.694726	265.40	13.790
3.716726	266.99	13.867
3.738726	269.10	13.742
3.760726	270.22	13.986
3.782726	272.19	13.916
3.805226	273.63	14.066
3.827726	275.76	13.929
3.849226	277.60	13.894
3.871226	279.17	13.980
3.893226	280.45	14.178
3.915226	282.14	14.215
3.938726	284.11	14.156
3.960226	286.02	14.093
3.982226	287.44	14.237
4.004226	289.41	14.149
4.026226	291.36	14.073
4.048226	292.80	14.208
4.070726	294.28	14.327
4.092726	296.36	14.200
4.114726	298.19	14.180
4.136726	299.51	14.349
4.158726	301.20	14.389
4.180726	303.26	14.266
4.202726	304.80	14.361
4.224726	306.84	14.250
4.246726	308.41	14.332
4.268726	310.03	14.399
4.290726	312.13	14.261
4.312726	313.58	14.377
4.316726	313.44	14.586
4.339726	315.78	14.370
4.361726	317.54	14.365
4.383226	319.45	14.304
4.405726	321.28	14.285
4.427726	322.70	14.429
4.449726	324.46	14.441
4.471726	326.79	14.210
4.493726	328.12	14.377
4.515726	330.18	14.268
4.537726	331.88	14.301
4.561726	333.59	14.390
4.584226	335.72	14.282
4.606726	337.61	14.239
4.628726	339.22	14.294
4.650726	341.00	14.283
4.672726	342.73	14.291
4.694726	344.48	14.305
4.716726	346.56	14.177
4.738726	348.31	14.175
4.760726	349.99	14.217
4.782726	351.99	14.133
4.808726	353.98	14.178
4.830726	355.78	14.159
4.853726	357.64	14.159
4.875726	359.55	14.097
4.897726	361.51	14.030
4.919726	363.69	13.860
4.941726	365.11	13.990
4.963726	367.08	13.932
4.986226	369.22	13.820
5.008226	371.10	13.770
5.030226	373.01	13.706
5.052226	374.97	13.625
5.074226	376.51	13.722
5.096726	378.69	13.552
5.118726	380.66	13.465
5.140726	382.59	13.411
5.162726	385.02	13.155
5.184726	386.49	13.268
5.206726	388.50	13.179
5.228726	390.32	13.150
5.250726	392.59	12.960
5.272726	394.42	12.931
5.294726	396.49	12.806
5.316726	398.22	12.840
5.338726	400.19	12.756
5.361226	402.69	12.502
5.383226	404.58	12.447
5.405726	406.65	12.324
5.427226	408.86	12.156
5.449226	411.08	11.972
5.471726	412.80	11.984
5.493226	415.70	11.546
5.515726	417.55	11.522
5.537226	419.45	11.465
5.559726	421.55	11.342
5.581226	423.91	11.115
5.603726	426.27	10.875
5.625726	428.28	10.789
5.647726	430.73	10.512
5.669726	432.90	10.362
5.691726	434.62	10.388
