# Supplementary material for: Experimental and Statistical Study of the Fracture Mechanism of Sn96.5Ag3Cu0.5 Solder Joints via Ball Shear Test
Source: Materials (Basel). 2022 Mar 26;15(7):2455. doi: 10.3390/ma15072455 (PMC9000201; doi:10.3390/ma15072455)
Supplement: Supplementary file 1 [file materials-15-02455-s001.zip › 80a╠m/8-8ú¿80a╠mú⌐.csv]

TESTER	4000Plus	20087812
DATE	12/05/2020
TIME	17:34:14
TESTGROUP	DIE SHEAR
试验报告编号	GFJGJL2051209020521
样品编号	6~10：80μm/s
USERFIELD3
USERFIELD4
USERFIELD5
USERFIELD6
USERFIELD7
USERFIELD8
USERFIELD9
USERFIELD10
OPERATOR	何志刚
SAMPLE	2708
LOADUNIT	N
CARTRIDGE	5.0000 kg	15072016	球推力
TESTTYPE	Destruct
TESTSPEED	80.000	um/s
SHEARHEIGHT	50.000	um
TESTLOAD	0.000000	N
PROFILE	TIME/DIST/FORCE	248
TIME (s)	DIST (um)	FORCE (N)
0	0.000000	0.000000
0.1960766	16.613	0.41231
0.2240766	18.558	0.53159
0.2500766	20.471	0.60765
0.2785766	22.055	0.86841
0.3065766	24.239	0.89449
0.3345766	26.271	0.97977
0.3625766	28.368	1.0399
0.3885766	30.205	1.1316
0.4165766	31.962	1.3246
0.4450766	34.090	1.4003
0.4730766	36.278	1.4247
0.4990765	38.136	1.5223
0.5270765	40.209	1.5918
0.5550766	41.941	1.7947
0.5835766	43.978	1.8781
0.6095766	45.839	1.9744
0.6375766	48.145	1.9525
0.6655766	49.950	2.1268
0.6945766	52.078	2.2026
0.7205766	53.497	2.4582
0.7525765	56.040	2.4692
0.7800766	58.492	2.3901
0.8080766	59.935	2.7065
0.8360766	62.168	2.7131
0.8620766	63.780	2.9070
0.8905765	65.297	3.1942
0.9185765	67.312	3.2864
0.9465765	69.125	3.4574
0.9740766	70.545	3.7823
1.000577	71.995	4.0260
1.028077	73.844	4.1969
1.056077	75.814	4.3069
1.085577	77.451	4.5608
1.111077	79.425	4.5991
1.139077	81.038	4.8486
1.167077	82.839	5.0243
1.195577	84.615	5.2239
1.221577	86.488	5.3159
1.249577	87.884	5.6502
1.277077	89.212	6.0115
1.305077	91.400	6.0218
1.331577	93.306	6.1007
1.359577	95.022	6.3099
1.387077	96.685	6.5536
1.415077	98.419	6.7418
1.441077	100.54	6.7236
1.470077	102.89	6.7104
1.498577	104.25	7.0586
1.526577	105.76	7.3512
1.552077	107.63	7.4426
1.580077	109.30	7.6707
1.608577	111.17	7.8196
1.636577	113.18	7.9120
1.664577	114.75	8.1808
1.690577	116.97	8.1359
1.718577	118.76	8.3170
1.747077	121.01	8.3412
1.775577	122.52	8.6336
1.801577	124.21	8.7830
1.829577	126.12	8.9153
1.858577	127.79	9.1723
1.886577	130.11	9.1437
1.918077	132.18	9.3540
1.944077	134.41	9.2930
1.972077	136.12	9.5044
2.000577	138.05	9.6277
2.028577	140.21	9.6656
2.054577	141.98	9.7810
2.082077	144.02	9.8782
2.110577	145.96	10.001
2.138577	148.30	9.9637
2.164577	150.06	10.086
2.192577	152.10	10.168
2.220577	153.98	10.314
2.249577	155.82	10.504
2.277076	158.03	10.533
2.303077	159.79	10.656
2.331077	161.70	10.789
2.359076	163.96	10.782
2.388077	166.15	10.836
2.414577	167.93	10.962
2.442076	169.59	11.194
2.470577	171.81	11.207
2.498577	173.70	11.346
2.524577	175.67	11.386
2.552077	177.57	11.522
2.580577	179.59	11.615
2.608077	181.42	11.777
2.634577	183.73	11.700
2.662577	185.64	11.832
2.690577	187.69	11.909
2.718577	189.73	11.994
2.744576	191.93	11.941
2.773077	193.79	12.139
2.801077	195.80	12.233
2.829077	198.23	12.158
2.855577	199.78	12.365
2.883077	201.74	12.476
2.911577	204.06	12.450
2.939577	205.74	12.660
2.965577	207.68	12.724
2.993577	210.19	12.639
3.021577	212.30	12.677
3.054577	214.31	12.939
3.082077	217.06	12.746
3.110577	218.43	13.090
3.136577	220.47	13.103
3.164577	222.69	13.128
3.192577	224.53	13.272
3.220577	226.38	13.430
3.246577	228.37	13.463
3.274577	230.79	13.396
3.303576	232.96	13.454
3.331577	234.58	13.701
3.357077	236.47	13.786
3.385576	238.83	13.744
3.413077	240.88	13.822
3.441576	243.22	13.799
3.467577	245.36	13.772
3.495077	247.21	13.929
3.523576	249.34	13.992
3.552077	251.76	13.939
3.578077	253.73	13.995
3.606576	255.70	14.088
3.634077	257.87	14.120
3.662577	260.04	14.150
3.690577	261.97	14.292
3.716577	263.70	14.425
3.744576	266.30	14.287
3.772577	268.25	14.405
3.800576	270.35	14.462
3.826576	272.41	14.468
3.854577	274.18	14.669
3.882576	276.99	14.452
3.910577	278.79	14.625
3.937077	280.76	14.709
3.965076	282.96	14.713
3.993577	285.39	14.644
4.021077	287.58	14.668
4.047077	289.71	14.660
4.076077	292.09	14.649
4.104077	293.92	14.814
4.132077	296.28	14.772
4.158077	298.29	14.795
4.186077	300.38	14.856
4.219077	303.05	14.862
4.247577	305.64	14.715
4.275076	307.50	14.866
4.303576	309.93	14.797
4.330576	311.81	14.899
4.358077	314.19	14.848
4.386577	316.55	14.806
4.414577	319.08	14.710
4.440076	320.97	14.779
4.468576	323.00	14.865
4.496577	325.20	14.888
4.524577	327.78	14.770
4.542577	328.59	15.040
4.570577	331.10	14.924
4.597577	333.38	14.872
4.625077	335.56	14.897
4.653077	338.17	14.756
4.681077	340.40	14.753
4.707577	342.27	14.847
4.735076	344.73	14.761
4.763577	346.62	14.902
4.791077	349.22	14.765
4.817077	351.23	14.790
4.845577	353.67	14.715
4.873577	355.53	14.868
4.901577	358.05	14.763
4.927577	360.09	14.788
4.955576	362.29	14.821
4.983577	364.61	14.780
5.011577	367.18	14.654
5.037577	369.05	14.734
5.065577	371.41	14.690
5.093576	373.46	14.769
5.122077	376.06	14.674
5.154077	378.60	14.688
5.182076	381.04	14.612
5.208076	383.16	14.593
5.236577	385.21	14.674
5.264576	387.55	14.622
5.292577	389.77	14.651
5.318576	392.14	14.546
5.346577	394.17	14.619
5.375576	396.68	14.558
5.403576	399.23	14.442
5.429576	400.97	14.572
5.457577	403.48	14.470
5.485577	405.55	14.553
5.513577	408.19	14.386
5.539577	410.38	14.355
5.567576	412.54	14.388
5.595577	414.83	14.375
5.623577	417.63	14.160
5.649577	419.58	14.219
5.677577	422.02	14.146
5.705576	424.11	14.193
5.733577	426.46	14.154
5.760577	428.79	14.096
5.788577	431.24	14.018
5.816576	433.61	13.970
5.844576	435.95	13.948
5.872577	438.19	13.939
5.899076	440.58	13.858
5.927577	443.15	13.731
5.955576	445.27	13.782
5.983077	447.51	13.785
6.009576	449.92	13.668
6.037577	452.21	13.650
6.065577	454.95	13.460
6.093576	457.11	13.493
6.119576	459.57	13.341
6.148577	461.77	13.391
6.176577	464.30	13.281
6.204576	466.97	13.129
6.230577	469.01	13.142
6.258576	471.43	13.076
6.287076	473.74	13.079
6.319077	477.03	12.797
6.347076	479.24	12.814
6.373076	481.24	12.857
6.401577	483.48	12.859
6.429077	486.36	12.613
6.457577	488.60	12.604
6.485577	491.00	12.545
6.511076	493.15	12.515
6.539577	495.99	12.296
6.567576	498.11	12.347
6.595577	500.70	12.213
6.621577	503.08	12.108
6.649577	505.79	11.927
6.678576	508.29	11.856
6.706576	510.79	11.758
6.732077	513.12	11.671
6.760577	515.46	11.621
6.788076	518.05	11.489
6.816576	520.11	11.565
6.842077	522.47	11.451
6.870576	524.75	11.437
6.898577	527.73	11.168
6.926076	529.85	11.218
6.952076	532.10	11.147
6.980077	534.77	10.982
7.008077	537.10	10.951
