# Supplementary material for: Experimental and Statistical Study of the Fracture Mechanism of Sn96.5Ag3Cu0.5 Solder Joints via Ball Shear Test
Source: Materials (Basel). 2022 Mar 26;15(7):2455. doi: 10.3390/ma15072455 (PMC9000201; doi:10.3390/ma15072455)
Supplement: Supplementary file 1 [file materials-15-02455-s001.zip › 80a╠m/8-9ú¿80a╠mú⌐.csv]

TESTER	4000Plus	20087812
DATE	12/05/2020
TIME	17:34:14
TESTGROUP	DIE SHEAR
试验报告编号	GFJGJL2051209020521
样品编号	6~10：80μm/s
USERFIELD3
USERFIELD4
USERFIELD5
USERFIELD6
USERFIELD7
USERFIELD8
USERFIELD9
USERFIELD10
OPERATOR	何志刚
SAMPLE	2708
LOADUNIT	N
CARTRIDGE	5.0000 kg	15072016	球推力
TESTTYPE	Destruct
TESTSPEED	80.000	um/s
SHEARHEIGHT	50.000	um
TESTLOAD	0.000000	N
PROFILE	TIME/DIST/FORCE	248
TIME (s)	DIST (um)	FORCE (N)
0	0.000000	0.000000
0.1430177	14.757	0.57739
0.1630177	16.406	0.56089
0.1810177	17.809	0.57069
0.1990177	19.025	0.66818
0.2170177	20.075	0.83040
0.2375177	21.681	0.83075
0.2555177	23.023	0.86477
0.2735177	24.161	0.97874
0.2935176	25.435	1.1090
0.3115177	26.943	1.0919
0.3295177	28.042	1.2210
0.3475177	29.656	1.1622
0.3680177	30.872	1.3435
0.3860177	32.291	1.3614
0.4040177	34.000	1.2655
0.4220177	34.983	1.4399
0.4420177	36.500	1.4754
0.4600177	37.635	1.5905
0.4780177	38.962	1.6300
0.4980177	40.471	1.6827
0.5180176	41.878	1.7469
0.5380177	42.981	1.9443
0.5560176	44.685	1.8507
0.5740176	45.913	1.9429
0.5940177	47.337	2.0149
0.6125177	48.575	2.0895
0.6305177	49.698	2.2233
0.6485177	51.274	2.1794
0.6685176	52.762	2.2261
0.6865177	53.901	2.3394
0.7045177	55.365	2.3398
0.7245176	56.839	2.3920
0.7425177	57.901	2.5354
0.7605177	59.036	2.6644
0.7785177	60.535	2.6367
0.7985176	61.706	2.8077
0.8165177	62.858	2.9159
0.8345177	63.490	3.2280
0.8545176	64.868	3.3178
0.8730177	66.408	3.3161
0.8910177	67.421	3.4789
0.9090176	68.629	3.5794
0.9290177	70.028	3.6747
0.9470177	71.020	3.8459
0.9650177	72.236	3.9430
0.9850177	73.222	4.1724
1.003518	74.452	4.2642
1.021518	75.626	4.3641
1.039518	76.672	4.5279
1.059518	77.905	4.6744
1.077518	79.105	4.7779
1.095518	80.370	4.8418
1.115518	82.016	4.8408
1.133518	82.817	5.0866
1.151518	83.756	5.2782
1.169518	85.005	5.3487
1.189518	86.637	5.3391
1.207518	87.979	5.3869
1.225518	88.586	5.7087
1.245518	90.189	5.7105
1.263518	91.434	5.7823
1.281518	92.431	5.9654
1.303518	93.779	6.1369
1.321518	94.990	6.2361
1.339518	96.384	6.2497
1.359518	97.155	6.5772
1.377518	99.031	6.4159
1.396018	100.11	6.5823
1.416018	101.53	6.6551
1.434018	102.49	6.8521
1.452018	103.70	6.9369
1.470018	105.37	6.8567
1.490018	106.29	7.1261
1.508018	107.49	7.2151
1.526018	109.05	7.1778
1.546018	110.10	7.3956
1.564018	111.28	7.4933
1.582018	112.49	7.5772
1.600018	113.86	7.6154
1.620018	115.28	7.6903
1.638018	116.44	7.8070
1.656518	117.75	7.8548
1.676518	119.12	7.9471
1.694518	120.60	7.9422
1.712518	121.43	8.1777
1.730518	123.35	7.9964
1.750518	124.38	8.2252
1.768518	125.49	8.3485
1.787018	126.75	8.4570
1.807018	128.41	8.4370
1.825018	129.59	8.5489
1.843018	130.82	8.6247
1.861018	132.14	8.6673
1.881018	133.55	8.7453
1.899018	134.86	8.8042
1.917018	136.02	8.9109
1.937018	137.76	8.8603
1.955018	139.08	8.9000
1.973018	140.17	9.0486
1.991018	141.42	9.1322
2.011018	142.93	9.1681
2.029518	144.02	9.3038
2.047518	145.44	9.3196
2.069518	147.49	9.2018
2.087518	148.30	9.4602
2.107518	150.25	9.3251
2.125518	151.09	9.5552
2.143517	152.81	9.4554
2.161518	153.85	9.6202
2.182018	155.39	9.6745
2.200018	156.64	9.7584
2.218018	158.34	9.6515
2.238018	159.91	9.6682
2.256018	160.77	9.9038
2.274018	162.04	9.9644
2.292518	163.77	9.8482
2.312518	164.76	10.091
2.330518	166.21	10.080
2.348518	167.61	10.107
2.368518	169.49	10.001
2.386518	170.47	10.191
2.404518	171.74	10.251
2.423518	172.85	10.417
2.443518	174.53	10.388
2.461518	176.27	10.281
2.479518	177.37	10.411
2.499518	179.04	10.384
2.517518	180.36	10.444
2.535518	181.46	10.586
2.553518	182.87	10.593
2.574018	184.44	10.633
2.592018	186.11	10.555
2.610018	186.97	10.778
2.630018	188.56	10.784
2.648018	189.80	10.855
2.666018	191.34	10.815
2.684018	192.64	10.880
2.704018	194.54	10.765
2.722018	195.49	10.966
2.740018	196.60	11.102
2.760018	198.41	11.011
2.778018	199.75	11.059
2.796018	200.82	11.199
2.814018	202.45	11.134
2.834018	204.05	11.137
2.854017	205.31	11.275
2.874017	206.83	11.309
2.892018	208.06	11.399
2.910017	209.15	11.533
2.930018	211.07	11.409
2.949018	212.45	11.470
2.967018	213.60	11.579
2.985018	215.06	11.567
3.005018	216.48	11.640
3.023018	218.11	11.561
3.041018	219.28	11.677
3.061018	221.06	11.608
3.079518	222.55	11.599
3.097517	223.51	11.781
3.115518	225.30	11.653
3.135518	226.65	11.754
3.153517	228.17	11.721
3.171518	229.33	11.837
3.191518	231.07	11.788
3.209517	232.06	11.958
3.227518	233.94	11.796
3.245517	235.20	11.875
3.265517	236.63	11.947
3.283518	237.87	12.020
3.301517	238.93	12.165
3.321518	241.13	11.930
3.339518	242.25	12.068
3.357517	243.74	12.044
3.375518	244.80	12.185
3.395518	246.46	12.166
3.413517	248.03	12.125
3.431518	249.55	12.102
3.451518	250.77	12.255
3.470018	252.59	12.143
3.488018	253.62	12.299
3.506018	255.28	12.220
3.526018	256.84	12.241
3.544018	258.12	12.299
3.562018	259.71	12.249
3.580018	260.45	12.533
3.600518	263.01	12.161
3.622518	264.37	12.311
3.640517	265.31	12.517
3.658518	267.05	12.397
3.676517	268.30	12.466
3.696518	269.79	12.512
3.714518	271.38	12.448
3.733018	273.07	12.388
3.753018	274.18	12.584
3.771018	275.65	12.582
3.789018	277.19	12.553
3.807018	278.65	12.540
3.827018	280.21	12.557
3.845018	281.65	12.537
3.863018	282.99	12.601
3.883018	284.71	12.558
3.901018	286.27	12.504
3.919018	287.88	12.449
3.937018	289.18	12.484
3.957018	290.37	12.662
3.975018	292.14	12.542
3.994018	293.23	12.746
4.013018	295.29	12.497
4.031018	296.89	12.446
4.049018	298.16	12.492
4.067018	299.52	12.548
4.087018	301.41	12.436
4.105018	302.32	12.641
4.123518	304.30	12.440
4.143518	305.96	12.431
4.161518	307.70	12.311
4.179518	308.88	12.407
4.197518	310.44	12.371
4.217518	312.12	12.343
4.235518	313.76	12.256
4.254018	315.45	12.199
4.274018	317.15	12.161
4.292018	319.02	12.001
4.310018	320.71	11.901
4.328018	322.26	11.866
4.348018	323.59	11.961
4.366518	325.59	11.751
4.384518	327.22	11.673
4.406518	329.15	11.601
4.424518	330.89	11.492
4.444518	332.91	11.317
4.462518	334.73	11.180
4.480518	336.12	11.206
4.498518	338.33	10.915
4.518518	339.87	10.944
4.536518	341.67	10.796
4.554518	343.75	10.555
4.574518	345.56	10.476
4.592518	347.28	10.376
4.610518	349.40	10.105
4.628518	350.70	10.168
4.649018	353.20	9.8477
4.667018	354.96	9.7156
4.685018	356.84	9.5526
4.705018	358.68	9.4620
4.723018	360.68	9.2238
4.741018	362.45	9.1194
