# Supplementary material for: Experimental and Statistical Study of the Fracture Mechanism of Sn96.5Ag3Cu0.5 Solder Joints via Ball Shear Test
Source: Materials (Basel). 2022 Mar 26;15(7):2455. doi: 10.3390/ma15072455 (PMC9000201; doi:10.3390/ma15072455)
Supplement: Supplementary file 1 [file materials-15-02455-s001.zip › 80a╠m/9-7ú¿80a╠mú⌐.csv]

TESTER	4000Plus	20087812
DATE	12/05/2020
TIME	17:34:14
TESTGROUP	DIE SHEAR
试验报告编号	GFJGJL2051209020521
样品编号	6~10：80μm/s
USERFIELD3
USERFIELD4
USERFIELD5
USERFIELD6
USERFIELD7
USERFIELD8
USERFIELD9
USERFIELD10
OPERATOR	何志刚
SAMPLE	2708
LOADUNIT	N
CARTRIDGE	5.0000 kg	15072016	球推力
TESTTYPE	Destruct
TESTSPEED	80.000	um/s
SHEARHEIGHT	50.000	um
TESTLOAD	0.000000	N
PROFILE	TIME/DIST/FORCE	248
TIME (s)	DIST (um)	FORCE (N)
0	0.000000	0.000000
0.1887269	17.214	0.63585
0.2087269	18.807	0.62718
0.2287269	20.011	0.77126
0.2507268	21.925	0.72080
0.2707269	23.443	0.76971
0.2907268	25.342	0.65541
0.3107269	26.509	0.82786
0.3307269	27.645	1.0124
0.3507268	29.094	1.0606
0.3727269	30.529	1.1978
0.3927268	32.031	1.2388
0.4127268	33.673	1.2254
0.4327269	35.079	1.3042
0.4527268	36.523	1.3821
0.4727269	38.005	1.4169
0.4947268	39.434	1.5428
0.5147269	41.367	1.4151
0.5347269	42.602	1.5748
0.5547268	43.627	1.7889
0.5747269	45.265	1.7768
0.5987269	47.014	1.8474
0.6187268	48.502	1.9079
0.6407269	50.021	1.9985
0.6607268	51.627	1.9987
0.6807269	53.102	2.0507
0.7007269	54.743	2.0373
0.7207268	55.686	2.2976
0.7407269	57.341	2.2789
0.7627268	59.397	2.1869
0.7827269	60.323	2.4398
0.8027269	62.013	2.4211
0.8227268	63.440	2.4779
0.8427269	65.112	2.4523
0.8627269	65.917	2.7667
0.8847269	68.016	2.6301
0.9047269	69.337	2.7422
0.9247268	70.570	2.8745
0.9447269	72.279	2.8345
0.9647269	73.326	3.0820
0.9867269	74.680	3.2234
1.006727	76.061	3.3398
1.026727	77.883	3.2417
1.046727	78.679	3.5593
1.066727	79.987	3.6764
1.086727	81.132	3.8575
1.108727	82.525	3.9976
1.128727	83.770	4.1534
1.148727	85.100	4.2621
1.168727	86.470	4.3409
1.188727	87.490	4.5709
1.208727	88.884	4.6541
1.230727	90.142	4.8608
1.250727	91.344	5.0055
1.270727	92.861	5.0412
1.290727	93.953	5.2569
1.310727	95.115	5.4172
1.332727	97.021	5.3982
1.352727	97.874	5.6655
1.372727	99.545	5.6405
1.392727	100.61	5.8541
1.412727	101.55	6.1140
1.432727	103.36	6.0495
1.456727	104.76	6.2420
1.476727	106.34	6.2514
1.498727	107.52	6.4891
1.518727	108.75	6.6364
1.538727	110.05	6.7441
1.558727	111.79	6.7058
1.578727	112.75	6.9744
1.598727	114.16	7.0383
1.620727	115.47	7.2105
1.640727	117.41	7.0907
1.660727	118.64	7.2267
1.680727	119.60	7.4806
1.700727	120.96	7.5918
1.722727	122.24	7.7626
1.742727	123.56	7.8868
1.762727	124.97	7.9486
1.782727	126.65	7.9347
1.802727	127.75	8.1348
1.822727	129.58	8.0481
1.844727	130.97	8.1871
1.864727	132.46	8.2355
1.884727	133.46	8.4729
1.904727	134.89	8.5402
1.924727	136.66	8.4779
1.944727	137.84	8.6439
1.966727	139.43	8.7060
1.986727	140.70	8.8414
2.006727	142.05	8.9416
2.026727	143.45	9.0225
2.046727	144.81	9.1310
2.068727	146.27	9.2443
2.088727	147.91	9.2318
2.108727	149.23	9.3607
2.128727	150.48	9.4867
2.148727	152.30	9.4004
2.168727	153.51	9.5580
2.190727	154.89	9.7148
2.210727	156.54	9.7016
2.230727	158.10	9.7187
2.250727	159.19	9.9213
2.270727	160.99	9.8301
2.294727	162.81	9.8753
2.314727	164.07	10.011
2.336727	165.67	10.070
2.356727	167.36	10.035
2.376727	168.78	10.124
2.396727	170.34	10.141
2.416727	172.03	10.108
2.436727	173.43	10.190
2.458727	174.84	10.322
2.478727	176.54	10.301
2.498727	178.02	10.366
2.518727	179.57	10.372
2.538727	180.88	10.505
2.558727	182.72	10.414
2.580727	184.18	10.540
2.600727	185.66	10.578
2.620727	187.43	10.498
2.640727	188.43	10.738
2.660727	190.38	10.630
2.680727	191.86	10.664
2.702727	192.92	10.935
2.722727	195.14	10.694
2.742727	196.26	10.900
2.762727	197.95	10.855
2.782727	199.16	11.011
2.804727	200.81	11.049
2.824727	202.68	10.948
2.844727	204.11	11.015
2.864727	205.49	11.105
2.884727	207.41	10.980
2.904727	208.58	11.153
2.926727	210.28	11.188
2.946727	211.64	11.283
2.966727	213.39	11.226
2.986727	215.08	11.193
3.006727	216.48	11.263
3.026727	217.89	11.339
3.048727	219.27	11.500
3.068727	220.94	11.461
3.088727	223.00	11.296
3.108727	224.47	11.350
3.128727	225.63	11.525
3.152727	227.63	11.511
3.172727	229.31	11.468
3.194727	230.93	11.533
3.214727	232.58	11.517
3.234727	234.23	11.513
3.254727	235.28	11.720
3.274727	237.03	11.676
3.294727	238.46	11.744
3.316727	240.30	11.712
3.336727	241.95	11.692
3.356727	243.30	11.781
3.376727	244.77	11.834
3.396727	246.81	11.678
3.416727	248.42	11.676
3.438727	249.67	11.858
3.458727	251.59	11.750
3.478727	253.27	11.723
3.498727	254.39	11.914
3.518727	256.18	11.855
3.540727	257.79	11.897
3.560727	259.32	11.927
3.580727	260.74	11.999
3.600727	262.33	12.020
3.620727	264.40	11.826
3.640727	265.86	11.897
3.662727	267.28	12.025
3.682727	268.73	12.086
3.702727	270.63	11.974
3.722727	271.99	12.054
3.742727	273.62	12.046
3.762727	275.05	12.116
3.784727	276.69	12.172
3.804727	278.32	12.164
3.824727	280.09	12.099
3.844727	281.75	12.094
3.864727	283.16	12.143
3.886727	285.00	12.122
3.906727	286.65	12.132
3.926727	287.71	12.334
3.946727	289.67	12.179
3.966727	291.43	12.120
3.990727	292.57	12.445
4.010727	294.33	12.384
4.030727	296.13	12.309
4.052727	297.79	12.343
4.072727	299.14	12.446
4.092727	300.87	12.395
4.112727	302.41	12.421
4.118727	302.62	12.565
4.136727	304.54	12.328
4.156727	305.89	12.445
4.176727	307.77	12.339
4.198727	309.71	12.277
4.218727	311.25	12.305
4.238727	312.78	12.334
4.258727	314.20	12.408
4.278727	315.95	12.364
4.298727	317.57	12.347
4.320726	319.27	12.381
4.340727	321.11	12.304
4.360727	323.16	12.129
4.380727	324.56	12.181
4.400727	326.03	12.236
4.420727	327.75	12.190
4.442727	329.60	12.153
4.462727	330.78	12.321
4.482727	332.73	12.199
4.502727	334.06	12.296
4.522727	335.95	12.213
4.544727	337.72	12.190
4.566727	339.47	12.205
4.588727	341.32	12.165
4.608727	343.16	12.089
4.628726	344.75	12.093
4.648726	346.66	11.976
4.668726	348.39	11.941
4.688726	350.17	11.861
4.710727	351.84	11.892
4.730727	353.29	11.952
4.750727	355.09	11.878
4.770727	356.80	11.836
4.790727	358.59	11.766
4.810727	360.44	11.654
4.832726	362.54	11.531
4.852726	364.06	11.551
4.872726	365.90	11.476
4.892726	367.72	11.404
4.912726	369.27	11.430
4.934727	371.03	11.425
4.954727	373.37	11.137
4.974727	375.01	11.123
4.994727	377.20	10.898
5.014727	379.18	10.751
5.034727	380.49	10.868
5.056726	382.90	10.621
5.076726	385.27	10.323
5.096726	387.12	10.215
5.116726	388.94	10.146
5.136727	391.34	9.8215
5.156727	393.35	9.6614
5.178727	395.53	9.4922
5.198727	398.27	9.0513
