# Supplementary material for: Experimental and Statistical Study of the Fracture Mechanism of Sn96.5Ag3Cu0.5 Solder Joints via Ball Shear Test
Source: Materials (Basel). 2022 Mar 26;15(7):2455. doi: 10.3390/ma15072455 (PMC9000201; doi:10.3390/ma15072455)
Supplement: Supplementary file 1 [file materials-15-02455-s001.zip › 80a╠m/9-8ú¿80a╠mú⌐.csv]

TESTER	4000Plus	20087812
DATE	12/05/2020
TIME	17:34:14
TESTGROUP	DIE SHEAR
试验报告编号	GFJGJL2051209020521
样品编号	6~10：80μm/s
USERFIELD3
USERFIELD4
USERFIELD5
USERFIELD6
USERFIELD7
USERFIELD8
USERFIELD9
USERFIELD10
OPERATOR	何志刚
SAMPLE	2708
LOADUNIT	N
CARTRIDGE	5.0000 kg	15072016	球推力
TESTTYPE	Destruct
TESTSPEED	80.000	um/s
SHEARHEIGHT	50.000	um
TESTLOAD	0.000000	N
PROFILE	TIME/DIST/FORCE	248
TIME (s)	DIST (um)	FORCE (N)
0	0.000000	0.000000
0.218409	17.203	0.45374
0.2504089	19.602	0.52144
0.282409	21.613	0.75498
0.314409	23.809	0.88773
0.346409	26.295	0.93522
0.378409	28.375	1.1138
0.410409	30.980	1.1146
0.4404089	32.705	1.3623
0.472409	35.032	1.4720
0.504409	37.129	1.6581
0.536409	39.814	1.6134
0.568409	41.664	1.8820
0.600409	44.130	1.9233
0.632409	46.477	2.0252
0.664409	48.579	2.2092
0.696409	51.307	2.1479
0.728409	53.369	2.3334
0.760409	55.635	2.4529
0.792409	57.614	2.6850
0.824409	60.071	2.7579
0.860409	62.541	2.9094
0.892409	64.842	3.0015
0.924409	66.711	3.2766
0.956409	68.604	3.5565
0.988409	70.903	3.6490
1.020409	72.913	3.8972
1.052409	74.437	4.2792
1.084409	76.635	4.4537
1.116409	78.636	4.6492
1.148409	80.561	4.9023
1.180409	82.456	5.1952
1.212409	84.712	5.2909
1.244409	86.653	5.5380
1.276409	88.583	5.7891
1.308409	90.669	5.9934
1.340409	92.536	6.2553
1.372409	94.554	6.4861
1.404409	96.718	6.6598
1.436409	98.412	6.9752
1.468409	101.13	6.9177
1.500409	103.07	7.1656
1.530409	105.22	7.2762
1.562409	107.18	7.5130
1.594409	109.15	7.7639
1.626409	111.18	7.9600
1.658409	113.38	8.1061
1.690409	115.59	8.2360
1.722409	117.32	8.5775
1.754409	119.82	8.6056
1.786409	121.67	8.9024
1.818409	123.77	9.0745
1.850409	125.72	9.3294
1.882409	128.18	9.3766
1.914409	130.57	9.4459
1.946409	132.54	9.6666
1.978409	135.02	9.7178
2.010409	137.10	9.8967
2.042409	139.45	9.9688
2.074409	141.66	10.124
2.106409	143.84	10.277
2.138409	146.15	10.381
2.170409	148.75	10.383
2.206409	151.15	10.561
2.238409	153.48	10.656
2.270409	155.73	10.780
2.302409	157.68	11.024
2.334409	160.66	10.864
2.366409	162.84	11.031
2.398409	164.79	11.247
2.430409	167.15	11.344
2.462409	169.60	11.407
2.494409	171.93	11.487
2.526409	174.32	11.558
2.558409	176.49	11.717
2.590409	178.66	11.872
2.620409	181.05	11.888
2.652409	183.57	11.908
2.684409	185.71	12.077
2.716409	187.94	12.196
2.748409	190.53	12.203
2.780409	192.97	12.242
2.812409	195.02	12.459
2.844409	197.37	12.560
2.876409	199.63	12.656
2.908409	202.18	12.675
2.940409	204.48	12.767
2.972409	206.92	12.820
3.004409	209.06	13.002
3.036409	211.33	13.106
3.068409	213.52	13.271
3.100409	216.37	13.135
3.132409	218.27	13.423
3.164409	220.54	13.527
3.196409	223.31	13.465
3.228409	225.79	13.488
3.260409	227.97	13.641
3.290409	230.10	13.743
3.322409	232.85	13.673
3.354409	235.25	13.754
3.386409	237.65	13.820
3.418409	240.08	13.862
3.450409	242.27	13.999
3.482409	244.73	14.040
3.520409	247.74	14.095
3.552409	250.16	14.124
3.584409	252.63	14.179
3.616409	255.11	14.242
3.648409	257.38	14.348
3.680409	259.91	14.365
3.710409	262.28	14.373
3.742409	264.78	14.401
3.774409	267.10	14.499
3.806409	269.71	14.469
3.838409	272.05	14.572
3.870409	274.49	14.640
3.902409	277.06	14.639
3.934409	279.17	14.808
3.966409	281.96	14.722
3.998409	284.43	14.760
4.030409	286.87	14.842
4.062409	288.93	15.028
4.094409	291.78	14.906
4.126409	293.93	15.068
4.158409	296.89	14.931
4.190409	299.19	15.023
4.222409	301.57	15.113
4.254409	304.62	14.911
4.286409	306.50	15.180
4.318409	309.15	15.149
4.350409	311.49	15.255
4.380409	313.70	15.328
4.412409	316.25	15.337
4.444409	318.49	15.450
4.476409	321.17	15.424
4.508409	323.67	15.437
4.540409	326.24	15.436
4.572409	328.71	15.491
4.604409	331.03	15.590
4.636409	333.67	15.547
4.668409	336.17	15.576
4.700409	338.66	15.623
4.732409	341.22	15.625
4.764409	343.78	15.633
4.796409	346.08	15.722
4.828409	348.77	15.676
4.864409	351.89	15.587
4.896409	353.90	15.808
4.928409	356.61	15.769
4.960409	359.17	15.772
4.992409	361.55	15.861
5.024409	363.72	15.991
5.056409	366.48	15.931
5.088409	368.95	15.983
5.120409	371.54	15.961
5.152409	374.03	16.009
5.184409	376.86	15.894
5.216409	379.24	15.953
5.248409	381.52	16.069
5.280409	384.31	16.010
5.312409	386.98	15.959
5.344409	389.59	15.959
5.376409	391.80	16.085
5.408409	394.38	16.097
5.438409	396.70	16.110
5.470409	399.68	15.965
5.502409	402.15	15.990
5.534409	404.50	16.075
5.566409	407.32	15.978
5.598409	409.66	16.055
5.630409	412.49	15.969
5.662409	414.86	16.049
5.694409	417.26	16.127
5.712409	418.33	16.284
5.742409	421.33	16.045
5.774409	423.98	16.001
5.806409	426.46	16.066
5.838409	428.98	16.056
5.870409	431.58	16.047
5.902409	434.03	16.093
5.934409	437.03	15.925
5.966409	439.52	15.971
5.998409	441.98	16.000
6.030409	444.89	15.868
6.062409	447.46	15.870
6.092409	449.64	15.965
6.124409	452.57	15.811
6.156409	455.12	15.835
6.188409	457.60	15.882
6.220409	460.36	15.794
6.252409	462.83	15.820
6.284409	465.82	15.659
6.316409	468.36	15.669
6.348409	470.36	15.921
6.380409	473.43	15.711
6.418409	476.75	15.599
6.450409	479.40	15.570
6.482409	481.84	15.606
6.512409	484.62	15.497
6.544409	487.29	15.445
6.576409	489.95	15.395
6.608409	492.48	15.426
6.640409	495.21	15.363
6.672409	498.20	15.187
6.704409	500.92	15.157
6.736409	503.29	15.206
6.768409	505.97	15.194
6.800409	508.89	15.028
6.832409	511.66	14.950
6.864409	514.33	14.927
6.896409	517.02	14.895
6.928409	519.81	14.808
6.960409	522.28	14.848
6.992409	524.93	14.788
7.024409	527.90	14.631
7.056409	530.64	14.596
7.088409	533.43	14.508
7.120409	536.12	14.462
7.152409	538.52	14.514
7.182409	541.54	14.269
7.214409	543.79	14.395
7.246409	546.61	14.311
7.278409	549.00	14.370
7.310409	551.92	14.235
7.342409	554.72	14.143
7.374409	557.37	14.111
7.406409	559.68	14.243
7.438409	562.58	14.086
7.470409	565.71	13.868
7.502409	568.58	13.751
7.534409	571.21	13.744
7.566409	573.36	13.893
7.598409	576.43	13.698
7.630409	579.23	13.610
7.662409	581.67	13.672
7.694409	584.69	13.498
7.726409	587.35	13.434
7.762409	590.42	13.380
7.794409	592.96	13.391
7.826409	595.94	13.247
7.858409	598.57	13.208
7.890409	601.85	12.931
7.922409	604.53	12.904
7.954409	607.53	12.734
7.986409	610.53	12.554
8.018409	613.70	12.334
8.050408	616.51	12.225
8.082409	619.58	12.031
