# Supplementary material for: Experimental and Statistical Study of the Fracture Mechanism of Sn96.5Ag3Cu0.5 Solder Joints via Ball Shear Test
Source: Materials (Basel). 2022 Mar 26;15(7):2455. doi: 10.3390/ma15072455 (PMC9000201; doi:10.3390/ma15072455)
Supplement: Supplementary file 1 [file materials-15-02455-s001.zip › 80a╠m/9-9ú¿80a╠mú⌐.csv]

TESTER	4000Plus	20087812
DATE	12/05/2020
TIME	17:34:14
TESTGROUP	DIE SHEAR
试验报告编号	GFJGJL2051209020521
样品编号	6~10：80μm/s
USERFIELD3
USERFIELD4
USERFIELD5
USERFIELD6
USERFIELD7
USERFIELD8
USERFIELD9
USERFIELD10
OPERATOR	何志刚
SAMPLE	2708
LOADUNIT	N
CARTRIDGE	5.0000 kg	15072016	球推力
TESTTYPE	Destruct
TESTSPEED	80.000	um/s
SHEARHEIGHT	50.000	um
TESTLOAD	0.000000	N
PROFILE	TIME/DIST/FORCE	248
TIME (s)	DIST (um)	FORCE (N)
0	0.000000	0.000000
0.1443024	10.911	0.61594
0.1743024	13.748	0.45598
0.2043024	15.424	0.75086
0.2343024	17.932	0.70553
0.2663024	19.802	0.98055
0.2963024	21.945	1.0785
0.3263024	24.092	1.1746
0.3563024	26.720	1.0964
0.3863024	28.819	1.2256
0.4163024	30.697	1.4275
0.4463024	32.624	1.6096
0.4763024	35.239	1.5369
0.5063024	37.334	1.6536
0.5383024	39.573	1.7976
0.5683025	41.801	1.8621
0.5983024	43.867	2.0044
0.6283025	45.935	2.1316
0.6583024	48.273	2.1669
0.6883025	50.472	2.2430
0.7183024	52.920	2.2353
0.7543024	55.154	2.4935
0.7843024	57.323	2.5813
0.8143024	59.079	2.8445
0.8443024	61.646	2.7765
0.8743024	63.941	2.8288
0.9063025	66.299	2.9265
0.9363024	68.214	3.1133
0.9663025	70.602	3.1156
0.9963024	72.426	3.3382
1.026302	74.512	3.4585
1.056302	76.284	3.7157
1.086302	78.143	3.9388
1.116302	80.030	4.1368
1.146302	81.569	4.4714
1.178302	83.339	4.7995
1.208302	85.777	4.7817
1.238302	87.822	4.9318
1.268302	89.342	5.2877
1.298302	91.276	5.4674
1.328302	93.266	5.6253
1.358302	95.470	5.7134
1.388302	97.143	5.9952
1.418302	98.969	6.2173
1.450302	101.33	6.3143
1.480302	103.44	6.4240
1.510302	105.43	6.5965
1.540302	107.25	6.8217
1.570302	108.93	7.1145
1.600302	111.21	7.1596
1.630302	113.20	7.3296
1.660302	114.68	7.7017
1.692302	116.88	7.8322
1.722302	119.33	7.8229
1.752302	121.43	7.9377
1.782302	123.30	8.1602
1.812302	124.94	8.4681
1.842302	127.47	8.4138
1.872302	128.96	8.7662
1.902302	131.28	8.8082
1.932302	133.01	9.0710
1.964302	135.67	9.0497
1.994302	137.65	9.2121
2.028302	140.06	9.3283
2.058302	141.91	9.5548
2.090302	144.29	9.6172
2.120302	146.42	9.7207
2.150302	148.45	9.8894
2.180302	150.65	9.9677
2.210302	152.84	10.061
2.240302	154.84	10.214
2.270303	156.85	10.379
2.300303	159.42	10.307
2.330302	161.53	10.433
2.362303	163.82	10.544
2.392303	165.77	10.716
2.422302	167.99	10.786
2.452302	169.97	10.959
2.482302	172.38	10.953
2.512302	174.46	11.092
2.542302	176.21	11.343
2.572302	178.44	11.419
2.604302	181.46	11.243
2.634302	183.36	11.451
2.664302	185.21	11.661
2.694302	187.54	11.704
2.724303	189.52	11.863
2.754303	192.20	11.767
2.784302	194.22	11.913
2.814302	196.13	12.099
2.844302	198.29	12.204
2.876302	200.77	12.257
2.906302	202.88	12.366
2.936302	205.06	12.451
2.966302	207.15	12.581
2.996302	209.42	12.631
3.026302	211.40	12.805
3.056303	213.59	12.900
3.086303	215.79	12.975
3.116302	217.96	13.061
3.148303	219.92	13.301
3.178303	222.66	13.164
3.208302	224.60	13.356
3.238302	226.82	13.437
3.274302	229.70	13.444
3.304302	231.75	13.578
3.334302	234.12	13.602
3.364302	236.20	13.726
3.394302	238.62	13.726
3.424302	241.12	13.687
3.454303	243.19	13.826
3.484303	245.39	13.899
3.514302	247.41	14.048
3.546303	249.76	14.136
3.576303	251.86	14.263
3.606302	254.47	14.191
3.636302	256.54	14.317
3.666302	259.07	14.279
3.696302	261.06	14.437
3.726302	263.68	14.361
3.756302	265.83	14.469
3.788302	268.29	14.500
3.818302	270.63	14.537
3.848302	272.76	14.637
3.878302	275.04	14.680
3.908303	277.63	14.617
3.938303	279.76	14.734
3.968302	281.89	14.838
3.998302	284.01	14.945
4.028302	286.63	14.869
4.060302	288.93	14.977
4.090302	291.76	14.819
4.120302	294.17	14.826
4.150302	295.77	15.137
4.180302	298.12	15.155
4.210302	300.58	15.126
4.240302	302.93	15.157
4.270302	305.35	15.162
4.302302	307.50	15.327
4.332302	310.07	15.256
4.362302	312.50	15.256
4.392302	314.63	15.359
4.422302	316.57	15.550
4.452302	319.23	15.462
4.482302	321.31	15.584
4.512302	323.96	15.482
4.548302	326.89	15.467
4.578302	329.22	15.505
4.608302	331.52	15.545
4.638302	333.96	15.540
4.668302	336.15	15.634
4.700302	338.32	15.775
4.730302	340.86	15.731
4.760302	343.02	15.837
4.790302	345.28	15.888
4.820302	348.09	15.741
4.850302	350.48	15.739
4.880302	352.85	15.748
4.910302	354.84	15.920
4.940302	357.72	15.729
4.972302	359.97	15.856
5.002302	362.35	15.874
5.032302	364.89	15.819
5.062302	367.30	15.824
5.092302	369.52	15.891
5.122302	372.14	15.818
5.152302	374.10	15.986
5.182302	376.79	15.887
5.212302	379.29	15.842
5.244302	381.49	15.988
5.274302	384.07	15.931
5.287802	384.68	16.137
5.318302	387.50	15.969
5.350302	389.96	16.014
5.380302	392.96	15.776
5.410302	395.25	15.832
5.440302	397.87	15.743
5.470302	400.32	15.733
5.500302	402.83	15.687
5.530302	405.08	15.757
5.560302	407.39	15.789
5.590302	409.73	15.826
5.622302	412.65	15.687
5.652302	414.94	15.727
5.682302	417.28	15.749
5.712302	419.46	15.861
5.742302	422.39	15.649
5.772302	424.79	15.648
5.802302	427.33	15.605
5.832302	429.92	15.524
5.862302	432.31	15.528
5.894302	435.15	15.438
5.924302	437.81	15.330
5.958302	440.25	15.451
5.988302	442.97	15.323
6.020302	445.81	15.221
6.050302	447.95	15.331
6.080302	451.00	15.090
6.110302	453.29	15.128
6.140302	455.62	15.153
6.170302	458.51	14.972
6.200302	460.97	14.947
6.230302	463.41	14.944
6.262302	466.24	14.842
6.292302	468.76	14.807
6.322302	471.05	14.845
6.352302	473.72	14.736
6.382302	476.08	14.765
6.412302	478.63	14.715
6.442302	481.08	14.693
6.472302	484.24	14.407
6.502302	486.38	14.506
6.534302	488.86	14.541
6.564302	491.12	14.595
6.594302	494.07	14.391
6.624302	496.75	14.292
6.654302	498.99	14.350
6.684302	501.84	14.174
6.714302	504.41	14.116
6.744302	506.94	14.064
6.774302	509.38	14.058
6.806302	512.05	14.020
6.836302	514.72	13.927
6.866302	517.36	13.828
6.896302	519.95	13.753
6.926302	522.66	13.642
6.956302	525.16	13.615
6.986302	527.38	13.683
7.016302	529.82	13.662
7.048302	532.94	13.449
7.078302	535.53	13.385
7.108302	538.31	13.234
7.138302	540.75	13.229
7.168302	543.36	13.159
7.198302	546.07	13.035
7.234302	549.19	12.946
7.264302	551.81	12.856
7.294302	554.47	12.763
7.324302	557.37	12.579
7.354302	559.89	12.529
7.384302	562.51	12.441
7.414302	565.21	12.335
7.446302	568.15	12.177
7.476302	570.70	12.129
7.506302	573.56	11.961
7.536302	576.31	11.820
7.566302	579.14	11.661
7.596302	581.44	11.700
