# Supplementary material for: Experimental and Statistical Study of the Fracture Mechanism of Sn96.5Ag3Cu0.5 Solder Joints via Ball Shear Test
Source: Materials (Basel). 2022 Mar 26;15(7):2455. doi: 10.3390/ma15072455 (PMC9000201; doi:10.3390/ma15072455)
Supplement: Supplementary file 1 [file materials-15-02455-s001.zip › 90a╠m/10-10ú¿90a╠mú⌐.csv]

TESTER	4000Plus	20087812
DATE	12/05/2020
TIME	17:46:36
TESTGROUP	DIE SHEAR
试验报告编号	GFJGJL2051209020521
样品编号	6~10：90μm/s
USERFIELD3
USERFIELD4
USERFIELD5
USERFIELD6
USERFIELD7
USERFIELD8
USERFIELD9
USERFIELD10
OPERATOR	何志刚
SAMPLE	2709
LOADUNIT	N
CARTRIDGE	5.0000 kg	15072016	球推力
TESTTYPE	Destruct
TESTSPEED	90.000	um/s
SHEARHEIGHT	50.000	um
TESTLOAD	0.000000	N
PROFILE	TIME/DIST/FORCE	248
TIME (s)	DIST (um)	FORCE (N)
0	0.000000	0.000000
0.173835	16.589	0.61369
0.199835	19.367	0.47687
0.2238351	20.685	0.82814
0.249835	22.901	0.92532
0.275835	25.472	0.88330
0.299835	27.094	1.1155
0.325835	29.633	1.0863
0.351835	31.509	1.3026
0.3758351	33.561	1.3802
0.401835	35.796	1.4561
0.427835	37.957	1.5749
0.451835	40.281	1.5459
0.4778351	42.358	1.6837
0.503835	44.662	1.7324
0.5278351	46.695	1.8175
0.553835	48.481	2.0691
0.5798351	50.806	2.1238
0.603835	52.895	2.1867
0.6298351	54.970	2.3251
0.655835	57.318	2.3569
0.6858351	59.584	2.5746
0.7098351	61.638	2.6512
0.7358351	64.026	2.6811
0.761835	66.242	2.7505
0.7858351	68.459	2.7631
0.8118351	69.919	3.1429
0.8378351	71.934	3.3046
0.8618351	73.364	3.6260
0.8878351	75.294	3.8352
0.913835	77.353	3.9801
0.937835	78.952	4.2492
0.9638351	80.977	4.4072
0.9898351	82.700	4.6835
1.013835	84.309	4.9346
1.039835	86.099	5.1989
1.065835	88.031	5.3932
1.089835	89.938	5.5137
1.115835	92.185	5.5847
1.141835	94.150	5.7665
1.165835	95.858	5.9789
1.191835	97.577	6.2708
1.217835	99.691	6.3937
1.241835	101.53	6.5543
1.267835	103.27	6.8391
1.293835	105.40	6.9550
1.317835	107.01	7.2079
1.343835	108.92	7.4218
1.369835	111.07	7.5197
1.393835	113.00	7.6433
1.419835	114.56	7.9832
1.445835	117.25	7.8804
1.469835	118.62	8.2248
1.495835	120.96	8.2736
1.521835	122.81	8.5019
1.545835	124.68	8.6655
1.571835	126.52	8.8942
1.597835	128.35	9.1292
1.621835	130.81	9.0482
1.647835	131.97	9.5584
1.673835	134.75	9.4074
1.697835	136.48	9.6104
1.723835	138.48	9.7798
1.753835	140.77	9.9719
1.779835	142.74	10.167
1.803835	144.98	10.170
1.829835	147.41	10.185
1.855835	149.39	10.359
1.879835	151.00	10.611
1.905835	153.73	10.492
1.931835	155.58	10.720
1.955835	157.55	10.840
1.981835	159.89	10.876
2.007835	162.10	10.961
2.031835	164.12	11.051
2.057835	166.50	11.056
2.083835	168.60	11.199
2.107835	170.52	11.342
2.133835	172.75	11.423
2.159835	175.13	11.439
2.183835	177.02	11.583
2.209835	179.17	11.692
2.235835	181.03	11.914
2.259835	183.48	11.850
2.285835	185.55	11.991
2.311835	187.77	12.072
2.335835	189.85	12.136
2.361835	191.65	12.384
2.387835	194.00	12.413
2.411835	196.40	12.368
2.437835	198.02	12.688
2.463835	200.51	12.663
2.487835	202.89	12.612
2.513835	204.69	12.859
2.539835	207.04	12.888
2.563835	209.10	12.975
2.589835	211.64	12.932
2.615835	213.21	13.271
2.639835	215.83	13.123
2.665835	217.76	13.320
2.691835	220.00	13.393
2.715835	222.11	13.463
2.741835	223.81	13.747
2.767835	226.50	13.646
2.797835	228.88	13.821
2.821835	231.11	13.825
2.847835	233.19	13.964
2.873835	235.28	14.108
2.897835	237.47	14.118
2.923835	239.76	14.173
2.949835	242.03	14.236
2.973835	244.07	14.317
2.999835	246.67	14.251
3.025835	248.70	14.422
3.049835	250.98	14.408
3.075835	253.36	14.426
3.101835	255.51	14.551
3.125835	257.93	14.484
3.151835	259.90	14.662
3.177835	261.89	14.851
3.201835	264.34	14.758
3.227835	266.41	14.899
3.253835	268.99	14.838
3.277835	271.13	14.881
3.303835	273.67	14.837
3.329835	275.80	14.970
3.353835	278.05	14.969
3.379835	280.56	14.938
3.405835	282.60	15.105
3.429835	284.96	15.047
3.455835	287.20	15.135
3.481835	289.68	15.128
3.505835	291.92	15.119
3.531835	294.30	15.136
3.557835	296.79	15.128
3.581835	298.76	15.223
3.607835	301.44	15.139
3.633835	303.79	15.169
3.657835	305.87	15.236
3.683835	308.18	15.298
3.709835	310.85	15.202
3.733835	313.23	15.136
3.745835	313.71	15.422
3.767835	316.02	15.301
3.793835	318.73	15.193
3.819835	321.23	15.163
3.843835	323.27	15.247
3.869835	325.97	15.140
3.895835	328.21	15.213
3.919835	330.33	15.278
3.945835	333.11	15.143
3.971835	335.69	15.098
3.995835	337.88	15.120
4.021835	340.27	15.151
4.047835	342.63	15.160
4.071835	344.82	15.197
4.097835	347.30	15.178
4.123835	349.64	15.215
4.147835	352.11	15.129
4.173835	354.39	15.188
4.199835	356.94	15.124
4.223835	358.94	15.237
4.249835	361.94	15.012
4.275835	364.47	14.974
4.305835	367.02	15.081
4.329835	369.25	15.086
4.355835	371.72	15.069
4.381835	374.36	15.002
4.405835	376.53	15.033
4.431835	379.08	14.987
4.457835	381.64	14.933
4.481835	384.07	14.864
4.507835	386.41	14.897
4.533835	389.28	14.739
4.557835	391.16	14.883
4.583835	393.96	14.739
4.609835	396.35	14.753
4.633835	398.51	14.789
4.659835	400.77	14.854
4.685835	403.58	14.718
4.709835	405.80	14.733
4.735835	408.11	14.779
4.761835	410.97	14.608
4.785835	413.37	14.552
4.811835	415.86	14.524
4.837835	418.15	14.579
4.861835	420.61	14.498
4.887835	422.77	14.603
4.913835	425.47	14.511
4.937835	428.06	14.376
4.963835	430.33	14.441
4.989835	432.87	14.411
5.013835	435.26	14.357
5.039835	438.05	14.214
5.065835	440.79	14.094
5.089835	442.85	14.166
5.115835	445.54	14.064
5.141835	447.78	14.152
5.165835	450.35	14.027
5.191835	452.92	13.969
5.217835	455.17	14.042
5.241835	457.66	13.947
5.267835	460.16	13.933
5.293835	462.55	13.947
5.317835	465.05	13.849
5.343835	467.45	13.863
5.373835	470.82	13.633
5.399835	473.14	13.691
5.423835	475.51	13.629
5.449835	478.15	13.559
5.475835	480.75	13.491
5.499835	483.22	13.406
5.525835	485.84	13.343
5.551835	488.38	13.303
5.575835	490.71	13.270
5.601835	493.22	13.252
5.627835	495.64	13.257
5.651835	498.38	13.063
5.677835	501.03	12.978
5.703835	503.54	12.944
5.727835	505.85	12.922
5.753835	508.33	12.915
5.779835	510.85	12.880
5.803835	513.57	12.695
5.829835	516.23	12.603
5.855835	518.81	12.545
5.879835	521.39	12.418
5.905835	524.01	12.356
5.931835	526.27	12.422
5.955835	528.71	12.348
5.981835	531.27	12.296
6.007835	533.79	12.260
6.031835	535.84	12.321
6.057835	538.65	12.187
6.083835	541.84	11.905
6.107835	544.16	11.863
6.133835	546.97	11.729
6.159835	549.48	11.693
6.183835	551.72	11.700
6.209835	554.44	11.598
6.235835	556.71	11.660
6.259835	559.25	11.545
6.285835	561.87	11.471
6.311835	564.30	11.470
6.335835	566.92	11.328
6.361835	569.28	11.352
6.387835	572.56	11.020
6.415835	574.81	11.175
