# Supplementary material for: Experimental and Statistical Study of the Fracture Mechanism of Sn96.5Ag3Cu0.5 Solder Joints via Ball Shear Test
Source: Materials (Basel). 2022 Mar 26;15(7):2455. doi: 10.3390/ma15072455 (PMC9000201; doi:10.3390/ma15072455)
Supplement: Supplementary file 1 [file materials-15-02455-s001.zip › 90a╠m/10-11ú¿90a╠mú⌐.csv]

TESTER	4000Plus	20087812
DATE	12/05/2020
TIME	17:46:36
TESTGROUP	DIE SHEAR
试验报告编号	GFJGJL2051209020521
样品编号	6~10：90μm/s
USERFIELD3
USERFIELD4
USERFIELD5
USERFIELD6
USERFIELD7
USERFIELD8
USERFIELD9
USERFIELD10
OPERATOR	何志刚
SAMPLE	2709
LOADUNIT	N
CARTRIDGE	5.0000 kg	15072016	球推力
TESTTYPE	Destruct
TESTSPEED	90.000	um/s
SHEARHEIGHT	50.000	um
TESTLOAD	0.000000	N
PROFILE	TIME/DIST/FORCE	248
TIME (s)	DIST (um)	FORCE (N)
0	0.000000	0.000000
0.2518573	24.808	0.53697
0.2698573	26.147	0.67023
0.2878573	27.932	0.62847
0.3058573	29.139	0.82698
0.3258573	31.008	0.83632
0.3438573	32.235	1.0133
0.3618573	33.742	1.0806
0.3798573	35.528	1.0664
0.3978572	36.815	1.2059
0.4158573	38.467	1.2162
0.4338573	40.066	1.2473
0.4518573	41.545	1.3537
0.4698573	42.897	1.4817
0.4898573	44.763	1.4921
0.5078573	46.122	1.6031
0.5258573	47.889	1.5824
0.5438573	48.983	1.8115
0.5618573	50.556	1.8388
0.5798573	52.235	1.8526
0.5978573	53.795	1.8852
0.6198573	55.564	2.0316
0.6378573	57.419	1.9485
0.6558573	58.541	2.1667
0.6738573	60.470	2.0964
0.6918573	61.565	2.3111
0.7118573	63.618	2.2346
0.7298573	64.877	2.4266
0.7478573	66.687	2.3613
0.7658573	68.405	2.3737
0.7838573	69.876	2.4410
0.8018573	70.888	2.6880
0.8198573	72.523	2.7194
0.8378573	74.235	2.7063
0.8558573	75.828	2.7536
0.8758573	77.511	2.8219
0.8938573	78.801	2.9741
0.9118573	80.366	3.0185
0.9298573	82.086	3.0164
0.9478573	83.368	3.1718
0.9658573	85.009	3.1863
0.9838573	86.528	3.2489
1.001857	87.984	3.3503
1.019857	89.014	3.6043
1.039857	90.726	3.6890
1.057857	92.082	3.8013
1.075857	93.634	3.8509
1.093857	94.721	4.0826
1.111857	95.984	4.2734
1.129857	97.188	4.4313
1.147857	98.545	4.5853
1.165857	99.593	4.8325
1.185857	100.86	5.0497
1.203857	102.61	5.0222
1.221857	103.85	5.1946
1.239857	104.99	5.4167
1.257857	106.54	5.4966
1.275857	107.69	5.6902
1.293857	109.27	5.7297
1.311857	110.47	5.9142
1.329857	111.80	6.0514
1.349857	113.43	6.1544
1.367857	114.74	6.3280
1.387857	116.37	6.4038
1.405857	117.84	6.4853
1.425857	119.11	6.7273
1.443857	120.53	6.8294
1.461857	121.75	7.0089
1.479857	123.59	6.9585
1.497857	124.58	7.2150
1.515857	126.67	7.0670
1.533857	127.50	7.4025
1.551857	128.92	7.5298
1.569857	130.55	7.5205
1.589857	131.93	7.7208
1.607857	133.35	7.8220
1.625857	134.77	7.9238
1.643857	136.32	8.0050
1.661857	137.83	8.0536
1.679857	139.12	8.2228
1.697857	140.49	8.3577
1.715857	141.96	8.4400
1.735857	143.41	8.5849
1.753857	144.97	8.6301
1.771857	146.35	8.7470
1.789857	147.67	8.8863
1.807857	149.38	8.8898
1.825857	150.58	9.1041
1.843857	152.64	8.9396
1.861857	153.63	9.2117
1.879857	155.32	9.2199
1.899857	156.70	9.3949
1.917857	158.45	9.3774
1.935857	159.79	9.5129
1.953857	161.50	9.5150
1.971857	162.44	9.8044
1.989857	164.35	9.7262
2.007857	165.88	9.7723
2.025857	166.93	10.018
2.043857	168.62	10.025
2.063857	170.28	10.119
2.081857	171.61	10.238
2.099857	173.52	10.164
2.117857	175.14	10.174
2.139857	176.87	10.306
2.157857	178.28	10.426
2.175857	179.66	10.541
2.193857	181.62	10.447
2.211857	183.09	10.543
2.229857	184.72	10.545
2.247857	186.25	10.631
2.265857	187.76	10.685
2.285857	189.56	10.736
2.303857	191.02	10.807
2.321857	192.67	10.819
2.339857	194.19	10.881
2.357857	195.55	11.004
2.375857	197.39	10.955
2.393857	199.00	10.984
2.411857	200.43	11.081
2.429857	202.05	11.103
2.449857	204.02	11.059
2.467857	205.10	11.320
2.485857	207.20	11.140
2.503857	208.24	11.392
2.521857	210.15	11.300
2.539857	211.94	11.274
2.557857	213.38	11.365
2.575857	214.78	11.487
2.593857	216.57	11.446
2.613857	218.34	11.478
2.631857	219.94	11.510
2.649857	221.44	11.594
2.667857	223.06	11.615
2.685857	224.49	11.715
2.703857	226.33	11.651
2.721857	228.00	11.656
2.739857	229.65	11.693
2.759857	230.93	11.904
2.777857	232.63	11.909
2.795857	234.50	11.835
2.813857	236.26	11.806
2.831857	237.78	11.881
2.849857	239.41	11.899
2.867857	240.91	11.968
2.885857	242.57	11.976
2.907857	244.60	12.005
2.925857	246.03	12.091
2.943857	247.93	12.018
2.961857	249.35	12.104
2.979857	251.19	12.070
2.999857	252.73	12.195
3.017857	254.47	12.168
3.035857	255.84	12.291
3.053857	257.78	12.190
3.071857	259.65	12.113
3.089857	261.25	12.172
3.107857	262.58	12.280
3.125857	264.32	12.268
3.135857	265.06	12.399
3.153857	267.21	12.175
3.171857	268.99	12.134
3.189857	270.62	12.155
3.207857	272.23	12.192
3.225857	273.97	12.185
3.245857	275.86	12.157
3.263857	277.63	12.135
3.281857	279.12	12.194
3.299857	280.82	12.188
3.317857	282.52	12.191
3.335857	284.60	12.022
3.353857	286.15	12.084
3.371857	288.01	12.015
3.391857	289.56	12.149
3.409857	291.91	11.887
3.427857	293.41	11.971
3.445857	295.21	11.920
3.463857	296.70	12.010
3.481857	298.66	11.887
3.499857	300.28	11.923
3.517857	302.20	11.856
3.539857	304.27	11.829
3.557857	305.99	11.838
3.575857	307.81	11.757
3.593857	309.48	11.773
3.611857	310.76	11.916
3.631857	313.32	11.668
3.649857	314.84	11.745
3.667857	316.49	11.757
3.685857	317.99	11.825
3.703857	319.81	11.758
3.721857	321.47	11.794
3.739857	323.43	11.654
3.757857	324.92	11.728
3.775857	326.94	11.595
3.795857	328.59	11.690
3.813857	330.48	11.618
3.831857	332.36	11.542
3.849857	333.94	11.581
3.867857	335.68	11.572
3.885857	337.35	11.587
3.903857	338.99	11.589
3.921857	340.95	11.506
3.941857	343.00	11.417
3.959857	344.83	11.387
3.977857	346.30	11.454
3.995857	348.20	11.393
4.013857	349.78	11.421
4.031857	351.76	11.301
4.049857	353.53	11.280
4.067857	355.14	11.293
4.085857	356.73	11.354
4.105857	358.92	11.212
4.123857	360.91	11.088
4.141857	362.63	11.071
4.159857	364.59	10.977
4.177857	366.43	10.912
4.195857	367.87	11.006
4.213857	369.92	10.876
4.231857	371.38	10.947
4.249857	373.50	10.772
4.269857	375.44	10.770
4.287858	377.53	10.608
4.307858	379.36	10.619
4.325857	381.09	10.598
4.345857	383.41	10.431
4.363857	384.89	10.508
4.381857	386.93	10.366
4.399858	388.35	10.469
4.417857	391.16	10.054
4.435857	392.56	10.149
4.453857	394.15	10.182
4.471858	396.30	9.9996
4.491858	398.06	10.049
4.509857	400.01	9.9429
4.527857	401.78	9.9061
4.545857	403.90	9.7360
4.563858	405.53	9.7836
4.581857	407.47	9.6663
4.599857	409.43	9.5539
4.617857	410.61	9.7514
4.635857	413.00	9.4868
4.655858	415.31	9.3209
4.673857	417.20	9.2378
4.691857	418.72	9.3020
4.709857	420.68	9.1915
4.727857	422.62	9.1041
4.745857	424.43	9.0514
