# Supplementary material for: Experimental and Statistical Study of the Fracture Mechanism of Sn96.5Ag3Cu0.5 Solder Joints via Ball Shear Test
Source: Materials (Basel). 2022 Mar 26;15(7):2455. doi: 10.3390/ma15072455 (PMC9000201; doi:10.3390/ma15072455)
Supplement: Supplementary file 1 [file materials-15-02455-s001.zip › 90a╠m/10-12ú¿90a╠mú⌐.csv]

TESTER	4000Plus	20087812
DATE	12/05/2020
TIME	17:46:36
TESTGROUP	DIE SHEAR
试验报告编号	GFJGJL2051209020521
样品编号	6~10：90μm/s
USERFIELD3
USERFIELD4
USERFIELD5
USERFIELD6
USERFIELD7
USERFIELD8
USERFIELD9
USERFIELD10
OPERATOR	何志刚
SAMPLE	2709
LOADUNIT	N
CARTRIDGE	5.0000 kg	15072016	球推力
TESTTYPE	Destruct
TESTSPEED	90.000	um/s
SHEARHEIGHT	50.000	um
TESTLOAD	0.000000	N
PROFILE	TIME/DIST/FORCE	248
TIME (s)	DIST (um)	FORCE (N)
0	0.000000	0.000000
0.1194049	10.125	0.62147
0.1394048	11.944	0.63651
0.1614048	13.610	0.79526
0.1834049	15.682	0.79505
0.2054048	17.235	0.98423
0.2274049	18.991	1.1076
0.2474048	21.105	1.0210
0.2694049	22.836	1.1543
0.2914048	24.346	1.3605
0.3134049	26.391	1.3708
0.3354048	28.211	1.4554
0.3554049	29.796	1.5758
0.3774048	32.014	1.5045
0.3994049	33.399	1.7732
0.4214048	35.483	1.7685
0.4434049	37.018	1.9787
0.4634048	38.690	2.0511
0.4854048	40.703	2.0741
0.5074049	42.559	2.1582
0.5294049	44.594	2.1726
0.5534049	46.424	2.3371
0.5754049	48.137	2.4775
0.5974048	50.291	2.4451
0.6194049	51.642	2.7135
0.6414049	52.745	3.0926
0.6614048	54.544	3.1154
0.6834049	56.165	3.2921
0.7054048	57.974	3.3947
0.7274048	59.480	3.6162
0.7494048	60.740	3.9202
0.7694048	62.644	3.9160
0.7914048	63.868	4.2477
0.8134049	65.640	4.3511
0.8354049	67.116	4.5845
0.8574048	68.854	4.7151
0.8774049	70.411	4.8464
0.8994048	72.019	5.0140
0.9214048	73.586	5.2119
0.9434049	75.115	5.4102
0.9654049	76.884	5.5285
0.9854048	77.937	5.8435
1.007405	79.652	5.9834
1.029405	81.307	6.1464
1.051405	83.187	6.2212
1.073405	85.018	6.3154
1.093405	86.432	6.4891
1.115405	88.073	6.6577
1.137405	89.828	6.7677
1.159405	91.565	6.8989
1.181405	92.849	7.2211
1.203405	94.590	7.3368
1.223405	96.247	7.4150
1.245405	97.982	7.5468
1.267405	99.529	7.7383
1.289405	101.14	7.9184
1.311405	103.04	7.9853
1.331405	104.57	8.1294
1.353405	106.39	8.2266
1.375405	107.78	8.4933
1.397405	109.66	8.5527
1.419405	111.43	8.6723
1.439405	112.77	8.8756
1.465405	114.91	9.0029
1.487405	116.65	9.1323
1.509405	118.70	9.1262
1.529405	120.29	9.2466
1.551405	122.01	9.3811
1.573405	123.52	9.5902
1.595405	125.70	9.5449
1.617405	127.39	9.6963
1.637405	129.08	9.7606
1.659405	130.84	9.8834
1.681405	132.68	9.9745
1.703405	134.36	10.129
1.725405	136.27	10.178
1.745405	137.90	10.266
1.767405	139.44	10.475
1.789405	141.82	10.353
1.811405	143.34	10.567
1.833405	145.38	10.580
1.853405	146.78	10.760
1.875405	148.86	10.756
1.897405	150.75	10.827
1.919405	152.24	11.040
1.941405	154.21	11.094
1.961405	155.94	11.144
1.983405	157.83	11.215
2.005405	159.56	11.337
2.027405	161.27	11.476
2.049405	163.42	11.446
2.069405	165.36	11.416
2.091405	167.11	11.552
2.113405	168.50	11.806
2.135405	170.19	11.941
2.157405	172.26	11.944
2.177405	174.03	11.976
2.199405	176.13	11.966
2.221405	177.72	12.142
2.243405	179.64	12.215
2.265405	181.51	12.293
2.287405	183.22	12.420
2.307405	184.71	12.577
2.329405	186.65	12.630
2.355405	189.22	12.572
2.377405	190.77	12.779
2.397405	192.64	12.787
2.419405	194.18	12.980
2.441405	196.38	12.932
2.463405	197.92	13.125
2.485405	199.62	13.271
2.505405	201.47	13.273
2.527405	203.24	13.392
2.549405	205.07	13.487
2.571405	207.46	13.360
2.593405	208.66	13.704
2.613405	210.90	13.553
2.635405	212.88	13.589
2.657405	214.38	13.813
2.679405	216.48	13.803
2.701405	218.65	13.762
2.721405	220.01	13.958
2.743405	221.73	14.094
2.765405	224.01	14.014
2.787405	225.28	14.312
2.809405	227.39	14.285
2.829405	229.50	14.199
2.851405	231.62	14.179
2.873405	233.09	14.416
2.895405	235.28	14.356
2.917405	236.85	14.550
2.937405	238.69	14.559
2.959405	240.66	14.599
2.981405	242.47	14.702
3.003405	244.67	14.649
3.025405	246.58	14.712
3.045405	247.72	14.995
3.067405	249.70	15.032
3.089405	252.20	14.862
3.111405	254.14	14.901
3.133405	255.76	15.075
3.153405	257.37	15.186
3.175405	259.61	15.123
3.197405	261.11	15.345
3.219405	263.72	15.119
3.241405	265.32	15.306
3.265405	267.27	15.421
3.287405	269.30	15.440
3.309405	271.37	15.438
3.331405	273.39	15.444
3.351405	274.87	15.609
3.373405	277.00	15.583
3.395405	278.85	15.657
3.417405	280.96	15.644
3.439405	283.09	15.605
3.461405	285.10	15.629
3.481405	286.63	15.771
3.503405	288.46	15.850
3.525405	290.73	15.775
3.547405	292.76	15.790
3.569405	294.51	15.917
3.589405	296.86	15.722
3.611405	298.28	15.977
3.633405	300.92	15.756
3.655405	302.50	15.950
3.677405	304.38	16.011
3.697405	306.49	15.922
3.719405	308.69	15.860
3.741405	310.63	15.911
3.763405	312.54	15.975
3.785405	314.68	15.949
3.805405	316.86	15.822
3.827405	318.91	15.830
3.849405	320.36	16.073
3.871405	322.61	16.003
3.893405	324.72	15.972
3.913405	326.67	15.952
3.930905	327.88	16.163
3.953405	330.47	15.930
3.975405	332.65	15.890
3.997405	334.92	15.798
4.019405	336.83	15.859
4.039405	338.41	15.970
4.061405	340.86	15.820
4.083405	343.25	15.696
4.105405	345.10	15.769
4.127405	346.99	15.841
4.147405	348.90	15.834
4.169405	350.99	15.825
4.191405	353.25	15.736
4.213405	355.42	15.701
4.235404	357.46	15.711
4.255404	359.57	15.628
4.277405	361.61	15.625
4.299405	363.98	15.509
4.321404	366.14	15.460
4.343405	368.03	15.532
4.363405	370.18	15.430
4.385405	372.54	15.316
4.411405	375.19	15.229
4.433404	377.39	15.180
4.453405	379.01	15.285
4.475405	381.58	15.077
4.497405	383.92	14.972
4.519405	385.94	14.991
4.541405	388.14	14.941
4.561405	390.48	14.755
4.583405	392.36	14.827
4.605405	394.57	14.760
4.627405	396.64	14.759
4.649405	399.10	14.593
4.669405	401.34	14.460
4.691405	403.48	14.431
4.713405	405.78	14.341
4.735404	408.04	14.266
4.757405	410.12	14.251
4.779405	412.19	14.249
4.799405	414.46	14.103
4.821404	416.76	14.014
4.843405	418.67	14.077
4.865405	420.93	13.990
4.887404	423.11	13.945
4.907405	425.56	13.713
4.929405	427.70	13.685
4.951405	429.88	13.632
4.973405	431.84	13.690
4.995405	434.24	13.559
5.015405	436.14	13.542
5.037405	438.75	13.317
5.059405	440.77	13.340
5.081405	442.99	13.282
5.103405	445.19	13.231
5.123405	447.22	13.175
5.145405	449.53	13.070
5.167405	452.06	12.888
5.189404	454.20	12.847
5.211405	456.44	12.782
5.231405	458.47	12.729
5.253405	460.72	12.645
5.275404	463.11	12.520
5.297405	465.33	12.462
5.321404	467.94	12.321
5.343405	470.54	12.114
5.365405	472.74	12.047
5.387404	475.06	11.951
5.409405	477.43	11.835
5.429405	479.33	11.818
5.451405	481.55	11.758
