# Supplementary material for: Experimental and Statistical Study of the Fracture Mechanism of Sn96.5Ag3Cu0.5 Solder Joints via Ball Shear Test
Source: Materials (Basel). 2022 Mar 26;15(7):2455. doi: 10.3390/ma15072455 (PMC9000201; doi:10.3390/ma15072455)
Supplement: Supplementary file 1 [file materials-15-02455-s001.zip › 90a╠m/6-10ú¿90a╠mú⌐.csv]

TESTER	4000Plus	20087812
DATE	12/05/2020
TIME	17:46:36
TESTGROUP	DIE SHEAR
试验报告编号	GFJGJL2051209020521
样品编号	6~10：90μm/s
USERFIELD3
USERFIELD4
USERFIELD5
USERFIELD6
USERFIELD7
USERFIELD8
USERFIELD9
USERFIELD10
OPERATOR	何志刚
SAMPLE	2709
LOADUNIT	N
CARTRIDGE	5.0000 kg	15072016	球推力
TESTTYPE	Destruct
TESTSPEED	90.000	um/s
SHEARHEIGHT	50.000	um
TESTLOAD	0.000000	N
PROFILE	TIME/DIST/FORCE	248
TIME (s)	DIST (um)	FORCE (N)
0	0.000000	0.000000
0.1601773	16.041	0.35232
0.1841773	17.820	0.57883
0.2081773	19.963	0.66270
0.2321773	22.059	0.76499
0.2561773	23.804	1.0049
0.2801773	26.125	1.0189
0.3041773	28.391	1.0547
0.3281773	30.218	1.2765
0.3521773	32.288	1.3750
0.3761773	34.478	1.4406
0.4001773	36.494	1.5742
0.4241773	38.635	1.6587
0.4481773	40.301	1.9295
0.4721773	42.843	1.8571
0.4941773	44.500	2.0755
0.5181773	46.659	2.1392
0.5421773	49.042	2.1429
0.5661773	50.965	2.2988
0.5901773	53.213	2.3559
0.6141773	54.969	2.5771
0.6421773	57.529	2.6515
0.6661773	59.732	2.7120
0.6901773	61.967	2.7459
0.7141773	63.670	3.0160
0.7381773	65.378	3.2562
0.7621773	67.675	3.3078
0.7861773	69.036	3.6981
0.8101773	70.720	3.9339
0.8341773	73.050	3.9726
0.8561773	74.692	4.1548
0.8801773	76.566	4.3439
0.9041773	78.290	4.5920
0.9281773	80.218	4.7600
0.9521773	82.135	4.9327
0.9761773	83.741	5.2406
1.000177	85.548	5.4425
1.024177	87.577	5.5708
1.048177	89.349	5.8002
1.072177	91.234	5.9850
1.096177	92.926	6.2456
1.120177	95.038	6.3415
1.144177	96.852	6.5542
1.168177	98.561	6.8083
1.192177	100.82	6.8450
1.214177	102.08	7.2216
1.238177	104.22	7.2777
1.262177	106.20	7.4396
1.286177	107.99	7.6483
1.310177	109.80	7.8774
1.334177	111.55	8.1279
1.358177	114.04	8.0468
1.382177	115.71	8.3156
1.406177	117.42	8.5692
1.430177	119.75	8.5808
1.454177	121.85	8.6819
1.478177	123.59	8.9390
1.502177	125.57	9.0860
1.526177	127.39	9.2803
1.548177	129.60	9.2543
1.572177	131.61	9.4045
1.596177	133.81	9.4537
1.620177	135.51	9.7225
1.648177	137.85	9.8845
1.672177	140.21	9.8844
1.696177	141.95	10.127
1.720177	143.95	10.264
1.744177	146.06	10.363
1.768177	148.48	10.367
1.792177	150.49	10.472
1.816177	152.31	10.685
1.840177	154.75	10.651
1.864177	156.58	10.858
1.888177	159.03	10.820
1.910177	160.64	11.058
1.934177	162.75	11.141
1.958177	164.85	11.240
1.982177	166.95	11.341
2.006177	168.84	11.538
2.030177	171.02	11.582
2.054177	173.41	11.595
2.078177	175.38	11.734
2.102177	177.35	11.885
2.126177	179.41	12.016
2.150177	181.83	11.962
2.174177	183.72	12.145
2.198177	185.83	12.255
2.222177	188.11	12.302
2.244177	190.02	12.378
2.268177	192.26	12.424
2.292177	194.23	12.578
2.316177	196.18	12.736
2.340177	198.14	12.892
2.364177	200.39	12.934
2.388177	202.87	12.883
2.412177	204.83	13.039
2.436177	207.21	13.030
2.460177	209.08	13.209
2.484177	211.36	13.265
2.508177	213.40	13.378
2.532177	215.78	13.368
2.556177	217.88	13.469
2.580177	220.03	13.562
2.602177	222.04	13.600
2.630177	224.64	13.689
2.654177	226.91	13.708
2.678177	229.17	13.763
2.702177	231.02	13.931
2.726177	233.54	13.867
2.750177	235.71	13.940
2.774177	238.11	13.926
2.798177	240.15	14.061
2.822177	242.38	14.097
2.846177	244.66	14.129
2.870677	246.90	14.202
2.894177	249.25	14.177
2.918177	251.41	14.281
2.942177	253.58	14.343
2.964177	255.93	14.260
2.988177	257.76	14.469
3.012177	259.96	14.527
3.036177	262.38	14.504
3.060177	264.55	14.576
3.084177	266.94	14.591
3.108177	268.82	14.751
3.132177	271.31	14.701
3.156177	273.56	14.741
3.180177	276.01	14.706
3.204177	278.45	14.673
3.228177	280.89	14.667
3.252177	282.99	14.754
3.276177	285.18	14.808
3.298177	287.64	14.681
3.322177	290.12	14.648
3.346177	292.27	14.731
3.370177	294.71	14.695
3.394177	297.22	14.635
3.418177	298.88	14.909
3.442177	301.49	14.812
3.466177	303.79	14.833
3.490177	306.23	14.799
3.514177	308.40	14.903
3.538177	310.61	14.931
3.562177	313.02	14.911
3.586177	315.26	14.969
3.610177	317.87	14.856
3.636177	320.17	14.952
3.660177	322.53	14.949
3.684177	325.11	14.862
3.708177	327.19	14.986
3.732177	329.55	14.968
3.756177	331.65	15.069
3.780177	334.16	15.010
3.804177	336.86	14.889
3.828177	338.99	14.964
3.852177	340.81	15.189
3.876177	343.48	15.053
3.900177	346.09	14.953
3.924177	348.05	15.093
3.948177	350.70	14.994
3.972177	352.68	15.142
3.994177	355.20	15.009
4.018177	357.49	15.036
4.042177	359.47	15.180
4.066177	362.20	15.051
4.090177	364.24	15.145
4.102177	365.25	15.270
4.126177	368.14	15.002
4.150177	370.44	15.025
4.174177	372.84	15.007
4.198177	375.44	14.915
4.222177	377.90	14.888
4.246177	380.21	14.891
4.270177	382.50	14.947
4.294177	384.95	14.896
4.318177	387.70	14.741
4.340177	390.04	14.680
4.364177	392.38	14.700
4.388177	395.07	14.556
4.412177	397.05	14.717
4.436177	399.69	14.580
4.460177	402.08	14.564
4.484177	404.55	14.522
4.508177	407.18	14.414
4.532177	409.48	14.437
4.556177	412.10	14.333
4.580177	414.61	14.274
4.604177	417.11	14.218
4.632177	420.15	14.103
4.656177	422.60	14.069
4.678177	425.14	13.942
4.702177	427.29	14.006
4.726177	430.04	13.854
4.750177	432.75	13.714
4.774177	435.09	13.723
4.798177	437.36	13.743
4.822177	440.16	13.595
4.846177	442.55	13.571
4.870177	444.90	13.574
4.894177	447.24	13.594
4.918177	449.84	13.485
4.942177	452.44	13.390
4.966177	454.86	13.363
4.990177	457.21	13.381
5.014177	460.10	13.157
5.036177	461.86	13.307
5.060177	465.01	12.999
5.084677	467.07	13.130
5.108177	469.54	13.072
5.132177	472.29	12.915
5.156177	474.73	12.883
5.180177	476.91	12.983
5.204177	479.73	12.772
5.228177	481.83	12.873
5.252177	484.33	12.830
5.276177	486.95	12.742
5.300177	489.47	12.650
5.324177	491.93	12.638
5.348177	494.37	12.576
5.370177	496.80	12.463
5.394177	498.92	12.557
5.418177	501.60	12.447
5.442177	503.80	12.507
5.466177	506.05	12.563
5.490177	508.52	12.505
5.514177	511.27	12.352
5.538177	513.77	12.293
5.562177	516.52	12.141
5.586177	518.75	12.206
5.610177	521.19	12.160
5.638177	524.17	12.053
5.662177	526.45	12.086
5.686177	529.01	12.006
5.710177	531.65	11.892
5.732177	533.84	11.889
5.756177	536.05	11.946
5.780177	538.98	11.721
5.804177	541.41	11.696
5.828177	543.96	11.618
5.852177	546.25	11.646
5.876177	548.72	11.600
5.900177	551.52	11.429
5.924177	553.71	11.493
5.948177	556.33	11.388
5.972177	559.00	11.265
5.996177	561.73	11.150
6.020177	564.05	11.137
6.044177	566.91	10.939
