# Supplementary material for: Experimental and Statistical Study of the Fracture Mechanism of Sn96.5Ag3Cu0.5 Solder Joints via Ball Shear Test
Source: Materials (Basel). 2022 Mar 26;15(7):2455. doi: 10.3390/ma15072455 (PMC9000201; doi:10.3390/ma15072455)
Supplement: Supplementary file 1 [file materials-15-02455-s001.zip › 90a╠m/6-11ú¿90a╠mú⌐.csv]

TESTER	4000Plus	20087812
DATE	12/05/2020
TIME	17:46:36
TESTGROUP	DIE SHEAR
试验报告编号	GFJGJL2051209020521
样品编号	6~10：90μm/s
USERFIELD3
USERFIELD4
USERFIELD5
USERFIELD6
USERFIELD7
USERFIELD8
USERFIELD9
USERFIELD10
OPERATOR	何志刚
SAMPLE	2709
LOADUNIT	N
CARTRIDGE	5.0000 kg	15072016	球推力
TESTTYPE	Destruct
TESTSPEED	90.000	um/s
SHEARHEIGHT	50.000	um
TESTLOAD	0.000000	N
PROFILE	TIME/DIST/FORCE	248
TIME (s)	DIST (um)	FORCE (N)
0	0.000000	0.000000
0.1151807	10.783	0.53378
0.1351807	12.932	0.47552
0.1571807	14.313	0.78800
0.1791807	16.010	0.94863
0.2011807	18.003	1.0072
0.2231807	20.052	1.0581
0.2451807	22.243	1.0390
0.2671807	23.813	1.2635
0.2891807	26.326	1.1325
0.3091807	28.194	1.1983
0.3311807	29.930	1.3437
0.3531807	31.840	1.4347
0.3751807	33.879	1.5175
0.3971807	35.731	1.6175
0.4191807	37.283	1.8490
0.4411807	39.334	1.8988
0.4631807	41.475	1.9277
0.4831807	43.394	1.9315
0.5051807	45.463	1.9743
0.5271807	47.474	2.0120
0.5531807	49.618	2.1651
0.5751806	51.177	2.3941
0.5971807	53.507	2.3347
0.6171806	55.192	2.4443
0.6391807	57.237	2.5105
0.6611807	59.123	2.5969
0.6831807	60.915	2.7483
0.7051806	63.182	2.7280
0.7271807	64.767	2.9463
0.7491807	66.902	2.9496
0.7711807	69.386	2.8437
0.7911807	70.075	3.3155
0.8131807	72.357	3.2748
0.8351806	73.881	3.5173
0.8571807	75.254	3.8190
0.8791807	77.156	3.9411
0.9011807	78.729	4.1643
0.9231806	80.401	4.3767
0.9431807	82.022	4.4832
0.9651806	83.716	4.6734
0.9871807	85.431	4.8406
1.009181	87.439	4.9217
1.031181	88.990	5.1533
1.053181	90.644	5.3588
1.075181	92.119	5.6205
1.097181	93.831	5.7755
1.117181	95.623	5.8430
1.139181	97.361	6.0016
1.161181	99.156	6.1655
1.183181	100.67	6.4121
1.205181	102.27	6.6253
1.227181	104.33	6.6723
1.249181	105.76	6.9522
1.271181	107.78	7.0252
1.291181	109.41	7.1422
1.313181	111.15	7.3157
1.335181	113.37	7.2866
1.357181	114.84	7.5612
1.379181	116.67	7.6861
1.401181	118.24	7.9103
1.423181	120.09	8.0225
1.445181	121.57	8.2979
1.469181	123.42	8.5247
1.491181	125.51	8.5584
1.513181	127.37	8.6683
1.535181	129.30	8.7415
1.557181	130.49	9.1133
1.579181	132.48	9.1987
1.599181	134.20	9.2812
1.621181	136.39	9.2928
1.643181	137.67	9.6167
1.665181	139.47	9.7630
1.687181	141.85	9.6721
1.709181	143.33	9.9603
1.731181	145.72	9.8470
1.753181	147.36	10.046
1.773181	149.26	10.083
1.795181	151.07	10.228
1.817181	153.28	10.217
1.839181	154.74	10.483
1.861181	156.98	10.460
1.883181	158.46	10.704
1.905181	160.50	10.775
1.927181	162.92	10.653
1.947181	164.50	10.830
1.969181	166.02	11.075
1.991181	168.28	11.012
2.013181	170.08	11.147
2.035181	172.20	11.172
2.057181	173.76	11.413
2.079181	175.77	11.494
2.099181	177.75	11.459
2.121181	179.60	11.604
2.143181	181.61	11.642
2.165181	183.32	11.811
2.187181	185.08	11.973
2.209181	187.54	11.863
2.231181	189.79	11.821
2.253181	191.46	12.008
2.273181	192.86	12.257
2.295181	195.24	12.162
2.317181	197.32	12.187
2.339181	199.11	12.325
2.36518	201.69	12.337
2.387181	203.30	12.533
2.409181	205.10	12.680
2.429181	207.01	12.699
2.451181	208.62	12.909
2.473181	211.13	12.795
2.495181	212.86	12.942
2.517181	214.53	13.140
2.539181	216.37	13.257
2.561181	218.42	13.323
2.581181	220.31	13.326
2.603181	222.41	13.371
2.625181	224.14	13.516
2.647181	226.30	13.525
2.669181	228.79	13.388
2.691181	230.66	13.509
2.713181	232.47	13.668
2.735181	233.90	13.933
2.755181	236.37	13.735
2.777181	238.50	13.767
2.799181	240.41	13.844
2.821181	242.30	13.957
2.843181	244.04	14.128
2.86518	246.50	13.993
2.887181	248.62	13.999
2.909181	250.64	14.075
2.929181	252.33	14.170
2.951181	254.25	14.285
2.973181	256.34	14.294
2.995181	258.68	14.242
3.017181	260.44	14.377
3.039181	262.45	14.459
3.061181	264.51	14.505
3.083181	266.82	14.426
3.103181	268.23	14.643
3.125181	270.47	14.618
3.147181	272.60	14.625
3.169181	274.46	14.736
3.191181	276.68	14.718
3.213181	279.00	14.661
3.235181	280.89	14.778
3.255181	282.63	14.851
3.281181	285.35	14.805
3.303181	286.87	15.035
3.325181	288.97	15.068
3.347181	291.07	15.083
3.369181	293.01	15.178
3.391181	295.13	15.200
3.41118	297.34	15.091
3.433181	299.38	15.145
3.455181	301.39	15.195
3.477181	303.10	15.367
3.499181	305.77	15.172
3.521181	307.57	15.322
3.543181	310.11	15.164
3.563181	311.34	15.452
3.585181	313.16	15.595
3.607181	315.51	15.513
3.629181	317.82	15.461
3.651181	319.74	15.561
3.673181	321.85	15.574
3.695181	323.76	15.665
3.71718	326.09	15.592
3.737181	328.02	15.605
3.759181	330.10	15.644
3.781181	332.22	15.654
3.803181	333.95	15.858
3.825181	336.34	15.761
3.847181	338.07	15.924
3.869181	340.61	15.769
3.891181	342.48	15.876
3.91118	344.34	15.913
3.933181	347.02	15.718
3.955181	348.73	15.900
3.977181	350.90	15.876
3.999181	352.79	15.992
4.021181	354.72	16.073
4.033681	355.73	16.198
4.053181	358.14	15.966
4.075181	360.49	15.900
4.097181	362.14	16.105
4.119181	364.31	16.096
4.141181	366.53	16.076
4.161181	368.63	16.026
4.183181	370.99	15.952
4.205181	372.66	16.124
4.227181	374.96	16.078
4.249181	377.21	16.052
4.271181	379.59	15.958
4.293181	381.49	16.079
4.315181	383.66	16.056
4.335181	386.03	15.896
4.357181	388.00	15.964
4.379181	389.95	16.053
4.401181	392.33	15.976
4.423181	394.13	16.110
4.445181	396.42	16.079
4.467181	398.81	15.967
4.487181	400.74	15.981
4.513181	403.32	15.978
4.535181	405.94	15.822
4.557181	407.64	15.980
4.579181	410.11	15.851
4.601181	412.69	15.680
4.623181	414.63	15.789
4.643181	416.24	15.898
4.665181	418.58	15.864
4.687181	420.94	15.780
4.709181	423.21	15.714
4.731181	425.58	15.639
4.753181	427.52	15.706
4.775181	429.70	15.689
4.795181	432.07	15.572
4.817181	434.49	15.478
4.839181	436.82	15.376
4.861181	438.95	15.383
4.883181	440.92	15.479
4.905181	443.51	15.318
4.927181	446.04	15.152
4.949181	448.63	15.017
4.969181	450.65	14.998
4.991181	452.82	14.970
5.013181	455.11	14.943
5.035181	457.56	14.806
5.057181	459.79	14.789
5.079181	462.29	14.661
5.101181	464.29	14.717
5.123181	467.34	14.376
5.143181	468.97	14.507
5.165181	471.26	14.461
5.187181	473.90	14.255
5.209181	476.52	14.068
5.231181	478.96	13.950
5.253181	481.57	13.810
5.275181	484.29	13.570
5.297181	486.31	13.648
5.317181	488.83	13.413
5.339181	491.54	13.219
5.361181	494.09	13.061
5.383181	496.51	12.939
5.405181	499.31	12.709
5.431181	502.80	12.335
5.451181	504.97	12.253
5.473181	507.70	12.038
