# Supplementary material for: Experimental and Statistical Study of the Fracture Mechanism of Sn96.5Ag3Cu0.5 Solder Joints via Ball Shear Test
Source: Materials (Basel). 2022 Mar 26;15(7):2455. doi: 10.3390/ma15072455 (PMC9000201; doi:10.3390/ma15072455)
Supplement: Supplementary file 1 [file materials-15-02455-s001.zip › 90a╠m/6-12ú¿90a╠mú⌐.csv]

TESTER	4000Plus	20087812
DATE	12/05/2020
TIME	17:46:36
TESTGROUP	DIE SHEAR
试验报告编号	GFJGJL2051209020521
样品编号	6~10：90μm/s
USERFIELD3
USERFIELD4
USERFIELD5
USERFIELD6
USERFIELD7
USERFIELD8
USERFIELD9
USERFIELD10
OPERATOR	何志刚
SAMPLE	2709
LOADUNIT	N
CARTRIDGE	5.0000 kg	15072016	球推力
TESTTYPE	Destruct
TESTSPEED	90.000	um/s
SHEARHEIGHT	50.000	um
TESTLOAD	0.000000	N
PROFILE	TIME/DIST/FORCE	248
TIME (s)	DIST (um)	FORCE (N)
0	0.000000	0.000000
0.07701275	8.2863	0.46634
0.09501275	10.215	0.39643
0.1110128	11.284	0.59332
0.1270128	12.877	0.59882
0.1450128	14.143	0.80213
0.1610128	15.559	0.84923
0.1770128	17.004	0.89878
0.1950127	18.490	1.0160
0.2110128	19.769	1.1308
0.2270128	21.385	1.1133
0.2450128	23.043	1.1492
0.2610127	24.355	1.2508
0.2770128	25.595	1.3947
0.2950128	27.332	1.4000
0.3110127	28.798	1.4412
0.3270127	30.298	1.4692
0.3430128	31.681	1.5429
0.3610128	32.978	1.7203
0.3770128	34.511	1.7353
0.3930128	35.852	1.8257
0.4130127	37.733	1.8583
0.4290127	39.028	1.9667
0.4470128	40.659	2.0272
0.4630128	41.988	2.1221
0.4790128	43.592	2.1094
0.4970128	45.152	2.1839
0.5130128	46.374	2.3346
0.5290127	47.933	2.3256
0.5470127	49.712	2.3283
0.5630127	50.875	2.4881
0.5790128	52.481	2.4888
0.5970128	54.377	2.4313
0.6130127	55.296	2.6870
0.6290128	56.845	2.6817
0.6470128	58.993	2.5400
0.6630127	60.123	2.6987
0.6790128	61.420	2.8062
0.6970128	62.973	2.8975
0.7130128	64.300	2.9933
0.7290127	65.855	3.0137
0.7450128	67.185	3.0944
0.7630128	69.013	3.0777
0.7790127	70.113	3.2623
0.7950128	71.389	3.3782
0.8130128	72.666	3.5635
0.8290128	74.108	3.6142
0.8450127	75.028	3.8693
0.8630127	76.343	4.0537
0.8790128	77.967	4.0331
0.8950127	79.082	4.2120
0.9130127	80.189	4.4638
0.9290128	81.754	4.4664
0.9450127	82.905	4.6308
0.9630128	84.356	4.7482
0.9790127	85.326	4.9836
0.9950128	87.030	4.9318
1.013013	88.237	5.1585
1.029013	89.241	5.3808
1.045013	90.702	5.4240
1.061013	92.401	5.3741
1.079013	93.500	5.6431
1.095013	94.407	5.9035
1.115013	96.594	5.8162
1.131013	97.349	6.1360
1.147013	98.804	6.1816
1.165013	100.28	6.3027
1.181013	101.39	6.4697
1.197013	102.62	6.6051
1.215013	104.05	6.7289
1.231013	105.49	6.7811
1.247013	106.66	6.9361
1.265013	108.35	6.9751
1.281013	109.61	7.0979
1.297013	110.85	7.2255
1.315013	112.48	7.2897
1.331013	113.59	7.4684
1.347013	115.32	7.4080
1.365013	116.63	7.5797
1.381013	117.77	7.7607
1.397013	118.86	7.9375
1.413013	120.24	8.0096
1.431013	122.27	7.9154
1.447013	123.29	8.1332
1.463013	124.59	8.2375
1.481013	126.08	8.3408
1.497013	127.70	8.3216
1.513013	128.92	8.4568
1.531013	130.07	8.6924
1.547013	131.82	8.6231
1.563013	133.17	8.7099
1.581013	134.82	8.7621
1.597013	136.12	8.8824
1.613013	137.04	9.1231
1.631013	139.01	9.0535
1.647013	140.52	9.0784
1.663013	141.48	9.3180
1.681013	143.12	9.3604
1.697013	144.75	9.3354
1.713013	146.13	9.4134
1.729013	147.68	9.4189
1.747013	149.23	9.5107
1.763013	150.29	9.7134
1.779013	152.08	9.6262
1.799013	153.94	9.6685
1.815013	155.24	9.7619
1.833013	156.46	9.9825
1.849013	157.98	10.001
1.865013	159.39	10.063
1.883013	161.14	10.081
1.899013	162.63	10.109
1.915013	164.09	10.157
1.933013	165.41	10.323
1.949013	167.01	10.313
1.965013	168.61	10.302
1.983013	170.09	10.421
1.999013	171.43	10.498
2.015013	172.79	10.596
2.033013	174.73	10.535
2.049013	176.19	10.576
2.065013	177.45	10.687
2.081013	178.66	10.827
2.099013	180.52	10.796
2.115013	181.97	10.830
2.131013	183.14	10.987
2.149013	184.91	10.980
2.165013	186.47	11.001
2.181013	187.85	11.075
2.199013	189.24	11.231
2.215013	190.68	11.281
2.231013	192.52	11.177
2.249013	194.10	11.241
2.265013	195.41	11.346
2.281013	196.54	11.517
2.299013	198.77	11.343
2.315013	199.85	11.538
2.331013	201.45	11.538
2.349013	202.77	11.708
2.365013	204.33	11.711
2.381013	205.80	11.752
2.399013	207.57	11.745
2.415013	208.87	11.851
2.431013	210.15	11.949
2.447013	211.30	12.115
2.465013	213.35	12.012
2.481013	214.92	12.011
2.501013	216.32	12.232
2.517013	218.51	11.992
2.533013	219.55	12.215
2.551013	221.08	12.297
2.567013	222.54	12.345
2.583013	224.34	12.254
2.601013	225.95	12.309
2.617013	227.07	12.501
2.633013	228.49	12.544
2.651013	230.13	12.602
2.667013	231.69	12.606
2.683513	233.06	12.684
2.701013	234.52	12.797
2.717013	236.28	12.723
2.733013	237.53	12.851
2.751013	239.29	12.859
2.767013	240.56	12.980
2.783013	241.88	13.077
2.799013	243.54	13.042
2.817013	245.02	13.148
2.833013	246.54	13.169
2.849013	247.95	13.230
2.867013	249.38	13.373
2.883013	251.12	13.305
2.899013	252.39	13.424
2.917013	254.18	13.423
2.933013	255.67	13.437
2.949013	257.22	13.446
2.967013	258.88	13.498
2.983013	260.05	13.640
2.999013	261.41	13.736
3.017013	263.25	13.700
3.033013	265.03	13.618
3.049013	266.44	13.699
3.067013	268.22	13.684
3.083013	269.81	13.678
3.099013	270.84	13.890
3.115013	272.56	13.831
3.133013	274.49	13.763
3.149013	275.74	13.886
3.165013	277.46	13.828
3.185013	279.29	13.896
3.201013	280.73	13.947
3.219013	282.08	14.103
3.235013	284.08	13.935
3.251013	285.55	13.976
3.269013	286.95	14.115
3.285013	288.36	14.176
3.301013	290.08	14.105
3.319013	291.74	14.152
3.335013	293.46	14.094
3.351013	294.64	14.262
3.369013	296.61	14.176
3.385013	297.78	14.333
3.401013	299.23	14.383
3.419013	301.16	14.324
3.435013	302.51	14.412
3.451013	304.24	14.350
3.467013	305.72	14.383
3.485013	307.24	14.488
3.501013	309.07	14.389
3.517013	310.21	14.556
3.535013	312.20	14.464
3.551013	313.86	14.426
3.567013	315.29	14.483
3.585013	317.10	14.460
3.593513	317.33	14.732
3.609013	319.18	14.569
3.625013	320.89	14.512
3.643013	322.47	14.593
3.659013	324.15	14.553
3.675013	325.72	14.551
3.693013	327.49	14.544
3.709013	329.52	14.364
3.725013	330.93	14.428
3.743013	332.31	14.574
3.759013	334.47	14.356
3.775013	335.92	14.406
3.793013	338.13	14.238
3.809013	339.58	14.271
3.825013	341.29	14.230
3.843013	343.82	13.927
3.859013	345.26	13.963
3.875013	347.15	13.838
3.893013	349.92	13.440
3.909013	352.40	13.098
3.925013	354.66	12.827
3.941013	356.43	12.751
3.961013	358.95	12.531
3.979013	361.21	12.345
3.995013	363.25	12.162
4.011013	365.65	11.852
4.027013	367.44	11.751
4.045013	369.90	11.487
4.061013	372.12	11.249
4.077013	373.55	11.289
4.095013	375.81	11.103
4.111013	377.81	10.921
4.127013	379.82	10.749
4.145013	382.17	10.514
4.161013	384.01	10.412
4.177013	385.72	10.357
