# Supplementary material for: Experimental and Statistical Study of the Fracture Mechanism of Sn96.5Ag3Cu0.5 Solder Joints via Ball Shear Test
Source: Materials (Basel). 2022 Mar 26;15(7):2455. doi: 10.3390/ma15072455 (PMC9000201; doi:10.3390/ma15072455)
Supplement: Supplementary file 1 [file materials-15-02455-s001.zip › 90a╠m/7-10ú¿90a╠mú⌐.csv]

TESTER	4000Plus	20087812
DATE	12/05/2020
TIME	17:46:36
TESTGROUP	DIE SHEAR
试验报告编号	GFJGJL2051209020521
样品编号	6~10：90μm/s
USERFIELD3
USERFIELD4
USERFIELD5
USERFIELD6
USERFIELD7
USERFIELD8
USERFIELD9
USERFIELD10
OPERATOR	何志刚
SAMPLE	2709
LOADUNIT	N
CARTRIDGE	5.0000 kg	15072016	球推力
TESTTYPE	Destruct
TESTSPEED	90.000	um/s
SHEARHEIGHT	50.000	um
TESTLOAD	0.000000	N
PROFILE	TIME/DIST/FORCE	248
TIME (s)	DIST (um)	FORCE (N)
0	0.000000	0.000000
0.1180968	11.246	0.52160
0.1420968	13.349	0.62115
0.1660968	15.292	0.78340
0.1900968	17.401	0.88032
0.2160968	19.556	1.0435
0.2400968	21.804	1.0721
0.2640968	23.823	1.2046
0.2880968	25.854	1.3325
0.3140968	27.823	1.5547
0.3380968	30.096	1.6016
0.3620968	32.405	1.6202
0.3860968	34.554	1.7017
0.4100968	36.263	1.9557
0.4360968	39.015	1.8851
0.4600968	40.879	2.0784
0.4840968	43.041	2.1548
0.5080968	45.287	2.1981
0.5340968	47.036	2.5066
0.5580968	49.316	2.5364
0.5820968	51.411	2.6393
0.6100968	53.356	2.9406
0.6360968	55.225	3.2156
0.6600968	56.836	3.5081
0.6845968	59.037	3.6112
0.7085968	60.412	3.9958
0.7345968	62.378	4.2333
0.7585968	64.760	4.2236
0.7825968	66.305	4.5417
0.8065968	68.280	4.6913
0.8305968	69.979	4.9350
0.8570968	72.185	5.0641
0.8810968	73.925	5.3060
0.9045968	75.253	5.7090
0.9285968	77.370	5.8171
0.9545968	79.551	5.9561
0.9785968	81.382	6.1622
1.002597	83.314	6.3426
1.026597	85.113	6.5616
1.052597	87.383	6.6655
1.076597	89.119	6.9230
1.100597	91.133	7.0433
1.124597	92.705	7.3510
1.148597	94.803	7.4525
1.174597	96.700	7.7026
1.199097	98.736	7.8283
1.223097	100.67	8.0077
1.247097	102.77	8.1086
1.273097	104.59	8.3884
1.297097	106.81	8.4419
1.321597	108.56	8.7231
1.345597	110.83	8.7580
1.371597	112.81	8.9728
1.395597	114.79	9.1233
1.419597	116.98	9.1891
1.443597	118.90	9.3591
1.468097	121.18	9.3897
1.493597	122.82	9.7542
1.517597	125.19	9.7494
1.541597	127.19	9.8875
1.565597	129.32	9.9794
1.592097	131.55	10.113
1.616097	133.64	10.215
1.643597	135.97	10.381
1.668097	137.99	10.512
1.694097	140.48	10.529
1.718097	142.25	10.760
1.742097	144.50	10.804
1.766097	146.46	10.945
1.792097	148.80	11.036
1.816097	150.89	11.155
1.840097	153.39	11.097
1.864097	155.33	11.260
1.888097	157.01	11.512
1.914097	159.71	11.461
1.938097	161.35	11.742
1.962097	163.69	11.750
1.986097	165.76	11.864
2.012097	168.29	11.864
2.036097	170.18	12.046
2.060097	172.38	12.109
2.084097	174.56	12.177
2.110097	176.98	12.236
2.134097	178.97	12.381
2.158097	181.14	12.455
2.182097	183.30	12.531
2.206097	185.36	12.647
2.232097	187.70	12.740
2.256097	190.03	12.748
2.280097	191.81	12.975
2.304097	193.83	13.093
2.330097	196.49	13.044
2.354097	198.31	13.257
2.378097	200.62	13.289
2.402097	202.83	13.345
2.428097	204.68	13.614
2.452097	206.92	13.661
2.476097	209.30	13.653
2.500097	211.39	13.755
2.524097	213.52	13.859
2.550097	215.59	14.040
2.574097	217.87	14.070
2.598097	219.92	14.194
2.622597	222.11	14.284
2.652597	224.82	14.386
2.676597	227.30	14.336
2.700597	229.19	14.518
2.724597	231.36	14.593
2.750597	233.80	14.643
2.774597	235.96	14.708
2.798597	238.18	14.777
2.822597	240.61	14.745
2.848597	242.98	14.812
2.872597	245.05	14.926
2.896597	247.10	15.045
2.920597	249.46	15.045
2.944597	251.79	15.056
2.970597	254.41	15.036
2.994597	256.38	15.187
3.018597	258.44	15.302
3.042597	260.73	15.329
3.068597	262.81	15.507
3.092597	265.29	15.473
3.116597	267.12	15.681
3.140597	269.50	15.670
3.166597	272.12	15.637
3.190597	274.05	15.808
3.214597	276.44	15.778
3.238597	278.75	15.812
3.262597	280.72	15.965
3.288597	283.48	15.877
3.313097	285.80	15.889
3.336597	288.09	15.915
3.360597	290.19	16.015
3.387097	292.62	16.072
3.410597	294.81	16.139
3.434597	297.06	16.179
3.459097	299.45	16.167
3.484597	301.58	16.325
3.508597	303.92	16.334
3.533097	306.35	16.304
3.557097	308.75	16.289
3.581097	311.01	16.326
3.607097	313.23	16.464
3.631097	315.67	16.431
3.655097	317.76	16.535
3.683097	320.42	16.570
3.709097	322.97	16.580
3.733097	325.02	16.686
3.757097	327.72	16.549
3.781097	329.72	16.692
3.807097	332.50	16.595
3.831097	334.88	16.598
3.855097	336.91	16.726
3.879097	339.01	16.814
3.905097	341.96	16.666
3.929097	343.85	16.849
3.953097	346.12	16.885
3.977097	348.93	16.719
4.001097	350.72	16.941
4.027097	353.48	16.856
4.051597	356.14	16.763
4.075597	358.35	16.823
4.099597	360.44	16.927
4.125597	363.12	16.885
4.149597	365.36	16.930
4.174097	367.69	16.941
4.198097	370.07	16.933
4.219597	371.90	17.068
4.244097	374.52	16.951
4.268097	376.84	16.979
4.292097	379.43	16.886
4.316097	381.79	16.887
4.342097	384.51	16.817
4.366097	387.10	16.723
4.390097	389.08	16.870
4.414097	391.74	16.753
4.440097	394.30	16.744
4.464097	396.62	16.770
4.488097	399.36	16.623
4.512097	401.66	16.645
4.538097	404.34	16.586
4.562097	407.03	16.471
4.586097	409.42	16.445
4.610097	412.02	16.349
4.634097	414.64	16.248
4.660097	417.13	16.263
4.684097	419.71	16.175
4.708097	422.25	16.118
4.732097	424.60	16.122
4.762097	427.67	16.068
4.786097	430.42	15.913
4.810097	432.77	15.917
4.835097	435.58	15.778
4.861097	437.98	15.846
4.885097	440.73	15.679
4.909097	442.94	15.737
4.933097	445.70	15.580
4.957597	448.58	15.404
4.983597	451.06	15.438
5.007597	453.33	15.474
5.031597	456.04	15.334
5.055597	458.59	15.257
5.081597	461.12	15.274
5.105597	463.34	15.328
5.129597	466.04	15.194
5.153597	468.59	15.134
5.179597	471.65	14.926
5.203597	473.72	15.024
5.227597	476.51	14.855
5.251597	479.08	14.775
5.275597	481.31	14.822
5.301597	483.75	14.874
5.325597	486.59	14.687
5.349597	489.12	14.616
5.373597	491.67	14.540
5.399597	494.68	14.357
5.423597	496.72	14.493
5.447597	499.56	14.305
5.472097	502.03	14.259
5.498097	504.91	14.126
5.522097	507.21	14.148
5.546097	509.67	14.094
5.570097	512.23	14.029
5.594097	514.93	13.896
5.620097	517.16	14.028
5.644097	520.40	13.680
5.668097	522.79	13.669
5.692097	525.24	13.631
5.718097	528.12	13.511
5.742097	530.55	13.468
5.766097	532.92	13.465
5.794097	535.96	13.349
5.820097	538.54	13.333
5.844097	541.16	13.231
5.868597	543.53	13.266
5.892597	546.04	13.208
5.918597	548.93	13.084
5.942597	551.60	12.958
5.966597	554.07	12.915
5.990597	556.49	12.890
6.014597	559.08	12.799
6.040597	561.80	12.743
6.064597	564.29	12.677
6.088597	567.02	12.530
6.112597	569.44	12.504
6.139097	572.33	12.366
6.163097	575.02	12.249
