# Supplementary material for: Experimental and Statistical Study of the Fracture Mechanism of Sn96.5Ag3Cu0.5 Solder Joints via Ball Shear Test
Source: Materials (Basel). 2022 Mar 26;15(7):2455. doi: 10.3390/ma15072455 (PMC9000201; doi:10.3390/ma15072455)
Supplement: Supplementary file 1 [file materials-15-02455-s001.zip › 90a╠m/7-11ú¿90a╠mú⌐.csv]

TESTER	4000Plus	20087812
DATE	12/05/2020
TIME	17:46:36
TESTGROUP	DIE SHEAR
试验报告编号	GFJGJL2051209020521
样品编号	6~10：90μm/s
USERFIELD3
USERFIELD4
USERFIELD5
USERFIELD6
USERFIELD7
USERFIELD8
USERFIELD9
USERFIELD10
OPERATOR	何志刚
SAMPLE	2709
LOADUNIT	N
CARTRIDGE	5.0000 kg	15072016	球推力
TESTTYPE	Destruct
TESTSPEED	90.000	um/s
SHEARHEIGHT	50.000	um
TESTLOAD	0.000000	N
PROFILE	TIME/DIST/FORCE	248
TIME (s)	DIST (um)	FORCE (N)
0	0.000000	0.000000
0.1128787	11.235	0.37076
0.1388787	13.015	0.66685
0.1628787	15.422	0.66139
0.1888787	17.904	0.68217
0.2148787	19.827	0.93639
0.2413787	22.533	0.92556
0.2653787	24.510	1.0746
0.2913787	27.044	1.0753
0.3173787	29.335	1.1709
0.3413787	31.338	1.3096
0.3673787	33.732	1.3652
0.3933787	36.134	1.4318
0.4173787	38.008	1.6208
0.4433787	40.301	1.7301
0.4693787	42.658	1.7998
0.4933787	44.917	1.8383
0.5198787	47.245	1.9200
0.5458788	49.148	2.1818
0.5698787	51.869	2.0391
0.5958787	53.977	2.2065
0.6258787	56.530	2.3678
0.6518787	59.172	2.3260
0.6758788	61.014	2.5419
0.7018788	63.483	2.5681
0.7278787	65.857	2.6455
0.7518787	67.977	2.7384
0.7778788	70.239	2.8454
0.8038788	72.705	2.8729
0.8278787	74.819	2.9821
0.8538787	77.178	3.0514
0.8798788	79.263	3.2278
0.9058788	81.524	3.3495
0.9298787	83.241	3.6002
0.9558787	85.674	3.6404
0.9818788	87.236	4.0359
1.005879	88.936	4.2934
1.031879	91.302	4.3740
1.057879	93.215	4.6178
1.081879	94.864	4.8952
1.107879	97.299	4.9487
1.133879	99.197	5.1985
1.157879	100.88	5.4619
1.183879	102.98	5.6336
1.209879	105.17	5.7684
1.233879	107.02	5.9689
1.259879	108.98	6.2064
1.285879	111.08	6.3926
1.311879	113.17	6.5672
1.335879	115.33	6.6424
1.361879	117.22	6.9112
1.387879	119.40	7.0515
1.411879	121.31	7.2370
1.437879	123.15	7.5102
1.463879	125.54	7.5830
1.487879	127.36	7.7946
1.513879	129.27	8.0374
1.539879	131.59	8.1223
1.563879	133.36	8.3680
1.589879	135.42	8.5531
1.615879	137.89	8.5783
1.639879	139.95	8.6958
1.665879	142.27	8.7786
1.695879	144.66	9.0045
1.721879	146.70	9.2128
1.745879	148.63	9.3813
1.771879	151.06	9.4225
1.797879	153.21	9.5880
1.821879	155.21	9.7275
1.847879	157.93	9.6674
1.873879	159.60	10.008
1.897879	161.86	10.044
1.923879	164.26	10.112
1.949879	166.83	10.111
1.975879	168.77	10.347
1.999879	170.82	10.468
2.025879	173.21	10.525
2.051879	175.39	10.677
2.076379	177.37	10.852
2.102379	179.77	10.904
2.128379	182.16	10.977
2.152379	184.83	10.870
2.178379	186.99	11.017
2.204879	188.94	11.244
2.228879	191.36	11.221
2.254879	193.62	11.341
2.280879	196.02	11.409
2.304879	198.12	11.511
2.330879	199.96	11.782
2.356879	202.68	11.710
2.382879	205.04	11.793
2.406879	207.05	11.915
2.432879	209.72	11.891
2.459879	212.43	11.866
2.483879	214.18	12.102
2.509879	216.25	12.285
2.535879	219.07	12.172
2.559879	220.91	12.388
2.586379	223.44	12.433
2.612379	225.98	12.432
2.636379	227.81	12.640
2.662379	230.65	12.533
2.688379	232.75	12.706
2.712379	234.85	12.805
2.742379	237.50	12.914
2.768379	239.64	13.085
2.794379	241.97	13.179
2.818379	244.41	13.131
2.844379	246.63	13.269
2.870379	249.07	13.322
2.894379	251.38	13.338
2.920379	253.76	13.401
2.946379	255.85	13.589
2.970879	258.32	13.531
2.996879	260.78	13.575
3.022879	263.17	13.646
3.048879	265.52	13.716
3.072879	267.63	13.830
3.098879	270.20	13.817
3.124879	272.70	13.827
3.148879	274.98	13.873
3.174879	277.42	13.913
3.200879	280.00	13.907
3.224879	281.86	14.087
3.250879	284.29	14.131
3.276879	286.59	14.220
3.300879	288.61	14.369
3.326879	291.51	14.240
3.353379	293.78	14.386
3.377379	296.06	14.415
3.403379	298.63	14.415
3.429379	301.07	14.454
3.455379	303.55	14.490
3.479379	305.68	14.579
3.505379	308.26	14.562
3.531379	310.77	14.584
3.555379	312.49	14.835
3.581379	315.15	14.787
3.607379	317.60	14.820
3.631379	320.15	14.746
3.657379	322.50	14.831
3.683379	324.90	14.900
3.707379	327.23	14.894
3.733379	330.04	14.815
3.759379	332.26	14.940
3.783379	334.79	14.871
3.813379	337.06	15.131
3.839379	339.84	15.035
3.865379	342.28	15.086
3.889379	344.55	15.120
3.915379	347.10	15.127
3.941379	349.61	15.138
3.965379	351.96	15.142
3.991379	354.38	15.198
4.017879	356.71	15.279
4.041879	359.42	15.143
4.067879	361.61	15.290
4.093879	363.84	15.410
4.117879	366.47	15.305
4.143879	368.98	15.316
4.169879	371.46	15.349
4.195879	373.87	15.414
4.219879	376.37	15.359
4.245879	379.00	15.319
4.272379	381.40	15.416
4.296379	383.64	15.463
4.322379	386.52	15.355
4.348379	388.64	15.517
4.372379	391.05	15.484
4.383379	391.96	15.587
4.406379	394.75	15.335
4.432379	396.80	15.526
4.458379	399.63	15.439
4.482379	402.05	15.411
4.508379	404.77	15.342
4.535379	407.34	15.384
4.559379	410.08	15.235
4.585379	412.37	15.329
4.611379	414.95	15.325
4.635379	417.29	15.333
4.661379	419.89	15.307
4.687379	422.60	15.252
4.713379	424.93	15.334
4.737379	427.58	15.218
4.763379	430.20	15.199
4.789379	433.09	15.063
4.813379	435.36	15.095
4.839379	438.10	15.030
4.865379	440.76	14.981
4.889379	443.41	14.865
4.915379	445.76	14.954
4.945379	448.89	14.872
4.969379	451.42	14.807
4.995379	453.98	14.797
5.021379	456.81	14.697
5.047379	459.44	14.671
5.071379	462.03	14.582
5.097379	464.37	14.657
5.123379	466.96	14.651
5.147379	469.47	14.590
5.173379	471.99	14.598
5.199879	475.03	14.413
5.223879	477.35	14.428
5.249879	480.04	14.366
5.275879	482.66	14.337
5.299879	485.03	14.328
5.325879	487.63	14.318
5.351879	490.66	14.140
5.375879	492.75	14.230
5.401879	495.50	14.159
5.427879	498.28	14.091
5.453879	500.92	14.038
5.477879	503.34	14.024
5.503879	505.92	14.009
5.529879	509.00	13.797
5.553879	511.52	13.730
5.579879	514.04	13.737
5.605879	516.80	13.665
5.629879	519.49	13.533
5.655879	521.98	13.551
5.681879	524.80	13.455
5.706379	527.31	13.438
5.732379	529.68	13.501
5.758379	532.36	13.460
5.782379	535.32	13.222
5.808379	537.78	13.265
5.834879	541.05	12.980
5.860879	543.61	12.971
5.884879	545.77	13.045
5.910879	548.89	12.832
5.936879	551.47	12.826
5.961379	554.11	12.744
5.987379	557.12	12.572
6.017379	560.44	12.419
6.041379	562.90	12.378
6.067379	565.57	12.342
6.093879	567.95	12.401
6.119879	571.27	12.096
6.143879	573.72	12.058
6.169879	576.36	12.033
6.195879	578.94	12.014
6.219879	582.03	11.741
6.245879	584.48	11.776
6.271879	587.28	11.687
6.295879	590.12	11.496
6.321879	593.07	11.348
6.347879	595.97	11.205
6.371879	598.40	11.176
