# Supplementary material for: Experimental and Statistical Study of the Fracture Mechanism of Sn96.5Ag3Cu0.5 Solder Joints via Ball Shear Test
Source: Materials (Basel). 2022 Mar 26;15(7):2455. doi: 10.3390/ma15072455 (PMC9000201; doi:10.3390/ma15072455)
Supplement: Supplementary file 1 [file materials-15-02455-s001.zip › 90a╠m/7-12ú¿90a╠mú⌐.csv]

TESTER	4000Plus	20087812
DATE	12/05/2020
TIME	17:46:36
TESTGROUP	DIE SHEAR
试验报告编号	GFJGJL2051209020521
样品编号	6~10：90μm/s
USERFIELD3
USERFIELD4
USERFIELD5
USERFIELD6
USERFIELD7
USERFIELD8
USERFIELD9
USERFIELD10
OPERATOR	何志刚
SAMPLE	2709
LOADUNIT	N
CARTRIDGE	5.0000 kg	15072016	球推力
TESTTYPE	Destruct
TESTSPEED	90.000	um/s
SHEARHEIGHT	50.000	um
TESTLOAD	0.000000	N
PROFILE	TIME/DIST/FORCE	248
TIME (s)	DIST (um)	FORCE (N)
0	0.000000	0.000000
0.1472083	15.123	0.40098
0.1712083	17.139	0.52080
0.1952083	19.188	0.64136
0.2172083	20.975	0.79472
0.2412083	23.107	0.88308
0.2652083	25.110	1.0215
0.2882083	26.959	1.1787
0.3122084	29.700	1.0284
0.3362083	31.250	1.3445
0.3602083	33.641	1.3311
0.3822083	35.846	1.3208
0.4072083	37.710	1.5563
0.4307083	39.859	1.6377
0.4532083	41.936	1.6635
0.4767083	43.777	1.8655
0.5007083	46.111	1.8746
0.5232083	48.125	1.9391
0.5472083	50.431	1.9593
0.5707083	52.354	2.1294
0.5927083	54.100	2.2847
0.6207083	56.504	2.4202
0.6452084	58.943	2.3884
0.6692083	61.187	2.4466
0.6912084	63.061	2.5517
0.7152083	65.152	2.6560
0.7392083	67.383	2.6916
0.7612083	69.207	2.8302
0.7852083	71.530	2.8437
0.8102083	73.766	2.9331
0.8322083	75.782	2.9830
0.8557084	77.701	3.1544
0.8802084	79.080	3.5379
0.9017084	81.284	3.5277
0.9262084	82.705	3.8945
0.9502083	84.981	3.9263
0.9742084	86.382	4.3009
0.9962083	88.199	4.4286
1.020208	89.811	4.7203
1.044208	92.195	4.7099
1.067208	93.533	5.0671
1.090708	95.360	5.2748
1.115208	97.262	5.4672
1.136708	99.133	5.5737
1.161208	100.98	5.7728
1.185208	102.82	5.9750
1.208708	104.35	6.3006
1.230708	106.27	6.4011
1.254708	108.61	6.4065
1.278708	110.30	6.6713
1.301208	112.03	6.8304
1.325208	114.16	6.9062
1.349208	115.64	7.2486
1.371208	117.52	7.3533
1.395208	119.39	7.5579
1.419208	121.23	7.7600
1.441208	123.40	7.7620
1.465208	125.35	7.9230
1.489208	127.55	7.9834
1.513208	129.32	8.2127
1.535208	130.95	8.4306
1.559208	133.08	8.5193
1.583708	135.27	8.6268
1.609708	137.37	8.7976
1.633708	139.20	9.0036
1.657708	141.30	9.0890
1.679708	143.12	9.2319
1.704208	145.32	9.2935
1.728208	147.21	9.4732
1.750208	148.91	9.6634
1.774208	151.00	9.7527
1.798208	153.38	9.7430
1.822208	155.21	9.9648
1.845208	157.16	10.097
1.869208	159.50	10.088
1.893208	161.19	10.348
1.915208	163.60	10.247
1.939208	165.36	10.478
1.963208	167.63	10.512
1.985208	169.38	10.681
2.009208	171.88	10.627
2.033208	173.85	10.776
2.055208	175.78	10.875
2.079208	178.19	10.854
2.103208	180.02	11.058
2.127208	182.59	10.990
2.149208	184.32	11.137
2.173208	186.24	11.309
2.197208	188.77	11.240
2.219208	190.51	11.401
2.243208	192.71	11.463
2.267208	194.77	11.591
2.289208	196.81	11.631
2.313208	199.00	11.697
2.337208	201.27	11.731
2.362208	203.53	11.810
2.384208	205.59	11.845
2.408208	207.74	11.937
2.432208	209.77	12.069
2.454208	211.54	12.213
2.479208	213.93	12.227
2.503208	216.20	12.263
2.525208	217.96	12.428
2.549208	220.56	12.333
2.577208	223.07	12.427
2.599208	224.82	12.592
2.624208	226.82	12.777
2.648208	229.32	12.705
2.672208	231.22	12.886
2.694208	233.42	12.878
2.718208	235.56	12.960
2.742708	238.08	12.938
2.764708	239.92	13.056
2.789208	241.79	13.250
2.813208	243.88	13.339
2.835208	246.32	13.238
2.858708	248.53	13.309
2.884208	250.58	13.456
2.905708	252.78	13.447
2.929708	254.90	13.541
2.954208	257.28	13.533
2.977708	259.40	13.624
2.999708	261.47	13.668
3.024708	263.74	13.730
3.048708	265.90	13.807
3.071208	268.00	13.824
3.095208	270.36	13.824
3.118708	272.39	13.953
3.140708	274.92	13.813
3.164708	276.88	13.968
3.188708	278.99	14.065
3.213208	281.17	14.136
3.235208	283.51	14.070
3.259208	285.91	14.057
3.283208	287.94	14.184
3.305208	289.84	14.293
3.329208	292.01	14.351
3.353208	294.11	14.453
3.375208	296.35	14.416
3.399708	298.82	14.411
3.424208	300.50	14.677
3.445708	303.09	14.518
3.469708	304.93	14.719
3.493708	307.48	14.645
3.517708	309.83	14.648
3.540208	311.68	14.760
3.568208	314.26	14.842
3.592208	316.67	14.820
3.614208	318.76	14.840
3.638208	320.91	14.923
3.663208	323.07	15.041
3.685208	325.51	14.927
3.709208	327.92	14.904
3.733208	330.09	14.976
3.755208	332.36	14.927
3.779208	334.63	14.977
3.804208	336.66	15.134
3.827708	339.21	15.057
3.849708	341.12	15.163
3.874208	343.68	15.097
3.898208	345.84	15.158
3.920208	347.94	15.178
3.944208	349.91	15.328
3.968208	352.52	15.228
3.990208	355.10	15.072
4.014208	357.32	15.124
4.038708	359.35	15.297
4.060708	361.95	15.118
4.084708	364.23	15.146
4.109208	366.58	15.151
4.132709	368.48	15.328
4.155209	370.83	15.263
4.179208	373.24	15.226
4.202708	375.02	15.455
4.225208	377.54	15.321
4.248708	380.05	15.260
4.273208	382.16	15.341
4.294708	384.31	15.354
4.320209	387.04	15.262
4.334708	387.91	15.537
4.355709	390.50	15.279
4.377708	393.05	15.132
4.401708	395.45	15.118
4.425708	397.37	15.289
4.447708	399.55	15.289
4.472208	401.86	15.304
4.495708	404.71	15.113
4.520208	406.62	15.275
4.541708	408.89	15.222
4.565708	411.47	15.135
4.590209	413.47	15.290
4.611708	416.02	15.130
4.635708	418.38	15.131
4.660208	420.92	15.057
4.681708	422.96	15.113
4.706708	425.63	15.031
4.730709	427.92	15.058
4.755208	430.73	14.880
4.777208	432.77	14.923
4.801208	435.34	14.854
4.825208	437.77	14.809
4.850708	440.40	14.771
4.875208	442.83	14.743
4.898708	445.14	14.775
4.920708	447.37	14.742
4.945209	450.08	14.604
4.969208	451.86	14.830
4.990708	454.78	14.538
5.015208	457.26	14.492
5.038708	459.37	14.590
5.060709	461.50	14.596
5.085208	464.10	14.497
5.109209	466.54	14.464
5.133208	469.11	14.381
5.155209	471.20	14.403
5.179208	473.89	14.285
5.204208	476.40	14.253
5.226208	478.51	14.282
5.250208	480.92	14.263
5.274209	483.38	14.223
5.296208	485.64	14.189
5.320209	488.11	14.146
5.345208	490.46	14.174
5.369208	492.89	14.147
5.391208	495.55	13.944
5.415208	497.32	14.176
5.439209	500.15	13.989
5.461208	502.47	13.935
5.486208	504.84	13.971
5.509708	507.44	13.876
5.531708	509.50	13.906
5.556208	512.08	13.822
5.579709	514.49	13.816
5.601708	516.71	13.784
5.625709	519.23	13.733
5.650208	521.60	13.716
5.673708	524.29	13.585
5.696208	526.45	13.576
5.720208	529.19	13.429
5.743708	531.62	13.398
5.765708	533.97	13.330
5.790208	536.36	13.307
5.814209	539.24	13.100
5.839708	541.95	13.045
5.864208	544.63	12.919
5.888208	547.64	12.664
5.910208	550.71	12.314
5.934208	553.97	11.960
