# Supplementary material for: Experimental and Statistical Study of the Fracture Mechanism of Sn96.5Ag3Cu0.5 Solder Joints via Ball Shear Test
Source: Materials (Basel). 2022 Mar 26;15(7):2455. doi: 10.3390/ma15072455 (PMC9000201; doi:10.3390/ma15072455)
Supplement: Supplementary file 1 [file materials-15-02455-s001.zip › 90a╠m/8-10ú¿90a╠mú⌐.csv]

TESTER	4000Plus	20087812
DATE	12/05/2020
TIME	17:46:36
TESTGROUP	DIE SHEAR
试验报告编号	GFJGJL2051209020521
样品编号	6~10：90μm/s
USERFIELD3
USERFIELD4
USERFIELD5
USERFIELD6
USERFIELD7
USERFIELD8
USERFIELD9
USERFIELD10
OPERATOR	何志刚
SAMPLE	2709
LOADUNIT	N
CARTRIDGE	5.0000 kg	15072016	球推力
TESTTYPE	Destruct
TESTSPEED	90.000	um/s
SHEARHEIGHT	50.000	um
TESTLOAD	0.000000	N
PROFILE	TIME/DIST/FORCE	248
TIME (s)	DIST (um)	FORCE (N)
0	0.000000	0.000000
0.1429394	12.826	0.61075
0.1689394	15.153	0.65023
0.1949394	17.247	0.78141
0.2209394	19.244	0.96455
0.2469394	21.529	1.0346
0.2729394	23.844	1.0793
0.2989394	26.067	1.1599
0.3269394	28.310	1.3024
0.3529394	30.487	1.4150
0.3789394	32.885	1.4129
0.4049394	34.601	1.7201
0.4309394	36.970	1.7294
0.4569394	39.061	1.8617
0.4829394	41.532	1.8588
0.5089394	43.835	1.9222
0.5349394	45.763	2.1041
0.5609394	48.266	2.1030
0.5869394	50.253	2.2621
0.6129394	52.515	2.3413
0.6389394	54.768	2.3962
0.6689394	57.369	2.4685
0.6949394	59.041	2.7648
0.7209394	61.740	2.6868
0.7469394	63.827	2.8068
0.7729394	65.943	2.9571
0.7989394	67.660	3.2217
0.8249394	70.085	3.2512
0.8509394	71.478	3.6570
0.8769394	73.438	3.8405
0.9029394	75.436	4.0091
0.9289394	77.311	4.2261
0.9549394	79.095	4.4784
0.9809394	80.803	4.7606
1.006939	82.786	4.9493
1.032939	84.809	5.1222
1.058939	86.656	5.3358
1.084939	88.442	5.5877
1.110939	90.296	5.8127
1.13694	92.077	6.0664
1.162939	94.414	6.1024
1.188939	96.121	6.4269
1.216939	98.603	6.4622
1.242939	100.40	6.7249
1.268939	102.13	6.9968
1.29494	103.87	7.2542
1.320939	106.16	7.3058
1.346939	107.89	7.5947
1.372939	109.98	7.7412
1.398939	111.96	7.9049
1.42494	113.81	8.1309
1.450939	116.11	8.1946
1.476939	117.85	8.4650
1.502939	119.75	8.6728
1.528939	122.08	8.7088
1.55494	123.78	8.9963
1.580939	126.04	9.0751
1.606939	128.16	9.1944
1.632939	129.94	9.4507
1.658939	131.93	9.6357
1.68494	133.85	9.8354
1.71094	136.05	9.9236
1.736939	138.43	9.9432
1.76694	140.74	10.145
1.792939	142.90	10.262
1.818939	144.94	10.413
1.844939	147.46	10.393
1.870939	149.77	10.440
1.89694	151.64	10.657
1.922939	153.78	10.757
1.948939	155.93	10.879
1.974939	157.87	11.072
2.000939	159.93	11.230
2.026939	162.18	11.300
2.052939	164.81	11.220
2.078939	166.48	11.518
2.104939	168.84	11.560
2.132939	170.88	11.780
2.158939	173.17	11.837
2.184939	175.39	11.920
2.210939	177.59	12.007
2.236939	179.87	12.080
2.262939	182.04	12.207
2.288939	184.17	12.311
2.314939	186.30	12.430
2.340939	188.27	12.608
2.366939	190.83	12.572
2.392939	193.22	12.600
2.418939	195.37	12.694
2.444939	197.42	12.844
2.470939	199.42	13.011
2.496939	201.83	13.018
2.522939	203.64	13.262
2.548939	206.24	13.206
2.574939	208.14	13.414
2.600939	210.51	13.465
2.626939	212.57	13.610
2.652939	214.92	13.628
2.678939	217.04	13.761
2.704939	219.62	13.701
2.730939	221.79	13.804
2.756939	223.88	13.938
2.782939	226.30	13.969
2.808939	228.26	14.124
2.838939	230.72	14.279
2.864939	233.09	14.304
2.890939	235.77	14.205
2.916939	237.39	14.521
2.942939	239.91	14.484
2.968939	242.18	14.546
2.994939	244.39	14.647
3.020939	246.66	14.708
3.048939	249.15	14.784
3.074939	251.54	14.784
3.100939	253.77	14.860
3.126939	255.89	14.981
3.152939	257.89	15.150
3.178939	260.61	15.049
3.204939	262.94	15.087
3.230939	264.99	15.237
3.256939	267.65	15.148
3.282939	269.50	15.386
3.308939	271.86	15.414
3.334939	274.12	15.493
3.360939	276.30	15.576
3.386939	278.68	15.595
3.412939	281.18	15.581
3.438939	283.45	15.642
3.464939	285.68	15.750
3.490939	287.80	15.857
3.516939	289.76	16.054
3.542939	292.39	15.960
3.568939	294.86	15.960
3.594939	297.02	16.049
3.620939	299.48	16.064
3.646939	301.86	16.097
3.672939	303.81	16.256
3.698939	306.15	16.293
3.724939	308.28	16.437
3.750939	310.93	16.350
3.776939	313.19	16.416
3.802939	315.71	16.380
3.828939	317.81	16.525
3.854939	319.92	16.635
3.880939	322.44	16.629
3.906939	324.69	16.682
3.938939	327.65	16.698
3.964939	329.87	16.781
3.990939	332.24	16.802
4.01694	334.44	16.893
4.04294	336.90	16.882
4.06894	339.32	16.913
4.094939	341.82	16.869
4.120939	344.18	16.923
4.14694	346.60	16.915
4.17294	348.78	17.010
4.19894	350.83	17.159
4.22494	353.53	17.069
4.250939	355.94	17.075
4.276939	358.44	17.073
4.302939	360.71	17.110
4.328939	363.06	17.138
4.354939	365.19	17.272
4.380939	367.82	17.192
4.40694	370.22	17.204
4.43294	372.59	17.225
4.45894	375.18	17.176
4.48494	377.64	17.177
4.51094	380.02	17.199
4.53694	382.39	17.235
4.56294	384.76	17.259
4.58894	387.04	17.316
4.59994	387.86	17.430
4.62294	390.13	17.338
4.64894	392.81	17.238
4.676939	395.04	17.398
4.70294	398.36	17.077
4.72894	400.57	17.163
4.75494	402.99	17.166
4.78094	405.09	17.281
4.80694	407.78	17.178
4.83294	410.00	17.261
4.85894	412.75	17.151
4.88494	415.29	17.121
4.91094	418.06	16.973
4.93694	420.46	16.981
4.96294	422.82	17.009
4.98894	425.83	16.797
5.01494	428.24	16.805
5.04094	431.30	16.584
5.066939	433.60	16.619
5.092939	436.43	16.477
5.118939	439.19	16.349
5.144939	441.40	16.431
5.17494	444.60	16.270
5.20094	447.46	16.116
5.22694	449.99	16.076
5.25294	451.92	16.272
5.27894	454.53	16.201
5.30494	457.66	15.941
5.33094	460.34	15.855
5.35694	462.83	15.818
5.38294	465.51	15.717
5.408939	468.20	15.644
5.434939	470.83	15.553
5.460939	473.25	15.567
5.486939	475.43	15.667
5.512939	478.59	15.366
5.538939	481.04	15.355
5.566939	483.71	15.361
5.592939	486.18	15.331
5.618939	488.97	15.202
5.644939	491.36	15.219
5.670939	493.99	15.138
5.696939	496.78	15.024
5.722939	499.00	15.093
5.74894	501.56	15.067
5.77494	504.17	14.997
5.80094	506.77	14.929
5.82694	509.42	14.817
5.85294	512.23	14.696
5.87894	514.45	14.763
5.90494	517.21	14.662
5.93094	519.91	14.539
5.95694	522.28	14.562
5.98294	524.61	14.600
6.00894	527.34	14.500
6.03494	529.78	14.494
6.06094	532.41	14.413
6.08694	535.23	14.261
6.112939	537.69	14.248
6.138939	540.34	14.161
6.164939	543.24	14.007
6.190939	545.66	13.996
6.216939	548.57	13.821
6.242939	551.04	13.802
6.27294	554.26	13.635
6.29894	556.91	13.561
6.32494	559.49	13.515
6.35094	561.79	13.552
6.37694	564.92	13.290
6.40294	567.40	13.270
6.42894	569.97	13.230
6.454939	572.90	13.020
6.48294	575.60	12.984
6.50894	578.32	12.898
6.53494	581.25	12.700
6.56094	584.04	12.544
