# Supplementary material for: Experimental and Statistical Study of the Fracture Mechanism of Sn96.5Ag3Cu0.5 Solder Joints via Ball Shear Test
Source: Materials (Basel). 2022 Mar 26;15(7):2455. doi: 10.3390/ma15072455 (PMC9000201; doi:10.3390/ma15072455)
Supplement: Supplementary file 1 [file materials-15-02455-s001.zip › 90a╠m/8-11ú¿90a╠mú⌐.csv]

TESTER	4000Plus	20087812
DATE	12/05/2020
TIME	17:46:36
TESTGROUP	DIE SHEAR
试验报告编号	GFJGJL2051209020521
样品编号	6~10：90μm/s
USERFIELD3
USERFIELD4
USERFIELD5
USERFIELD6
USERFIELD7
USERFIELD8
USERFIELD9
USERFIELD10
OPERATOR	何志刚
SAMPLE	2709
LOADUNIT	N
CARTRIDGE	5.0000 kg	15072016	球推力
TESTTYPE	Destruct
TESTSPEED	90.000	um/s
SHEARHEIGHT	50.000	um
TESTLOAD	0.000000	N
PROFILE	TIME/DIST/FORCE	248
TIME (s)	DIST (um)	FORCE (N)
0	0.000000	0.000000
0.1196658	10.344	0.53833
0.1436658	12.328	0.64264
0.1676658	14.266	0.76471
0.1916658	16.145	0.91006
0.2156658	18.436	0.90794
0.2376658	20.150	1.0341
0.2616658	21.791	1.2728
0.2856658	24.247	1.1919
0.3096658	26.243	1.3054
0.3336658	28.140	1.4297
0.3556658	29.684	1.6223
0.3796658	32.050	1.5768
0.4036658	33.821	1.7785
0.4276658	35.871	1.8708
0.4516658	38.035	1.8904
0.4736658	39.874	1.9958
0.4976658	41.977	2.0392
0.5216658	43.598	2.2855
0.5456658	45.460	2.4378
0.5696658	48.009	2.3206
0.5956658	50.397	2.3362
0.6196658	52.333	2.4594
0.6436658	54.159	2.6394
0.6676658	55.924	2.8015
0.6916658	57.509	3.0619
0.7156658	59.194	3.2832
0.7376658	61.221	3.3006
0.7616658	62.733	3.5900
0.7856658	64.406	3.8437
0.8096658	66.180	4.0164
0.8336658	67.932	4.2116
0.8556658	69.686	4.3219
0.8796658	71.422	4.5371
0.9036658	72.929	4.8282
0.9276658	74.918	4.9164
0.9516658	76.781	5.0821
0.9736658	78.305	5.2826
0.9976658	80.133	5.4477
1.021666	81.795	5.6783
1.045666	83.561	5.8676
1.069666	85.323	6.0727
1.091666	86.874	6.2769
1.115666	89.015	6.3053
1.139666	90.568	6.5784
1.163666	92.507	6.7003
1.187666	94.243	6.9018
1.209666	95.540	7.2049
1.233666	97.710	7.2365
1.257666	99.446	7.4237
1.281666	101.15	7.6369
1.305666	102.83	7.8600
1.327666	105.05	7.8030
1.351666	106.66	8.0529
1.375666	108.46	8.2299
1.399666	110.30	8.3884
1.423666	112.30	8.5013
1.447666	113.98	8.7123
1.469666	115.90	8.7857
1.493666	117.72	8.9410
1.517666	119.99	8.9316
1.541666	121.58	9.1890
1.565666	123.72	9.2319
1.591666	125.21	9.5870
1.615666	127.79	9.4696
1.639666	129.94	9.5263
1.663666	131.94	9.6092
1.687666	133.72	9.7909
1.709666	135.34	9.9701
1.733666	137.17	10.135
1.757666	139.41	10.137
1.781666	141.36	10.257
1.805666	143.40	10.338
1.827666	144.85	10.583
1.851666	146.77	10.698
1.875666	149.08	10.673
1.899666	151.02	10.794
1.923666	152.77	10.977
1.945666	154.96	10.944
1.969666	156.94	11.048
1.993666	158.60	11.281
2.017666	160.72	11.359
2.041666	162.92	11.352
2.063666	164.72	11.459
2.087666	166.86	11.499
2.111666	168.57	11.713
2.135666	170.59	11.816
2.159666	172.75	11.864
2.183666	174.58	12.003
2.205666	176.42	12.120
2.229666	178.41	12.194
2.253666	180.64	12.201
2.277666	182.88	12.222
2.301666	184.70	12.374
2.323666	186.84	12.346
2.347666	188.53	12.567
2.371666	190.66	12.602
2.395666	192.74	12.669
2.419666	194.59	12.838
2.441666	196.21	13.013
2.465666	198.59	12.950
2.489666	200.28	13.195
2.513666	202.30	13.257
2.537666	204.55	13.257
2.563666	206.57	13.435
2.587666	208.87	13.414
2.611666	210.82	13.517
2.635666	212.95	13.579
2.659666	214.87	13.707
2.681666	216.82	13.769
2.705666	218.70	13.899
2.729666	220.86	13.936
2.753666	222.94	14.003
2.777666	225.12	14.014
2.799666	227.08	14.058
2.823666	228.70	14.307
2.847666	231.10	14.232
2.871666	233.01	14.395
2.895666	235.19	14.423
2.919666	237.38	14.430
2.941666	239.04	14.593
2.965666	241.24	14.612
2.989666	243.56	14.585
3.013666	245.83	14.576
3.037666	247.41	14.840
3.059666	249.51	14.843
3.083666	251.28	15.017
3.107666	253.49	15.031
3.131666	255.89	14.960
3.155666	257.88	15.058
3.177666	259.57	15.208
3.201666	261.61	15.307
3.225666	263.78	15.325
3.249666	266.15	15.277
3.273666	267.81	15.508
3.295666	269.97	15.473
3.319666	271.87	15.610
3.343666	274.11	15.613
3.367666	276.30	15.636
3.391666	278.16	15.790
3.413666	280.37	15.736
3.437666	282.55	15.765
3.461666	284.45	15.900
3.485666	286.81	15.870
3.509666	288.91	15.916
3.533666	290.79	16.061
3.559666	293.09	16.113
3.583666	295.38	16.096
3.607666	297.44	16.169
3.631666	299.75	16.162
3.655666	301.64	16.287
3.677666	303.71	16.288
3.701666	305.73	16.391
3.725666	307.91	16.392
3.749666	310.06	16.433
3.773666	312.05	16.532
3.795666	313.87	16.632
3.819666	316.17	16.612
3.843666	318.11	16.746
3.867666	320.79	16.578
3.891666	322.79	16.675
3.913666	324.91	16.656
3.937666	327.10	16.682
3.961666	329.18	16.749
3.985666	331.47	16.746
4.009666	333.90	16.662
4.031666	335.83	16.719
4.055666	337.61	16.888
4.079666	339.80	16.909
4.103666	342.27	16.825
4.127666	344.17	16.963
4.149666	346.30	16.940
4.173666	348.34	17.021
4.197666	350.50	17.058
4.221666	352.94	16.996
4.245666	354.82	17.154
4.267666	357.22	16.996
4.291666	359.18	17.126
4.315666	361.45	17.104
4.339666	363.79	17.069
4.363666	365.65	17.206
4.387666	367.84	17.245
4.409666	370.13	17.145
4.433666	372.42	17.129
4.457666	374.51	17.192
4.481666	376.78	17.197
4.493166	377.42	17.394
4.515666	380.07	17.142
4.539666	382.64	17.043
4.563666	384.54	17.182
4.587666	387.12	17.035
4.611666	389.47	16.996
4.633666	391.45	17.019
4.657666	393.63	17.048
4.681666	396.06	16.992
4.705666	398.34	16.978
4.729666	400.62	16.953
4.753666	403.34	16.771
4.775666	405.54	16.718
4.799666	407.81	16.709
4.823666	409.94	16.758
4.847666	412.58	16.619
4.871666	415.11	16.494
4.893666	417.03	16.556
4.917666	419.89	16.303
4.941666	422.45	16.194
4.965666	424.67	16.193
4.989666	427.37	16.029
5.015666	429.93	15.978
5.039666	432.28	15.937
5.063666	434.94	15.778
5.087666	437.68	15.585
5.111666	439.99	15.576
5.133666	442.25	15.488
5.157666	444.66	15.440
5.181666	446.81	15.480
5.205666	450.05	15.091
5.229666	452.01	15.191
5.251666	454.69	14.951
5.275666	456.94	14.937
5.299666	458.98	15.037
5.323666	461.78	14.821
5.347666	464.30	14.713
5.369666	466.49	14.668
5.393666	468.91	14.601
5.417666	471.47	14.481
5.441666	474.18	14.286
5.465666	476.65	14.214
5.487666	478.34	14.347
5.511666	481.31	14.066
5.535666	483.39	14.132
5.559666	486.13	13.940
5.583666	488.66	13.832
5.607666	490.90	13.833
5.629666	493.39	13.670
5.653666	495.73	13.637
5.677666	498.20	13.565
5.701666	500.57	13.502
5.725666	503.05	13.414
5.747666	505.30	13.342
5.771666	507.78	13.253
5.795666	510.45	13.087
5.819666	513.09	12.934
5.843666	515.42	12.903
5.865666	517.62	12.839
5.889666	520.13	12.740
5.913666	522.88	12.558
5.937666	525.15	12.549
