# Supplementary material for: Experimental and Statistical Study of the Fracture Mechanism of Sn96.5Ag3Cu0.5 Solder Joints via Ball Shear Test
Source: Materials (Basel). 2022 Mar 26;15(7):2455. doi: 10.3390/ma15072455 (PMC9000201; doi:10.3390/ma15072455)
Supplement: Supplementary file 1 [file materials-15-02455-s001.zip › 90a╠m/8-12ú¿90a╠mú⌐.csv]

TESTER	4000Plus	20087812
DATE	12/05/2020
TIME	17:46:36
TESTGROUP	DIE SHEAR
试验报告编号	GFJGJL2051209020521
样品编号	6~10：90μm/s
USERFIELD3
USERFIELD4
USERFIELD5
USERFIELD6
USERFIELD7
USERFIELD8
USERFIELD9
USERFIELD10
OPERATOR	何志刚
SAMPLE	2709
LOADUNIT	N
CARTRIDGE	5.0000 kg	15072016	球推力
TESTTYPE	Destruct
TESTSPEED	90.000	um/s
SHEARHEIGHT	50.000	um
TESTLOAD	0.000000	N
PROFILE	TIME/DIST/FORCE	248
TIME (s)	DIST (um)	FORCE (N)
0	0.000000	0.000000
0.1517377	13.690	0.51640
0.1797377	16.261	0.54444
0.2097377	18.254	0.86929
0.2377377	20.759	0.90933
0.2677377	23.409	0.97652
0.2957377	25.979	1.0048
0.3257377	28.384	1.1681
0.3537377	30.666	1.3094
0.3837377	33.125	1.4375
0.4117377	35.596	1.4906
0.4417377	38.068	1.6277
0.4697377	40.916	1.5331
0.4997377	43.237	1.7294
0.5277377	45.366	1.9166
0.5577377	47.775	2.0779
0.5857377	50.448	2.0662
0.6157377	53.571	1.9480
0.6437377	55.521	2.2056
0.6737378	57.969	2.3517
0.7017378	60.319	2.4524
0.7357377	63.558	2.4288
0.7657378	65.674	2.7052
0.7937378	68.010	2.8255
0.8237377	70.861	2.8137
0.8517377	73.000	2.9973
0.8817377	75.771	3.0169
0.9097377	78.308	3.0444
0.9397377	80.520	3.2831
0.9677377	82.787	3.4306
0.9977378	85.044	3.6374
1.025738	87.196	3.8300
1.055738	89.128	4.1644
1.083738	91.395	4.3116
1.113738	93.770	4.4866
1.141738	95.472	4.8410
1.171738	97.547	5.1334
1.199738	99.625	5.3545
1.229738	101.98	5.5381
1.257738	104.27	5.6630
1.287738	106.25	5.9930
1.315738	108.34	6.1927
1.345738	110.90	6.2818
1.375738	112.68	6.6884
1.403738	114.98	6.8246
1.433738	117.51	6.9386
1.461738	119.79	7.0660
1.491738	121.75	7.4028
1.519738	123.86	7.6138
1.549738	126.37	7.7357
1.578238	128.68	7.8804
1.608238	130.96	8.0930
1.636238	133.00	8.2987
1.666238	135.30	8.5163
1.694238	137.93	8.5086
1.724238	139.85	8.8625
1.752238	142.22	8.9560
1.782238	144.69	9.0941
1.810238	147.18	9.1367
1.840238	149.34	9.3959
1.868238	151.63	9.5371
1.898238	154.20	9.6185
1.926238	156.25	9.8656
1.960238	159.50	9.8252
1.990238	161.50	10.134
2.018238	164.15	10.145
2.048238	166.69	10.241
2.076238	168.97	10.368
2.106238	171.78	10.386
2.134238	173.88	10.584
2.164238	176.76	10.561
2.192238	178.88	10.752
2.222238	181.19	10.954
2.250238	184.03	10.875
2.280238	186.45	11.018
2.308238	188.46	11.252
2.338238	191.12	11.315
2.366238	193.55	11.398
2.396238	196.19	11.458
2.424238	198.28	11.674
2.454238	201.23	11.636
2.482238	203.64	11.728
2.512238	206.30	11.763
2.540238	208.61	11.881
2.570238	211.16	11.988
2.598238	213.60	12.052
2.628238	216.26	12.116
2.656238	218.87	12.128
2.686238	221.23	12.310
2.714238	223.63	12.418
2.744238	226.07	12.538
2.772238	228.50	12.623
2.802238	231.25	12.651
2.832238	233.77	12.753
2.860238	236.21	12.836
2.890238	238.09	13.189
2.918238	241.15	13.028
2.948238	243.57	13.184
2.976238	245.81	13.328
3.006238	248.39	13.423
3.034238	250.61	13.572
3.064238	253.92	13.383
3.092238	256.21	13.520
3.122238	258.80	13.595
3.156238	261.37	13.837
3.184238	264.15	13.783
3.214238	267.00	13.756
3.242238	269.04	13.991
3.272238	271.91	13.987
3.300238	274.09	14.139
3.330238	277.01	14.100
3.358238	279.53	14.164
3.388238	281.62	14.451
3.416238	284.76	14.257
3.446238	287.09	14.434
3.474238	289.71	14.417
3.504238	292.40	14.468
3.532238	294.41	14.699
3.562238	297.54	14.580
3.590238	299.98	14.661
3.620238	302.63	14.738
3.648238	305.51	14.619
3.678238	307.72	14.861
3.706238	309.92	15.046
3.736238	312.78	15.005
3.764238	315.08	15.122
3.794238	317.65	15.222
3.822238	320.32	15.199
3.852238	322.85	15.314
3.880238	325.77	15.202
3.910238	328.22	15.362
3.938238	330.76	15.391
3.968238	333.46	15.436
3.996238	336.14	15.423
4.026237	339.06	15.370
4.054238	340.64	15.770
4.084238	343.71	15.659
4.112237	346.16	15.736
4.142238	349.21	15.644
4.170238	351.55	15.763
4.200238	354.35	15.759
4.228238	357.08	15.738
4.258237	359.62	15.836
4.286238	362.28	15.829
4.316237	364.96	15.871
4.344237	367.60	15.855
4.378238	370.83	15.837
4.408237	373.18	16.021
4.436237	375.63	16.083
4.466238	378.52	16.057
4.494237	380.98	16.128
4.524238	383.98	16.044
4.552238	386.45	16.114
4.582238	389.36	16.079
4.612237	391.78	16.247
4.640237	394.76	16.115
4.670238	397.23	16.225
4.698237	399.35	16.416
4.728238	402.61	16.233
4.756238	405.20	16.254
4.786238	408.02	16.254
4.814238	410.72	16.242
4.844237	413.02	16.434
4.872238	415.57	16.455
4.902237	418.60	16.374
4.930237	421.00	16.469
4.960238	424.19	16.310
4.988237	426.58	16.412
5.018238	429.27	16.448
5.046237	432.06	16.403
5.076238	434.88	16.392
5.104238	437.70	16.323
5.134237	440.06	16.515
5.162238	443.04	16.344
5.192237	446.34	16.157
5.220238	448.50	16.358
5.250237	451.36	16.315
5.278237	454.45	16.125
5.308238	457.35	16.121
5.336237	459.88	16.138
5.366238	462.82	16.093
5.394238	465.33	16.147
5.424238	468.19	16.116
5.452238	470.82	16.120
5.482237	474.19	15.894
5.510238	476.61	15.978
5.540237	479.70	15.876
5.574237	482.99	15.846
5.602238	485.78	15.760
5.632237	489.18	15.534
5.660237	491.58	15.643
5.690238	494.36	15.658
5.718237	497.00	15.629
5.748238	499.76	15.656
5.776237	502.70	15.538
5.806238	505.28	15.634
5.834238	508.00	15.590
5.864237	510.95	15.540
5.892238	513.49	15.566
5.922237	516.61	15.432
5.950238	519.37	15.373
5.980237	522.50	15.279
6.008738	524.72	15.434
6.038737	527.61	15.406
6.066738	530.51	15.305
6.096737	533.26	15.319
6.124738	536.10	15.242
6.154737	538.67	15.339
6.184738	541.75	15.225
6.212738	544.22	15.294
6.242737	547.07	15.267
6.270738	550.21	15.074
6.300737	552.95	15.105
6.328738	555.68	15.069
6.358737	558.90	14.899
6.386737	561.38	14.965
6.416738	564.07	15.000
6.444737	567.06	14.867
6.474738	569.84	14.881
6.502738	572.48	14.870
6.532738	575.84	14.644
6.560738	578.32	14.709
6.590737	581.11	14.720
6.618738	583.85	14.668
6.648737	587.02	14.544
6.676737	589.70	14.516
6.706738	592.71	14.430
6.734737	595.44	14.395
6.764738	598.22	14.411
6.798738	601.63	14.322
6.826737	604.66	14.157
6.856738	607.50	14.146
6.884737	610.38	14.040
6.914738	613.48	13.944
6.942738	616.30	13.862
6.972737	619.09	13.862
7.000738	622.38	13.608
7.030737	625.19	13.612
7.058738	627.77	13.636
7.088737	631.07	13.447
7.116737	634.20	13.244
7.146738	637.36	13.096
7.174737	640.37	12.940
7.204738	643.20	12.949
7.232738	646.55	12.660
7.262738	649.41	12.643
7.290738	652.82	12.345
7.320737	655.89	12.246
