# Supplementary material for: Experimental and Statistical Study of the Fracture Mechanism of Sn96.5Ag3Cu0.5 Solder Joints via Ball Shear Test
Source: Materials (Basel). 2022 Mar 26;15(7):2455. doi: 10.3390/ma15072455 (PMC9000201; doi:10.3390/ma15072455)
Supplement: Supplementary file 1 [file materials-15-02455-s001.zip › 90a╠m/9-10ú¿90a╠mú⌐.csv]

TESTER	4000Plus	20087812
DATE	12/05/2020
TIME	17:46:36
TESTGROUP	DIE SHEAR
试验报告编号	GFJGJL2051209020521
样品编号	6~10：90μm/s
USERFIELD3
USERFIELD4
USERFIELD5
USERFIELD6
USERFIELD7
USERFIELD8
USERFIELD9
USERFIELD10
OPERATOR	何志刚
SAMPLE	2709
LOADUNIT	N
CARTRIDGE	5.0000 kg	15072016	球推力
TESTTYPE	Destruct
TESTSPEED	90.000	um/s
SHEARHEIGHT	50.000	um
TESTLOAD	0.000000	N
PROFILE	TIME/DIST/FORCE	248
TIME (s)	DIST (um)	FORCE (N)
0	0.000000	0.000000
0.1384156	13.804	0.44579
0.1624156	16.161	0.40403
0.1864156	17.639	0.70623
0.2084156	19.751	0.67637
0.2324156	21.822	0.76080
0.2564157	23.622	0.93707
0.2804157	25.709	1.0009
0.3034157	27.503	1.1374
0.3274156	29.588	1.2019
0.3514156	31.653	1.2745
0.3734156	33.612	1.3186
0.3974156	35.408	1.4966
0.4214156	37.488	1.5630
0.4454156	39.521	1.6479
0.4674156	41.373	1.7201
0.4914156	43.564	1.7432
0.5154157	45.247	1.9654
0.5394157	47.742	1.8831
0.5614157	49.263	2.0849
0.5854157	51.285	2.1882
0.6134157	53.539	2.3266
0.6354156	55.550	2.3502
0.6594156	57.564	2.4426
0.6834157	59.523	2.5568
0.7059156	61.509	2.6180
0.7299156	63.550	2.6998
0.7539156	65.621	2.7700
0.7779157	67.199	3.0335
0.7999156	69.044	3.1221
0.8239156	70.930	3.2645
0.8479156	72.690	3.4566
0.8719156	74.448	3.6494
0.8939157	75.646	3.9915
0.9179156	77.689	4.0727
0.9419156	79.331	4.2968
0.9639156	80.843	4.5157
0.9879156	82.651	4.7030
1.011916	83.985	5.0477
1.035916	85.913	5.1740
1.057916	87.478	5.3722
1.081916	89.438	5.4860
1.105916	91.024	5.7460
1.127916	93.055	5.7617
1.151916	94.890	5.9246
1.175916	96.797	6.0588
1.199916	98.305	6.3493
1.222416	99.988	6.5017
1.246416	101.80	6.6742
1.270416	103.48	6.8842
1.292416	105.31	6.9911
1.316416	107.22	7.1254
1.340416	109.26	7.1907
1.364416	110.77	7.4810
1.386416	112.51	7.6139
1.410416	114.23	7.8076
1.434416	116.19	7.9344
1.458416	118.12	8.0584
1.480416	120.23	8.0436
1.504416	121.96	8.2494
1.528416	123.90	8.3568
1.550416	125.45	8.5577
1.574416	127.43	8.6636
1.602416	129.50	8.8893
1.626416	131.66	8.9259
1.648416	133.44	9.0240
1.672416	135.44	9.1233
1.696416	137.25	9.2932
1.718416	139.02	9.3989
1.742416	140.85	9.5767
1.766416	142.81	9.6919
1.790416	145.21	9.6457
1.812416	146.70	9.8587
1.836416	148.68	9.9652
1.860416	150.73	10.043
1.882416	152.76	10.060
1.906416	154.79	10.148
1.930416	156.79	10.244
1.954416	158.70	10.378
1.976416	160.60	10.444
2.000416	162.91	10.423
2.024416	164.86	10.525
2.046416	166.72	10.607
2.070416	168.72	10.719
2.094416	170.77	10.797
2.118416	172.69	10.913
2.141416	174.52	11.049
2.165416	176.32	11.213
2.189416	178.65	11.181
2.213416	180.63	11.299
2.235416	182.62	11.334
2.259416	184.22	11.585
2.283416	186.53	11.563
2.305416	188.49	11.595
2.329416	190.33	11.753
2.353416	192.71	11.704
2.377416	194.67	11.829
2.399416	196.61	11.869
2.423416	198.27	12.099
2.447416	200.58	12.075
2.469416	202.43	12.162
2.493416	204.42	12.264
2.517416	206.52	12.322
2.541416	208.64	12.374
2.567416	211.02	12.393
2.591416	212.64	12.641
2.615416	214.83	12.662
2.637416	216.47	12.819
2.661916	219.00	12.750
2.685916	221.01	12.846
2.709916	223.17	12.879
2.731916	224.84	13.038
2.755916	226.68	13.197
2.779916	229.09	13.137
2.801916	230.98	13.207
2.825916	232.93	13.339
2.849916	235.10	13.354
2.873916	237.05	13.473
2.895916	238.92	13.537
2.919916	240.91	13.640
2.943916	243.01	13.700
2.965916	244.91	13.765
2.989916	247.05	13.807
3.013916	249.06	13.901
3.037916	250.92	14.057
3.059916	253.31	13.931
3.083916	254.89	14.195
3.107916	257.42	14.083
3.131916	259.75	14.068
3.153916	261.48	14.184
3.177916	263.62	14.229
3.201916	266.05	14.157
3.223916	267.65	14.343
3.247916	270.01	14.287
3.271916	271.71	14.513
3.295916	273.82	14.569
3.317916	276.02	14.521
3.341916	277.93	14.639
3.365916	279.95	14.731
3.387916	282.24	14.644
3.411916	283.90	14.876
3.435916	286.45	14.757
3.459916	288.44	14.860
3.481916	290.83	14.733
3.505916	292.94	14.789
3.529916	295.03	14.839
3.556416	297.10	14.976
3.579916	299.73	14.858
3.603916	301.91	14.883
3.627916	303.72	15.057
3.649916	305.96	14.992
3.673916	308.10	15.035
3.697916	310.29	15.058
3.719916	311.95	15.204
3.743916	314.19	15.223
3.767916	316.51	15.181
3.791916	318.91	15.122
3.813916	320.84	15.178
3.837916	322.82	15.268
3.861916	325.22	15.209
3.883916	327.61	15.086
3.907916	329.43	15.253
3.931916	332.09	15.093
3.955916	333.96	15.244
3.977916	336.07	15.228
4.001915	338.29	15.240
4.025916	340.51	15.252
4.047915	342.80	15.165
4.071916	344.78	15.270
4.095916	347.10	15.242
4.119915	349.29	15.269
4.141916	351.24	15.299
4.165915	353.36	15.350
4.189916	355.78	15.300
4.201916	356.32	15.565
4.223916	358.96	15.299
4.247916	361.29	15.269
4.271916	363.50	15.284
4.295916	365.55	15.361
4.317916	367.56	15.384
4.341916	370.44	15.138
4.365916	372.60	15.172
4.387916	374.64	15.173
4.411916	376.61	15.283
4.435915	379.18	15.158
4.459916	381.54	15.114
4.481915	383.54	15.141
4.505916	385.64	15.199
4.529916	388.40	14.998
4.551916	390.40	15.015
4.575916	392.63	15.024
4.599916	395.18	14.904
4.623916	397.52	14.870
4.645916	399.43	14.946
4.669916	401.90	14.860
4.693916	404.41	14.743
4.719916	406.90	14.722
4.743916	409.19	14.706
4.767916	411.40	14.719
4.791916	414.15	14.537
4.813916	416.27	14.520
4.837916	418.43	14.556
4.861916	420.95	14.449
4.883916	422.95	14.465
4.907916	425.44	14.382
4.931916	428.10	14.221
4.955915	430.48	14.170
4.977916	432.66	14.131
5.001915	435.12	14.045
5.025916	437.71	13.898
5.047915	439.83	13.866
5.071916	442.49	13.705
5.095916	444.67	13.732
5.119915	447.52	13.511
5.141916	449.59	13.497
5.165915	452.10	13.397
5.189916	454.47	13.366
5.213916	456.85	13.298
5.235916	458.92	13.299
5.260416	461.82	13.057
5.284416	464.34	12.953
5.306416	466.40	12.959
5.330416	468.85	12.864
5.354416	471.67	12.641
5.378416	473.78	12.696
5.400416	475.72	12.747
5.424416	478.67	12.474
5.448416	481.05	12.425
5.470416	483.12	12.411
5.494416	485.59	12.324
5.518415	487.92	12.306
5.542416	490.42	12.210
5.564415	493.03	11.998
5.588416	495.15	12.049
5.612416	497.80	11.878
5.634416	499.73	11.935
5.658416	502.12	11.879
5.682415	504.69	11.752
5.710416	507.14	11.829
5.732416	509.56	11.690
5.756416	512.16	11.542
5.780416	514.56	11.481
5.802416	516.34	11.596
5.826416	519.32	11.312
5.850416	521.58	11.308
5.874416	524.20	11.160
5.896416	526.25	11.170
5.920416	528.59	11.133
