# Supplementary material for: Experimental and Statistical Study of the Fracture Mechanism of Sn96.5Ag3Cu0.5 Solder Joints via Ball Shear Test
Source: Materials (Basel). 2022 Mar 26;15(7):2455. doi: 10.3390/ma15072455 (PMC9000201; doi:10.3390/ma15072455)
Supplement: Supplementary file 1 [file materials-15-02455-s001.zip › 90a╠m/9-11ú¿90a╠mú⌐.csv]

TESTER	4000Plus	20087812
DATE	12/05/2020
TIME	17:46:36
TESTGROUP	DIE SHEAR
试验报告编号	GFJGJL2051209020521
样品编号	6~10：90μm/s
USERFIELD3
USERFIELD4
USERFIELD5
USERFIELD6
USERFIELD7
USERFIELD8
USERFIELD9
USERFIELD10
OPERATOR	何志刚
SAMPLE	2709
LOADUNIT	N
CARTRIDGE	5.0000 kg	15072016	球推力
TESTTYPE	Destruct
TESTSPEED	90.000	um/s
SHEARHEIGHT	50.000	um
TESTLOAD	0.000000	N
PROFILE	TIME/DIST/FORCE	248
TIME (s)	DIST (um)	FORCE (N)
0	0.000000	0.000000
0.109098	9.4210	0.45463
0.1330981	11.072	0.68936
0.1590981	13.369	0.74078
0.183598	15.328	0.89697
0.209598	17.442	1.0202
0.234098	19.637	1.0417
0.260098	21.685	1.1905
0.284098	23.488	1.3797
0.3100981	26.015	1.3413
0.3350981	28.171	1.4199
0.360598	30.328	1.5262
0.385098	32.331	1.6229
0.410598	34.199	1.8426
0.4350981	36.425	1.8522
0.4620981	38.745	1.9225
0.485598	40.752	2.0318
0.5120981	42.916	2.1354
0.535598	44.557	2.3739
0.5615981	46.984	2.3746
0.5860981	49.309	2.3454
0.616098	51.838	2.4599
0.640098	53.560	2.6667
0.6660981	55.563	2.8475
0.690098	57.611	2.9265
0.7170981	59.818	3.0412
0.740598	61.365	3.3167
0.766598	63.636	3.3783
0.7910981	65.273	3.6185
0.817098	66.994	3.9098
0.8420981	68.866	4.0859
0.8675981	70.369	4.4485
0.891598	72.406	4.5319
0.917598	74.557	4.6405
0.9415981	76.274	4.8634
0.968098	78.466	4.9558
0.992098	80.021	5.2281
1.018098	81.627	5.5506
1.042098	83.590	5.6628
1.068098	85.498	5.8527
1.092098	87.296	6.0438
1.116098	89.246	6.1614
1.142098	90.897	6.4799
1.166098	92.774	6.6260
1.192098	94.834	6.7706
1.216098	96.354	7.0565
1.243098	98.883	7.0590
1.267098	100.26	7.3996
1.292598	102.58	7.4451
1.316598	104.18	7.6963
1.342598	106.29	7.8247
1.367098	108.26	7.9344
1.393098	109.82	8.2745
1.417098	111.76	8.4075
1.443098	113.80	8.5623
1.467098	115.58	8.7451
1.494098	117.66	8.9219
1.518098	119.48	9.0902
1.544098	121.36	9.3061
1.568098	123.33	9.4148
1.594098	125.90	9.3612
1.619098	127.63	9.6071
1.645098	129.74	9.7297
1.672598	131.95	9.8856
1.699098	134.33	9.9210
1.722598	135.95	10.166
1.749098	138.42	10.165
1.773098	140.28	10.301
1.799098	142.35	10.444
1.823098	144.22	10.595
1.849098	146.43	10.691
1.873098	148.83	10.632
1.900098	151.02	10.770
1.923598	152.93	10.889
1.950098	154.82	11.101
1.974098	156.79	11.208
2.000098	159.14	11.239
2.024098	161.09	11.370
2.050098	163.30	11.458
2.074098	165.34	11.541
2.100098	167.04	11.823
2.124098	169.24	11.843
2.150098	171.39	11.969
2.174098	173.77	11.918
2.200098	175.91	12.029
2.224098	177.46	12.304
2.250098	180.24	12.164
2.274098	182.06	12.333
2.300098	184.52	12.322
2.324098	186.74	12.333
2.348098	188.22	12.636
2.374098	190.56	12.671
2.398598	192.67	12.768
2.424598	194.74	12.909
2.449098	196.78	12.988
2.474598	198.98	13.092
2.499098	201.39	13.030
2.525098	203.28	13.242
2.549098	205.00	13.448
2.575098	207.41	13.458
2.599098	209.15	13.658
2.625098	211.54	13.687
2.649098	213.64	13.743
2.675098	215.60	13.928
2.703098	218.32	13.882
2.729098	220.56	13.957
2.753098	222.51	14.074
2.779098	224.67	14.192
2.803098	226.92	14.194
2.829098	229.08	14.301
2.853098	231.05	14.407
2.879098	233.23	14.506
2.903098	235.41	14.533
2.929098	237.66	14.618
2.953098	240.03	14.572
2.979098	242.00	14.749
3.003098	244.05	14.829
3.029098	246.13	14.980
3.054098	248.31	15.033
3.080098	250.70	15.062
3.104098	253.07	15.018
3.130098	254.94	15.234
3.154098	256.88	15.341
3.181098	259.18	15.433
3.205098	261.41	15.443
3.231098	263.67	15.508
3.255098	265.61	15.645
3.281098	267.96	15.674
3.306098	270.10	15.748
3.332098	272.72	15.686
3.356098	274.62	15.808
3.382098	277.17	15.776
3.406098	279.24	15.844
3.432098	281.55	15.893
3.456098	283.41	16.043
3.482098	285.60	16.139
3.506098	287.61	16.231
3.530098	290.19	16.101
3.556098	292.27	16.254
3.580098	294.62	16.215
3.606098	296.65	16.371
3.630098	298.51	16.522
3.656098	301.13	16.449
3.680098	303.11	16.552
3.706098	305.80	16.466
3.730098	307.78	16.571
3.760098	310.42	16.628
3.784098	312.50	16.696
3.810098	314.90	16.707
3.835098	317.07	16.767
3.860598	319.46	16.792
3.884598	321.67	16.810
3.910598	324.13	16.798
3.934598	326.12	16.899
3.961098	328.22	17.027
3.985098	330.93	16.847
4.011098	333.10	16.963
4.035098	335.60	16.867
4.061098	337.79	16.960
4.085098	339.95	16.992
4.111098	342.23	17.054
4.135098	344.37	17.097
4.161098	346.95	17.035
4.185098	348.68	17.240
4.211598	351.26	17.222
4.235598	353.56	17.218
4.261598	355.92	17.242
4.285598	358.26	17.209
4.312098	360.53	17.284
4.335598	362.38	17.426
4.361598	365.19	17.277
4.385598	367.37	17.305
4.411598	369.65	17.363
4.436098	371.82	17.395
4.461598	374.57	17.282
4.486098	376.89	17.254
4.512098	379.05	17.359
4.527098	379.91	17.612
4.548098	382.50	17.338
4.574098	384.95	17.329
4.598098	386.90	17.449
4.625098	389.31	17.497
4.649098	391.67	17.452
4.675098	393.76	17.584
4.699098	396.74	17.301
4.725098	399.24	17.273
4.749098	401.58	17.235
4.775098	404.07	17.227
4.799098	406.45	17.177
4.825098	409.13	17.079
4.849098	411.50	17.031
4.876098	413.76	17.124
4.899598	416.66	16.883
4.926098	418.96	16.936
4.949598	421.26	16.916
4.975598	423.77	16.881
4.999598	426.32	16.766
5.025598	428.79	16.747
5.050098	431.20	16.686
5.080098	434.60	16.472
5.103598	437.17	16.334
5.130098	439.38	16.434
5.154098	441.85	16.333
5.180098	444.23	16.365
5.204098	446.66	16.295
5.230098	449.04	16.316
5.254098	451.91	16.073
5.280098	454.08	16.175
5.304098	456.35	16.167
5.330098	459.14	16.025
5.354098	461.26	16.061
5.381098	464.17	15.930
5.404598	466.27	15.989
5.428598	468.93	15.826
5.454598	471.53	15.774
5.479098	473.94	15.711
5.504598	476.81	15.539
5.528598	478.98	15.570
5.555098	481.26	15.625
5.579098	483.67	15.565
5.604598	487.08	15.178
5.628598	489.19	15.235
5.655098	491.50	15.281
5.679098	494.00	15.196
5.705098	496.48	15.178
5.729098	499.06	15.034
5.755098	501.85	14.892
5.779598	504.46	14.794
5.805598	506.85	14.821
5.829598	509.38	14.711
5.856098	512.51	14.438
5.880098	514.44	14.562
5.906098	517.36	14.373
5.930098	519.66	14.350
5.956098	522.44	14.212
5.980098	524.78	14.191
6.006098	527.26	14.174
6.030098	530.37	13.834
6.057098	532.83	13.864
6.081098	535.58	13.671
6.107098	537.93	13.699
6.135098	540.84	13.595
6.161098	544.05	13.288
6.185098	546.47	13.224
6.211098	549.07	13.156
6.235098	552.03	12.864
6.261098	554.38	12.893
6.285098	557.02	12.755
