# Supplementary material for: Experimental and Statistical Study of the Fracture Mechanism of Sn96.5Ag3Cu0.5 Solder Joints via Ball Shear Test
Source: Materials (Basel). 2022 Mar 26;15(7):2455. doi: 10.3390/ma15072455 (PMC9000201; doi:10.3390/ma15072455)
Supplement: Supplementary file 1 [file materials-15-02455-s001.zip › 90a╠m/9-12ú¿90a╠mú⌐.csv]

TESTER	4000Plus	20087812
DATE	12/05/2020
TIME	17:46:36
TESTGROUP	DIE SHEAR
试验报告编号	GFJGJL2051209020521
样品编号	6~10：90μm/s
USERFIELD3
USERFIELD4
USERFIELD5
USERFIELD6
USERFIELD7
USERFIELD8
USERFIELD9
USERFIELD10
OPERATOR	何志刚
SAMPLE	2709
LOADUNIT	N
CARTRIDGE	5.0000 kg	15072016	球推力
TESTTYPE	Destruct
TESTSPEED	90.000	um/s
SHEARHEIGHT	50.000	um
TESTLOAD	0.000000	N
PROFILE	TIME/DIST/FORCE	248
TIME (s)	DIST (um)	FORCE (N)
0	0.000000	0.000000
0.1079302	9.0102	0.66983
0.1319302	11.242	0.67707
0.1559303	13.252	0.77092
0.1824302	15.371	0.93416
0.2064303	17.485	0.98738
0.2304302	19.726	0.99116
0.2564303	21.609	1.2049
0.2804303	23.915	1.1967
0.3074303	26.095	1.3361
0.3314303	27.710	1.5707
0.3554302	30.142	1.4997
0.3819302	32.191	1.6482
0.4059302	34.160	1.7585
0.4294302	36.327	1.8047
0.4554303	38.445	1.9267
0.4799302	40.677	1.9336
0.5039303	42.433	2.1271
0.5299302	44.489	2.2730
0.5534303	46.520	2.3588
0.5779303	48.270	2.5546
0.6074303	50.843	2.6522
0.6314303	52.735	2.7923
0.6554303	54.467	2.9953
0.6819302	55.999	3.3463
0.7064303	57.898	3.5118
0.7304302	59.739	3.6722
0.7564303	61.617	3.9018
0.7804303	63.529	4.0340
0.8044302	65.591	4.1079
0.8319303	67.220	4.4490
0.8554302	69.101	4.5937
0.8799303	70.985	4.7509
0.9054303	72.746	5.0126
0.9299303	74.459	5.2226
0.9534302	76.519	5.2972
0.9794303	78.038	5.6535
1.00393	80.085	5.7189
1.02743	81.844	5.9253
1.05343	83.696	6.1511
1.07743	85.544	6.3088
1.10193	87.491	6.4276
1.12793	89.059	6.7784
1.15193	91.206	6.8049
1.17593	92.971	7.0090
1.20193	95.061	7.1416
1.22593	96.561	7.4351
1.24993	98.972	7.3723
1.27593	100.39	7.7683
1.29993	102.34	7.8845
1.32393	104.58	7.8885
1.35093	106.58	8.0984
1.37443	108.58	8.1962
1.40043	110.58	8.3779
1.42493	112.47	8.5069
1.44843	114.23	8.6995
1.47543	116.65	8.7425
1.49993	118.49	8.9168
1.52343	120.35	9.0568
1.54943	122.59	9.1459
1.57393	124.74	9.1688
1.59893	126.57	9.3747
1.62443	128.45	9.5904
1.65243	131.09	9.5923
1.67643	132.84	9.7899
1.70243	135.33	9.7634
1.72643	136.85	10.050
1.75143	139.40	9.9743
1.77743	141.21	10.218
1.80193	143.39	10.257
1.82593	145.26	10.406
1.85143	147.48	10.474
1.87593	149.46	10.579
1.89993	151.82	10.536
1.92593	154.02	10.629
1.94993	156.01	10.731
1.97393	158.28	10.735
2.00093	160.45	10.864
2.02493	162.31	11.019
2.04893	164.21	11.156
2.07493	166.59	11.173
2.09893	168.47	11.331
2.12343	170.55	11.442
2.14943	172.41	11.662
2.17343	175.27	11.426
2.19793	176.88	11.662
2.22343	178.91	11.819
2.24793	181.16	11.819
2.27193	183.13	11.928
2.29793	185.16	12.082
2.32193	187.63	12.010
2.34593	189.61	12.117
2.37193	191.79	12.216
2.39593	193.68	12.357
2.42193	195.74	12.516
2.44593	198.31	12.390
2.46993	200.14	12.554
2.49593	202.48	12.588
2.51993	204.28	12.763
2.54393	206.67	12.696
2.56993	208.70	12.863
2.59393	210.56	13.019
2.61793	213.04	12.930
2.64443	215.14	13.100
2.67293	217.55	13.174
2.69693	219.74	13.198
2.72293	221.77	13.369
2.74693	223.99	13.379
2.77093	226.08	13.445
2.79693	228.44	13.471
2.82093	230.67	13.478
2.84493	232.37	13.680
2.87093	234.67	13.743
2.89493	236.55	13.888
2.91993	238.60	14.011
2.94593	241.01	14.015
2.96993	243.08	14.088
2.99393	245.25	14.120
3.01993	247.71	14.119
3.04493	249.87	14.199
3.06843	251.93	14.258
3.09443	254.07	14.373
3.11843	256.17	14.430
3.14243	258.47	14.395
3.16993	260.32	14.678
3.19343	262.74	14.614
3.21743	265.08	14.579
3.24393	266.86	14.829
3.26793	269.01	14.869
3.29193	271.07	14.945
3.31793	273.42	14.988
3.34193	275.58	15.025
3.36593	277.72	15.067
3.39193	280.25	15.030
3.41693	282.55	15.035
3.44093	284.22	15.263
3.46693	286.72	15.235
3.49093	288.75	15.334
3.51693	291.25	15.306
3.54093	293.08	15.472
3.56493	295.38	15.454
3.59093	297.46	15.590
3.61493	299.60	15.633
3.63893	301.49	15.788
3.66493	304.09	15.720
3.68993	306.15	15.823
3.71793	308.60	15.900
3.74393	311.00	15.897
3.76793	313.21	15.912
3.79193	315.34	15.973
3.81893	317.54	16.090
3.84293	320.09	15.972
3.86693	322.47	15.921
3.89293	324.36	16.146
3.91693	326.66	16.128
3.94143	328.76	16.215
3.96743	331.12	16.253
3.99193	333.23	16.293
4.01593	335.04	16.467
4.04143	338.02	16.265
4.06593	339.74	16.458
4.09093	342.05	16.491
4.11643	344.50	16.481
4.14093	346.41	16.617
4.16493	348.75	16.582
4.19093	350.86	16.704
4.21493	353.28	16.640
4.23893	355.28	16.750
4.26493	357.86	16.690
4.28893	360.02	16.729
4.31293	362.10	16.780
4.33993	364.41	16.869
4.36343	366.36	16.985
4.38743	368.53	17.019
4.41393	371.29	16.903
4.43793	373.48	16.909
4.46193	375.20	17.134
4.48793	377.62	17.135
4.51193	380.04	17.054
4.53793	382.30	17.137
4.56193	384.44	17.179
4.58643	386.47	17.307
4.61243	389.02	17.257
4.63693	391.09	17.329
4.66043	393.51	17.261
4.68443	395.26	17.500
4.70693	398.05	17.177
4.73143	400.20	17.245
4.75743	402.27	17.398
4.78193	404.79	17.280
4.80593	407.08	17.278
4.83193	409.57	17.254
4.85543	411.69	17.319
4.87993	413.94	17.316
4.90543	416.57	17.226
4.92943	418.52	17.343
4.95393	421.55	17.037
4.98093	423.26	17.345
5.00443	425.60	17.327
5.02893	428.34	17.135
5.05443	430.58	17.206
5.07843	433.37	16.997
5.10293	435.47	17.056
5.12893	438.01	17.010
5.15293	440.03	17.102
5.17693	442.91	16.867
5.20293	445.45	16.823
5.23043	448.26	16.745
5.25543	450.61	16.733
5.28143	452.77	16.855
5.30593	455.62	16.616
5.32943	457.98	16.574
5.35543	460.23	16.644
5.37993	462.89	16.484
5.40393	465.23	16.450
5.42993	468.07	16.303
5.45393	470.09	16.394
5.47793	472.91	16.168
5.50493	475.74	16.055
5.52893	478.08	16.003
5.55293	480.51	15.935
5.57893	483.20	15.831
5.60293	485.76	15.708
5.62693	488.18	15.658
5.65393	490.87	15.582
5.67793	493.56	15.411
5.70193	496.08	15.304
5.72793	498.54	15.292
5.75193	501.19	15.134
5.77593	504.03	14.919
5.80193	506.55	14.896
5.82593	509.04	14.803
5.85193	511.49	14.779
5.87593	514.36	14.537
5.89993	517.03	14.372
5.92593	519.44	14.395
5.94993	522.38	14.125
5.97393	525.05	13.958
5.99993	527.82	13.826
6.02443	530.45	13.718
6.04893	533.18	13.531
6.07493	536.05	13.357
6.09843	538.39	13.323
6.12293	541.13	13.130
6.14893	543.95	12.978
6.17243	546.70	12.767
6.19643	549.30	12.630
6.22293	551.98	12.545
